# Supplementary material for: Developmental trajectory and evolutionary origin of thymic mimetic cells
Source: Nature. 2025 Jun 11;643(8073):1066–75. doi: 10.1038/s41586-025-09148-y (PMC12286861; doi:10.1038/s41586-025-09148-y)
Supplement: Supplementary file 4 — Source Data Fig. 1 [file 41586_2025_9148_MOESM4_ESM.xlsx]

## Sheet: fig1a_1
comparison	gene	signature	t
E15-vs-P28	ENSMUSG00000000184	Aire-stage	2.71421
E15-vs-P28	ENSMUSG00000000682	Aire-stage	-12.1063
E15-vs-P28	ENSMUSG00000000731	Aire-stage	-10.7146
E15-vs-P28	ENSMUSG00000001025	Aire-stage	-8.38578
E15-vs-P28	ENSMUSG00000001666	Aire-stage	0.109656
E15-vs-P28	ENSMUSG00000003429	Aire-stage	8.80264
E15-vs-P28	ENSMUSG00000003814	Aire-stage	1.61207
E15-vs-P28	ENSMUSG00000006519	Aire-stage	-8.80228
E15-vs-P28	ENSMUSG00000007892	Aire-stage	8.19637
E15-vs-P28	ENSMUSG00000008682	Aire-stage	9.79248
E15-vs-P28	ENSMUSG00000008683	Aire-stage	7.64816
E15-vs-P28	ENSMUSG00000008843	Aire-stage	-7.71698
E15-vs-P28	ENSMUSG00000012848	Aire-stage	8.19079
E15-vs-P28	ENSMUSG00000013643	Aire-stage	-9.64025
E15-vs-P28	ENSMUSG00000015090	Aire-stage	-9.56097
E15-vs-P28	ENSMUSG00000015312	Aire-stage	-0.28596
E15-vs-P28	ENSMUSG00000016256	Aire-stage	-7.82504
E15-vs-P28	ENSMUSG00000017311	Aire-stage	-8.73214
E15-vs-P28	ENSMUSG00000017652	Aire-stage	-5.39304
E15-vs-P28	ENSMUSG00000018819	Aire-stage	-11.7252
E15-vs-P28	ENSMUSG00000018919	Aire-stage	-9.79627
E15-vs-P28	ENSMUSG00000019489	Aire-stage	-5.31048
E15-vs-P28	ENSMUSG00000019890	Aire-stage	-9.59779
E15-vs-P28	ENSMUSG00000020017	Aire-stage	-11.1823
E15-vs-P28	ENSMUSG00000020053	Aire-stage	-11.0494
E15-vs-P28	ENSMUSG00000020063	Aire-stage	-11.2464
E15-vs-P28	ENSMUSG00000020077	Aire-stage	-21.3479
E15-vs-P28	ENSMUSG00000020096	Aire-stage	3.18312
E15-vs-P28	ENSMUSG00000020372	Aire-stage	10.4601
E15-vs-P28	ENSMUSG00000020383	Aire-stage	-10.3296
E15-vs-P28	ENSMUSG00000020388	Aire-stage	-11.8155
E15-vs-P28	ENSMUSG00000020405	Aire-stage	-8.982
E15-vs-P28	ENSMUSG00000020460	Aire-stage	7.46541
E15-vs-P28	ENSMUSG00000020738	Aire-stage	5.02517
E15-vs-P28	ENSMUSG00000020739	Aire-stage	5.07074
E15-vs-P28	ENSMUSG00000020775	Aire-stage	6.40081
E15-vs-P28	ENSMUSG00000020830	Aire-stage	-8.5063
E15-vs-P28	ENSMUSG00000021025	Aire-stage	0
E15-vs-P28	ENSMUSG00000021125	Aire-stage	-10.7245
E15-vs-P28	ENSMUSG00000021242	Aire-stage	-4.77601
E15-vs-P28	ENSMUSG00000021598	Aire-stage	3.69254
E15-vs-P28	ENSMUSG00000021680	Aire-stage	-7.67061
E15-vs-P28	ENSMUSG00000021743	Aire-stage	-10.7464
E15-vs-P28	ENSMUSG00000021957	Aire-stage	1.96971
E15-vs-P28	ENSMUSG00000022216	Aire-stage	-9.15613
E15-vs-P28	ENSMUSG00000022237	Aire-stage	-7.63173
E15-vs-P28	ENSMUSG00000022577	Aire-stage	0
E15-vs-P28	ENSMUSG00000022598	Aire-stage	-8.14378
E15-vs-P28	ENSMUSG00000023064	Aire-stage	-11.857
E15-vs-P28	ENSMUSG00000023078	Aire-stage	-7.35308
E15-vs-P28	ENSMUSG00000023235	Aire-stage	5.49432
E15-vs-P28	ENSMUSG00000023861	Aire-stage	0
E15-vs-P28	ENSMUSG00000023968	Aire-stage	4.79807
E15-vs-P28	ENSMUSG00000024158	Aire-stage	-13.6828
E15-vs-P28	ENSMUSG00000024334	Aire-stage	-9.16831
E15-vs-P28	ENSMUSG00000024409	Aire-stage	-8.28941
E15-vs-P28	ENSMUSG00000024610	Aire-stage	-4.74196
E15-vs-P28	ENSMUSG00000024619	Aire-stage	-6.68063
E15-vs-P28	ENSMUSG00000024772	Aire-stage	-0.268487
E15-vs-P28	ENSMUSG00000025351	Aire-stage	0
E15-vs-P28	ENSMUSG00000025362	Aire-stage	8.57955
E15-vs-P28	ENSMUSG00000025400	Aire-stage	-10.024
E15-vs-P28	ENSMUSG00000025508	Aire-stage	8.24745
E15-vs-P28	ENSMUSG00000026158	Aire-stage	-7.20755
E15-vs-P28	ENSMUSG00000026668	Aire-stage	-6.13034
E15-vs-P28	ENSMUSG00000026728	Aire-stage	0.510381
E15-vs-P28	ENSMUSG00000026864	Aire-stage	-0.812266
E15-vs-P28	ENSMUSG00000027360	Aire-stage	-12.7367
E15-vs-P28	ENSMUSG00000027528	Aire-stage	-11.915
E15-vs-P28	ENSMUSG00000027533	Aire-stage	-1.42898
E15-vs-P28	ENSMUSG00000028234	Aire-stage	7.16823
E15-vs-P28	ENSMUSG00000028367	Aire-stage	0.623397
E15-vs-P28	ENSMUSG00000028392	Aire-stage	-1.0026
E15-vs-P28	ENSMUSG00000028415	Aire-stage	-8.64849
E15-vs-P28	ENSMUSG00000028617	Aire-stage	-1.60256
E15-vs-P28	ENSMUSG00000028691	Aire-stage	5.77012
E15-vs-P28	ENSMUSG00000028843	Aire-stage	-1.26759
E15-vs-P28	ENSMUSG00000029134	Aire-stage	-11.5485
E15-vs-P28	ENSMUSG00000029417	Aire-stage	-10.8137
E15-vs-P28	ENSMUSG00000029522	Aire-stage	-12.4567
E15-vs-P28	ENSMUSG00000029556	Aire-stage	-4.60121
E15-vs-P28	ENSMUSG00000029580	Aire-stage	6.19267
E15-vs-P28	ENSMUSG00000029581	Aire-stage	-2.8518
E15-vs-P28	ENSMUSG00000030538	Aire-stage	-0.492762
E15-vs-P28	ENSMUSG00000030647	Aire-stage	0.890744
E15-vs-P28	ENSMUSG00000030666	Aire-stage	-13.1791
E15-vs-P28	ENSMUSG00000030669	Aire-stage	-7.86456
E15-vs-P28	ENSMUSG00000030750	Aire-stage	0
E15-vs-P28	ENSMUSG00000030827	Aire-stage	-8.96519
E15-vs-P28	ENSMUSG00000031167	Aire-stage	11.2672
E15-vs-P28	ENSMUSG00000031250	Aire-stage	-5.87728
E15-vs-P28	ENSMUSG00000031320	Aire-stage	7.14511
E15-vs-P28	ENSMUSG00000031633	Aire-stage	10.4043
E15-vs-P28	ENSMUSG00000031760	Aire-stage	-7.99851
E15-vs-P28	ENSMUSG00000031762	Aire-stage	-6.52326
E15-vs-P28	ENSMUSG00000031765	Aire-stage	-4.8867
E15-vs-P28	ENSMUSG00000031779	Aire-stage	-8.34153
E15-vs-P28	ENSMUSG00000031838	Aire-stage	-1.31734
E15-vs-P28	ENSMUSG00000031897	Aire-stage	11.5594
E15-vs-P28	ENSMUSG00000032291	Aire-stage	-6.21616
E15-vs-P28	ENSMUSG00000032346	Aire-stage	-7.53628
E15-vs-P28	ENSMUSG00000032359	Aire-stage	-11.7962
E15-vs-P28	ENSMUSG00000032518	Aire-stage	10.1959
E15-vs-P28	ENSMUSG00000032575	Aire-stage	1.71838
E15-vs-P28	ENSMUSG00000033083	Aire-stage	-8.25323
E15-vs-P28	ENSMUSG00000034855	Aire-stage	0
E15-vs-P28	ENSMUSG00000035042	Aire-stage	-7.65442
E15-vs-P28	ENSMUSG00000035186	Aire-stage	-15.4673
E15-vs-P28	ENSMUSG00000036594	Aire-stage	-4.24263
E15-vs-P28	ENSMUSG00000037548	Aire-stage	-7.0236
E15-vs-P28	ENSMUSG00000037563	Aire-stage	8.43431
E15-vs-P28	ENSMUSG00000038642	Aire-stage	-16.122
E15-vs-P28	ENSMUSG00000038900	Aire-stage	11.1621
E15-vs-P28	ENSMUSG00000040026	Aire-stage	-8.83359
E15-vs-P28	ENSMUSG00000040428	Aire-stage	-7.23668
E15-vs-P28	ENSMUSG00000040808	Aire-stage	-8.01508
E15-vs-P28	ENSMUSG00000041132	Aire-stage	-7.95015
E15-vs-P28	ENSMUSG00000041782	Aire-stage	-7.15783
E15-vs-P28	ENSMUSG00000042306	Aire-stage	-1.31341
E15-vs-P28	ENSMUSG00000042312	Aire-stage	-7.71381
E15-vs-P28	ENSMUSG00000042770	Aire-stage	0
E15-vs-P28	ENSMUSG00000043068	Aire-stage	-7.1455
E15-vs-P28	ENSMUSG00000043716	Aire-stage	5.54971
E15-vs-P28	ENSMUSG00000044533	Aire-stage	7.26489
E15-vs-P28	ENSMUSG00000045969	Aire-stage	0
E15-vs-P28	ENSMUSG00000046323	Aire-stage	-6.76699
E15-vs-P28	ENSMUSG00000047557	Aire-stage	-4.75684
E15-vs-P28	ENSMUSG00000047751	Aire-stage	-5.84549
E15-vs-P28	ENSMUSG00000048758	Aire-stage	0
E15-vs-P28	ENSMUSG00000049517	Aire-stage	8.15184
E15-vs-P28	ENSMUSG00000049775	Aire-stage	-0.913221
E15-vs-P28	ENSMUSG00000050708	Aire-stage	4.6517
E15-vs-P28	ENSMUSG00000053317	Aire-stage	7.05652
E15-vs-P28	ENSMUSG00000053398	Aire-stage	8.73987
E15-vs-P28	ENSMUSG00000054423	Aire-stage	-12.8431
E15-vs-P28	ENSMUSG00000054871	Aire-stage	-3.37961
E15-vs-P28	ENSMUSG00000056054	Aire-stage	-7.49294
E15-vs-P28	ENSMUSG00000056071	Aire-stage	-8.0131
E15-vs-P28	ENSMUSG00000057465	Aire-stage	-7.41037
E15-vs-P28	ENSMUSG00000057666	Aire-stage	16.4879
E15-vs-P28	ENSMUSG00000057841	Aire-stage	8.15929
E15-vs-P28	ENSMUSG00000058135	Aire-stage	-2.26304
E15-vs-P28	ENSMUSG00000058546	Aire-stage	7.43769
E15-vs-P28	ENSMUSG00000058715	Aire-stage	-7.83595
E15-vs-P28	ENSMUSG00000059291	Aire-stage	7.85888
E15-vs-P28	ENSMUSG00000059586	Aire-stage	-9.10324
E15-vs-P28	ENSMUSG00000059956	Aire-stage	-8.52742
E15-vs-P28	ENSMUSG00000060311	Aire-stage	-7.37397
E15-vs-P28	ENSMUSG00000060586	Aire-stage	-1.91886
E15-vs-P28	ENSMUSG00000061477	Aire-stage	7.5562
E15-vs-P28	ENSMUSG00000061983	Aire-stage	6.12243
E15-vs-P28	ENSMUSG00000062006	Aire-stage	5.5109
E15-vs-P28	ENSMUSG00000062515	Aire-stage	-11.5514
E15-vs-P28	ENSMUSG00000062647	Aire-stage	10.5352
E15-vs-P28	ENSMUSG00000063157	Aire-stage	-11.4297
E15-vs-P28	ENSMUSG00000063316	Aire-stage	7.79653
E15-vs-P28	ENSMUSG00000067274	Aire-stage	7.78548
E15-vs-P28	ENSMUSG00000067341	Aire-stage	-15.5047
E15-vs-P28	ENSMUSG00000069516	Aire-stage	-6.86841
E15-vs-P28	ENSMUSG00000071005	Aire-stage	-3.09365
E15-vs-P28	ENSMUSG00000071715	Aire-stage	-9.18512
E15-vs-P28	ENSMUSG00000073421	Aire-stage	-1.74411
E15-vs-P28	ENSMUSG00000073481	Aire-stage	3.97871
E15-vs-P28	ENSMUSG00000073676	Aire-stage	6.24214
E15-vs-P28	ENSMUSG00000073888	Aire-stage	-7.34724
E15-vs-P28	ENSMUSG00000074115	Aire-stage	-10.1396
E15-vs-P28	ENSMUSG00000074141	Aire-stage	-5.91659
E15-vs-P28	ENSMUSG00000074457	Aire-stage	0
E15-vs-P28	ENSMUSG00000075010	Aire-stage	-10.7067
E15-vs-P28	ENSMUSG00000078812	Aire-stage	10.0332
E15-vs-P28	ENSMUSG00000079197	Aire-stage	0
E15-vs-P28	ENSMUSG00000079435	Aire-stage	8.20107
E15-vs-P28	ENSMUSG00000079563	Aire-stage	-5.14246
E15-vs-P28	ENSMUSG00000079641	Aire-stage	6.76351
E15-vs-P28	ENSMUSG00000085949	Aire-stage	-9.44176
E15-vs-P28	ENSMUSG00000089929	Aire-stage	-7.41513
E15-vs-P28	ENSMUSG00000090223	Aire-stage	-9.10277
E15-vs-P28	ENSMUSG00000090862	Aire-stage	10.8923
E15-vs-P28	ENSMUSG00000099974	Aire-stage	-8.06413
E15-vs-P28	ENSMUSG00000000001	All Genes	-2.83189
E15-vs-P28	ENSMUSG00000000028	All Genes	15.1541
E15-vs-P28	ENSMUSG00000000031	All Genes	9.06683
E15-vs-P28	ENSMUSG00000000037	All Genes	2.00311
E15-vs-P28	ENSMUSG00000000049	All Genes	-10.5809
E15-vs-P28	ENSMUSG00000000056	All Genes	7.85686
E15-vs-P28	ENSMUSG00000000058	All Genes	-3.12929
E15-vs-P28	ENSMUSG00000000078	All Genes	-7.12932
E15-vs-P28	ENSMUSG00000000085	All Genes	21.8487
E15-vs-P28	ENSMUSG00000000088	All Genes	3.49592
E15-vs-P28	ENSMUSG00000000093	All Genes	-1.61773
E15-vs-P28	ENSMUSG00000000094	All Genes	-6.08257
E15-vs-P28	ENSMUSG00000000120	All Genes	6.39443
E15-vs-P28	ENSMUSG00000000125	All Genes	-6.99397
E15-vs-P28	ENSMUSG00000000126	All Genes	5.58675
E15-vs-P28	ENSMUSG00000000127	All Genes	-4.70911
E15-vs-P28	ENSMUSG00000000131	All Genes	6.96471
E15-vs-P28	ENSMUSG00000000134	All Genes	9.56634
E15-vs-P28	ENSMUSG00000000142	All Genes	8.57827
E15-vs-P28	ENSMUSG00000000148	All Genes	7.67069
E15-vs-P28	ENSMUSG00000000149	All Genes	8.63172
E15-vs-P28	ENSMUSG00000000154	All Genes	-8.39622
E15-vs-P28	ENSMUSG00000000157	All Genes	-6.6693
E15-vs-P28	ENSMUSG00000000159	All Genes	-5.17575
E15-vs-P28	ENSMUSG00000000167	All Genes	-1.62282
E15-vs-P28	ENSMUSG00000000168	All Genes	5.9033
E15-vs-P28	ENSMUSG00000000171	All Genes	10.6377
E15-vs-P28	ENSMUSG00000000182	All Genes	-5.01212
E15-vs-P28	ENSMUSG00000000184	All Genes	2.71421
E15-vs-P28	ENSMUSG00000000194	All Genes	7.58237
E15-vs-P28	ENSMUSG00000000197	All Genes	-2.92267
E15-vs-P28	ENSMUSG00000000202	All Genes	-7.22705
E15-vs-P28	ENSMUSG00000000204	All Genes	-7.36001
E15-vs-P28	ENSMUSG00000000214	All Genes	-7.86822
E15-vs-P28	ENSMUSG00000000215	All Genes	-10.048
E15-vs-P28	ENSMUSG00000000216	All Genes	-2.4258
E15-vs-P28	ENSMUSG00000000223	All Genes	-2.69899
E15-vs-P28	ENSMUSG00000000244	All Genes	-7.79618
E15-vs-P28	ENSMUSG00000000247	All Genes	-5.08637
E15-vs-P28	ENSMUSG00000000248	All Genes	-10.1983
E15-vs-P28	ENSMUSG00000000253	All Genes	21.6869
E15-vs-P28	ENSMUSG00000000263	All Genes	-9.24796
E15-vs-P28	ENSMUSG00000000266	All Genes	-3.45565
E15-vs-P28	ENSMUSG00000000275	All Genes	3.23911
E15-vs-P28	ENSMUSG00000000276	All Genes	-4.90998
E15-vs-P28	ENSMUSG00000000278	All Genes	-5.53255
E15-vs-P28	ENSMUSG00000000282	All Genes	11.8076
E15-vs-P28	ENSMUSG00000000290	All Genes	9.76215
E15-vs-P28	ENSMUSG00000000295	All Genes	9.106
E15-vs-P28	ENSMUSG00000000296	All Genes	3.52474
E15-vs-P28	ENSMUSG00000000301	All Genes	0
E15-vs-P28	ENSMUSG00000000303	All Genes	3.36338
E15-vs-P28	ENSMUSG00000000305	All Genes	17.8514
E15-vs-P28	ENSMUSG00000000308	All Genes	-6.77918
E15-vs-P28	ENSMUSG00000000317	All Genes	-2.37745
E15-vs-P28	ENSMUSG00000000318	All Genes	-6.80301
E15-vs-P28	ENSMUSG00000000320	All Genes	-0.573434
E15-vs-P28	ENSMUSG00000000325	All Genes	20.8157
E15-vs-P28	ENSMUSG00000000326	All Genes	15.0902
E15-vs-P28	ENSMUSG00000000339	All Genes	10.1742
E15-vs-P28	ENSMUSG00000000340	All Genes	0.0900652
E15-vs-P28	ENSMUSG00000000346	All Genes	0
E15-vs-P28	ENSMUSG00000000355	All Genes	0
E15-vs-P28	ENSMUSG00000000359	All Genes	3.60085
E15-vs-P28	ENSMUSG00000000365	All Genes	-3.50671
E15-vs-P28	ENSMUSG00000000374	All Genes	0.30729
E15-vs-P28	ENSMUSG00000000378	All Genes	11.7102
E15-vs-P28	ENSMUSG00000000381	All Genes	-7.88811
E15-vs-P28	ENSMUSG00000000384	All Genes	13.8745
E15-vs-P28	ENSMUSG00000000385	All Genes	-13.8495
E15-vs-P28	ENSMUSG00000000386	All Genes	-6.93479
E15-vs-P28	ENSMUSG00000000392	All Genes	-0.410998
E15-vs-P28	ENSMUSG00000000394	All Genes	-7.87671
E15-vs-P28	ENSMUSG00000000399	All Genes	10.2269
E15-vs-P28	ENSMUSG00000000402	All Genes	2.32424
E15-vs-P28	ENSMUSG00000000409	All Genes	0
E15-vs-P28	ENSMUSG00000000411	All Genes	-5.27331
E15-vs-P28	ENSMUSG00000000416	All Genes	-8.26647
E15-vs-P28	ENSMUSG00000000420	All Genes	-0.590611
E15-vs-P28	ENSMUSG00000000439	All Genes	8.20793
E15-vs-P28	ENSMUSG00000000440	All Genes	-5.64883
E15-vs-P28	ENSMUSG00000000441	All Genes	6.71337
E15-vs-P28	ENSMUSG00000000486	All Genes	-12.2397
E15-vs-P28	ENSMUSG00000000489	All Genes	7.10701
E15-vs-P28	ENSMUSG00000000530	All Genes	-4.83704
E15-vs-P28	ENSMUSG00000000531	All Genes	0
E15-vs-P28	ENSMUSG00000000532	All Genes	2.50754
E15-vs-P28	ENSMUSG00000000538	All Genes	7.21212
E15-vs-P28	ENSMUSG00000000544	All Genes	-10.1942
E15-vs-P28	ENSMUSG00000000552	All Genes	8.59138
E15-vs-P28	ENSMUSG00000000555	All Genes	8.64662
E15-vs-P28	ENSMUSG00000000560	All Genes	-3.81575
E15-vs-P28	ENSMUSG00000000561	All Genes	19.361
E15-vs-P28	ENSMUSG00000000562	All Genes	-7.96988
E15-vs-P28	ENSMUSG00000000563	All Genes	0.72355
E15-vs-P28	ENSMUSG00000000567	All Genes	-0.54613
E15-vs-P28	ENSMUSG00000000568	All Genes	17.2873
E15-vs-P28	ENSMUSG00000000579	All Genes	4.69748
E15-vs-P28	ENSMUSG00000000581	All Genes	1.21309
E15-vs-P28	ENSMUSG00000000594	All Genes	-11.4202
E15-vs-P28	ENSMUSG00000000600	All Genes	-2.49413
E15-vs-P28	ENSMUSG00000000605	All Genes	-6.1464
E15-vs-P28	ENSMUSG00000000617	All Genes	-8.28912
E15-vs-P28	ENSMUSG00000000627	All Genes	-2.00425
E15-vs-P28	ENSMUSG00000000628	All Genes	4.67843
E15-vs-P28	ENSMUSG00000000631	All Genes	3.86793
E15-vs-P28	ENSMUSG00000000632	All Genes	-11.1999
E15-vs-P28	ENSMUSG00000000673	All Genes	-4.80135
E15-vs-P28	ENSMUSG00000000682	All Genes	-12.1063
E15-vs-P28	ENSMUSG00000000686	All Genes	-5.17913
E15-vs-P28	ENSMUSG00000000690	All Genes	-5.96126
E15-vs-P28	ENSMUSG00000000693	All Genes	-1.17638
E15-vs-P28	ENSMUSG00000000706	All Genes	-4.32902
E15-vs-P28	ENSMUSG00000000708	All Genes	-5.76859
E15-vs-P28	ENSMUSG00000000711	All Genes	6.52241
E15-vs-P28	ENSMUSG00000000724	All Genes	-7.13565
E15-vs-P28	ENSMUSG00000000730	All Genes	-8.15662
E15-vs-P28	ENSMUSG00000000731	All Genes	-10.7146
E15-vs-P28	ENSMUSG00000000732	All Genes	-7.02811
E15-vs-P28	ENSMUSG00000000738	All Genes	0
E15-vs-P28	ENSMUSG00000000739	All Genes	0
E15-vs-P28	ENSMUSG00000000740	All Genes	10.7449
E15-vs-P28	ENSMUSG00000000743	All Genes	7.36396
E15-vs-P28	ENSMUSG00000000751	All Genes	13.8434
E15-vs-P28	ENSMUSG00000000753	All Genes	12.8804
E15-vs-P28	ENSMUSG00000000759	All Genes	16.7529
E15-vs-P28	ENSMUSG00000000766	All Genes	-5.99331
E15-vs-P28	ENSMUSG00000000776	All Genes	11.5894
E15-vs-P28	ENSMUSG00000000782	All Genes	-4.35395
E15-vs-P28	ENSMUSG00000000787	All Genes	0
E15-vs-P28	ENSMUSG00000000791	All Genes	-3.67779
E15-vs-P28	ENSMUSG00000000792	All Genes	1.68524
E15-vs-P28	ENSMUSG00000000794	All Genes	12.8447
E15-vs-P28	ENSMUSG00000000804	All Genes	-1.9211
E15-vs-P28	ENSMUSG00000000805	All Genes	-8.72296
E15-vs-P28	ENSMUSG00000000811	All Genes	11.8497
E15-vs-P28	ENSMUSG00000000817	All Genes	-1.52803
E15-vs-P28	ENSMUSG00000000823	All Genes	11.1582
E15-vs-P28	ENSMUSG00000000826	All Genes	5.67784
E15-vs-P28	ENSMUSG00000000827	All Genes	3.64924
E15-vs-P28	ENSMUSG00000000838	All Genes	-0.0145991
E15-vs-P28	ENSMUSG00000000861	All Genes	19.8187
E15-vs-P28	ENSMUSG00000000869	All Genes	-9.74766
E15-vs-P28	ENSMUSG00000000876	All Genes	4.30165
E15-vs-P28	ENSMUSG00000000881	All Genes	1.66676
E15-vs-P28	ENSMUSG00000000884	All Genes	2.2255
E15-vs-P28	ENSMUSG00000000889	All Genes	-9.64985
E15-vs-P28	ENSMUSG00000000901	All Genes	5.20076
E15-vs-P28	ENSMUSG00000000902	All Genes	17.5874
E15-vs-P28	ENSMUSG00000000903	All Genes	-5.43269
E15-vs-P28	ENSMUSG00000000915	All Genes	3.63999
E15-vs-P28	ENSMUSG00000000916	All Genes	16.4766
E15-vs-P28	ENSMUSG00000000934	All Genes	6.22516
E15-vs-P28	ENSMUSG00000000938	All Genes	-7.36715
E15-vs-P28	ENSMUSG00000000942	All Genes	3.65912
E15-vs-P28	ENSMUSG00000000948	All Genes	-2.69149
E15-vs-P28	ENSMUSG00000000957	All Genes	6.31948
E15-vs-P28	ENSMUSG00000000958	All Genes	-4.368
E15-vs-P28	ENSMUSG00000000959	All Genes	16.1769
E15-vs-P28	ENSMUSG00000000976	All Genes	6.05148
E15-vs-P28	ENSMUSG00000000982	All Genes	-9.79213
E15-vs-P28	ENSMUSG00000000983	All Genes	-8.61379
E15-vs-P28	ENSMUSG00000001014	All Genes	-2.07342
E15-vs-P28	ENSMUSG00000001016	All Genes	16.2342
E15-vs-P28	ENSMUSG00000001017	All Genes	10.6626
E15-vs-P28	ENSMUSG00000001018	All Genes	0
E15-vs-P28	ENSMUSG00000001020	All Genes	-7.92512
E15-vs-P28	ENSMUSG00000001021	All Genes	-1.2237
E15-vs-P28	ENSMUSG00000001023	All Genes	-8.71771
E15-vs-P28	ENSMUSG00000001025	All Genes	-8.38578
E15-vs-P28	ENSMUSG00000001027	All Genes	-6.04808
E15-vs-P28	ENSMUSG00000001029	All Genes	-6.99685
E15-vs-P28	ENSMUSG00000001034	All Genes	16.7017
E15-vs-P28	ENSMUSG00000001036	All Genes	3.59308
E15-vs-P28	ENSMUSG00000001039	All Genes	6.98404
E15-vs-P28	ENSMUSG00000001052	All Genes	0.562733
E15-vs-P28	ENSMUSG00000001053	All Genes	0
E15-vs-P28	ENSMUSG00000001054	All Genes	10.6328
E15-vs-P28	ENSMUSG00000001056	All Genes	10.2854
E15-vs-P28	ENSMUSG00000001062	All Genes	6.42319
E15-vs-P28	ENSMUSG00000001065	All Genes	0.389852
E15-vs-P28	ENSMUSG00000001076	All Genes	-5.8331
E15-vs-P28	ENSMUSG00000001082	All Genes	21.4213
E15-vs-P28	ENSMUSG00000001089	All Genes	3.14934
E15-vs-P28	ENSMUSG00000001095	All Genes	-1.5511
E15-vs-P28	ENSMUSG00000001098	All Genes	17.8102
E15-vs-P28	ENSMUSG00000001100	All Genes	16.4383
E15-vs-P28	ENSMUSG00000001103	All Genes	-6.19609
E15-vs-P28	ENSMUSG00000001105	All Genes	3.32718
E15-vs-P28	ENSMUSG00000001119	All Genes	0
E15-vs-P28	ENSMUSG00000001120	All Genes	16.6618
E15-vs-P28	ENSMUSG00000001123	All Genes	-10.4804
E15-vs-P28	ENSMUSG00000001127	All Genes	0
E15-vs-P28	ENSMUSG00000001128	All Genes	-5.01265
E15-vs-P28	ENSMUSG00000001131	All Genes	-0.848618
E15-vs-P28	ENSMUSG00000001134	All Genes	5.36365
E15-vs-P28	ENSMUSG00000001138	All Genes	7.45189
E15-vs-P28	ENSMUSG00000001143	All Genes	3.15936
E15-vs-P28	ENSMUSG00000001150	All Genes	7.62229
E15-vs-P28	ENSMUSG00000001151	All Genes	0
E15-vs-P28	ENSMUSG00000001155	All Genes	-7.45641
E15-vs-P28	ENSMUSG00000001156	All Genes	-12.235
E15-vs-P28	ENSMUSG00000001157	All Genes	-2.7381
E15-vs-P28	ENSMUSG00000001158	All Genes	5.69674
E15-vs-P28	ENSMUSG00000001166	All Genes	-4.66991
E15-vs-P28	ENSMUSG00000001168	All Genes	-11.2806
E15-vs-P28	ENSMUSG00000001173	All Genes	0.41813
E15-vs-P28	ENSMUSG00000001175	All Genes	0.85918
E15-vs-P28	ENSMUSG00000001211	All Genes	9.04642
E15-vs-P28	ENSMUSG00000001225	All Genes	-6.61282
E15-vs-P28	ENSMUSG00000001227	All Genes	-1.43893
E15-vs-P28	ENSMUSG00000001228	All Genes	16.6838
E15-vs-P28	ENSMUSG00000001229	All Genes	11.0756
E15-vs-P28	ENSMUSG00000001240	All Genes	-5.81349
E15-vs-P28	ENSMUSG00000001247	All Genes	1.28318
E15-vs-P28	ENSMUSG00000001248	All Genes	8.14784
E15-vs-P28	ENSMUSG00000001249	All Genes	5.75014
E15-vs-P28	ENSMUSG00000001270	All Genes	-8.13183
E15-vs-P28	ENSMUSG00000001280	All Genes	0.233879
E15-vs-P28	ENSMUSG00000001281	All Genes	20.1515
E15-vs-P28	ENSMUSG00000001285	All Genes	14.7192
E15-vs-P28	ENSMUSG00000001288	All Genes	9.53139
E15-vs-P28	ENSMUSG00000001289	All Genes	5.0302
E15-vs-P28	ENSMUSG00000001300	All Genes	3.02504
E15-vs-P28	ENSMUSG00000001305	All Genes	13.4134
E15-vs-P28	ENSMUSG00000001313	All Genes	12.1359
E15-vs-P28	ENSMUSG00000001323	All Genes	3.85613
E15-vs-P28	ENSMUSG00000001333	All Genes	-7.93641
E15-vs-P28	ENSMUSG00000001334	All Genes	0
E15-vs-P28	ENSMUSG00000001348	All Genes	-3.39518
E15-vs-P28	ENSMUSG00000001349	All Genes	-6.64414
E15-vs-P28	ENSMUSG00000001366	All Genes	0
E15-vs-P28	ENSMUSG00000001376	All Genes	-3.33599
E15-vs-P28	ENSMUSG00000001380	All Genes	12.9054
E15-vs-P28	ENSMUSG00000001383	All Genes	10.0642
E15-vs-P28	ENSMUSG00000001403	All Genes	15.7864
E15-vs-P28	ENSMUSG00000001415	All Genes	9.41133
E15-vs-P28	ENSMUSG00000001416	All Genes	11.9138
E15-vs-P28	ENSMUSG00000001418	All Genes	0
E15-vs-P28	ENSMUSG00000001419	All Genes	0
E15-vs-P28	ENSMUSG00000001420	All Genes	-1.8942
E15-vs-P28	ENSMUSG00000001424	All Genes	17.2778
E15-vs-P28	ENSMUSG00000001435	All Genes	17.9886
E15-vs-P28	ENSMUSG00000001436	All Genes	10.4127
E15-vs-P28	ENSMUSG00000001440	All Genes	4.82418
E15-vs-P28	ENSMUSG00000001441	All Genes	-0.295845
E15-vs-P28	ENSMUSG00000001444	All Genes	-7.29189
E15-vs-P28	ENSMUSG00000001445	All Genes	12.4531
E15-vs-P28	ENSMUSG00000001467	All Genes	0
E15-vs-P28	ENSMUSG00000001472	All Genes	8.14864
E15-vs-P28	ENSMUSG00000001473	All Genes	8.78379
E15-vs-P28	ENSMUSG00000001482	All Genes	12.5189
E15-vs-P28	ENSMUSG00000001493	All Genes	-8.19203
E15-vs-P28	ENSMUSG00000001494	All Genes	-9.69425
E15-vs-P28	ENSMUSG00000001496	All Genes	-0.708747
E15-vs-P28	ENSMUSG00000001497	All Genes	11.6189
E15-vs-P28	ENSMUSG00000001504	All Genes	-2.19837
E15-vs-P28	ENSMUSG00000001506	All Genes	-4.63885
E15-vs-P28	ENSMUSG00000001507	All Genes	0
E15-vs-P28	ENSMUSG00000001508	All Genes	-9.06472
E15-vs-P28	ENSMUSG00000001510	All Genes	-7.96462
E15-vs-P28	ENSMUSG00000001517	All Genes	18.4272
E15-vs-P28	ENSMUSG00000001518	All Genes	9.7705
E15-vs-P28	ENSMUSG00000001520	All Genes	19.5296
E15-vs-P28	ENSMUSG00000001521	All Genes	22.3418
E15-vs-P28	ENSMUSG00000001524	All Genes	15.8397
E15-vs-P28	ENSMUSG00000001525	All Genes	13.9373
E15-vs-P28	ENSMUSG00000001542	All Genes	-3.24819
E15-vs-P28	ENSMUSG00000001552	All Genes	5.27901
E15-vs-P28	ENSMUSG00000001555	All Genes	15.7443
E15-vs-P28	ENSMUSG00000001558	All Genes	1.03929
E15-vs-P28	ENSMUSG00000001569	All Genes	1.94118
E15-vs-P28	ENSMUSG00000001576	All Genes	17.5163
E15-vs-P28	ENSMUSG00000001583	All Genes	-0.846724
E15-vs-P28	ENSMUSG00000001588	All Genes	-9.76446
E15-vs-P28	ENSMUSG00000001604	All Genes	-4.24154
E15-vs-P28	ENSMUSG00000001622	All Genes	-7.6666
E15-vs-P28	ENSMUSG00000001627	All Genes	-3.73126
E15-vs-P28	ENSMUSG00000001630	All Genes	-2.14281
E15-vs-P28	ENSMUSG00000001632	All Genes	10.026
E15-vs-P28	ENSMUSG00000001642	All Genes	3.9269
E15-vs-P28	ENSMUSG00000001655	All Genes	-7.6364
E15-vs-P28	ENSMUSG00000001656	All Genes	-8.20291
E15-vs-P28	ENSMUSG00000001657	All Genes	-7.44183
E15-vs-P28	ENSMUSG00000001661	All Genes	-7.11116
E15-vs-P28	ENSMUSG00000001663	All Genes	-9.42212
E15-vs-P28	ENSMUSG00000001665	All Genes	-0.264656
E15-vs-P28	ENSMUSG00000001666	All Genes	0.109656
E15-vs-P28	ENSMUSG00000001670	All Genes	-8.30646
E15-vs-P28	ENSMUSG00000001672	All Genes	-8.27257
E15-vs-P28	ENSMUSG00000001674	All Genes	12.7685
E15-vs-P28	ENSMUSG00000001687	All Genes	0
E15-vs-P28	ENSMUSG00000001700	All Genes	0
E15-vs-P28	ENSMUSG00000001707	All Genes	9.01465
E15-vs-P28	ENSMUSG00000001729	All Genes	13.6439
E15-vs-P28	ENSMUSG00000001739	All Genes	-3.42235
E15-vs-P28	ENSMUSG00000001741	All Genes	-4.18991
E15-vs-P28	ENSMUSG00000001750	All Genes	12.2822
E15-vs-P28	ENSMUSG00000001751	All Genes	-1.07124
E15-vs-P28	ENSMUSG00000001755	All Genes	9.58468
E15-vs-P28	ENSMUSG00000001761	All Genes	24.1801
E15-vs-P28	ENSMUSG00000001763	All Genes	-3.93703
E15-vs-P28	ENSMUSG00000001767	All Genes	-1.95658
E15-vs-P28	ENSMUSG00000001768	All Genes	-2.25179
E15-vs-P28	ENSMUSG00000001773	All Genes	-6.34185
E15-vs-P28	ENSMUSG00000001774	All Genes	-1.75498
E15-vs-P28	ENSMUSG00000001783	All Genes	14.6311
E15-vs-P28	ENSMUSG00000001785	All Genes	5.52788
E15-vs-P28	ENSMUSG00000001786	All Genes	6.8064
E15-vs-P28	ENSMUSG00000001794	All Genes	7.21427
E15-vs-P28	ENSMUSG00000001802	All Genes	5.2584
E15-vs-P28	ENSMUSG00000001804	All Genes	-2.89474
E15-vs-P28	ENSMUSG00000001827	All Genes	-7.53916
E15-vs-P28	ENSMUSG00000001829	All Genes	8.2766
E15-vs-P28	ENSMUSG00000001833	All Genes	0
E15-vs-P28	ENSMUSG00000001844	All Genes	6.87699
E15-vs-P28	ENSMUSG00000001847	All Genes	4.01236
E15-vs-P28	ENSMUSG00000001855	All Genes	8.36765
E15-vs-P28	ENSMUSG00000001864	All Genes	-0.717634
E15-vs-P28	ENSMUSG00000001865	All Genes	-6.07122
E15-vs-P28	ENSMUSG00000001870	All Genes	0
E15-vs-P28	ENSMUSG00000001891	All Genes	0
E15-vs-P28	ENSMUSG00000001901	All Genes	-11.8602
E15-vs-P28	ENSMUSG00000001909	All Genes	14.6621
E15-vs-P28	ENSMUSG00000001910	All Genes	14.4249
E15-vs-P28	ENSMUSG00000001911	All Genes	2.78742
E15-vs-P28	ENSMUSG00000001918	All Genes	2.41053
E15-vs-P28	ENSMUSG00000001924	All Genes	10.9665
E15-vs-P28	ENSMUSG00000001930	All Genes	-10.4239
E15-vs-P28	ENSMUSG00000001942	All Genes	-5.44697
E15-vs-P28	ENSMUSG00000001943	All Genes	-2.79711
E15-vs-P28	ENSMUSG00000001946	All Genes	-7.67432
E15-vs-P28	ENSMUSG00000001948	All Genes	0.159209
E15-vs-P28	ENSMUSG00000001962	All Genes	6.16918
E15-vs-P28	ENSMUSG00000001964	All Genes	13.9634
E15-vs-P28	ENSMUSG00000001983	All Genes	15.6567
E15-vs-P28	ENSMUSG00000001985	All Genes	-5.0198
E15-vs-P28	ENSMUSG00000001986	All Genes	-4.39623
E15-vs-P28	ENSMUSG00000001988	All Genes	-7.33331
E15-vs-P28	ENSMUSG00000001995	All Genes	17.8859
E15-vs-P28	ENSMUSG00000001998	All Genes	-0.193246
E15-vs-P28	ENSMUSG00000001999	All Genes	10.8548
E15-vs-P28	ENSMUSG00000002006	All Genes	0
E15-vs-P28	ENSMUSG00000002007	All Genes	-4.2165
E15-vs-P28	ENSMUSG00000002010	All Genes	12.5831
E15-vs-P28	ENSMUSG00000002012	All Genes	10.4724
E15-vs-P28	ENSMUSG00000002014	All Genes	1.763
E15-vs-P28	ENSMUSG00000002015	All Genes	5.15228
E15-vs-P28	ENSMUSG00000002017	All Genes	6.79154
E15-vs-P28	ENSMUSG00000002020	All Genes	-9.42426
E15-vs-P28	ENSMUSG00000002028	All Genes	-1.08437
E15-vs-P28	ENSMUSG00000002031	All Genes	5.61065
E15-vs-P28	ENSMUSG00000002032	All Genes	-3.22933
E15-vs-P28	ENSMUSG00000002033	All Genes	-7.03204
E15-vs-P28	ENSMUSG00000002043	All Genes	3.90841
E15-vs-P28	ENSMUSG00000002052	All Genes	0
E15-vs-P28	ENSMUSG00000002055	All Genes	10.2287
E15-vs-P28	ENSMUSG00000002057	All Genes	16.57
E15-vs-P28	ENSMUSG00000002058	All Genes	20.6024
E15-vs-P28	ENSMUSG00000002059	All Genes	20.0688
E15-vs-P28	ENSMUSG00000002064	All Genes	2.18368
E15-vs-P28	ENSMUSG00000002068	All Genes	19.3207
E15-vs-P28	ENSMUSG00000002076	All Genes	-5.90982
E15-vs-P28	ENSMUSG00000002083	All Genes	1.78853
E15-vs-P28	ENSMUSG00000002100	All Genes	-9.95371
E15-vs-P28	ENSMUSG00000002102	All Genes	12.0853
E15-vs-P28	ENSMUSG00000002103	All Genes	0
E15-vs-P28	ENSMUSG00000002104	All Genes	-4.40583
E15-vs-P28	ENSMUSG00000002105	All Genes	8.17762
E15-vs-P28	ENSMUSG00000002107	All Genes	-3.00881
E15-vs-P28	ENSMUSG00000002108	All Genes	-6.18341
E15-vs-P28	ENSMUSG00000002109	All Genes	0
E15-vs-P28	ENSMUSG00000002111	All Genes	-8.5984
E15-vs-P28	ENSMUSG00000002129	All Genes	15.9485
E15-vs-P28	ENSMUSG00000002147	All Genes	-2.34315
E15-vs-P28	ENSMUSG00000002190	All Genes	-6.59313
E15-vs-P28	ENSMUSG00000002204	All Genes	-7.87755
E15-vs-P28	ENSMUSG00000002205	All Genes	6.19369
E15-vs-P28	ENSMUSG00000002210	All Genes	9.60687
E15-vs-P28	ENSMUSG00000002221	All Genes	7.55524
E15-vs-P28	ENSMUSG00000002222	All Genes	0
E15-vs-P28	ENSMUSG00000002227	All Genes	11.761
E15-vs-P28	ENSMUSG00000002228	All Genes	-6.4624
E15-vs-P28	ENSMUSG00000002233	All Genes	1.29479
E15-vs-P28	ENSMUSG00000002249	All Genes	13.8191
E15-vs-P28	ENSMUSG00000002250	All Genes	5.49293
E15-vs-P28	ENSMUSG00000002257	All Genes	-1.42409
E15-vs-P28	ENSMUSG00000002265	All Genes	3.62187
E15-vs-P28	ENSMUSG00000002266	All Genes	-0.343987
E15-vs-P28	ENSMUSG00000002274	All Genes	10.0736
E15-vs-P28	ENSMUSG00000002279	All Genes	5.07124
E15-vs-P28	ENSMUSG00000002280	All Genes	8.59549
E15-vs-P28	ENSMUSG00000002289	All Genes	-1.23923
E15-vs-P28	ENSMUSG00000002297	All Genes	5.48497
E15-vs-P28	ENSMUSG00000002307	All Genes	9.31241
E15-vs-P28	ENSMUSG00000002308	All Genes	14.0243
E15-vs-P28	ENSMUSG00000002319	All Genes	17.4427
E15-vs-P28	ENSMUSG00000002320	All Genes	6.83244
E15-vs-P28	ENSMUSG00000002324	All Genes	-1.78766
E15-vs-P28	ENSMUSG00000002325	All Genes	0
E15-vs-P28	ENSMUSG00000002326	All Genes	16.1817
E15-vs-P28	ENSMUSG00000002329	All Genes	0
E15-vs-P28	ENSMUSG00000002332	All Genes	6.46511
E15-vs-P28	ENSMUSG00000002341	All Genes	-5.81013
E15-vs-P28	ENSMUSG00000002342	All Genes	10.6385
E15-vs-P28	ENSMUSG00000002343	All Genes	13.1069
E15-vs-P28	ENSMUSG00000002345	All Genes	5.10406
E15-vs-P28	ENSMUSG00000002346	All Genes	5.28996
E15-vs-P28	ENSMUSG00000002365	All Genes	11.2314
E15-vs-P28	ENSMUSG00000002372	All Genes	14.9513
E15-vs-P28	ENSMUSG00000002379	All Genes	11.2267
E15-vs-P28	ENSMUSG00000002384	All Genes	0
E15-vs-P28	ENSMUSG00000002393	All Genes	10.0561
E15-vs-P28	ENSMUSG00000002395	All Genes	4.92126
E15-vs-P28	ENSMUSG00000002396	All Genes	4.14895
E15-vs-P28	ENSMUSG00000002409	All Genes	7.00588
E15-vs-P28	ENSMUSG00000002413	All Genes	-4.10459
E15-vs-P28	ENSMUSG00000002416	All Genes	4.22719
E15-vs-P28	ENSMUSG00000002428	All Genes	-3.01027
E15-vs-P28	ENSMUSG00000002455	All Genes	9.87367
E15-vs-P28	ENSMUSG00000002458	All Genes	10.3982
E15-vs-P28	ENSMUSG00000002459	All Genes	-9.86007
E15-vs-P28	ENSMUSG00000002475	All Genes	-4.59698
E15-vs-P28	ENSMUSG00000002477	All Genes	12.3624
E15-vs-P28	ENSMUSG00000002486	All Genes	6.29722
E15-vs-P28	ENSMUSG00000002489	All Genes	0
E15-vs-P28	ENSMUSG00000002496	All Genes	11.5413
E15-vs-P28	ENSMUSG00000002500	All Genes	-1.85881
E15-vs-P28	ENSMUSG00000002504	All Genes	6.58222
E15-vs-P28	ENSMUSG00000002524	All Genes	11.2647
E15-vs-P28	ENSMUSG00000002546	All Genes	4.57122
E15-vs-P28	ENSMUSG00000002550	All Genes	8.41008
E15-vs-P28	ENSMUSG00000002565	All Genes	-11.0547
E15-vs-P28	ENSMUSG00000002578	All Genes	5.73081
E15-vs-P28	ENSMUSG00000002580	All Genes	0
E15-vs-P28	ENSMUSG00000002588	All Genes	-2.90142
E15-vs-P28	ENSMUSG00000002602	All Genes	-0.891812
E15-vs-P28	ENSMUSG00000002603	All Genes	7.76424
E15-vs-P28	ENSMUSG00000002608	All Genes	11.4346
E15-vs-P28	ENSMUSG00000002617	All Genes	-0.609166
E15-vs-P28	ENSMUSG00000002625	All Genes	5.47796
E15-vs-P28	ENSMUSG00000002633	All Genes	-4.42613
E15-vs-P28	ENSMUSG00000002635	All Genes	9.69997
E15-vs-P28	ENSMUSG00000002658	All Genes	2.25339
E15-vs-P28	ENSMUSG00000002660	All Genes	12.5166
E15-vs-P28	ENSMUSG00000002661	All Genes	9.52985
E15-vs-P28	ENSMUSG00000002664	All Genes	-0.554265
E15-vs-P28	ENSMUSG00000002668	All Genes	-8.34429
E15-vs-P28	ENSMUSG00000002679	All Genes	7.1368
E15-vs-P28	ENSMUSG00000002688	All Genes	0
E15-vs-P28	ENSMUSG00000002699	All Genes	-9.37627
E15-vs-P28	ENSMUSG00000002718	All Genes	2.49506
E15-vs-P28	ENSMUSG00000002728	All Genes	5.26777
E15-vs-P28	ENSMUSG00000002731	All Genes	12.2804
E15-vs-P28	ENSMUSG00000002732	All Genes	0.649182
E15-vs-P28	ENSMUSG00000002733	All Genes	-1.3474
E15-vs-P28	ENSMUSG00000002741	All Genes	12.9231
E15-vs-P28	ENSMUSG00000002748	All Genes	0.224456
E15-vs-P28	ENSMUSG00000002763	All Genes	10.7361
E15-vs-P28	ENSMUSG00000002767	All Genes	11.8453
E15-vs-P28	ENSMUSG00000002768	All Genes	6.58003
E15-vs-P28	ENSMUSG00000002769	All Genes	-1.59061
E15-vs-P28	ENSMUSG00000002771	All Genes	-5.88593
E15-vs-P28	ENSMUSG00000002778	All Genes	10.3953
E15-vs-P28	ENSMUSG00000002781	All Genes	8.73348
E15-vs-P28	ENSMUSG00000002791	All Genes	-6.76587
E15-vs-P28	ENSMUSG00000002797	All Genes	9.12448
E15-vs-P28	ENSMUSG00000002799	All Genes	22.4794
E15-vs-P28	ENSMUSG00000002803	All Genes	14.2648
E15-vs-P28	ENSMUSG00000002804	All Genes	9.26937
E15-vs-P28	ENSMUSG00000002808	All Genes	4.10613
E15-vs-P28	ENSMUSG00000002812	All Genes	6.87327
E15-vs-P28	ENSMUSG00000002814	All Genes	8.97566
E15-vs-P28	ENSMUSG00000002820	All Genes	0.795906
E15-vs-P28	ENSMUSG00000002825	All Genes	12.851
E15-vs-P28	ENSMUSG00000002831	All Genes	-7.85609
E15-vs-P28	ENSMUSG00000002833	All Genes	14.6042
E15-vs-P28	ENSMUSG00000002835	All Genes	18.27
E15-vs-P28	ENSMUSG00000002844	All Genes	15.6893
E15-vs-P28	ENSMUSG00000002845	All Genes	11.6855
E15-vs-P28	ENSMUSG00000002846	All Genes	8.9384
E15-vs-P28	ENSMUSG00000002847	All Genes	-12.1354
E15-vs-P28	ENSMUSG00000002870	All Genes	16.4724
E15-vs-P28	ENSMUSG00000002871	All Genes	3.1945
E15-vs-P28	ENSMUSG00000002881	All Genes	0
E15-vs-P28	ENSMUSG00000002885	All Genes	-8.89092
E15-vs-P28	ENSMUSG00000002897	All Genes	4.77953
E15-vs-P28	ENSMUSG00000002900	All Genes	14.5834
E15-vs-P28	ENSMUSG00000002908	All Genes	0
E15-vs-P28	ENSMUSG00000002910	All Genes	-9.80599
E15-vs-P28	ENSMUSG00000002930	All Genes	-7.7252
E15-vs-P28	ENSMUSG00000002944	All Genes	-5.69383
E15-vs-P28	ENSMUSG00000002948	All Genes	13.1194
E15-vs-P28	ENSMUSG00000002949	All Genes	13.8009
E15-vs-P28	ENSMUSG00000002957	All Genes	22.6706
E15-vs-P28	ENSMUSG00000002963	All Genes	4.95237
E15-vs-P28	ENSMUSG00000002968	All Genes	11.2461
E15-vs-P28	ENSMUSG00000002980	All Genes	17.1923
E15-vs-P28	ENSMUSG00000002981	All Genes	1.35186
E15-vs-P28	ENSMUSG00000002983	All Genes	1.59624
E15-vs-P28	ENSMUSG00000002984	All Genes	13.9726
E15-vs-P28	ENSMUSG00000002985	All Genes	-8.20446
E15-vs-P28	ENSMUSG00000002992	All Genes	-10.4666
E15-vs-P28	ENSMUSG00000002996	All Genes	-1.68614
E15-vs-P28	ENSMUSG00000002997	All Genes	-0.178902
E15-vs-P28	ENSMUSG00000003031	All Genes	0
E15-vs-P28	ENSMUSG00000003032	All Genes	-6.20499
E15-vs-P28	ENSMUSG00000003033	All Genes	16.3618
E15-vs-P28	ENSMUSG00000003037	All Genes	10.7756
E15-vs-P28	ENSMUSG00000003038	All Genes	10.405
E15-vs-P28	ENSMUSG00000003039	All Genes	6.05763
E15-vs-P28	ENSMUSG00000003051	All Genes	-7.28532
E15-vs-P28	ENSMUSG00000003053	All Genes	-7.81741
E15-vs-P28	ENSMUSG00000003062	All Genes	6.58849
E15-vs-P28	ENSMUSG00000003068	All Genes	6.6693
E15-vs-P28	ENSMUSG00000003070	All Genes	13.2518
E15-vs-P28	ENSMUSG00000003072	All Genes	8.09496
E15-vs-P28	ENSMUSG00000003099	All Genes	14.1453
E15-vs-P28	ENSMUSG00000003119	All Genes	0
E15-vs-P28	ENSMUSG00000003123	All Genes	0
E15-vs-P28	ENSMUSG00000003131	All Genes	9.38915
E15-vs-P28	ENSMUSG00000003134	All Genes	-4.14067
E15-vs-P28	ENSMUSG00000003135	All Genes	8.98943
E15-vs-P28	ENSMUSG00000003153	All Genes	-7.85709
E15-vs-P28	ENSMUSG00000003154	All Genes	4.53309
E15-vs-P28	ENSMUSG00000003161	All Genes	0
E15-vs-P28	ENSMUSG00000003166	All Genes	14.7082
E15-vs-P28	ENSMUSG00000003178	All Genes	2.773
E15-vs-P28	ENSMUSG00000003184	All Genes	7.97254
E15-vs-P28	ENSMUSG00000003190	All Genes	13.8215
E15-vs-P28	ENSMUSG00000003198	All Genes	-1.41096
E15-vs-P28	ENSMUSG00000003199	All Genes	10.2743
E15-vs-P28	ENSMUSG00000003200	All Genes	16.9779
E15-vs-P28	ENSMUSG00000003206	All Genes	-11.1345
E15-vs-P28	ENSMUSG00000003208	All Genes	9.10618
E15-vs-P28	ENSMUSG00000003226	All Genes	-2.96441
E15-vs-P28	ENSMUSG00000003227	All Genes	8.28304
E15-vs-P28	ENSMUSG00000003228	All Genes	3.32541
E15-vs-P28	ENSMUSG00000003233	All Genes	12.3705
E15-vs-P28	ENSMUSG00000003234	All Genes	13.6991
E15-vs-P28	ENSMUSG00000003235	All Genes	2.98284
E15-vs-P28	ENSMUSG00000003269	All Genes	4.77256
E15-vs-P28	ENSMUSG00000003271	All Genes	-9.52795
E15-vs-P28	ENSMUSG00000003273	All Genes	-6.2342
E15-vs-P28	ENSMUSG00000003279	All Genes	-6.4072
E15-vs-P28	ENSMUSG00000003282	All Genes	3.03462
E15-vs-P28	ENSMUSG00000003283	All Genes	-9.79314
E15-vs-P28	ENSMUSG00000003299	All Genes	10.0193
E15-vs-P28	ENSMUSG00000003308	All Genes	10.5605
E15-vs-P28	ENSMUSG00000003309	All Genes	7.75169
E15-vs-P28	ENSMUSG00000003316	All Genes	0
E15-vs-P28	ENSMUSG00000003341	All Genes	-2.38731
E15-vs-P28	ENSMUSG00000003344	All Genes	14.3568
E15-vs-P28	ENSMUSG00000003345	All Genes	13.6232
E15-vs-P28	ENSMUSG00000003346	All Genes	7.94257
E15-vs-P28	ENSMUSG00000003348	All Genes	1.80134
E15-vs-P28	ENSMUSG00000003352	All Genes	2.58973
E15-vs-P28	ENSMUSG00000003354	All Genes	-1.1219
E15-vs-P28	ENSMUSG00000003355	All Genes	0.314133
E15-vs-P28	ENSMUSG00000003360	All Genes	13.3685
E15-vs-P28	ENSMUSG00000003363	All Genes	1.2041
E15-vs-P28	ENSMUSG00000003378	All Genes	6.24185
E15-vs-P28	ENSMUSG00000003379	All Genes	-4.13101
E15-vs-P28	ENSMUSG00000003380	All Genes	0
E15-vs-P28	ENSMUSG00000003382	All Genes	-6.62054
E15-vs-P28	ENSMUSG00000003402	All Genes	4.93268
E15-vs-P28	ENSMUSG00000003410	All Genes	-12.1913
E15-vs-P28	ENSMUSG00000003411	All Genes	-7.94318
E15-vs-P28	ENSMUSG00000003418	All Genes	-7.60766
E15-vs-P28	ENSMUSG00000003420	All Genes	5.73122
E15-vs-P28	ENSMUSG00000003421	All Genes	7.2446
E15-vs-P28	ENSMUSG00000003423	All Genes	10.436
E15-vs-P28	ENSMUSG00000003429	All Genes	8.80264
E15-vs-P28	ENSMUSG00000003435	All Genes	9.17299
E15-vs-P28	ENSMUSG00000003436	All Genes	-3.32165
E15-vs-P28	ENSMUSG00000003437	All Genes	6.27917
E15-vs-P28	ENSMUSG00000003438	All Genes	10.5381
E15-vs-P28	ENSMUSG00000003444	All Genes	11.9501
E15-vs-P28	ENSMUSG00000003452	All Genes	-7.79558
E15-vs-P28	ENSMUSG00000003458	All Genes	3.66105
E15-vs-P28	ENSMUSG00000003464	All Genes	11.5693
E15-vs-P28	ENSMUSG00000003469	All Genes	5.4741
E15-vs-P28	ENSMUSG00000003476	All Genes	-5.1515
E15-vs-P28	ENSMUSG00000003477	All Genes	-5.83815
E15-vs-P28	ENSMUSG00000003484	All Genes	-7.48966
E15-vs-P28	ENSMUSG00000003500	All Genes	19.9019
E15-vs-P28	ENSMUSG00000003505	All Genes	-7.15517
E15-vs-P28	ENSMUSG00000003518	All Genes	1.97805
E15-vs-P28	ENSMUSG00000003526	All Genes	0
E15-vs-P28	ENSMUSG00000003527	All Genes	14.7047
E15-vs-P28	ENSMUSG00000003528	All Genes	10.2792
E15-vs-P28	ENSMUSG00000003531	All Genes	10.0635
E15-vs-P28	ENSMUSG00000003534	All Genes	14.0813
E15-vs-P28	ENSMUSG00000003541	All Genes	10.0244
E15-vs-P28	ENSMUSG00000003545	All Genes	1.89466
E15-vs-P28	ENSMUSG00000003546	All Genes	0.609589
E15-vs-P28	ENSMUSG00000003549	All Genes	8.59489
E15-vs-P28	ENSMUSG00000003555	All Genes	-3.46864
E15-vs-P28	ENSMUSG00000003559	All Genes	12.7905
E15-vs-P28	ENSMUSG00000003573	All Genes	9.52528
E15-vs-P28	ENSMUSG00000003575	All Genes	12.5526
E15-vs-P28	ENSMUSG00000003581	All Genes	7.75719
E15-vs-P28	ENSMUSG00000003585	All Genes	-2.84845
E15-vs-P28	ENSMUSG00000003604	All Genes	5.37385
E15-vs-P28	ENSMUSG00000003617	All Genes	-4.71856
E15-vs-P28	ENSMUSG00000003623	All Genes	-5.54073
E15-vs-P28	ENSMUSG00000003644	All Genes	7.10518
E15-vs-P28	ENSMUSG00000003657	All Genes	-8.64465
E15-vs-P28	ENSMUSG00000003660	All Genes	5.30841
E15-vs-P28	ENSMUSG00000003662	All Genes	8.61113
E15-vs-P28	ENSMUSG00000003665	All Genes	-3.89064
E15-vs-P28	ENSMUSG00000003680	All Genes	12.2942
E15-vs-P28	ENSMUSG00000003721	All Genes	-11.0602
E15-vs-P28	ENSMUSG00000003731	All Genes	8.75767
E15-vs-P28	ENSMUSG00000003746	All Genes	-6.12561
E15-vs-P28	ENSMUSG00000003752	All Genes	0.705975
E15-vs-P28	ENSMUSG00000003762	All Genes	7.05706
E15-vs-P28	ENSMUSG00000003778	All Genes	0
E15-vs-P28	ENSMUSG00000003779	All Genes	14.1459
E15-vs-P28	ENSMUSG00000003808	All Genes	13.2685
E15-vs-P28	ENSMUSG00000003809	All Genes	6.9115
E15-vs-P28	ENSMUSG00000003810	All Genes	7.37021
E15-vs-P28	ENSMUSG00000003812	All Genes	-5.75436
E15-vs-P28	ENSMUSG00000003813	All Genes	9.21319
E15-vs-P28	ENSMUSG00000003814	All Genes	1.61207
E15-vs-P28	ENSMUSG00000003824	All Genes	3.82986
E15-vs-P28	ENSMUSG00000003847	All Genes	0
E15-vs-P28	ENSMUSG00000003848	All Genes	17.5222
E15-vs-P28	ENSMUSG00000003849	All Genes	12.4682
E15-vs-P28	ENSMUSG00000003863	All Genes	-5.82414
E15-vs-P28	ENSMUSG00000003865	All Genes	17.5394
E15-vs-P28	ENSMUSG00000003868	All Genes	15.6407
E15-vs-P28	ENSMUSG00000003872	All Genes	-0.350367
E15-vs-P28	ENSMUSG00000003873	All Genes	4.17635
E15-vs-P28	ENSMUSG00000003882	All Genes	-10.2314
E15-vs-P28	ENSMUSG00000003923	All Genes	7.3346
E15-vs-P28	ENSMUSG00000003929	All Genes	0.770188
E15-vs-P28	ENSMUSG00000003934	All Genes	5.3004
E15-vs-P28	ENSMUSG00000003948	All Genes	-3.59116
E15-vs-P28	ENSMUSG00000003949	All Genes	-6.03178
E15-vs-P28	ENSMUSG00000003955	All Genes	11.2709
E15-vs-P28	ENSMUSG00000003970	All Genes	11.1863
E15-vs-P28	ENSMUSG00000003974	All Genes	-5.80945
E15-vs-P28	ENSMUSG00000003992	All Genes	15.6654
E15-vs-P28	ENSMUSG00000004018	All Genes	5.27539
E15-vs-P28	ENSMUSG00000004031	All Genes	0
E15-vs-P28	ENSMUSG00000004032	All Genes	14.3745
E15-vs-P28	ENSMUSG00000004035	All Genes	-0.977124
E15-vs-P28	ENSMUSG00000004038	All Genes	-8.77185
E15-vs-P28	ENSMUSG00000004040	All Genes	0
E15-vs-P28	ENSMUSG00000004043	All Genes	-8.69182
E15-vs-P28	ENSMUSG00000004044	All Genes	12.0255
E15-vs-P28	ENSMUSG00000004054	All Genes	6.00384
E15-vs-P28	ENSMUSG00000004056	All Genes	10.729
E15-vs-P28	ENSMUSG00000004069	All Genes	12.5078
E15-vs-P28	ENSMUSG00000004070	All Genes	7.89703
E15-vs-P28	ENSMUSG00000004071	All Genes	17.7345
E15-vs-P28	ENSMUSG00000004085	All Genes	3.35015
E15-vs-P28	ENSMUSG00000004096	All Genes	2.24147
E15-vs-P28	ENSMUSG00000004098	All Genes	-9.81567
E15-vs-P28	ENSMUSG00000004099	All Genes	11.145
E15-vs-P28	ENSMUSG00000004100	All Genes	11.4232
E15-vs-P28	ENSMUSG00000004105	All Genes	3.86756
E15-vs-P28	ENSMUSG00000004110	All Genes	-7.30245
E15-vs-P28	ENSMUSG00000004113	All Genes	-11.6514
E15-vs-P28	ENSMUSG00000004127	All Genes	-3.17526
E15-vs-P28	ENSMUSG00000004151	All Genes	-6.29177
E15-vs-P28	ENSMUSG00000004187	All Genes	-3.12984
E15-vs-P28	ENSMUSG00000004207	All Genes	2.34425
E15-vs-P28	ENSMUSG00000004221	All Genes	2.83253
E15-vs-P28	ENSMUSG00000004231	All Genes	-7.05163
E15-vs-P28	ENSMUSG00000004233	All Genes	9.09465
E15-vs-P28	ENSMUSG00000004263	All Genes	12.2809
E15-vs-P28	ENSMUSG00000004264	All Genes	17.1733
E15-vs-P28	ENSMUSG00000004266	All Genes	-9.6212
E15-vs-P28	ENSMUSG00000004267	All Genes	-10.3535
E15-vs-P28	ENSMUSG00000004268	All Genes	14.7885
E15-vs-P28	ENSMUSG00000004270	All Genes	10.7915
E15-vs-P28	ENSMUSG00000004285	All Genes	3.23162
E15-vs-P28	ENSMUSG00000004296	All Genes	-6.73228
E15-vs-P28	ENSMUSG00000004317	All Genes	0
E15-vs-P28	ENSMUSG00000004319	All Genes	-11.9575
E15-vs-P28	ENSMUSG00000004328	All Genes	20.2752
E15-vs-P28	ENSMUSG00000004341	All Genes	-6.65566
E15-vs-P28	ENSMUSG00000004344	All Genes	-5.84517
E15-vs-P28	ENSMUSG00000004347	All Genes	-10.696
E15-vs-P28	ENSMUSG00000004356	All Genes	0.85965
E15-vs-P28	ENSMUSG00000004359	All Genes	-7.65599
E15-vs-P28	ENSMUSG00000004360	All Genes	0
E15-vs-P28	ENSMUSG00000004364	All Genes	-3.3816
E15-vs-P28	ENSMUSG00000004366	All Genes	-7.75792
E15-vs-P28	ENSMUSG00000004371	All Genes	-0.109334
E15-vs-P28	ENSMUSG00000004383	All Genes	2.27239
E15-vs-P28	ENSMUSG00000004393	All Genes	16.1775
E15-vs-P28	ENSMUSG00000004394	All Genes	0.209353
E15-vs-P28	ENSMUSG00000004415	All Genes	1.0357
E15-vs-P28	ENSMUSG00000004446	All Genes	2.00294
E15-vs-P28	ENSMUSG00000004451	All Genes	16.1426
E15-vs-P28	ENSMUSG00000004455	All Genes	11.0112
E15-vs-P28	ENSMUSG00000004460	All Genes	0
E15-vs-P28	ENSMUSG00000004462	All Genes	8.75242
E15-vs-P28	ENSMUSG00000004473	All Genes	6.28042
E15-vs-P28	ENSMUSG00000004500	All Genes	8.71298
E15-vs-P28	ENSMUSG00000004508	All Genes	-6.81162
E15-vs-P28	ENSMUSG00000004530	All Genes	13.9576
E15-vs-P28	ENSMUSG00000004535	All Genes	-6.07599
E15-vs-P28	ENSMUSG00000004540	All Genes	-9.26269
E15-vs-P28	ENSMUSG00000004542	All Genes	-6.24815
E15-vs-P28	ENSMUSG00000004552	All Genes	-10.332
E15-vs-P28	ENSMUSG00000004558	All Genes	-2.63988
E15-vs-P28	ENSMUSG00000004561	All Genes	3.32893
E15-vs-P28	ENSMUSG00000004562	All Genes	11.2936
E15-vs-P28	ENSMUSG00000004565	All Genes	2.55648
E15-vs-P28	ENSMUSG00000004567	All Genes	2.98082
E15-vs-P28	ENSMUSG00000004568	All Genes	7.33756
E15-vs-P28	ENSMUSG00000004591	All Genes	0
E15-vs-P28	ENSMUSG00000004609	All Genes	-6.54022
E15-vs-P28	ENSMUSG00000004610	All Genes	10.2406
E15-vs-P28	ENSMUSG00000004612	All Genes	-9.89634
E15-vs-P28	ENSMUSG00000004626	All Genes	4.99324
E15-vs-P28	ENSMUSG00000004630	All Genes	-6.01257
E15-vs-P28	ENSMUSG00000004631	All Genes	10.2974
E15-vs-P28	ENSMUSG00000004633	All Genes	-7.7998
E15-vs-P28	ENSMUSG00000004637	All Genes	8.64263
E15-vs-P28	ENSMUSG00000004642	All Genes	6.63526
E15-vs-P28	ENSMUSG00000004651	All Genes	-5.75635
E15-vs-P28	ENSMUSG00000004654	All Genes	-8.1607
E15-vs-P28	ENSMUSG00000004655	All Genes	-7.99612
E15-vs-P28	ENSMUSG00000004661	All Genes	0.383173
E15-vs-P28	ENSMUSG00000004665	All Genes	6.3417
E15-vs-P28	ENSMUSG00000004667	All Genes	12.372
E15-vs-P28	ENSMUSG00000004668	All Genes	-9.18017
E15-vs-P28	ENSMUSG00000004677	All Genes	7.90727
E15-vs-P28	ENSMUSG00000004698	All Genes	-8.83662
E15-vs-P28	ENSMUSG00000004707	All Genes	-9.79038
E15-vs-P28	ENSMUSG00000004709	All Genes	-8.83879
E15-vs-P28	ENSMUSG00000004730	All Genes	-9.49392
E15-vs-P28	ENSMUSG00000004748	All Genes	3.6287
E15-vs-P28	ENSMUSG00000004768	All Genes	7.22801
E15-vs-P28	ENSMUSG00000004771	All Genes	-5.88172
E15-vs-P28	ENSMUSG00000004788	All Genes	7.10819
E15-vs-P28	ENSMUSG00000004789	All Genes	11.8186
E15-vs-P28	ENSMUSG00000004791	All Genes	-1.11908
E15-vs-P28	ENSMUSG00000004798	All Genes	-1.78657
E15-vs-P28	ENSMUSG00000004814	All Genes	-6.31647
E15-vs-P28	ENSMUSG00000004815	All Genes	4.24101
E15-vs-P28	ENSMUSG00000004837	All Genes	-12.1322
E15-vs-P28	ENSMUSG00000004842	All Genes	-6.88439
E15-vs-P28	ENSMUSG00000004843	All Genes	0
E15-vs-P28	ENSMUSG00000004846	All Genes	5.26808
E15-vs-P28	ENSMUSG00000004849	All Genes	6.92097
E15-vs-P28	ENSMUSG00000004864	All Genes	-3.85557
E15-vs-P28	ENSMUSG00000004865	All Genes	0
E15-vs-P28	ENSMUSG00000004872	All Genes	-7.19348
E15-vs-P28	ENSMUSG00000004880	All Genes	6.87621
E15-vs-P28	ENSMUSG00000004885	All Genes	19.9167
E15-vs-P28	ENSMUSG00000004891	All Genes	12.6093
E15-vs-P28	ENSMUSG00000004892	All Genes	-7.88969
E15-vs-P28	ENSMUSG00000004894	All Genes	-7.82312
E15-vs-P28	ENSMUSG00000004895	All Genes	15.329
E15-vs-P28	ENSMUSG00000004896	All Genes	5.87479
E15-vs-P28	ENSMUSG00000004897	All Genes	15.9478
E15-vs-P28	ENSMUSG00000004902	All Genes	-9.99402
E15-vs-P28	ENSMUSG00000004929	All Genes	12.0758
E15-vs-P28	ENSMUSG00000004931	All Genes	11.9907
E15-vs-P28	ENSMUSG00000004933	All Genes	-9.11874
E15-vs-P28	ENSMUSG00000004934	All Genes	9.48852
E15-vs-P28	ENSMUSG00000004936	All Genes	5.95031
E15-vs-P28	ENSMUSG00000004937	All Genes	12.2676
E15-vs-P28	ENSMUSG00000004939	All Genes	-5.55864
E15-vs-P28	ENSMUSG00000004945	All Genes	10.5324
E15-vs-P28	ENSMUSG00000004947	All Genes	0
E15-vs-P28	ENSMUSG00000004948	All Genes	-9.86932
E15-vs-P28	ENSMUSG00000004951	All Genes	-8.43983
E15-vs-P28	ENSMUSG00000004952	All Genes	-5.4877
E15-vs-P28	ENSMUSG00000004961	All Genes	-7.93081
E15-vs-P28	ENSMUSG00000004980	All Genes	2.55875
E15-vs-P28	ENSMUSG00000004988	All Genes	-5.99281
E15-vs-P28	ENSMUSG00000004994	All Genes	0.609286
E15-vs-P28	ENSMUSG00000004996	All Genes	9.66001
E15-vs-P28	ENSMUSG00000005034	All Genes	2.16993
E15-vs-P28	ENSMUSG00000005043	All Genes	1.42047
E15-vs-P28	ENSMUSG00000005045	All Genes	-6.81119
E15-vs-P28	ENSMUSG00000005054	All Genes	7.57899
E15-vs-P28	ENSMUSG00000005057	All Genes	1.3317
E15-vs-P28	ENSMUSG00000005069	All Genes	13.6595
E15-vs-P28	ENSMUSG00000005078	All Genes	0
E15-vs-P28	ENSMUSG00000005087	All Genes	-8.95695
E15-vs-P28	ENSMUSG00000005089	All Genes	-8.97718
E15-vs-P28	ENSMUSG00000005102	All Genes	0.26184
E15-vs-P28	ENSMUSG00000005103	All Genes	5.93633
E15-vs-P28	ENSMUSG00000005107	All Genes	8.48983
E15-vs-P28	ENSMUSG00000005124	All Genes	-1.84609
E15-vs-P28	ENSMUSG00000005125	All Genes	-1.98024
E15-vs-P28	ENSMUSG00000005131	All Genes	-0.0200911
E15-vs-P28	ENSMUSG00000005142	All Genes	0
E15-vs-P28	ENSMUSG00000005148	All Genes	-2.10657
E15-vs-P28	ENSMUSG00000005150	All Genes	10.3649
E15-vs-P28	ENSMUSG00000005161	All Genes	10.0859
E15-vs-P28	ENSMUSG00000005198	All Genes	7.47708
E15-vs-P28	ENSMUSG00000005202	All Genes	-7.72874
E15-vs-P28	ENSMUSG00000005204	All Genes	9.90576
E15-vs-P28	ENSMUSG00000005220	All Genes	-4.18279
E15-vs-P28	ENSMUSG00000005225	All Genes	-0.407199
E15-vs-P28	ENSMUSG00000005232	All Genes	-7.30125
E15-vs-P28	ENSMUSG00000005233	All Genes	10.4192
E15-vs-P28	ENSMUSG00000005237	All Genes	-8.81741
E15-vs-P28	ENSMUSG00000005251	All Genes	14.5711
E15-vs-P28	ENSMUSG00000005262	All Genes	0.931483
E15-vs-P28	ENSMUSG00000005267	All Genes	-1.56866
E15-vs-P28	ENSMUSG00000005268	All Genes	-5.56525
E15-vs-P28	ENSMUSG00000005299	All Genes	4.0382
E15-vs-P28	ENSMUSG00000005312	All Genes	0
E15-vs-P28	ENSMUSG00000005320	All Genes	-4.73089
E15-vs-P28	ENSMUSG00000005338	All Genes	-7.64128
E15-vs-P28	ENSMUSG00000005339	All Genes	-10.3372
E15-vs-P28	ENSMUSG00000005354	All Genes	13.7641
E15-vs-P28	ENSMUSG00000005355	All Genes	-8.51878
E15-vs-P28	ENSMUSG00000005357	All Genes	4.18603
E15-vs-P28	ENSMUSG00000005360	All Genes	6.8747
E15-vs-P28	ENSMUSG00000005362	All Genes	-3.78558
E15-vs-P28	ENSMUSG00000005364	All Genes	-8.63388
E15-vs-P28	ENSMUSG00000005370	All Genes	8.66091
E15-vs-P28	ENSMUSG00000005371	All Genes	0
E15-vs-P28	ENSMUSG00000005373	All Genes	-3.92785
E15-vs-P28	ENSMUSG00000005374	All Genes	13.9724
E15-vs-P28	ENSMUSG00000005378	All Genes	12.6798
E15-vs-P28	ENSMUSG00000005397	All Genes	-6.75405
E15-vs-P28	ENSMUSG00000005410	All Genes	17.0748
E15-vs-P28	ENSMUSG00000005413	All Genes	-5.18415
E15-vs-P28	ENSMUSG00000005417	All Genes	7.11255
E15-vs-P28	ENSMUSG00000005442	All Genes	13.2391
E15-vs-P28	ENSMUSG00000005447	All Genes	13.2074
E15-vs-P28	ENSMUSG00000005465	All Genes	2.33147
E15-vs-P28	ENSMUSG00000005469	All Genes	13.4558
E15-vs-P28	ENSMUSG00000005470	All Genes	13.4093
E15-vs-P28	ENSMUSG00000005474	All Genes	-8.58926
E15-vs-P28	ENSMUSG00000005481	All Genes	9.4227
E15-vs-P28	ENSMUSG00000005483	All Genes	0
E15-vs-P28	ENSMUSG00000005493	All Genes	-3.45834
E15-vs-P28	ENSMUSG00000005501	All Genes	0.381685
E15-vs-P28	ENSMUSG00000005505	All Genes	9.15527
E15-vs-P28	ENSMUSG00000005506	All Genes	3.60871
E15-vs-P28	ENSMUSG00000005510	All Genes	10.5923
E15-vs-P28	ENSMUSG00000005514	All Genes	4.42027
E15-vs-P28	ENSMUSG00000005533	All Genes	10.7907
E15-vs-P28	ENSMUSG00000005534	All Genes	-6.39212
E15-vs-P28	ENSMUSG00000005540	All Genes	-10.1854
E15-vs-P28	ENSMUSG00000005547	All Genes	-9.76009
E15-vs-P28	ENSMUSG00000005553	All Genes	-9.65789
E15-vs-P28	ENSMUSG00000005566	All Genes	17.637
E15-vs-P28	ENSMUSG00000005575	All Genes	11.5881
E15-vs-P28	ENSMUSG00000005580	All Genes	-6.23863
E15-vs-P28	ENSMUSG00000005583	All Genes	1.23408
E15-vs-P28	ENSMUSG00000005609	All Genes	0.653227
E15-vs-P28	ENSMUSG00000005610	All Genes	-1.12209
E15-vs-P28	ENSMUSG00000005611	All Genes	-7.30253
E15-vs-P28	ENSMUSG00000005615	All Genes	0
E15-vs-P28	ENSMUSG00000005621	All Genes	7.67362
E15-vs-P28	ENSMUSG00000005625	All Genes	11.9878
E15-vs-P28	ENSMUSG00000005628	All Genes	0
E15-vs-P28	ENSMUSG00000005640	All Genes	-5.7923
E15-vs-P28	ENSMUSG00000005649	All Genes	-6.69508
E15-vs-P28	ENSMUSG00000005656	All Genes	5.89012
E15-vs-P28	ENSMUSG00000005667	All Genes	1.11833
E15-vs-P28	ENSMUSG00000005672	All Genes	-10.8046
E15-vs-P28	ENSMUSG00000005674	All Genes	10.2437
E15-vs-P28	ENSMUSG00000005677	All Genes	1.25705
E15-vs-P28	ENSMUSG00000005681	All Genes	-5.89515
E15-vs-P28	ENSMUSG00000005682	All Genes	11.4548
E15-vs-P28	ENSMUSG00000005683	All Genes	10.4684
E15-vs-P28	ENSMUSG00000005686	All Genes	6.72376
E15-vs-P28	ENSMUSG00000005687	All Genes	12.0171
E15-vs-P28	ENSMUSG00000005696	All Genes	-2.62932
E15-vs-P28	ENSMUSG00000005698	All Genes	3.10613
E15-vs-P28	ENSMUSG00000005699	All Genes	6.85296
E15-vs-P28	ENSMUSG00000005705	All Genes	-5.99843
E15-vs-P28	ENSMUSG00000005716	All Genes	-8.61513
E15-vs-P28	ENSMUSG00000005718	All Genes	17.2277
E15-vs-P28	ENSMUSG00000005732	All Genes	12.92
E15-vs-P28	ENSMUSG00000005763	All Genes	-8.39784
E15-vs-P28	ENSMUSG00000005774	All Genes	0
E15-vs-P28	ENSMUSG00000005779	All Genes	11.3985
E15-vs-P28	ENSMUSG00000005800	All Genes	-4.74929
E15-vs-P28	ENSMUSG00000005802	All Genes	-0.558613
E15-vs-P28	ENSMUSG00000005803	All Genes	-3.42954
E15-vs-P28	ENSMUSG00000005804	All Genes	9.95203
E15-vs-P28	ENSMUSG00000005813	All Genes	6.39829
E15-vs-P28	ENSMUSG00000005823	All Genes	0
E15-vs-P28	ENSMUSG00000005824	All Genes	-6.67281
E15-vs-P28	ENSMUSG00000005836	All Genes	-1.70628
E15-vs-P28	ENSMUSG00000005846	All Genes	3.20346
E15-vs-P28	ENSMUSG00000005864	All Genes	-0.873333
E15-vs-P28	ENSMUSG00000005871	All Genes	0
E15-vs-P28	ENSMUSG00000005873	All Genes	-0.615379
E15-vs-P28	ENSMUSG00000005881	All Genes	6.31506
E15-vs-P28	ENSMUSG00000005882	All Genes	10.0552
E15-vs-P28	ENSMUSG00000005883	All Genes	-6.41587
E15-vs-P28	ENSMUSG00000005886	All Genes	-1.64569
E15-vs-P28	ENSMUSG00000005892	All Genes	-6.76068
E15-vs-P28	ENSMUSG00000005893	All Genes	-0.0339635
E15-vs-P28	ENSMUSG00000005897	All Genes	5.72331
E15-vs-P28	ENSMUSG00000005899	All Genes	16.7126
E15-vs-P28	ENSMUSG00000005907	All Genes	0
E15-vs-P28	ENSMUSG00000005917	All Genes	0.875811
E15-vs-P28	ENSMUSG00000005936	All Genes	12.226
E15-vs-P28	ENSMUSG00000005947	All Genes	-6.58273
E15-vs-P28	ENSMUSG00000005949	All Genes	0.680525
E15-vs-P28	ENSMUSG00000005950	All Genes	-9.34587
E15-vs-P28	ENSMUSG00000005951	All Genes	0
E15-vs-P28	ENSMUSG00000005952	All Genes	-4.0979
E15-vs-P28	ENSMUSG00000005958	All Genes	-2.38744
E15-vs-P28	ENSMUSG00000005968	All Genes	5.41134
E15-vs-P28	ENSMUSG00000005973	All Genes	10.0222
E15-vs-P28	ENSMUSG00000005980	All Genes	-2.034
E15-vs-P28	ENSMUSG00000005981	All Genes	14.6489
E15-vs-P28	ENSMUSG00000005982	All Genes	2.21872
E15-vs-P28	ENSMUSG00000005983	All Genes	5.84573
E15-vs-P28	ENSMUSG00000005986	All Genes	3.45994
E15-vs-P28	ENSMUSG00000005994	All Genes	-5.96218
E15-vs-P28	ENSMUSG00000006005	All Genes	-1.4077
E15-vs-P28	ENSMUSG00000006010	All Genes	-3.8327
E15-vs-P28	ENSMUSG00000006014	All Genes	-11.8936
E15-vs-P28	ENSMUSG00000006019	All Genes	10.2507
E15-vs-P28	ENSMUSG00000006021	All Genes	7.33175
E15-vs-P28	ENSMUSG00000006024	All Genes	3.68784
E15-vs-P28	ENSMUSG00000006050	All Genes	6.21144
E15-vs-P28	ENSMUSG00000006056	All Genes	-10.3851
E15-vs-P28	ENSMUSG00000006057	All Genes	10.9919
E15-vs-P28	ENSMUSG00000006058	All Genes	5.70074
E15-vs-P28	ENSMUSG00000006095	All Genes	5.31695
E15-vs-P28	ENSMUSG00000006127	All Genes	8.95207
E15-vs-P28	ENSMUSG00000006134	All Genes	5.2947
E15-vs-P28	ENSMUSG00000006143	All Genes	5.50071
E15-vs-P28	ENSMUSG00000006154	All Genes	-4.99434
E15-vs-P28	ENSMUSG00000006169	All Genes	0
E15-vs-P28	ENSMUSG00000006179	All Genes	16.4939
E15-vs-P28	ENSMUSG00000006191	All Genes	-9.4338
E15-vs-P28	ENSMUSG00000006200	All Genes	-7.03144
E15-vs-P28	ENSMUSG00000006204	All Genes	-10.4329
E15-vs-P28	ENSMUSG00000006205	All Genes	-9.97631
E15-vs-P28	ENSMUSG00000006215	All Genes	7.5683
E15-vs-P28	ENSMUSG00000006216	All Genes	-9.05248
E15-vs-P28	ENSMUSG00000006218	All Genes	-4.3695
E15-vs-P28	ENSMUSG00000006219	All Genes	2.81349
E15-vs-P28	ENSMUSG00000006221	All Genes	-5.56472
E15-vs-P28	ENSMUSG00000006235	All Genes	-4.04342
E15-vs-P28	ENSMUSG00000006241	All Genes	0
E15-vs-P28	ENSMUSG00000006262	All Genes	-1.61925
E15-vs-P28	ENSMUSG00000006269	All Genes	-2.93429
E15-vs-P28	ENSMUSG00000006273	All Genes	0
E15-vs-P28	ENSMUSG00000006276	All Genes	14.0268
E15-vs-P28	ENSMUSG00000006281	All Genes	-2.07607
E15-vs-P28	ENSMUSG00000006288	All Genes	10.8417
E15-vs-P28	ENSMUSG00000006289	All Genes	12.8583
E15-vs-P28	ENSMUSG00000006299	All Genes	18.4947
E15-vs-P28	ENSMUSG00000006301	All Genes	0.251408
E15-vs-P28	ENSMUSG00000006304	All Genes	5.94567
E15-vs-P28	ENSMUSG00000006307	All Genes	6.79074
E15-vs-P28	ENSMUSG00000006310	All Genes	-7.72311
E15-vs-P28	ENSMUSG00000006311	All Genes	-4.2156
E15-vs-P28	ENSMUSG00000006313	All Genes	-4.51556
E15-vs-P28	ENSMUSG00000006315	All Genes	2.33131
E15-vs-P28	ENSMUSG00000006333	All Genes	9.3171
E15-vs-P28	ENSMUSG00000006335	All Genes	9.5282
E15-vs-P28	ENSMUSG00000006342	All Genes	-8.61854
E15-vs-P28	ENSMUSG00000006344	All Genes	2.68039
E15-vs-P28	ENSMUSG00000006345	All Genes	-5.48084
E15-vs-P28	ENSMUSG00000006356	All Genes	8.19126
E15-vs-P28	ENSMUSG00000006360	All Genes	-9.63872
E15-vs-P28	ENSMUSG00000006362	All Genes	-11.8107
E15-vs-P28	ENSMUSG00000006369	All Genes	12.1387
E15-vs-P28	ENSMUSG00000006373	All Genes	-5.79857
E15-vs-P28	ENSMUSG00000006378	All Genes	17.3324
E15-vs-P28	ENSMUSG00000006386	All Genes	-8.28933
E15-vs-P28	ENSMUSG00000006389	All Genes	-5.272
E15-vs-P28	ENSMUSG00000006390	All Genes	0
E15-vs-P28	ENSMUSG00000006392	All Genes	3.20085
E15-vs-P28	ENSMUSG00000006395	All Genes	5.0472
E15-vs-P28	ENSMUSG00000006398	All Genes	16.6379
E15-vs-P28	ENSMUSG00000006403	All Genes	-2.64878
E15-vs-P28	ENSMUSG00000006411	All Genes	-7.5423
E15-vs-P28	ENSMUSG00000006412	All Genes	10.1395
E15-vs-P28	ENSMUSG00000006418	All Genes	8.81864
E15-vs-P28	ENSMUSG00000006423	All Genes	-0.0373208
E15-vs-P28	ENSMUSG00000006435	All Genes	-8.15917
E15-vs-P28	ENSMUSG00000006442	All Genes	12.318
E15-vs-P28	ENSMUSG00000006445	All Genes	-0.704265
E15-vs-P28	ENSMUSG00000006456	All Genes	17.8289
E15-vs-P28	ENSMUSG00000006457	All Genes	3.17799
E15-vs-P28	ENSMUSG00000006462	All Genes	-6.15771
E15-vs-P28	ENSMUSG00000006463	All Genes	0
E15-vs-P28	ENSMUSG00000006464	All Genes	9.72139
E15-vs-P28	ENSMUSG00000006469	All Genes	-4.9844
E15-vs-P28	ENSMUSG00000006471	All Genes	4.27233
E15-vs-P28	ENSMUSG00000006476	All Genes	10.5571
E15-vs-P28	ENSMUSG00000006494	All Genes	10.0287
E15-vs-P28	ENSMUSG00000006498	All Genes	16.6384
E15-vs-P28	ENSMUSG00000006517	All Genes	8.97495
E15-vs-P28	ENSMUSG00000006519	All Genes	-8.80228
E15-vs-P28	ENSMUSG00000006522	All Genes	-9.52544
E15-vs-P28	ENSMUSG00000006526	All Genes	3.73426
E15-vs-P28	ENSMUSG00000006527	All Genes	3.83502
E15-vs-P28	ENSMUSG00000006529	All Genes	-10.5564
E15-vs-P28	ENSMUSG00000006538	All Genes	-7.68161
E15-vs-P28	ENSMUSG00000006542	All Genes	-9.0336
E15-vs-P28	ENSMUSG00000006546	All Genes	-5.80299
E15-vs-P28	ENSMUSG00000006567	All Genes	17.8324
E15-vs-P28	ENSMUSG00000006574	All Genes	-7.23727
E15-vs-P28	ENSMUSG00000006575	All Genes	-8.91631
E15-vs-P28	ENSMUSG00000006576	All Genes	6.6644
E15-vs-P28	ENSMUSG00000006585	All Genes	16.6317
E15-vs-P28	ENSMUSG00000006586	All Genes	-4.7275
E15-vs-P28	ENSMUSG00000006587	All Genes	0
E15-vs-P28	ENSMUSG00000006589	All Genes	9.95172
E15-vs-P28	ENSMUSG00000006599	All Genes	-0.0347524
E15-vs-P28	ENSMUSG00000006611	All Genes	-7.14463
E15-vs-P28	ENSMUSG00000006638	All Genes	3.43404
E15-vs-P28	ENSMUSG00000006641	All Genes	4.64533
E15-vs-P28	ENSMUSG00000006642	All Genes	-7.08253
E15-vs-P28	ENSMUSG00000006649	All Genes	-9.26506
E15-vs-P28	ENSMUSG00000006651	All Genes	-8.33931
E15-vs-P28	ENSMUSG00000006673	All Genes	6.15479
E15-vs-P28	ENSMUSG00000006675	All Genes	-3.73817
E15-vs-P28	ENSMUSG00000006676	All Genes	8.59643
E15-vs-P28	ENSMUSG00000006678	All Genes	5.09998
E15-vs-P28	ENSMUSG00000006699	All Genes	1.47283
E15-vs-P28	ENSMUSG00000006705	All Genes	9.22626
E15-vs-P28	ENSMUSG00000006711	All Genes	-5.53635
E15-vs-P28	ENSMUSG00000006715	All Genes	10.4291
E15-vs-P28	ENSMUSG00000006717	All Genes	0
E15-vs-P28	ENSMUSG00000006720	All Genes	1.22194
E15-vs-P28	ENSMUSG00000006724	All Genes	-3.94984
E15-vs-P28	ENSMUSG00000006728	All Genes	19.7446
E15-vs-P28	ENSMUSG00000006731	All Genes	-9.87275
E15-vs-P28	ENSMUSG00000006732	All Genes	15.1911
E15-vs-P28	ENSMUSG00000006736	All Genes	7.97091
E15-vs-P28	ENSMUSG00000006740	All Genes	-4.34443
E15-vs-P28	ENSMUSG00000006763	All Genes	15.7284
E15-vs-P28	ENSMUSG00000006764	All Genes	-7.27218
E15-vs-P28	ENSMUSG00000006777	All Genes	-7.65483
E15-vs-P28	ENSMUSG00000006782	All Genes	-3.67854
E15-vs-P28	ENSMUSG00000006784	All Genes	-7.00506
E15-vs-P28	ENSMUSG00000006800	All Genes	6.72464
E15-vs-P28	ENSMUSG00000006818	All Genes	8.95686
E15-vs-P28	ENSMUSG00000006850	All Genes	9.37228
E15-vs-P28	ENSMUSG00000006906	All Genes	-4.88975
E15-vs-P28	ENSMUSG00000006920	All Genes	0
E15-vs-P28	ENSMUSG00000006930	All Genes	-9.92835
E15-vs-P28	ENSMUSG00000006931	All Genes	12.4342
E15-vs-P28	ENSMUSG00000006932	All Genes	7.77065
E15-vs-P28	ENSMUSG00000006941	All Genes	13.6746
E15-vs-P28	ENSMUSG00000006948	All Genes	-7.77555
E15-vs-P28	ENSMUSG00000006958	All Genes	6.99056
E15-vs-P28	ENSMUSG00000006998	All Genes	13.6527
E15-vs-P28	ENSMUSG00000007021	All Genes	-1.27888
E15-vs-P28	ENSMUSG00000007029	All Genes	5.92816
E15-vs-P28	ENSMUSG00000007030	All Genes	-2.90561
E15-vs-P28	ENSMUSG00000007033	All Genes	-2.55546
E15-vs-P28	ENSMUSG00000007034	All Genes	-8.35993
E15-vs-P28	ENSMUSG00000007035	All Genes	0.0771158
E15-vs-P28	ENSMUSG00000007036	All Genes	1.5388
E15-vs-P28	ENSMUSG00000007038	All Genes	-0.542329
E15-vs-P28	ENSMUSG00000007039	All Genes	16.3084
E15-vs-P28	ENSMUSG00000007041	All Genes	5.67366
E15-vs-P28	ENSMUSG00000007050	All Genes	16.9499
E15-vs-P28	ENSMUSG00000007080	All Genes	4.35982
E15-vs-P28	ENSMUSG00000007097	All Genes	-14.3906
E15-vs-P28	ENSMUSG00000007107	All Genes	-8.29557
E15-vs-P28	ENSMUSG00000007122	All Genes	-3.87545
E15-vs-P28	ENSMUSG00000007207	All Genes	4.34618
E15-vs-P28	ENSMUSG00000007209	All Genes	-9.33068
E15-vs-P28	ENSMUSG00000007216	All Genes	6.64491
E15-vs-P28	ENSMUSG00000007279	All Genes	1.60971
E15-vs-P28	ENSMUSG00000007338	All Genes	14.5385
E15-vs-P28	ENSMUSG00000007379	All Genes	9.98914
E15-vs-P28	ENSMUSG00000007411	All Genes	10.0921
E15-vs-P28	ENSMUSG00000007415	All Genes	13.0092
E15-vs-P28	ENSMUSG00000007458	All Genes	0
E15-vs-P28	ENSMUSG00000007476	All Genes	2.24412
E15-vs-P28	ENSMUSG00000007480	All Genes	6.23282
E15-vs-P28	ENSMUSG00000007564	All Genes	13.6753
E15-vs-P28	ENSMUSG00000007570	All Genes	11.1621
E15-vs-P28	ENSMUSG00000007589	All Genes	9.75798
E15-vs-P28	ENSMUSG00000007591	All Genes	0
E15-vs-P28	ENSMUSG00000007594	All Genes	-7.33464
E15-vs-P28	ENSMUSG00000007603	All Genes	10.3597
E15-vs-P28	ENSMUSG00000007610	All Genes	10.961
E15-vs-P28	ENSMUSG00000007613	All Genes	1.4411
E15-vs-P28	ENSMUSG00000007617	All Genes	0
E15-vs-P28	ENSMUSG00000007646	All Genes	5.29767
E15-vs-P28	ENSMUSG00000007653	All Genes	-8.95175
E15-vs-P28	ENSMUSG00000007655	All Genes	-0.982482
E15-vs-P28	ENSMUSG00000007656	All Genes	3.42888
E15-vs-P28	ENSMUSG00000007659	All Genes	0
E15-vs-P28	ENSMUSG00000007670	All Genes	13.3959
E15-vs-P28	ENSMUSG00000007682	All Genes	-4.76115
E15-vs-P28	ENSMUSG00000007721	All Genes	6.21606
E15-vs-P28	ENSMUSG00000007739	All Genes	2.24274
E15-vs-P28	ENSMUSG00000007777	All Genes	4.94204
E15-vs-P28	ENSMUSG00000007783	All Genes	2.76555
E15-vs-P28	ENSMUSG00000007805	All Genes	11.4635
E15-vs-P28	ENSMUSG00000007812	All Genes	0
E15-vs-P28	ENSMUSG00000007815	All Genes	6.55868
E15-vs-P28	ENSMUSG00000007817	All Genes	0.485183
E15-vs-P28	ENSMUSG00000007827	All Genes	1.60137
E15-vs-P28	ENSMUSG00000007833	All Genes	10.9102
E15-vs-P28	ENSMUSG00000007836	All Genes	18.3035
E15-vs-P28	ENSMUSG00000007837	All Genes	1.62612
E15-vs-P28	ENSMUSG00000007850	All Genes	0.392562
E15-vs-P28	ENSMUSG00000007867	All Genes	4.01084
E15-vs-P28	ENSMUSG00000007872	All Genes	5.41907
E15-vs-P28	ENSMUSG00000007877	All Genes	-5.60889
E15-vs-P28	ENSMUSG00000007880	All Genes	8.76563
E15-vs-P28	ENSMUSG00000007888	All Genes	3.22727
E15-vs-P28	ENSMUSG00000007891	All Genes	0
E15-vs-P28	ENSMUSG00000007892	All Genes	8.19637
E15-vs-P28	ENSMUSG00000007908	All Genes	0
E15-vs-P28	ENSMUSG00000007944	All Genes	-4.0981
E15-vs-P28	ENSMUSG00000007946	All Genes	-3.86062
E15-vs-P28	ENSMUSG00000007950	All Genes	6.30807
E15-vs-P28	ENSMUSG00000007987	All Genes	4.5055
E15-vs-P28	ENSMUSG00000007989	All Genes	8.10557
E15-vs-P28	ENSMUSG00000008028	All Genes	-2.91112
E15-vs-P28	ENSMUSG00000008035	All Genes	-4.62101
E15-vs-P28	ENSMUSG00000008036	All Genes	7.08392
E15-vs-P28	ENSMUSG00000008090	All Genes	13.9582
E15-vs-P28	ENSMUSG00000008129	All Genes	0
E15-vs-P28	ENSMUSG00000008136	All Genes	-0.9542
E15-vs-P28	ENSMUSG00000008140	All Genes	7.10876
E15-vs-P28	ENSMUSG00000008153	All Genes	-3.46163
E15-vs-P28	ENSMUSG00000008167	All Genes	10.8358
E15-vs-P28	ENSMUSG00000008193	All Genes	-6.12547
E15-vs-P28	ENSMUSG00000008200	All Genes	-1.07732
E15-vs-P28	ENSMUSG00000008206	All Genes	0
E15-vs-P28	ENSMUSG00000008226	All Genes	0
E15-vs-P28	ENSMUSG00000008301	All Genes	9.85471
E15-vs-P28	ENSMUSG00000008305	All Genes	9.98053
E15-vs-P28	ENSMUSG00000008307	All Genes	-0.205561
E15-vs-P28	ENSMUSG00000008318	All Genes	-4.28099
E15-vs-P28	ENSMUSG00000008333	All Genes	5.35867
E15-vs-P28	ENSMUSG00000008348	All Genes	0
E15-vs-P28	ENSMUSG00000008373	All Genes	14.9055
E15-vs-P28	ENSMUSG00000008384	All Genes	3.03141
E15-vs-P28	ENSMUSG00000008393	All Genes	13.8969
E15-vs-P28	ENSMUSG00000008398	All Genes	-3.24919
E15-vs-P28	ENSMUSG00000008429	All Genes	0.392414
E15-vs-P28	ENSMUSG00000008435	All Genes	10.3739
E15-vs-P28	ENSMUSG00000008438	All Genes	-4.68987
E15-vs-P28	ENSMUSG00000008450	All Genes	20.3088
E15-vs-P28	ENSMUSG00000008461	All Genes	-5.0886
E15-vs-P28	ENSMUSG00000008475	All Genes	-5.57326
E15-vs-P28	ENSMUSG00000008489	All Genes	-2.11738
E15-vs-P28	ENSMUSG00000008496	All Genes	-8.1465
E15-vs-P28	ENSMUSG00000008540	All Genes	-5.89311
E15-vs-P28	ENSMUSG00000008575	All Genes	11.7455
E15-vs-P28	ENSMUSG00000008590	All Genes	-6.25803
E15-vs-P28	ENSMUSG00000008601	All Genes	-10.5053
E15-vs-P28	ENSMUSG00000008604	All Genes	12.8541
E15-vs-P28	ENSMUSG00000008658	All Genes	-8.04094
E15-vs-P28	ENSMUSG00000008668	All Genes	8.87959
E15-vs-P28	ENSMUSG00000008682	All Genes	9.79248
E15-vs-P28	ENSMUSG00000008683	All Genes	7.64816
E15-vs-P28	ENSMUSG00000008690	All Genes	13.5392
E15-vs-P28	ENSMUSG00000008730	All Genes	-6.32473
E15-vs-P28	ENSMUSG00000008734	All Genes	6.91911
E15-vs-P28	ENSMUSG00000008763	All Genes	0
E15-vs-P28	ENSMUSG00000008822	All Genes	0
E15-vs-P28	ENSMUSG00000008843	All Genes	-7.71698
E15-vs-P28	ENSMUSG00000008845	All Genes	-7.9983
E15-vs-P28	ENSMUSG00000008855	All Genes	1.72854
E15-vs-P28	ENSMUSG00000008859	All Genes	-2.56107
E15-vs-P28	ENSMUSG00000008892	All Genes	7.92785
E15-vs-P28	ENSMUSG00000008932	All Genes	-8.39545
E15-vs-P28	ENSMUSG00000008958	All Genes	12.9138
E15-vs-P28	ENSMUSG00000008976	All Genes	1.72088
E15-vs-P28	ENSMUSG00000008999	All Genes	9.13703
E15-vs-P28	ENSMUSG00000009013	All Genes	1.24585
E15-vs-P28	ENSMUSG00000009030	All Genes	-0.0673084
E15-vs-P28	ENSMUSG00000009035	All Genes	7.09442
E15-vs-P28	ENSMUSG00000009070	All Genes	-7.30878
E15-vs-P28	ENSMUSG00000009073	All Genes	8.81583
E15-vs-P28	ENSMUSG00000009075	All Genes	-1.72566
E15-vs-P28	ENSMUSG00000009076	All Genes	6.12708
E15-vs-P28	ENSMUSG00000009079	All Genes	9.88915
E15-vs-P28	ENSMUSG00000009090	All Genes	5.40342
E15-vs-P28	ENSMUSG00000009092	All Genes	-2.10848
E15-vs-P28	ENSMUSG00000009093	All Genes	-6.46362
E15-vs-P28	ENSMUSG00000009097	All Genes	0
E15-vs-P28	ENSMUSG00000009108	All Genes	-6.00025
E15-vs-P28	ENSMUSG00000009112	All Genes	7.68138
E15-vs-P28	ENSMUSG00000009114	All Genes	-6.2739
E15-vs-P28	ENSMUSG00000009145	All Genes	-4.48871
E15-vs-P28	ENSMUSG00000009185	All Genes	-10.7138
E15-vs-P28	ENSMUSG00000009207	All Genes	-2.11711
E15-vs-P28	ENSMUSG00000009210	All Genes	-1.27712
E15-vs-P28	ENSMUSG00000009214	All Genes	-5.89381
E15-vs-P28	ENSMUSG00000009216	All Genes	-5.31045
E15-vs-P28	ENSMUSG00000009246	All Genes	-11.6559
E15-vs-P28	ENSMUSG00000009248	All Genes	1.05837
E15-vs-P28	ENSMUSG00000009281	All Genes	-6.79712
E15-vs-P28	ENSMUSG00000009291	All Genes	2.37024
E15-vs-P28	ENSMUSG00000009292	All Genes	10.4749
E15-vs-P28	ENSMUSG00000009293	All Genes	9.03714
E15-vs-P28	ENSMUSG00000009350	All Genes	-8.34615
E15-vs-P28	ENSMUSG00000009356	All Genes	-3.18601
E15-vs-P28	ENSMUSG00000009376	All Genes	-4.72319
E15-vs-P28	ENSMUSG00000009378	All Genes	-6.39341
E15-vs-P28	ENSMUSG00000009394	All Genes	-9.88542
E15-vs-P28	ENSMUSG00000009406	All Genes	15.2362
E15-vs-P28	ENSMUSG00000009418	All Genes	19.387
E15-vs-P28	ENSMUSG00000009470	All Genes	0.449452
E15-vs-P28	ENSMUSG00000009471	All Genes	-2.57343
E15-vs-P28	ENSMUSG00000009487	All Genes	-1.85932
E15-vs-P28	ENSMUSG00000009535	All Genes	-0.838185
E15-vs-P28	ENSMUSG00000009545	All Genes	-10.409
E15-vs-P28	ENSMUSG00000009549	All Genes	4.25553
E15-vs-P28	ENSMUSG00000009551	All Genes	-6.90077
E15-vs-P28	ENSMUSG00000009555	All Genes	10.7824
E15-vs-P28	ENSMUSG00000009563	All Genes	6.93231
E15-vs-P28	ENSMUSG00000009566	All Genes	14.7541
E15-vs-P28	ENSMUSG00000009569	All Genes	1.96131
E15-vs-P28	ENSMUSG00000009575	All Genes	6.60963
E15-vs-P28	ENSMUSG00000009580	All Genes	-6.54592
E15-vs-P28	ENSMUSG00000009585	All Genes	0.080739
E15-vs-P28	ENSMUSG00000009588	All Genes	-6.4187
E15-vs-P28	ENSMUSG00000009596	All Genes	-3.43766
E15-vs-P28	ENSMUSG00000009614	All Genes	-4.48357
E15-vs-P28	ENSMUSG00000009621	All Genes	2.77589
E15-vs-P28	ENSMUSG00000009628	All Genes	-0.656541
E15-vs-P28	ENSMUSG00000009630	All Genes	7.54201
E15-vs-P28	ENSMUSG00000009633	All Genes	1.73405
E15-vs-P28	ENSMUSG00000009640	All Genes	11.7508
E15-vs-P28	ENSMUSG00000009646	All Genes	-4.20793
E15-vs-P28	ENSMUSG00000009647	All Genes	9.53784
E15-vs-P28	ENSMUSG00000009654	All Genes	-5.03259
E15-vs-P28	ENSMUSG00000009670	All Genes	-4.57297
E15-vs-P28	ENSMUSG00000009681	All Genes	11.7765
E15-vs-P28	ENSMUSG00000009687	All Genes	-4.04387
E15-vs-P28	ENSMUSG00000009731	All Genes	3.11446
E15-vs-P28	ENSMUSG00000009733	All Genes	11.7853
E15-vs-P28	ENSMUSG00000009734	All Genes	-7.19593
E15-vs-P28	ENSMUSG00000009739	All Genes	7.61109
E15-vs-P28	ENSMUSG00000009741	All Genes	4.66627
E15-vs-P28	ENSMUSG00000009772	All Genes	-11.246
E15-vs-P28	ENSMUSG00000009828	All Genes	7.78413
E15-vs-P28	ENSMUSG00000009863	All Genes	8.85714
E15-vs-P28	ENSMUSG00000009876	All Genes	-0.946174
E15-vs-P28	ENSMUSG00000009894	All Genes	16.4041
E15-vs-P28	ENSMUSG00000009900	All Genes	-0.285116
E15-vs-P28	ENSMUSG00000009905	All Genes	-0.906183
E15-vs-P28	ENSMUSG00000009907	All Genes	-3.4948
E15-vs-P28	ENSMUSG00000009927	All Genes	8.34949
E15-vs-P28	ENSMUSG00000009941	All Genes	-1.38295
E15-vs-P28	ENSMUSG00000009995	All Genes	2.16841
E15-vs-P28	ENSMUSG00000010021	All Genes	-2.51823
E15-vs-P28	ENSMUSG00000010025	All Genes	-2.18782
E15-vs-P28	ENSMUSG00000010044	All Genes	-6.30017
E15-vs-P28	ENSMUSG00000010045	All Genes	5.47935
E15-vs-P28	ENSMUSG00000010047	All Genes	8.98197
E15-vs-P28	ENSMUSG00000010048	All Genes	14.8446
E15-vs-P28	ENSMUSG00000010051	All Genes	7.26295
E15-vs-P28	ENSMUSG00000010054	All Genes	4.65643
E15-vs-P28	ENSMUSG00000010057	All Genes	6.82169
E15-vs-P28	ENSMUSG00000010064	All Genes	11.5213
E15-vs-P28	ENSMUSG00000010066	All Genes	-12.4841
E15-vs-P28	ENSMUSG00000010067	All Genes	10.5748
E15-vs-P28	ENSMUSG00000010080	All Genes	1.96377
E15-vs-P28	ENSMUSG00000010086	All Genes	-10.6734
E15-vs-P28	ENSMUSG00000010095	All Genes	4.79589
E15-vs-P28	ENSMUSG00000010097	All Genes	5.33718
E15-vs-P28	ENSMUSG00000010110	All Genes	11.1899
E15-vs-P28	ENSMUSG00000010122	All Genes	3.09741
E15-vs-P28	ENSMUSG00000010136	All Genes	-4.76609
E15-vs-P28	ENSMUSG00000010142	All Genes	-9.89155
E15-vs-P28	ENSMUSG00000010154	All Genes	-6.7168
E15-vs-P28	ENSMUSG00000010175	All Genes	-7.40043
E15-vs-P28	ENSMUSG00000010205	All Genes	13.8445
E15-vs-P28	ENSMUSG00000010277	All Genes	7.75043
E15-vs-P28	ENSMUSG00000010290	All Genes	1.59211
E15-vs-P28	ENSMUSG00000010307	All Genes	-4.88138
E15-vs-P28	ENSMUSG00000010311	All Genes	-6.48801
E15-vs-P28	ENSMUSG00000010342	All Genes	-9.84753
E15-vs-P28	ENSMUSG00000010358	All Genes	2.12129
E15-vs-P28	ENSMUSG00000010362	All Genes	0
E15-vs-P28	ENSMUSG00000010376	All Genes	6.77524
E15-vs-P28	ENSMUSG00000010392	All Genes	0
E15-vs-P28	ENSMUSG00000010406	All Genes	8.29801
E15-vs-P28	ENSMUSG00000010435	All Genes	-6.43617
E15-vs-P28	ENSMUSG00000010453	All Genes	0
E15-vs-P28	ENSMUSG00000010461	All Genes	0.820105
E15-vs-P28	ENSMUSG00000010476	All Genes	-5.14614
E15-vs-P28	ENSMUSG00000010492	All Genes	-4.65776
E15-vs-P28	ENSMUSG00000010505	All Genes	-6.94398
E15-vs-P28	ENSMUSG00000010517	All Genes	1.3346
E15-vs-P28	ENSMUSG00000010529	All Genes	22.6253
E15-vs-P28	ENSMUSG00000010538	All Genes	1.77924
E15-vs-P28	ENSMUSG00000010554	All Genes	8.67077
E15-vs-P28	ENSMUSG00000010592	All Genes	-3.24329
E15-vs-P28	ENSMUSG00000010601	All Genes	-8.04473
E15-vs-P28	ENSMUSG00000010607	All Genes	3.65812
E15-vs-P28	ENSMUSG00000010608	All Genes	-1.88866
E15-vs-P28	ENSMUSG00000010609	All Genes	-8.81591
E15-vs-P28	ENSMUSG00000010651	All Genes	12.1326
E15-vs-P28	ENSMUSG00000010660	All Genes	28.0087
E15-vs-P28	ENSMUSG00000010663	All Genes	17.5465
E15-vs-P28	ENSMUSG00000010721	All Genes	-5.55157
E15-vs-P28	ENSMUSG00000010751	All Genes	10.6084
E15-vs-P28	ENSMUSG00000010755	All Genes	15.2907
E15-vs-P28	ENSMUSG00000010760	All Genes	-3.80862
E15-vs-P28	ENSMUSG00000010796	All Genes	-7.93346
E15-vs-P28	ENSMUSG00000010797	All Genes	-5.71912
E15-vs-P28	ENSMUSG00000010803	All Genes	-5.49818
E15-vs-P28	ENSMUSG00000010825	All Genes	-3.2054
E15-vs-P28	ENSMUSG00000010830	All Genes	6.65862
E15-vs-P28	ENSMUSG00000010911	All Genes	10.0722
E15-vs-P28	ENSMUSG00000010914	All Genes	4.20566
E15-vs-P28	ENSMUSG00000010936	All Genes	2.78949
E15-vs-P28	ENSMUSG00000011008	All Genes	-6.37328
E15-vs-P28	ENSMUSG00000011034	All Genes	-9.19995
E15-vs-P28	ENSMUSG00000011096	All Genes	14.646
E15-vs-P28	ENSMUSG00000011114	All Genes	6.87739
E15-vs-P28	ENSMUSG00000011148	All Genes	8.39313
E15-vs-P28	ENSMUSG00000011154	All Genes	-5.68457
E15-vs-P28	ENSMUSG00000011158	All Genes	10.2746
E15-vs-P28	ENSMUSG00000011171	All Genes	-1.85766
E15-vs-P28	ENSMUSG00000011179	All Genes	7.75806
E15-vs-P28	ENSMUSG00000011254	All Genes	13.9792
E15-vs-P28	ENSMUSG00000011256	All Genes	3.4029
E15-vs-P28	ENSMUSG00000011257	All Genes	13.0825
E15-vs-P28	ENSMUSG00000011263	All Genes	-5.24641
E15-vs-P28	ENSMUSG00000011267	All Genes	-3.72523
E15-vs-P28	ENSMUSG00000011305	All Genes	-2.19445
E15-vs-P28	ENSMUSG00000011306	All Genes	9.11115
E15-vs-P28	ENSMUSG00000011350	All Genes	-6.3287
E15-vs-P28	ENSMUSG00000011382	All Genes	-7.32392
E15-vs-P28	ENSMUSG00000011427	All Genes	-2.60169
E15-vs-P28	ENSMUSG00000011463	All Genes	-3.95449
E15-vs-P28	ENSMUSG00000011486	All Genes	-5.51976
E15-vs-P28	ENSMUSG00000011589	All Genes	1.46064
E15-vs-P28	ENSMUSG00000011632	All Genes	-6.96091
E15-vs-P28	ENSMUSG00000011658	All Genes	3.84523
E15-vs-P28	ENSMUSG00000011751	All Genes	-0.824809
E15-vs-P28	ENSMUSG00000011752	All Genes	21.5174
E15-vs-P28	ENSMUSG00000011831	All Genes	-0.434147
E15-vs-P28	ENSMUSG00000011832	All Genes	13.5041
E15-vs-P28	ENSMUSG00000011837	All Genes	19.6577
E15-vs-P28	ENSMUSG00000011877	All Genes	9.4023
E15-vs-P28	ENSMUSG00000011884	All Genes	3.86961
E15-vs-P28	ENSMUSG00000011958	All Genes	0
E15-vs-P28	ENSMUSG00000011960	All Genes	-0.82874
E15-vs-P28	ENSMUSG00000012017	All Genes	10.4041
E15-vs-P28	ENSMUSG00000012076	All Genes	3.37432
E15-vs-P28	ENSMUSG00000012114	All Genes	7.64238
E15-vs-P28	ENSMUSG00000012117	All Genes	12.5009
E15-vs-P28	ENSMUSG00000012123	All Genes	-7.84561
E15-vs-P28	ENSMUSG00000012126	All Genes	-7.38193
E15-vs-P28	ENSMUSG00000012187	All Genes	-2.52072
E15-vs-P28	ENSMUSG00000012296	All Genes	15.8334
E15-vs-P28	ENSMUSG00000012350	All Genes	-12.5844
E15-vs-P28	ENSMUSG00000012396	All Genes	-3.99746
E15-vs-P28	ENSMUSG00000012405	All Genes	10.7553
E15-vs-P28	ENSMUSG00000012422	All Genes	0
E15-vs-P28	ENSMUSG00000012428	All Genes	-5.84814
E15-vs-P28	ENSMUSG00000012429	All Genes	5.7607
E15-vs-P28	ENSMUSG00000012443	All Genes	5.31854
E15-vs-P28	ENSMUSG00000012483	All Genes	8.93028
E15-vs-P28	ENSMUSG00000012519	All Genes	-6.3944
E15-vs-P28	ENSMUSG00000012520	All Genes	-7.00637
E15-vs-P28	ENSMUSG00000012535	All Genes	1.41215
E15-vs-P28	ENSMUSG00000012609	All Genes	-4.84549
E15-vs-P28	ENSMUSG00000012640	All Genes	-2.87809
E15-vs-P28	ENSMUSG00000012705	All Genes	-8.69439
E15-vs-P28	ENSMUSG00000012777	All Genes	-5.5304
E15-vs-P28	ENSMUSG00000012819	All Genes	-8.48427
E15-vs-P28	ENSMUSG00000012848	All Genes	8.19079
E15-vs-P28	ENSMUSG00000012889	All Genes	-4.16989
E15-vs-P28	ENSMUSG00000013033	All Genes	18.5885
E15-vs-P28	ENSMUSG00000013076	All Genes	11.2617
E15-vs-P28	ENSMUSG00000013083	All Genes	-7.59495
E15-vs-P28	ENSMUSG00000013089	All Genes	16.5223
E15-vs-P28	ENSMUSG00000013091	All Genes	-1.45525
E15-vs-P28	ENSMUSG00000013150	All Genes	10.0511
E15-vs-P28	ENSMUSG00000013155	All Genes	12.3848
E15-vs-P28	ENSMUSG00000013160	All Genes	6.34912
E15-vs-P28	ENSMUSG00000013236	All Genes	14.777
E15-vs-P28	ENSMUSG00000013275	All Genes	0
E15-vs-P28	ENSMUSG00000013338	All Genes	-9.56134
E15-vs-P28	ENSMUSG00000013353	All Genes	-6.43772
E15-vs-P28	ENSMUSG00000013367	All Genes	-6.01945
E15-vs-P28	ENSMUSG00000013415	All Genes	8.4785
E15-vs-P28	ENSMUSG00000013418	All Genes	-4.90814
E15-vs-P28	ENSMUSG00000013419	All Genes	23.0721
E15-vs-P28	ENSMUSG00000013465	All Genes	12.8876
E15-vs-P28	ENSMUSG00000013483	All Genes	-11.7345
E15-vs-P28	ENSMUSG00000013495	All Genes	3.20301
E15-vs-P28	ENSMUSG00000013523	All Genes	-5.95367
E15-vs-P28	ENSMUSG00000013539	All Genes	-1.17076
E15-vs-P28	ENSMUSG00000013584	All Genes	-7.7321
E15-vs-P28	ENSMUSG00000013593	All Genes	9.53608
E15-vs-P28	ENSMUSG00000013611	All Genes	-6.7418
E15-vs-P28	ENSMUSG00000013622	All Genes	6.74248
E15-vs-P28	ENSMUSG00000013629	All Genes	19.1802
E15-vs-P28	ENSMUSG00000013643	All Genes	-9.64025
E15-vs-P28	ENSMUSG00000013646	All Genes	1.84704
E15-vs-P28	ENSMUSG00000013653	All Genes	-9.11924
E15-vs-P28	ENSMUSG00000013662	All Genes	-2.96166
E15-vs-P28	ENSMUSG00000013663	All Genes	-0.935996
E15-vs-P28	ENSMUSG00000013698	All Genes	0
E15-vs-P28	ENSMUSG00000013701	All Genes	13.0962
E15-vs-P28	ENSMUSG00000013707	All Genes	-6.25771
E15-vs-P28	ENSMUSG00000013736	All Genes	-1.09145
E15-vs-P28	ENSMUSG00000013766	All Genes	-6.33206
E15-vs-P28	ENSMUSG00000013787	All Genes	13.7849
E15-vs-P28	ENSMUSG00000013822	All Genes	7.98723
E15-vs-P28	ENSMUSG00000013833	All Genes	11.3135
E15-vs-P28	ENSMUSG00000013846	All Genes	-3.69836
E15-vs-P28	ENSMUSG00000013858	All Genes	6.82293
E15-vs-P28	ENSMUSG00000013878	All Genes	-1.69121
E15-vs-P28	ENSMUSG00000013921	All Genes	4.53684
E15-vs-P28	ENSMUSG00000013928	All Genes	0.882221
E15-vs-P28	ENSMUSG00000013936	All Genes	-8.10006
E15-vs-P28	ENSMUSG00000013973	All Genes	11.0071
E15-vs-P28	ENSMUSG00000013974	All Genes	-6.87158
E15-vs-P28	ENSMUSG00000013997	All Genes	8.51213
E15-vs-P28	ENSMUSG00000014030	All Genes	-7.27056
E15-vs-P28	ENSMUSG00000014039	All Genes	4.6604
E15-vs-P28	ENSMUSG00000014074	All Genes	1.51858
E15-vs-P28	ENSMUSG00000014075	All Genes	2.02628
E15-vs-P28	ENSMUSG00000014077	All Genes	-4.93877
E15-vs-P28	ENSMUSG00000014104	All Genes	-6.09671
E15-vs-P28	ENSMUSG00000014158	All Genes	-0.649565
E15-vs-P28	ENSMUSG00000014164	All Genes	1.96969
E15-vs-P28	ENSMUSG00000014177	All Genes	0
E15-vs-P28	ENSMUSG00000014195	All Genes	2.71245
E15-vs-P28	ENSMUSG00000014198	All Genes	-7.64713
E15-vs-P28	ENSMUSG00000014226	All Genes	0
E15-vs-P28	ENSMUSG00000014232	All Genes	3.64808
E15-vs-P28	ENSMUSG00000014243	All Genes	4.01223
E15-vs-P28	ENSMUSG00000014245	All Genes	2.82067
E15-vs-P28	ENSMUSG00000014294	All Genes	6.45526
E15-vs-P28	ENSMUSG00000014301	All Genes	8.47373
E15-vs-P28	ENSMUSG00000014303	All Genes	19.4369
E15-vs-P28	ENSMUSG00000014313	All Genes	3.94256
E15-vs-P28	ENSMUSG00000014329	All Genes	7.82189
E15-vs-P28	ENSMUSG00000014349	All Genes	13.6032
E15-vs-P28	ENSMUSG00000014351	All Genes	-9.70261
E15-vs-P28	ENSMUSG00000014353	All Genes	0
E15-vs-P28	ENSMUSG00000014355	All Genes	2.24961
E15-vs-P28	ENSMUSG00000014361	All Genes	0
E15-vs-P28	ENSMUSG00000014402	All Genes	1.81137
E15-vs-P28	ENSMUSG00000014418	All Genes	0
E15-vs-P28	ENSMUSG00000014426	All Genes	13.2764
E15-vs-P28	ENSMUSG00000014444	All Genes	0
E15-vs-P28	ENSMUSG00000014453	All Genes	-8.76885
E15-vs-P28	ENSMUSG00000014470	All Genes	6.23334
E15-vs-P28	ENSMUSG00000014496	All Genes	0
E15-vs-P28	ENSMUSG00000014498	All Genes	13.9713
E15-vs-P28	ENSMUSG00000014503	All Genes	-5.40067
E15-vs-P28	ENSMUSG00000014504	All Genes	0
E15-vs-P28	ENSMUSG00000014542	All Genes	-11.7149
E15-vs-P28	ENSMUSG00000014547	All Genes	-3.15327
E15-vs-P28	ENSMUSG00000014550	All Genes	3.20954
E15-vs-P28	ENSMUSG00000014551	All Genes	14.7653
E15-vs-P28	ENSMUSG00000014554	All Genes	11.4661
E15-vs-P28	ENSMUSG00000014592	All Genes	-3.15273
E15-vs-P28	ENSMUSG00000014599	All Genes	0
E15-vs-P28	ENSMUSG00000014601	All Genes	10.1007
E15-vs-P28	ENSMUSG00000014602	All Genes	-6.37881
E15-vs-P28	ENSMUSG00000014603	All Genes	-4.75849
E15-vs-P28	ENSMUSG00000014606	All Genes	8.58004
E15-vs-P28	ENSMUSG00000014609	All Genes	-8.39458
E15-vs-P28	ENSMUSG00000014633	All Genes	13.5343
E15-vs-P28	ENSMUSG00000014668	All Genes	3.09184
E15-vs-P28	ENSMUSG00000014686	All Genes	-8.79199
E15-vs-P28	ENSMUSG00000014704	All Genes	19.5716
E15-vs-P28	ENSMUSG00000014725	All Genes	-0.638285
E15-vs-P28	ENSMUSG00000014747	All Genes	-0.0264236
E15-vs-P28	ENSMUSG00000014748	All Genes	10.968
E15-vs-P28	ENSMUSG00000014763	All Genes	0
E15-vs-P28	ENSMUSG00000014767	All Genes	5.9358
E15-vs-P28	ENSMUSG00000014769	All Genes	6.39268
E15-vs-P28	ENSMUSG00000014771	All Genes	14.497
E15-vs-P28	ENSMUSG00000014773	All Genes	2.3082
E15-vs-P28	ENSMUSG00000014776	All Genes	-2.89416
E15-vs-P28	ENSMUSG00000014778	All Genes	0
E15-vs-P28	ENSMUSG00000014782	All Genes	0
E15-vs-P28	ENSMUSG00000014786	All Genes	1.62335
E15-vs-P28	ENSMUSG00000014791	All Genes	6.85588
E15-vs-P28	ENSMUSG00000014813	All Genes	-4.81193
E15-vs-P28	ENSMUSG00000014837	All Genes	3.88653
E15-vs-P28	ENSMUSG00000014846	All Genes	-7.50205
E15-vs-P28	ENSMUSG00000014850	All Genes	0.241399
E15-vs-P28	ENSMUSG00000014852	All Genes	-10.0724
E15-vs-P28	ENSMUSG00000014856	All Genes	3.06583
E15-vs-P28	ENSMUSG00000014859	All Genes	15.1212
E15-vs-P28	ENSMUSG00000014867	All Genes	2.52774
E15-vs-P28	ENSMUSG00000014873	All Genes	8.00434
E15-vs-P28	ENSMUSG00000014905	All Genes	-6.3981
E15-vs-P28	ENSMUSG00000014907	All Genes	5.08826
E15-vs-P28	ENSMUSG00000014932	All Genes	-1.79054
E15-vs-P28	ENSMUSG00000014956	All Genes	-3.0745
E15-vs-P28	ENSMUSG00000014959	All Genes	9.92636
E15-vs-P28	ENSMUSG00000014980	All Genes	19.5734
E15-vs-P28	ENSMUSG00000015001	All Genes	-4.70895
E15-vs-P28	ENSMUSG00000015002	All Genes	0
E15-vs-P28	ENSMUSG00000015013	All Genes	0.453278
E15-vs-P28	ENSMUSG00000015016	All Genes	5.56626
E15-vs-P28	ENSMUSG00000015023	All Genes	16.0581
E15-vs-P28	ENSMUSG00000015027	All Genes	1.89384
E15-vs-P28	ENSMUSG00000015053	All Genes	-3.94642
E15-vs-P28	ENSMUSG00000015083	All Genes	0
E15-vs-P28	ENSMUSG00000015085	All Genes	-0.346448
E15-vs-P28	ENSMUSG00000015087	All Genes	13.5234
E15-vs-P28	ENSMUSG00000015090	All Genes	-9.56097
E15-vs-P28	ENSMUSG00000015092	All Genes	2.37618
E15-vs-P28	ENSMUSG00000015093	All Genes	-8.51507
E15-vs-P28	ENSMUSG00000015094	All Genes	-10.5004
E15-vs-P28	ENSMUSG00000015095	All Genes	9.46724
E15-vs-P28	ENSMUSG00000015112	All Genes	4.79404
E15-vs-P28	ENSMUSG00000015120	All Genes	14.746
E15-vs-P28	ENSMUSG00000015126	All Genes	13.1788
E15-vs-P28	ENSMUSG00000015127	All Genes	3.57996
E15-vs-P28	ENSMUSG00000015133	All Genes	0
E15-vs-P28	ENSMUSG00000015134	All Genes	-3.51719
E15-vs-P28	ENSMUSG00000015143	All Genes	4.73726
E15-vs-P28	ENSMUSG00000015149	All Genes	6.93658
E15-vs-P28	ENSMUSG00000015165	All Genes	13.5454
E15-vs-P28	ENSMUSG00000015176	All Genes	9.7321
E15-vs-P28	ENSMUSG00000015189	All Genes	-2.27232
E15-vs-P28	ENSMUSG00000015202	All Genes	19.1138
E15-vs-P28	ENSMUSG00000015214	All Genes	-2.06093
E15-vs-P28	ENSMUSG00000015217	All Genes	14.9155
E15-vs-P28	ENSMUSG00000015222	All Genes	-6.81657
E15-vs-P28	ENSMUSG00000015224	All Genes	-5.89938
E15-vs-P28	ENSMUSG00000015243	All Genes	-9.68799
E15-vs-P28	ENSMUSG00000015247	All Genes	0
E15-vs-P28	ENSMUSG00000015289	All Genes	9.92505
E15-vs-P28	ENSMUSG00000015290	All Genes	7.41986
E15-vs-P28	ENSMUSG00000015291	All Genes	0.839761
E15-vs-P28	ENSMUSG00000015305	All Genes	0
E15-vs-P28	ENSMUSG00000015312	All Genes	-0.28596
E15-vs-P28	ENSMUSG00000015314	All Genes	-6.93048
E15-vs-P28	ENSMUSG00000015316	All Genes	-9.56873
E15-vs-P28	ENSMUSG00000015335	All Genes	4.52451
E15-vs-P28	ENSMUSG00000015337	All Genes	6.2346
E15-vs-P28	ENSMUSG00000015340	All Genes	-11.2025
E15-vs-P28	ENSMUSG00000015341	All Genes	0.875163
E15-vs-P28	ENSMUSG00000015342	All Genes	-1.08587
E15-vs-P28	ENSMUSG00000015354	All Genes	13.3776
E15-vs-P28	ENSMUSG00000015355	All Genes	-7.17203
E15-vs-P28	ENSMUSG00000015357	All Genes	-2.46606
E15-vs-P28	ENSMUSG00000015363	All Genes	4.98833
E15-vs-P28	ENSMUSG00000015365	All Genes	-5.41925
E15-vs-P28	ENSMUSG00000015377	All Genes	3.76484
E15-vs-P28	ENSMUSG00000015396	All Genes	13.7523
E15-vs-P28	ENSMUSG00000015401	All Genes	-4.8815
E15-vs-P28	ENSMUSG00000015405	All Genes	-8.40014
E15-vs-P28	ENSMUSG00000015437	All Genes	-9.34234
E15-vs-P28	ENSMUSG00000015441	All Genes	-9.26303
E15-vs-P28	ENSMUSG00000015451	All Genes	0.0714814
E15-vs-P28	ENSMUSG00000015452	All Genes	0.0018215
E15-vs-P28	ENSMUSG00000015461	All Genes	7.96378
E15-vs-P28	ENSMUSG00000015467	All Genes	-0.990071
E15-vs-P28	ENSMUSG00000015468	All Genes	-4.05914
E15-vs-P28	ENSMUSG00000015474	All Genes	1.37415
E15-vs-P28	ENSMUSG00000015476	All Genes	-3.8677
E15-vs-P28	ENSMUSG00000015478	All Genes	4.0841
E15-vs-P28	ENSMUSG00000015484	All Genes	0.344882
E15-vs-P28	ENSMUSG00000015488	All Genes	8.20447
E15-vs-P28	ENSMUSG00000015501	All Genes	-2.95285
E15-vs-P28	ENSMUSG00000015519	All Genes	-3.57841
E15-vs-P28	ENSMUSG00000015522	All Genes	4.27915
E15-vs-P28	ENSMUSG00000015533	All Genes	-6.91527
E15-vs-P28	ENSMUSG00000015536	All Genes	-5.704
E15-vs-P28	ENSMUSG00000015542	All Genes	4.72986
E15-vs-P28	ENSMUSG00000015568	All Genes	-9.99308
E15-vs-P28	ENSMUSG00000015575	All Genes	-4.574
E15-vs-P28	ENSMUSG00000015597	All Genes	0
E15-vs-P28	ENSMUSG00000015599	All Genes	-3.21603
E15-vs-P28	ENSMUSG00000015605	All Genes	11.2732
E15-vs-P28	ENSMUSG00000015619	All Genes	-4.2271
E15-vs-P28	ENSMUSG00000015627	All Genes	-8.45475
E15-vs-P28	ENSMUSG00000015647	All Genes	14.5068
E15-vs-P28	ENSMUSG00000015652	All Genes	-1.32148
E15-vs-P28	ENSMUSG00000015653	All Genes	0
E15-vs-P28	ENSMUSG00000015656	All Genes	4.35908
E15-vs-P28	ENSMUSG00000015659	All Genes	0
E15-vs-P28	ENSMUSG00000015665	All Genes	-5.76438
E15-vs-P28	ENSMUSG00000015668	All Genes	6.57086
E15-vs-P28	ENSMUSG00000015671	All Genes	7.01223
E15-vs-P28	ENSMUSG00000015672	All Genes	4.18045
E15-vs-P28	ENSMUSG00000015697	All Genes	8.95351
E15-vs-P28	ENSMUSG00000015702	All Genes	-9.41741
E15-vs-P28	ENSMUSG00000015709	All Genes	-6.40888
E15-vs-P28	ENSMUSG00000015711	All Genes	12.1398
E15-vs-P28	ENSMUSG00000015714	All Genes	5.0588
E15-vs-P28	ENSMUSG00000015721	All Genes	-8.02977
E15-vs-P28	ENSMUSG00000015733	All Genes	-2.24836
E15-vs-P28	ENSMUSG00000015745	All Genes	7.69456
E15-vs-P28	ENSMUSG00000015747	All Genes	6.41126
E15-vs-P28	ENSMUSG00000015748	All Genes	6.00737
E15-vs-P28	ENSMUSG00000015749	All Genes	8.04059
E15-vs-P28	ENSMUSG00000015750	All Genes	13.6716
E15-vs-P28	ENSMUSG00000015755	All Genes	0
E15-vs-P28	ENSMUSG00000015757	All Genes	-1.95762
E15-vs-P28	ENSMUSG00000015759	All Genes	7.1178
E15-vs-P28	ENSMUSG00000015766	All Genes	1.70975
E15-vs-P28	ENSMUSG00000015776	All Genes	8.34889
E15-vs-P28	ENSMUSG00000015787	All Genes	-6.22274
E15-vs-P28	ENSMUSG00000015790	All Genes	3.15585
E15-vs-P28	ENSMUSG00000015804	All Genes	3.69945
E15-vs-P28	ENSMUSG00000015806	All Genes	10.6023
E15-vs-P28	ENSMUSG00000015812	All Genes	-3.94335
E15-vs-P28	ENSMUSG00000015829	All Genes	-7.49161
E15-vs-P28	ENSMUSG00000015837	All Genes	0.415962
E15-vs-P28	ENSMUSG00000015839	All Genes	0
E15-vs-P28	ENSMUSG00000015843	All Genes	-4.7946
E15-vs-P28	ENSMUSG00000015846	All Genes	13.5323
E15-vs-P28	ENSMUSG00000015850	All Genes	-1.25343
E15-vs-P28	ENSMUSG00000015852	All Genes	-5.93914
E15-vs-P28	ENSMUSG00000015854	All Genes	-6.93199
E15-vs-P28	ENSMUSG00000015869	All Genes	6.02234
E15-vs-P28	ENSMUSG00000015879	All Genes	-3.08867
E15-vs-P28	ENSMUSG00000015880	All Genes	4.42807
E15-vs-P28	ENSMUSG00000015882	All Genes	-2.76918
E15-vs-P28	ENSMUSG00000015889	All Genes	12.1673
E15-vs-P28	ENSMUSG00000015890	All Genes	-6.22025
E15-vs-P28	ENSMUSG00000015932	All Genes	-4.15598
E15-vs-P28	ENSMUSG00000015937	All Genes	8.88178
E15-vs-P28	ENSMUSG00000015942	All Genes	3.37729
E15-vs-P28	ENSMUSG00000015943	All Genes	8.17924
E15-vs-P28	ENSMUSG00000015944	All Genes	-2.70145
E15-vs-P28	ENSMUSG00000015947	All Genes	-4.95437
E15-vs-P28	ENSMUSG00000015950	All Genes	-12.8703
E15-vs-P28	ENSMUSG00000015957	All Genes	-5.55591
E15-vs-P28	ENSMUSG00000015961	All Genes	1.20056
E15-vs-P28	ENSMUSG00000015962	All Genes	-10.2312
E15-vs-P28	ENSMUSG00000015966	All Genes	-11.6049
E15-vs-P28	ENSMUSG00000015968	All Genes	-6.64037
E15-vs-P28	ENSMUSG00000015970	All Genes	-6.9358
E15-vs-P28	ENSMUSG00000015971	All Genes	8.87033
E15-vs-P28	ENSMUSG00000015980	All Genes	2.1458
E15-vs-P28	ENSMUSG00000015981	All Genes	-2.04529
E15-vs-P28	ENSMUSG00000015994	All Genes	8.18332
E15-vs-P28	ENSMUSG00000016018	All Genes	0.0657429
E15-vs-P28	ENSMUSG00000016024	All Genes	-5.82872
E15-vs-P28	ENSMUSG00000016028	All Genes	4.92361
E15-vs-P28	ENSMUSG00000016087	All Genes	-6.7329
E15-vs-P28	ENSMUSG00000016128	All Genes	0
E15-vs-P28	ENSMUSG00000016150	All Genes	-6.28943
E15-vs-P28	ENSMUSG00000016179	All Genes	-2.56086
E15-vs-P28	ENSMUSG00000016181	All Genes	10.2948
E15-vs-P28	ENSMUSG00000016194	All Genes	-7.09663
E15-vs-P28	ENSMUSG00000016200	All Genes	-1.49942
E15-vs-P28	ENSMUSG00000016206	All Genes	-9.10444
E15-vs-P28	ENSMUSG00000016239	All Genes	-8.38304
E15-vs-P28	ENSMUSG00000016252	All Genes	3.25494
E15-vs-P28	ENSMUSG00000016253	All Genes	12.3411
E15-vs-P28	ENSMUSG00000016255	All Genes	-5.86617
E15-vs-P28	ENSMUSG00000016256	All Genes	-7.82504
E15-vs-P28	ENSMUSG00000016257	All Genes	0
E15-vs-P28	ENSMUSG00000016262	All Genes	-4.69751
E15-vs-P28	ENSMUSG00000016283	All Genes	-10.2165
E15-vs-P28	ENSMUSG00000016308	All Genes	1.81572
E15-vs-P28	ENSMUSG00000016319	All Genes	8.55513
E15-vs-P28	ENSMUSG00000016344	All Genes	6.19514
E15-vs-P28	ENSMUSG00000016346	All Genes	-7.15613
E15-vs-P28	ENSMUSG00000016349	All Genes	-7.39574
E15-vs-P28	ENSMUSG00000016356	All Genes	-7.34931
E15-vs-P28	ENSMUSG00000016382	All Genes	-6.46986
E15-vs-P28	ENSMUSG00000016386	All Genes	21.233
E15-vs-P28	ENSMUSG00000016409	All Genes	0
E15-vs-P28	ENSMUSG00000016427	All Genes	1.9075
E15-vs-P28	ENSMUSG00000016458	All Genes	-5.35162
E15-vs-P28	ENSMUSG00000016477	All Genes	10.8001
E15-vs-P28	ENSMUSG00000016481	All Genes	-1.34126
E15-vs-P28	ENSMUSG00000016487	All Genes	-7.58518
E15-vs-P28	ENSMUSG00000016493	All Genes	-2.62423
E15-vs-P28	ENSMUSG00000016494	All Genes	10.3507
E15-vs-P28	ENSMUSG00000016495	All Genes	16.6814
E15-vs-P28	ENSMUSG00000016496	All Genes	5.21256
E15-vs-P28	ENSMUSG00000016498	All Genes	-4.95461
E15-vs-P28	ENSMUSG00000016503	All Genes	15.0152
E15-vs-P28	ENSMUSG00000016510	All Genes	9.06964
E15-vs-P28	ENSMUSG00000016520	All Genes	5.35367
E15-vs-P28	ENSMUSG00000016524	All Genes	-5.91822
E15-vs-P28	ENSMUSG00000016526	All Genes	3.25397
E15-vs-P28	ENSMUSG00000016528	All Genes	11.7106
E15-vs-P28	ENSMUSG00000016529	All Genes	-9.07691
E15-vs-P28	ENSMUSG00000016534	All Genes	2.48423
E15-vs-P28	ENSMUSG00000016541	All Genes	14.8211
E15-vs-P28	ENSMUSG00000016552	All Genes	-2.10458
E15-vs-P28	ENSMUSG00000016554	All Genes	12.645
E15-vs-P28	ENSMUSG00000016559	All Genes	2.35657
E15-vs-P28	ENSMUSG00000016619	All Genes	8.48666
E15-vs-P28	ENSMUSG00000016624	All Genes	-8.9372
E15-vs-P28	ENSMUSG00000016626	All Genes	-7.02148
E15-vs-P28	ENSMUSG00000016637	All Genes	9.82737
E15-vs-P28	ENSMUSG00000016664	All Genes	0
E15-vs-P28	ENSMUSG00000016756	All Genes	-9.55248
E15-vs-P28	ENSMUSG00000016757	All Genes	12.7636
E15-vs-P28	ENSMUSG00000016758	All Genes	-9.66781
E15-vs-P28	ENSMUSG00000016763	All Genes	-3.98894
E15-vs-P28	ENSMUSG00000016831	All Genes	10.4398
E15-vs-P28	ENSMUSG00000016833	All Genes	2.8335
E15-vs-P28	ENSMUSG00000016918	All Genes	9.97263
E15-vs-P28	ENSMUSG00000016921	All Genes	14.8253
E15-vs-P28	ENSMUSG00000016933	All Genes	14.2429
E15-vs-P28	ENSMUSG00000016940	All Genes	9.37304
E15-vs-P28	ENSMUSG00000016942	All Genes	-8.6326
E15-vs-P28	ENSMUSG00000016946	All Genes	7.42148
E15-vs-P28	ENSMUSG00000016982	All Genes	-0.235335
E15-vs-P28	ENSMUSG00000016984	All Genes	0.963595
E15-vs-P28	ENSMUSG00000016995	All Genes	-6.35725
E15-vs-P28	ENSMUSG00000016998	All Genes	-9.84203
E15-vs-P28	ENSMUSG00000017002	All Genes	-6.68181
E15-vs-P28	ENSMUSG00000017004	All Genes	-6.226
E15-vs-P28	ENSMUSG00000017007	All Genes	-4.1985
E15-vs-P28	ENSMUSG00000017009	All Genes	0
E15-vs-P28	ENSMUSG00000017057	All Genes	-7.72719
E15-vs-P28	ENSMUSG00000017064	All Genes	-5.52754
E15-vs-P28	ENSMUSG00000017119	All Genes	-4.60562
E15-vs-P28	ENSMUSG00000017132	All Genes	11.1624
E15-vs-P28	ENSMUSG00000017144	All Genes	0
E15-vs-P28	ENSMUSG00000017146	All Genes	1.65481
E15-vs-P28	ENSMUSG00000017165	All Genes	-8.05067
E15-vs-P28	ENSMUSG00000017167	All Genes	-10.929
E15-vs-P28	ENSMUSG00000017176	All Genes	15.6023
E15-vs-P28	ENSMUSG00000017188	All Genes	6.65829
E15-vs-P28	ENSMUSG00000017195	All Genes	-2.79833
E15-vs-P28	ENSMUSG00000017204	All Genes	-9.5847
E15-vs-P28	ENSMUSG00000017210	All Genes	10.7422
E15-vs-P28	ENSMUSG00000017211	All Genes	-7.38886
E15-vs-P28	ENSMUSG00000017221	All Genes	13.2699
E15-vs-P28	ENSMUSG00000017264	All Genes	12.8382
E15-vs-P28	ENSMUSG00000017286	All Genes	14.7862
E15-vs-P28	ENSMUSG00000017288	All Genes	10.4788
E15-vs-P28	ENSMUSG00000017291	All Genes	0
E15-vs-P28	ENSMUSG00000017299	All Genes	11.6301
E15-vs-P28	ENSMUSG00000017300	All Genes	-3.32368
E15-vs-P28	ENSMUSG00000017307	All Genes	4.25817
E15-vs-P28	ENSMUSG00000017309	All Genes	-6.5589
E15-vs-P28	ENSMUSG00000017311	All Genes	-8.73214
E15-vs-P28	ENSMUSG00000017314	All Genes	23.7909
E15-vs-P28	ENSMUSG00000017316	All Genes	-8.74528
E15-vs-P28	ENSMUSG00000017344	All Genes	-7.20085
E15-vs-P28	ENSMUSG00000017376	All Genes	-10.3531
E15-vs-P28	ENSMUSG00000017386	All Genes	14.1289
E15-vs-P28	ENSMUSG00000017390	All Genes	0
E15-vs-P28	ENSMUSG00000017400	All Genes	-5.16938
E15-vs-P28	ENSMUSG00000017404	All Genes	7.18198
E15-vs-P28	ENSMUSG00000017405	All Genes	1.54513
E15-vs-P28	ENSMUSG00000017412	All Genes	-7.14598
E15-vs-P28	ENSMUSG00000017417	All Genes	-2.54233
E15-vs-P28	ENSMUSG00000017418	All Genes	0.428883
E15-vs-P28	ENSMUSG00000017421	All Genes	6.36795
E15-vs-P28	ENSMUSG00000017428	All Genes	14.8558
E15-vs-P28	ENSMUSG00000017446	All Genes	-3.37632
E15-vs-P28	ENSMUSG00000017453	All Genes	-11.2568
E15-vs-P28	ENSMUSG00000017466	All Genes	3.00301
E15-vs-P28	ENSMUSG00000017478	All Genes	8.79112
E15-vs-P28	ENSMUSG00000017485	All Genes	0
E15-vs-P28	ENSMUSG00000017491	All Genes	-2.48112
E15-vs-P28	ENSMUSG00000017493	All Genes	-3.82874
E15-vs-P28	ENSMUSG00000017499	All Genes	18.1182
E15-vs-P28	ENSMUSG00000017548	All Genes	0
E15-vs-P28	ENSMUSG00000017550	All Genes	1.99063
E15-vs-P28	ENSMUSG00000017561	All Genes	22.966
E15-vs-P28	ENSMUSG00000017588	All Genes	-10.2295
E15-vs-P28	ENSMUSG00000017607	All Genes	-5.08795
E15-vs-P28	ENSMUSG00000017615	All Genes	16.5954
E15-vs-P28	ENSMUSG00000017631	All Genes	-0.0903281
E15-vs-P28	ENSMUSG00000017639	All Genes	17.9106
E15-vs-P28	ENSMUSG00000017652	All Genes	-5.39304
E15-vs-P28	ENSMUSG00000017664	All Genes	8.35345
E15-vs-P28	ENSMUSG00000017667	All Genes	9.629
E15-vs-P28	ENSMUSG00000017670	All Genes	16.7964
E15-vs-P28	ENSMUSG00000017677	All Genes	0
E15-vs-P28	ENSMUSG00000017679	All Genes	9.35633
E15-vs-P28	ENSMUSG00000017686	All Genes	0
E15-vs-P28	ENSMUSG00000017688	All Genes	-12.0496
E15-vs-P28	ENSMUSG00000017692	All Genes	13.5273
E15-vs-P28	ENSMUSG00000017697	All Genes	14.3887
E15-vs-P28	ENSMUSG00000017707	All Genes	-13.0401
E15-vs-P28	ENSMUSG00000017713	All Genes	-2.42325
E15-vs-P28	ENSMUSG00000017715	All Genes	4.07041
E15-vs-P28	ENSMUSG00000017716	All Genes	18.8298
E15-vs-P28	ENSMUSG00000017718	All Genes	3.27799
E15-vs-P28	ENSMUSG00000017720	All Genes	-4.92647
E15-vs-P28	ENSMUSG00000017721	All Genes	5.85184
E15-vs-P28	ENSMUSG00000017723	All Genes	-1.5313
E15-vs-P28	ENSMUSG00000017724	All Genes	11.6917
E15-vs-P28	ENSMUSG00000017734	All Genes	7.33765
E15-vs-P28	ENSMUSG00000017737	All Genes	4.7234
E15-vs-P28	ENSMUSG00000017740	All Genes	1.05094
E15-vs-P28	ENSMUSG00000017747	All Genes	0
E15-vs-P28	ENSMUSG00000017754	All Genes	22.5642
E15-vs-P28	ENSMUSG00000017756	All Genes	8.13792
E15-vs-P28	ENSMUSG00000017760	All Genes	0
E15-vs-P28	ENSMUSG00000017764	All Genes	5.08553
E15-vs-P28	ENSMUSG00000017765	All Genes	15.7861
E15-vs-P28	ENSMUSG00000017767	All Genes	12.313
E15-vs-P28	ENSMUSG00000017774	All Genes	20.2447
E15-vs-P28	ENSMUSG00000017776	All Genes	1.2809
E15-vs-P28	ENSMUSG00000017778	All Genes	4.34761
E15-vs-P28	ENSMUSG00000017781	All Genes	6.72169
E15-vs-P28	ENSMUSG00000017801	All Genes	4.62858
E15-vs-P28	ENSMUSG00000017802	All Genes	3.35868
E15-vs-P28	ENSMUSG00000017817	All Genes	-6.26375
E15-vs-P28	ENSMUSG00000017830	All Genes	-10.7658
E15-vs-P28	ENSMUSG00000017831	All Genes	-2.80123
E15-vs-P28	ENSMUSG00000017832	All Genes	-1.00446
E15-vs-P28	ENSMUSG00000017837	All Genes	9.74111
E15-vs-P28	ENSMUSG00000017843	All Genes	1.72707
E15-vs-P28	ENSMUSG00000017858	All Genes	2.59511
E15-vs-P28	ENSMUSG00000017861	All Genes	11.3782
E15-vs-P28	ENSMUSG00000017868	All Genes	-6.53537
E15-vs-P28	ENSMUSG00000017897	All Genes	18.8043
E15-vs-P28	ENSMUSG00000017929	All Genes	0
[truncated: 48,239 more rows]

## Sheet: fig1a_2
comparison	signature	signed.padj.camera
E15-vs-P28	Aire-stage	-2.85147
E15-vs-P28	Ciliated	-1.23959
E15-vs-P28	EnteroHepato	-13.4864
E15-vs-P28	Goblet	-5.71446
E15-vs-P28	Ionocyte	-3.45686
E15-vs-P28	Lung_basal	-7.44743
E15-vs-P28	Microfold	-11.182
E15-vs-P28	Muscle	3.8779
E15-vs-P28	Neuroendocrine	-7.81927
E15-vs-P28	Pancreatic	-7.07595
E15-vs-P28	Skin	-10.243
E15-vs-P28	Tuft	-6.17505
E15-vs-P28	cTEC	21.0858
E15-vs-P28	early_progenitor	9.98411
E15-vs-P28	mTEC	-28.7622
E15-vs-P28	postnatal_progenitor	-0.188653
P1-vs-P28	Aire-stage	-4.7368
P1-vs-P28	Ciliated	-1.65182
P1-vs-P28	EnteroHepato	-17.4689
P1-vs-P28	Goblet	-2.37065
P1-vs-P28	Ionocyte	-1.72506
P1-vs-P28	Lung_basal	-7.91136
P1-vs-P28	Microfold	-12.644
P1-vs-P28	Muscle	0.538257
P1-vs-P28	Neuroendocrine	-8.24928
P1-vs-P28	Pancreatic	-9.6354
P1-vs-P28	Skin	-13.026
P1-vs-P28	Tuft	-13.4187
P1-vs-P28	cTEC	17.0541
P1-vs-P28	early_progenitor	21.1823
P1-vs-P28	mTEC	-29.1396
P1-vs-P28	postnatal_progenitor	0.622085

## Sheet: fig1b
comparison	signature	signed.padj.camera
E15-vs-P28	Aire-stage	-2.85147
E15-vs-P28	Ciliated	-1.23959
E15-vs-P28	EnteroHepato	-13.4864
E15-vs-P28	Goblet	-5.71446
E15-vs-P28	Ionocyte	-3.45686
E15-vs-P28	Lung_basal	-7.44743
E15-vs-P28	Microfold	-11.182
E15-vs-P28	Muscle	3.8779
E15-vs-P28	Neuroendocrine	-7.81927
E15-vs-P28	Pancreatic	-7.07595
E15-vs-P28	Skin	-10.243
E15-vs-P28	Tuft	-6.17505
E15-vs-P28	cTEC	21.0858
E15-vs-P28	early_progenitor	9.98411
E15-vs-P28	mTEC	-28.7622
E15-vs-P28	postnatal_progenitor	-0.188653
P1-vs-P28	Aire-stage	-4.7368
P1-vs-P28	Ciliated	-1.65182
P1-vs-P28	EnteroHepato	-17.4689
P1-vs-P28	Goblet	-2.37065
P1-vs-P28	Ionocyte	-1.72506
P1-vs-P28	Lung_basal	-7.91136
P1-vs-P28	Microfold	-12.644
P1-vs-P28	Muscle	0.538257
P1-vs-P28	Neuroendocrine	-8.24928
P1-vs-P28	Pancreatic	-9.6354
P1-vs-P28	Skin	-13.026
P1-vs-P28	Tuft	-13.4187
P1-vs-P28	cTEC	17.0541
P1-vs-P28	early_progenitor	21.1823
P1-vs-P28	mTEC	-29.1396
P1-vs-P28	postnatal_progenitor	0.622085

## Sheet: fig1c
sample	transcriptome	genotype	timepoint	as_or_mim	Foxn1
W4BCFEM1	W4BCFEM1_T37_4	WT	4week	Aire-stage	0
W4BCFEM1	W4BCFEM1_T37_12	WT	4week	Aire-stage	0
W4BCFEM1	W4BCFEM1_T37_14	WT	4week	mimetic	0
W4BCFEM1	W4BCFEM1_T37_18	WT	4week	mimetic	0
W4BCFEM1	W4BCFEM1_T37_22	WT	4week	mimetic	0
W4BCFEM1	W4BCFEM1_T37_28	WT	4week	Aire-stage	1.61647
W4BCFEM1	W4BCFEM1_T37_35	WT	4week	mimetic	0
W4BCFEM1	W4BCFEM1_T37_38	WT	4week	Aire-stage	1.73656
W4BCFEM1	W4BCFEM1_T37_61	WT	4week	Aire-stage	2.72141
W4BCFEM1	W4BCFEM1_T37_80	WT	4week	mimetic	0
W4BCFEM1	W4BCFEM1_T37_81	WT	4week	mimetic	0
W4BCFEM1	W4BCFEM1_T37_82	WT	4week	Aire-stage	1.04048
W4BCFEM1	W4BCFEM1_T37_89	WT	4week	Aire-stage	2.09343
W4BCFEM1	W4BCFEM1_T37_90	WT	4week	Aire-stage	1.62938
W4BCFEM1	W4BCFEM1_T37_92	WT	4week	mimetic	0
W4BCFEM1	W4BCFEM1_T37_94	WT	4week	mimetic	0
W4BCFEM1	W4BCFEM1_T38_97	WT	4week	Aire-stage	0.788789
W4BCFEM1	W4BCFEM1_T38_111	WT	4week	mimetic	0
W4BCFEM1	W4BCFEM1_T38_115	WT	4week	Aire-stage	1.46113
W4BCFEM1	W4BCFEM1_T38_123	WT	4week	mimetic	1.90077
W4BCFEM1	W4BCFEM1_T38_125	WT	4week	Aire-stage	1.1829
W4BCFEM1	W4BCFEM1_T38_141	WT	4week	Aire-stage	0
W4BCFEM1	W4BCFEM1_T38_143	WT	4week	mimetic	0
W4BCFEM1	W4BCFEM1_T38_162	WT	4week	Aire-stage	1.65209
W4BCFEM1	W4BCFEM1_T38_174	WT	4week	mimetic	1.73428
W4BCFEM1	W4BCFEM1_T38_176	WT	4week	mimetic	3.3972
W4BCFEM1	W4BCFEM1_T38_179	WT	4week	Aire-stage	1.50499
W4BCFEM1	W4BCFEM1_T38_180	WT	4week	mimetic	0
W4BCFEM1	W4BCFEM1_T38_183	WT	4week	mimetic	0
W4BCFEM1	W4BCFEM1_T39_22	WT	4week	Aire-stage	3.20645
W4BCFEM1	W4BCFEM1_T39_24	WT	4week	mimetic	0
W4BCFEM1	W4BCFEM1_T39_36	WT	4week	mimetic	0
W4BCFEM1	W4BCFEM1_T39_42	WT	4week	Aire-stage	0
W4BCFEM1	W4BCFEM1_T39_45	WT	4week	Aire-stage	2.80397
W4BCFEM1	W4BCFEM1_T39_52	WT	4week	mimetic	1.56794
W4BCFEM1	W4BCFEM1_T39_55	WT	4week	Aire-stage	1.03301
W4BCFEM1	W4BCFEM1_T39_61	WT	4week	Aire-stage	1.21427
W4BCFEM1	W4BCFEM1_T39_78	WT	4week	Aire-stage	2.23336
W4BCFEM1	W4BCFEM1_T39_85	WT	4week	Aire-stage	2.716
W4BCFEM1	W4BCFEM1_T39_89	WT	4week	Aire-stage	1.11537
W4BCFEM1	W4BCFEM1_T39_94	WT	4week	mimetic	0.958484
W4BCFEM1	W4BCFEM1_T39_96	WT	4week	Aire-stage	1.69359
W4BCFEM1	W4BCFEM1_T40_106	WT	4week	Aire-stage	0
W4BCFEM1	W4BCFEM1_T40_107	WT	4week	Aire-stage	0
W4BCFEM1	W4BCFEM1_T40_108	WT	4week	Aire-stage	2.64675
W4BCFEM1	W4BCFEM1_T40_111	WT	4week	Aire-stage	1.83912
W4BCFEM1	W4BCFEM1_T40_119	WT	4week	Aire-stage	1.73186
W4BCFEM1	W4BCFEM1_T40_131	WT	4week	Aire-stage	2.15708
W4BCFEM1	W4BCFEM1_T40_138	WT	4week	Aire-stage	1.17373
W4BCFEM1	W4BCFEM1_T40_139	WT	4week	Aire-stage	0.929901
W4BCFEM1	W4BCFEM1_T40_146	WT	4week	Aire-stage	0
W4BCFEM1	W4BCFEM1_T40_147	WT	4week	Aire-stage	1.47741
W4BCFEM1	W4BCFEM1_T40_160	WT	4week	Aire-stage	2.13654
W4BCFEM1	W4BCFEM1_T40_162	WT	4week	Aire-stage	1.67057
W4BCFEM1	W4BCFEM1_T40_163	WT	4week	Aire-stage	0
W4BCFEM1	W4BCFEM1_T40_164	WT	4week	Aire-stage	1.95915
W4BCFEM1	W4BCFEM1_T40_165	WT	4week	Aire-stage	0
W4BCFEM1	W4BCFEM1_T40_166	WT	4week	Aire-stage	1.48041
W4BCFEM1	W4BCFEM1_T40_167	WT	4week	Aire-stage	1.37452
W4BCFEM1	W4BCFEM1_T40_171	WT	4week	mimetic	0
W4BCFEM1	W4BCFEM1_T40_173	WT	4week	Aire-stage	0
W4BCFEM1	W4BCFEM1_T40_184	WT	4week	Aire-stage	1.57317
W4BCFEM1	W4BCFEM1_T40_189	WT	4week	Aire-stage	0
W4BCFEM1	W4BCFEM1_T40_190	WT	4week	Aire-stage	0
W4BCFEM1	W4BCFEM1_T41_15	WT	4week	Aire-stage	1.92306
W4BCFEM1	W4BCFEM1_T41_19	WT	4week	mimetic	0
W4BCFEM1	W4BCFEM1_T41_41	WT	4week	Aire-stage	0
W4BCFEM1	W4BCFEM1_T41_47	WT	4week	Aire-stage	1.13678
W4BCFEM1	W4BCFEM1_T41_56	WT	4week	Aire-stage	2.93635
W4BCFEM1	W4BCFEM1_T41_57	WT	4week	Aire-stage	2.9312
W4BCFEM1	W4BCFEM1_T41_60	WT	4week	Aire-stage	0.937209
W4BCFEM1	W4BCFEM1_T41_67	WT	4week	mimetic	0
W4BCFEM1	W4BCFEM1_T41_69	WT	4week	Aire-stage	1.44134
W4BCFEM1	W4BCFEM1_T41_79	WT	4week	mimetic	0
W4BCFEM1	W4BCFEM1_T41_80	WT	4week	Aire-stage	2.38831
W4BCFEM1	W4BCFEM1_T41_81	WT	4week	Aire-stage	0
W4BCFEM1	W4BCFEM1_T41_82	WT	4week	Aire-stage	0
W4BCFEM1	W4BCFEM1_T41_83	WT	4week	Aire-stage	1.87937
W4BCFEM1	W4BCFEM1_T41_90	WT	4week	Aire-stage	2.30254
W4BCFEM1	W4BCFEM1_T41_95	WT	4week	mimetic	0
W4BCFEM1	W4BCFEM1_T42_97	WT	4week	Aire-stage	0
W4BCFEM1	W4BCFEM1_T42_104	WT	4week	mimetic	0
W4BCFEM1	W4BCFEM1_T42_109	WT	4week	Aire-stage	2.68615
W4BCFEM1	W4BCFEM1_T42_113	WT	4week	Aire-stage	1.05419
W4BCFEM1	W4BCFEM1_T42_117	WT	4week	Aire-stage	0
W4BCFEM1	W4BCFEM1_T42_118	WT	4week	Aire-stage	2.96999
W4BCFEM1	W4BCFEM1_T42_128	WT	4week	mimetic	0
W4BCFEM1	W4BCFEM1_T42_130	WT	4week	Aire-stage	0
W4BCFEM1	W4BCFEM1_T42_137	WT	4week	Aire-stage	1.22501
W4BCFEM1	W4BCFEM1_T42_144	WT	4week	Aire-stage	0.991258
W4BCFEM1	W4BCFEM1_T42_149	WT	4week	Aire-stage	0.973535
W4BCFEM1	W4BCFEM1_T42_154	WT	4week	Aire-stage	0
W4BCFEM1	W4BCFEM1_T42_161	WT	4week	Aire-stage	2.51541
W4BCFEM1	W4BCFEM1_T42_172	WT	4week	Aire-stage	0
W4BCFEM1	W4BCFEM1_T42_173	WT	4week	Aire-stage	1.48626
W4BCFEM1	W4BCFEM1_T42_181	WT	4week	Aire-stage	0
W4BCFEM1	W4BCFEM1_T42_187	WT	4week	Aire-stage	0
W4BCFEM1	W4BCFEM1_T42_190	WT	4week	Aire-stage	2.18453
W4BCFEM1	W4BCFEM1_T43_2	WT	4week	Aire-stage	1.59512
W4BCFEM1	W4BCFEM1_T43_9	WT	4week	Aire-stage	2.60508
W4BCFEM1	W4BCFEM1_T43_12	WT	4week	Aire-stage	0
W4BCFEM1	W4BCFEM1_T43_22	WT	4week	Aire-stage	0
W4BCFEM1	W4BCFEM1_T43_24	WT	4week	Aire-stage	0
W4BCFEM1	W4BCFEM1_T43_27	WT	4week	Aire-stage	0
W4BCFEM1	W4BCFEM1_T43_28	WT	4week	Aire-stage	0.91028
W4BCFEM1	W4BCFEM1_T43_29	WT	4week	Aire-stage	1.98846
W4BCFEM1	W4BCFEM1_T43_37	WT	4week	Aire-stage	0
W4BCFEM1	W4BCFEM1_T43_55	WT	4week	Aire-stage	0
W4BCFEM1	W4BCFEM1_T43_56	WT	4week	Aire-stage	0
W4BCFEM1	W4BCFEM1_T43_58	WT	4week	Aire-stage	0
W4BCFEM1	W4BCFEM1_T43_64	WT	4week	Aire-stage	1.43872
W4BCFEM1	W4BCFEM1_T43_71	WT	4week	Aire-stage	0
W4BCFEM1	W4BCFEM1_T43_78	WT	4week	Aire-stage	1.3947
W4BCFEM1	W4BCFEM1_T43_80	WT	4week	Aire-stage	0
W4BCFEM1	W4BCFEM1_T43_83	WT	4week	Aire-stage	0
W4BCFEM1	W4BCFEM1_T44_110	WT	4week	Aire-stage	1.03972
W4BCFEM1	W4BCFEM1_T44_112	WT	4week	Aire-stage	1.83384
W4BCFEM1	W4BCFEM1_T44_117	WT	4week	Aire-stage	1.94146
W4BCFEM1	W4BCFEM1_T44_124	WT	4week	mimetic	0
W4BCFEM1	W4BCFEM1_T44_140	WT	4week	Aire-stage	1.26182
W4BCFEM1	W4BCFEM1_T44_143	WT	4week	Aire-stage	3.2454
W4BCFEM1	W4BCFEM1_T44_146	WT	4week	mimetic	0
W4BCFEM1	W4BCFEM1_T44_148	WT	4week	Aire-stage	0.971876
W4BCFEM1	W4BCFEM1_T44_152	WT	4week	Aire-stage	0
W4BCFEM1	W4BCFEM1_T44_153	WT	4week	mimetic	0
W4BCFEM1	W4BCFEM1_T44_162	WT	4week	Aire-stage	0
W4BCFEM1	W4BCFEM1_T44_168	WT	4week	mimetic	0
W4BCFEM1	W4BCFEM1_T44_179	WT	4week	Aire-stage	1.73227
W4BCFEM1	W4BCFEM1_T44_180	WT	4week	Aire-stage	0
W4BCFEM1	W4BCFEM1_T44_186	WT	4week	Aire-stage	0.394932
W4BCFEM1	W4BCFEM1_T44_188	WT	4week	Aire-stage	1.1538
W4BCFEM1	W4BCFEM1_T44_191	WT	4week	Aire-stage	1.63618
W4BCFEM1	W4BCFEM1_T44_192	WT	4week	Aire-stage	0
W4BCFEM1	W4BCFEM1_T61_9	WT	4week	Aire-stage	3.73657
W4BCFEM1	W4BCFEM1_T61_21	WT	4week	Aire-stage	0
W4BCFEM1	W4BCFEM1_T61_24	WT	4week	Aire-stage	1.52982
W4BCFEM1	W4BCFEM1_T61_26	WT	4week	mimetic	0
W4BCFEM1	W4BCFEM1_T61_27	WT	4week	Aire-stage	3.68976
W4BCFEM1	W4BCFEM1_T61_38	WT	4week	Aire-stage	0
W4BCFEM1	W4BCFEM1_T61_39	WT	4week	mimetic	0
W4BCFEM1	W4BCFEM1_T61_44	WT	4week	Aire-stage	1.76162
W4BCFEM1	W4BCFEM1_T61_46	WT	4week	Aire-stage	4.22345
W4BCFEM1	W4BCFEM1_T61_49	WT	4week	Aire-stage	1.55293
W4BCFEM1	W4BCFEM1_T61_52	WT	4week	Aire-stage	0
W4BCFEM1	W4BCFEM1_T61_53	WT	4week	Aire-stage	2.0887
W4BCFEM1	W4BCFEM1_T61_59	WT	4week	mimetic	2.2088
W4BCFEM1	W4BCFEM1_T61_60	WT	4week	Aire-stage	3.95598
W4BCFEM1	W4BCFEM1_T61_63	WT	4week	Aire-stage	1.03122
W4BCFEM1	W4BCFEM1_T61_68	WT	4week	mimetic	0
W4BCFEM1	W4BCFEM1_T61_70	WT	4week	Aire-stage	2.38248
W4BCFEM1	W4BCFEM1_T61_74	WT	4week	Aire-stage	1.3035
W4BCFEM1	W4BCFEM1_T61_81	WT	4week	mimetic	0
W4BCFEM1	W4BCFEM1_T61_83	WT	4week	Aire-stage	0
W4BCFEM1	W4BCFEM1_T61_87	WT	4week	mimetic	0
W4BCFEM1	W4BCFEM1_T61_90	WT	4week	mimetic	0.991877
W4BCFEM1	W4BCFEM1_T61_92	WT	4week	mimetic	1.04761
W4BCFEM1	W4BCFEM1_T62_99	WT	4week	Aire-stage	0
W4BCFEM1	W4BCFEM1_T62_105	WT	4week	Aire-stage	0
W4BCFEM1	W4BCFEM1_T62_111	WT	4week	Aire-stage	0.834607
W4BCFEM1	W4BCFEM1_T62_117	WT	4week	Aire-stage	2.85132
W4BCFEM1	W4BCFEM1_T62_118	WT	4week	Aire-stage	0.841452
W4BCFEM1	W4BCFEM1_T62_120	WT	4week	Aire-stage	2.12352
W4BCFEM1	W4BCFEM1_T62_130	WT	4week	Aire-stage	1.10014
W4BCFEM1	W4BCFEM1_T62_132	WT	4week	Aire-stage	1.04204
W4BCFEM1	W4BCFEM1_T62_134	WT	4week	Aire-stage	1.38488
W4BCFEM1	W4BCFEM1_T62_136	WT	4week	Aire-stage	1.98518
W4BCFEM1	W4BCFEM1_T62_138	WT	4week	mimetic	0
W4BCFEM1	W4BCFEM1_T62_148	WT	4week	Aire-stage	0
W4BCFEM1	W4BCFEM1_T62_156	WT	4week	Aire-stage	1.3013
W4BCFEM1	W4BCFEM1_T62_159	WT	4week	Aire-stage	0.999966
W4BCFEM1	W4BCFEM1_T62_172	WT	4week	Aire-stage	0
W4BCFEM1	W4BCFEM1_T62_191	WT	4week	mimetic	0
W4BCFEM1	W4BCFEM1_T63_2	WT	4week	mimetic	0
W4BCFEM1	W4BCFEM1_T63_5	WT	4week	Aire-stage	0
W4BCFEM1	W4BCFEM1_T63_9	WT	4week	Aire-stage	0
W4BCFEM1	W4BCFEM1_T63_11	WT	4week	Aire-stage	2.19323
W4BCFEM1	W4BCFEM1_T63_17	WT	4week	Aire-stage	0
W4BCFEM1	W4BCFEM1_T63_20	WT	4week	Aire-stage	1.22968
W4BCFEM1	W4BCFEM1_T63_21	WT	4week	Aire-stage	2.04918
W4BCFEM1	W4BCFEM1_T63_23	WT	4week	Aire-stage	2.77495
W4BCFEM1	W4BCFEM1_T63_28	WT	4week	Aire-stage	2.00491
W4BCFEM1	W4BCFEM1_T63_30	WT	4week	mimetic	0
W4BCFEM1	W4BCFEM1_T63_32	WT	4week	Aire-stage	3.21146
W4BCFEM1	W4BCFEM1_T63_37	WT	4week	Aire-stage	0
W4BCFEM1	W4BCFEM1_T63_45	WT	4week	Aire-stage	2.24882
W4BCFEM1	W4BCFEM1_T63_48	WT	4week	mimetic	1.66717
W4BCFEM1	W4BCFEM1_T63_54	WT	4week	Aire-stage	4.23787
W4BCFEM1	W4BCFEM1_T63_62	WT	4week	Aire-stage	2.00999
W4BCFEM1	W4BCFEM1_T63_63	WT	4week	Aire-stage	0
W4BCFEM1	W4BCFEM1_T63_77	WT	4week	Aire-stage	0
W4BCFEM1	W4BCFEM1_T63_80	WT	4week	Aire-stage	2.21087
W4BCFEM1	W4BCFEM1_T63_83	WT	4week	Aire-stage	1.03987
W4BCFEM1	W4BCFEM1_T63_88	WT	4week	Aire-stage	1.77492
W4BCFEM1	W4BCFEM1_T63_92	WT	4week	Aire-stage	2.40569
W4BCFEM1	W4BCFEM1_T64_98	WT	4week	Aire-stage	2.48105
W4BCFEM1	W4BCFEM1_T64_102	WT	4week	Aire-stage	0
W4BCFEM1	W4BCFEM1_T64_116	WT	4week	mimetic	0
W4BCFEM1	W4BCFEM1_T64_136	WT	4week	Aire-stage	1.03327
W4BCFEM1	W4BCFEM1_T64_144	WT	4week	Aire-stage	0
W4BCFEM1	W4BCFEM1_T64_146	WT	4week	mimetic	0
W4BCFEM1	W4BCFEM1_T64_158	WT	4week	mimetic	0
W4BCFEM1	W4BCFEM1_T64_179	WT	4week	Aire-stage	2.68607
W4BCFEM1	W4BCFEM1_T64_183	WT	4week	mimetic	1.19727
W4BCFEM1	W4BCFEM1_T64_191	WT	4week	Aire-stage	0
W4BCFEM1	W4BCFEM1_T140_40_3	WT	4week	Aire-stage	4.03528
W4BCFEM1	W4BCFEM1_T140_40_5	WT	4week	Aire-stage	1.63188
W4BCFEM1	W4BCFEM1_T140_40_10	WT	4week	Aire-stage	0.79381
W4BCFEM1	W4BCFEM1_T140_40_11	WT	4week	mimetic	0
W4BCFEM1	W4BCFEM1_T140_40_17	WT	4week	Aire-stage	1.38098
W4BCFEM1	W4BCFEM1_T140_40_18	WT	4week	Aire-stage	2.54236
W4BCFEM1	W4BCFEM1_T140_40_19	WT	4week	Aire-stage	4.43086
W4BCFEM1	W4BCFEM1_T140_40_33	WT	4week	Aire-stage	0
W4BCFEM1	W4BCFEM1_T140_40_37	WT	4week	Aire-stage	0
W4BCFEM1	W4BCFEM1_T140_40_39	WT	4week	mimetic	0
W4BCFEM1	W4BCFEM1_T140_40_51	WT	4week	Aire-stage	1.84647
W4BCFEM1	W4BCFEM1_T140_40_53	WT	4week	mimetic	0
W4BCFEM1	W4BCFEM1_T140_40_64	WT	4week	mimetic	2.25024
W4BCFEM1	W4BCFEM1_T140_40_68	WT	4week	Aire-stage	2.03958
W4BCFEM1	W4BCFEM1_T140_40_69	WT	4week	Aire-stage	2.66534
W4BCFEM1	W4BCFEM1_T140_40_74	WT	4week	Aire-stage	0.949782
W4BCFEM1	W4BCFEM1_T140_40_88	WT	4week	mimetic	0
W4BCFEM1	W4BCFEM1_T140_40_90	WT	4week	Aire-stage	1.41644
W4BCFEM1	W4BCFEM1_T141_39_97	WT	4week	Aire-stage	2.28095
W4BCFEM1	W4BCFEM1_T141_39_99	WT	4week	mimetic	0
W4BCFEM1	W4BCFEM1_T141_39_100	WT	4week	mimetic	0
W4BCFEM1	W4BCFEM1_T141_39_107	WT	4week	mimetic	0
W4BCFEM1	W4BCFEM1_T141_39_115	WT	4week	Aire-stage	1.08715
W4BCFEM1	W4BCFEM1_T141_39_116	WT	4week	Aire-stage	0
W4BCFEM1	W4BCFEM1_T141_39_117	WT	4week	Aire-stage	0
W4BCFEM1	W4BCFEM1_T141_39_120	WT	4week	Aire-stage	2.21568
W4BCFEM1	W4BCFEM1_T141_39_128	WT	4week	Aire-stage	0
W4BCFEM1	W4BCFEM1_T141_39_135	WT	4week	mimetic	2.43555
W4BCFEM1	W4BCFEM1_T141_39_136	WT	4week	Aire-stage	1.29427
W4BCFEM1	W4BCFEM1_T141_39_146	WT	4week	mimetic	1.8997
W4BCFEM1	W4BCFEM1_T141_39_163	WT	4week	Aire-stage	2.87268
W4BCFEM1	W4BCFEM1_T141_39_172	WT	4week	Aire-stage	1.86389
W4BCFEM1	W4BCFEM1_T141_39_179	WT	4week	Aire-stage	0
W4BCFEM1	W4BCFEM1_T141_39_184	WT	4week	Aire-stage	1.17236
W4BCFEM1	W4BCFEM1_T141_39_188	WT	4week	Aire-stage	2.486
W4BCFEM1	W4BCFEM1_T142_38_16	WT	4week	Aire-stage	0
W4BCFEM1	W4BCFEM1_T142_38_21	WT	4week	Aire-stage	1.95796
W4BCFEM1	W4BCFEM1_T142_38_29	WT	4week	mimetic	0
W4BCFEM1	W4BCFEM1_T142_38_32	WT	4week	Aire-stage	0.866534
W4BCFEM1	W4BCFEM1_T142_38_36	WT	4week	Aire-stage	0
W4BCFEM1	W4BCFEM1_T142_38_42	WT	4week	Aire-stage	2.46802
W4BCFEM1	W4BCFEM1_T142_38_55	WT	4week	Aire-stage	0
W4BCFEM1	W4BCFEM1_T142_38_64	WT	4week	Aire-stage	1.97498
W4BCFEM1	W4BCFEM1_T142_38_71	WT	4week	mimetic	0
W4BCFEM1	W4BCFEM1_T142_38_73	WT	4week	Aire-stage	2.64292
W4BCFEM1	W4BCFEM1_T142_38_76	WT	4week	Aire-stage	0
W4BCFEM1	W4BCFEM1_T142_38_77	WT	4week	Aire-stage	0
W4BCFEM1	W4BCFEM1_T142_38_79	WT	4week	Aire-stage	1.02711
W4BCFEM1	W4BCFEM1_T142_38_85	WT	4week	Aire-stage	1.81819
W4BCFEM1	W4BCFEM1_T142_38_90	WT	4week	Aire-stage	2.17762
W4BCFEM1	W4BCFEM1_T142_38_93	WT	4week	Aire-stage	0
W4BCFEM1	W4BCFEM1_T142_38_94	WT	4week	mimetic	0
W4BCFEM1	W4BCFEM1_T142_38_95	WT	4week	Aire-stage	2.36549
W4BCFEM1	W4BCFEM1_T143_37_97	WT	4week	Aire-stage	0
W4BCFEM1	W4BCFEM1_T143_37_104	WT	4week	mimetic	1.7769
W4BCFEM1	W4BCFEM1_T143_37_109	WT	4week	mimetic	0
W4BCFEM1	W4BCFEM1_T143_37_118	WT	4week	Aire-stage	0
W4BCFEM1	W4BCFEM1_T143_37_122	WT	4week	Aire-stage	0
W4BCFEM1	W4BCFEM1_T143_37_123	WT	4week	Aire-stage	0
W4BCFEM1	W4BCFEM1_T143_37_124	WT	4week	Aire-stage	0
W4BCFEM1	W4BCFEM1_T143_37_134	WT	4week	mimetic	0
W4BCFEM1	W4BCFEM1_T143_37_137	WT	4week	Aire-stage	2.32381
W4BCFEM1	W4BCFEM1_T143_37_143	WT	4week	mimetic	0
W4BCFEM1	W4BCFEM1_T143_37_155	WT	4week	mimetic	0
W4BCFEM1	W4BCFEM1_T143_37_158	WT	4week	mimetic	3.70232
W4BCFEM1	W4BCFEM1_T143_37_179	WT	4week	Aire-stage	0
W4BCFEM1	W4BCFEM1_T143_37_183	WT	4week	mimetic	0
W4BCFEM1	W4BCFEM1_T143_37_186	WT	4week	Aire-stage	2.12847
W4BCFEM1	W4BCFEM1_T143_37_187	WT	4week	Aire-stage	0
W4BCFEM1	W4BCFEM1_T143_37_188	WT	4week	Aire-stage	1.26397
W4BCFEM1	W4BCFEM1_T143_37_192	WT	4week	Aire-stage	1.19982
W4BCFEM1	W4BCFEM1_T152_36_10	WT	4week	mimetic	0
W4BCFEM1	W4BCFEM1_T152_36_36	WT	4week	Aire-stage	1.58809
W4BCFEM1	W4BCFEM1_T152_36_38	WT	4week	Aire-stage	1.9248
W4BCFEM1	W4BCFEM1_T152_36_40	WT	4week	Aire-stage	0
W4BCFEM1	W4BCFEM1_T152_36_44	WT	4week	mimetic	0
W4BCFEM1	W4BCFEM1_T152_36_49	WT	4week	mimetic	2.08935
W4BCFEM1	W4BCFEM1_T152_36_51	WT	4week	Aire-stage	0
W4BCFEM1	W4BCFEM1_T152_36_61	WT	4week	Aire-stage	1.87814
W4BCFEM1	W4BCFEM1_T152_36_74	WT	4week	Aire-stage	1.43101
W4BCFEM1	W4BCFEM1_T152_36_80	WT	4week	Aire-stage	1.76438
W4BCFEM1	W4BCFEM1_T152_36_81	WT	4week	Aire-stage	3.96002
W4BCFEM1	W4BCFEM1_T152_36_87	WT	4week	Aire-stage	1.67301
W4BCFEM1	W4BCFEM1_T154_34_2	WT	4week	Aire-stage	0
W4BCFEM1	W4BCFEM1_T154_34_3	WT	4week	Aire-stage	2.11218
W4BCFEM1	W4BCFEM1_T154_34_10	WT	4week	Aire-stage	0.906918
W4BCFEM1	W4BCFEM1_T154_34_20	WT	4week	mimetic	0
W4BCFEM1	W4BCFEM1_T154_34_23	WT	4week	Aire-stage	1.03363
W4BCFEM1	W4BCFEM1_T154_34_28	WT	4week	Aire-stage	2.66774
W4BCFEM1	W4BCFEM1_T154_34_32	WT	4week	Aire-stage	0
W4BCFEM1	W4BCFEM1_T154_34_37	WT	4week	Aire-stage	0.682388
W4BCFEM1	W4BCFEM1_T154_34_49	WT	4week	Aire-stage	1.94988
W4BCFEM1	W4BCFEM1_T154_34_51	WT	4week	Aire-stage	0.798451
W4BCFEM1	W4BCFEM1_T154_34_60	WT	4week	Aire-stage	0
W4BCFEM1	W4BCFEM1_T154_34_62	WT	4week	mimetic	1.21044
W4BCFEM1	W4BCFEM1_T154_34_64	WT	4week	Aire-stage	2.47287
W4BCFEM1	W4BCFEM1_T154_34_67	WT	4week	mimetic	0
W4BCFEM1	W4BCFEM1_T154_34_69	WT	4week	Aire-stage	0
W4BCFEM1	W4BCFEM1_T154_34_70	WT	4week	mimetic	0
W4BCFEM1	W4BCFEM1_T154_34_73	WT	4week	Aire-stage	0.889231
W4BCFEM1	W4BCFEM1_T154_34_83	WT	4week	mimetic	1.83159
W4BCFEM1	W4BCFEM1_T156_32_6	WT	4week	mimetic	0
W4BCFEM1	W4BCFEM1_T156_32_8	WT	4week	Aire-stage	0
W4BCFEM1	W4BCFEM1_T156_32_11	WT	4week	Aire-stage	1.21084
W4BCFEM1	W4BCFEM1_T156_32_13	WT	4week	Aire-stage	0.594161
W4BCFEM1	W4BCFEM1_T156_32_17	WT	4week	Aire-stage	0.960385
W4BCFEM1	W4BCFEM1_T156_32_22	WT	4week	mimetic	0
W4BCFEM1	W4BCFEM1_T156_32_31	WT	4week	Aire-stage	0.76064
W4BCFEM1	W4BCFEM1_T156_32_32	WT	4week	Aire-stage	0
W4BCFEM1	W4BCFEM1_T156_32_36	WT	4week	Aire-stage	1.81552
W4BCFEM1	W4BCFEM1_T156_32_43	WT	4week	Aire-stage	0.654409
W4BCFEM1	W4BCFEM1_T156_32_44	WT	4week	Aire-stage	2.02996
W4BCFEM1	W4BCFEM1_T156_32_48	WT	4week	Aire-stage	0.54182
W4BCFEM1	W4BCFEM1_T156_32_49	WT	4week	Aire-stage	3.20687
W4BCFEM1	W4BCFEM1_T156_32_61	WT	4week	Aire-stage	0.728096
W4BCFEM1	W4BCFEM1_T156_32_75	WT	4week	Aire-stage	0
W4BCFEM1	W4BCFEM1_T156_32_80	WT	4week	Aire-stage	0
W4BCFEM1	W4BCFEM1_T156_32_86	WT	4week	Aire-stage	2.06524
W4BCFEM1	W4BCFEM1_T156_32_87	WT	4week	Aire-stage	1.47288
W4BCFEM1	W4BCFEM1_T158_30_14	WT	4week	mimetic	0
W4BCFEM1	W4BCFEM1_T158_30_18	WT	4week	mimetic	0
W4BCFEM1	W4BCFEM1_T158_30_24	WT	4week	Aire-stage	1.00858
W4BCFEM1	W4BCFEM1_T158_30_39	WT	4week	Aire-stage	1.31332
W4BCFEM1	W4BCFEM1_T158_30_41	WT	4week	mimetic	1.25163
W4BCFEM1	W4BCFEM1_T158_30_48	WT	4week	Aire-stage	3.00275
W4BCFEM1	W4BCFEM1_T158_30_52	WT	4week	mimetic	0
W4BCFEM1	W4BCFEM1_T158_30_54	WT	4week	Aire-stage	2.36082
W4BCFEM1	W4BCFEM1_T158_30_69	WT	4week	Aire-stage	0
W4BCFEM1	W4BCFEM1_T158_30_70	WT	4week	Aire-stage	1.9857
W4BCFEM1	W4BCFEM1_T158_30_72	WT	4week	mimetic	2.13259
W4BCFEM1	W4BCFEM1_T158_30_73	WT	4week	Aire-stage	2.41826
W4BCFEM1	W4BCFEM1_T158_30_78	WT	4week	mimetic	0
W4BCFEM1	W4BCFEM1_T158_30_82	WT	4week	Aire-stage	2.84706
W4BCFEM1	W4BCFEM1_T158_30_92	WT	4week	mimetic	1.00523
W4BCFEM2	W4BCFEM2_T184_10	WT	4week	Aire-stage	0
W4BCFEM2	W4BCFEM2_T184_19	WT	4week	Aire-stage	0
W4BCFEM2	W4BCFEM2_T184_21	WT	4week	Aire-stage	1.39309
W4BCFEM2	W4BCFEM2_T184_23	WT	4week	Aire-stage	0
W4BCFEM2	W4BCFEM2_T184_33	WT	4week	Aire-stage	0
W4BCFEM2	W4BCFEM2_T184_37	WT	4week	Aire-stage	2.51798
W4BCFEM2	W4BCFEM2_T184_43	WT	4week	mimetic	0
W4BCFEM2	W4BCFEM2_T184_47	WT	4week	mimetic	0
W4BCFEM2	W4BCFEM2_T184_56	WT	4week	Aire-stage	0
W4BCFEM2	W4BCFEM2_T184_59	WT	4week	mimetic	0
W4BCFEM2	W4BCFEM2_T184_60	WT	4week	Aire-stage	0
W4BCFEM2	W4BCFEM2_T184_61	WT	4week	Aire-stage	2.27864
W4BCFEM2	W4BCFEM2_T184_71	WT	4week	Aire-stage	1.38799
W4BCFEM2	W4BCFEM2_T184_73	WT	4week	Aire-stage	1.47551
W4BCFEM2	W4BCFEM2_T184_75	WT	4week	Aire-stage	0.777924
W4BCFEM2	W4BCFEM2_T185_100	WT	4week	Aire-stage	2.29857
W4BCFEM2	W4BCFEM2_T185_102	WT	4week	Aire-stage	2.60909
W4BCFEM2	W4BCFEM2_T185_111	WT	4week	mimetic	0
W4BCFEM2	W4BCFEM2_T185_125	WT	4week	Aire-stage	1.84349
W4BCFEM2	W4BCFEM2_T185_141	WT	4week	mimetic	0
W4BCFEM2	W4BCFEM2_T185_155	WT	4week	mimetic	1.26133
W4BCFEM2	W4BCFEM2_T185_174	WT	4week	Aire-stage	3.17749
W4BCFEM2	W4BCFEM2_T185_177	WT	4week	Aire-stage	0
W4BCFEM2	W4BCFEM2_T185_179	WT	4week	Aire-stage	1.93227
W4BCFEM2	W4BCFEM2_T185_186	WT	4week	mimetic	0
W4BCFEM2	W4BCFEM2_T186_31	WT	4week	Aire-stage	1.50761
W4BCFEM2	W4BCFEM2_T186_32	WT	4week	Aire-stage	0
W4BCFEM2	W4BCFEM2_T186_38	WT	4week	mimetic	0
W4BCFEM2	W4BCFEM2_T186_39	WT	4week	Aire-stage	1.90789
W4BCFEM2	W4BCFEM2_T186_42	WT	4week	Aire-stage	2.04946
W4BCFEM2	W4BCFEM2_T186_51	WT	4week	Aire-stage	2.08396
W4BCFEM2	W4BCFEM2_T186_54	WT	4week	Aire-stage	0
W4BCFEM2	W4BCFEM2_T186_67	WT	4week	mimetic	0
W4BCFEM2	W4BCFEM2_T186_69	WT	4week	Aire-stage	0.757744
W4BCFEM2	W4BCFEM2_T186_70	WT	4week	mimetic	0
W4BCFEM2	W4BCFEM2_T186_79	WT	4week	mimetic	0
W4BCFEM2	W4BCFEM2_T186_86	WT	4week	mimetic	1.30266
W4BCFEM2	W4BCFEM2_T186_89	WT	4week	mimetic	0
W4BCFEM2	W4BCFEM2_T186_92	WT	4week	Aire-stage	1.13442
W4BCFEM2	W4BCFEM2_T187_104	WT	4week	Aire-stage	2.00997
W4BCFEM2	W4BCFEM2_T187_109	WT	4week	Aire-stage	1.37716
W4BCFEM2	W4BCFEM2_T187_111	WT	4week	Aire-stage	1.77475
W4BCFEM2	W4BCFEM2_T187_116	WT	4week	Aire-stage	2.6826
W4BCFEM2	W4BCFEM2_T187_117	WT	4week	Aire-stage	1.91175
W4BCFEM2	W4BCFEM2_T187_131	WT	4week	Aire-stage	1.72076
W4BCFEM2	W4BCFEM2_T187_146	WT	4week	Aire-stage	2.16777
W4BCFEM2	W4BCFEM2_T187_149	WT	4week	Aire-stage	2.02928
W4BCFEM2	W4BCFEM2_T187_184	WT	4week	Aire-stage	2.27422
W4BCFEM2	W4BCFEM2_T187_187	WT	4week	Aire-stage	1.67731
W4BCFEM2	W4BCFEM2_T187_190	WT	4week	Aire-stage	0
W4BCFEM2	W4BCFEM2_T188_6	WT	4week	Aire-stage	1.33731
W4BCFEM2	W4BCFEM2_T188_7	WT	4week	Aire-stage	0.906406
W4BCFEM2	W4BCFEM2_T188_9	WT	4week	Aire-stage	1.12768
W4BCFEM2	W4BCFEM2_T188_10	WT	4week	Aire-stage	0.659881
W4BCFEM2	W4BCFEM2_T188_11	WT	4week	Aire-stage	1.67872
W4BCFEM2	W4BCFEM2_T188_20	WT	4week	Aire-stage	1.31799
W4BCFEM2	W4BCFEM2_T188_32	WT	4week	Aire-stage	1.673
W4BCFEM2	W4BCFEM2_T188_55	WT	4week	mimetic	0
W4BCFEM2	W4BCFEM2_T188_64	WT	4week	Aire-stage	2.78514
W4BCFEM2	W4BCFEM2_T188_65	WT	4week	Aire-stage	0
W4BCFEM2	W4BCFEM2_T188_77	WT	4week	mimetic	1.6218
W4BCFEM2	W4BCFEM2_T188_88	WT	4week	Aire-stage	1.15963
W4BCFEM2	W4BCFEM2_T188_93	WT	4week	mimetic	0
W4BCFEM2	W4BCFEM2_T188_95	WT	4week	Aire-stage	1.05292
W4BCFEM2	W4BCFEM2_T188_96	WT	4week	Aire-stage	1.45777
W4BCFEM2	W4BCFEM2_T189_100	WT	4week	Aire-stage	0.665679
W4BCFEM2	W4BCFEM2_T189_106	WT	4week	Aire-stage	0
W4BCFEM2	W4BCFEM2_T189_116	WT	4week	Aire-stage	0
W4BCFEM2	W4BCFEM2_T189_120	WT	4week	Aire-stage	0
W4BCFEM2	W4BCFEM2_T189_127	WT	4week	Aire-stage	2.20779
W4BCFEM2	W4BCFEM2_T189_128	WT	4week	Aire-stage	1.02619
W4BCFEM2	W4BCFEM2_T189_130	WT	4week	Aire-stage	1.35076
W4BCFEM2	W4BCFEM2_T189_145	WT	4week	Aire-stage	0
W4BCFEM2	W4BCFEM2_T189_152	WT	4week	Aire-stage	1.41464
W4BCFEM2	W4BCFEM2_T189_153	WT	4week	Aire-stage	0
W4BCFEM2	W4BCFEM2_T189_158	WT	4week	Aire-stage	0.880432
W4BCFEM2	W4BCFEM2_T189_159	WT	4week	Aire-stage	0
W4BCFEM2	W4BCFEM2_T189_166	WT	4week	Aire-stage	0
W4BCFEM2	W4BCFEM2_T189_168	WT	4week	Aire-stage	0.606169
W4BCFEM2	W4BCFEM2_T189_176	WT	4week	Aire-stage	0.815356
W4BCFEM2	W4BCFEM2_T189_184	WT	4week	mimetic	0
W4BCFEM2	W4BCFEM2_T189_188	WT	4week	Aire-stage	3.80163
W4BCFEM2	W4BCFEM2_T189_190	WT	4week	mimetic	2.21936
W4BCFEM2	W4BCFEM2_T190_6	WT	4week	mimetic	0.868016
W4BCFEM2	W4BCFEM2_T190_8	WT	4week	Aire-stage	1.71119
W4BCFEM2	W4BCFEM2_T190_12	WT	4week	Aire-stage	1.06218
W4BCFEM2	W4BCFEM2_T190_14	WT	4week	Aire-stage	0.619029
W4BCFEM2	W4BCFEM2_T190_18	WT	4week	Aire-stage	2.41982
W4BCFEM2	W4BCFEM2_T190_28	WT	4week	Aire-stage	0
W4BCFEM2	W4BCFEM2_T190_55	WT	4week	Aire-stage	0.808359
W4BCFEM2	W4BCFEM2_T190_61	WT	4week	Aire-stage	1.62616
W4BCFEM2	W4BCFEM2_T190_71	WT	4week	Aire-stage	1.84852
W4BCFEM2	W4BCFEM2_T190_84	WT	4week	Aire-stage	0
W4BCFEM2	W4BCFEM2_T190_93	WT	4week	Aire-stage	2.90483
W4BCFEM2	W4BCFEM2_T190_94	WT	4week	mimetic	0
W4BCFEM2	W4BCFEM2_T191_113	WT	4week	Aire-stage	1.72674
W4BCFEM2	W4BCFEM2_T191_125	WT	4week	Aire-stage	2.89969
W4BCFEM2	W4BCFEM2_T191_140	WT	4week	Aire-stage	2.43038
W4BCFEM2	W4BCFEM2_T191_146	WT	4week	Aire-stage	1.28281
W4BCFEM2	W4BCFEM2_T191_147	WT	4week	Aire-stage	1.74021
W4BCFEM2	W4BCFEM2_T191_154	WT	4week	Aire-stage	1.12755
W4BCFEM2	W4BCFEM2_T191_155	WT	4week	Aire-stage	2.10488
W4BCFEM2	W4BCFEM2_T191_180	WT	4week	Aire-stage	0
W4BCFEM2	W4BCFEM2_T191_183	WT	4week	mimetic	0
W4BCFEM2	W4BCFEM2_T191_184	WT	4week	Aire-stage	0
W4BCFEM2	W4BCFEM2_T200_1	WT	4week	mimetic	0
W4BCFEM2	W4BCFEM2_T200_7	WT	4week	Aire-stage	0
W4BCFEM2	W4BCFEM2_T200_30	WT	4week	Aire-stage	3.38473
W4BCFEM2	W4BCFEM2_T200_31	WT	4week	Aire-stage	0
W4BCFEM2	W4BCFEM2_T200_35	WT	4week	Aire-stage	0
W4BCFEM2	W4BCFEM2_T200_36	WT	4week	mimetic	2.00949
W4BCFEM2	W4BCFEM2_T200_77	WT	4week	Aire-stage	0.972058
W4BCFEM2	W4BCFEM2_T201_119	WT	4week	mimetic	0.919558
W4BCFEM2	W4BCFEM2_T201_121	WT	4week	Aire-stage	0
W4BCFEM2	W4BCFEM2_T201_123	WT	4week	Aire-stage	1.0762
W4BCFEM2	W4BCFEM2_T201_127	WT	4week	mimetic	0
W4BCFEM2	W4BCFEM2_T201_130	WT	4week	mimetic	0
W4BCFEM2	W4BCFEM2_T201_143	WT	4week	mimetic	0
W4BCFEM2	W4BCFEM2_T201_156	WT	4week	Aire-stage	0
W4BCFEM2	W4BCFEM2_T201_160	WT	4week	Aire-stage	2.98556
W4BCFEM2	W4BCFEM2_T201_166	WT	4week	Aire-stage	0
W4BCFEM2	W4BCFEM2_T201_170	WT	4week	Aire-stage	2.96042
W4BCFEM2	W4BCFEM2_T201_174	WT	4week	Aire-stage	1.2903
W4BCFEM2	W4BCFEM2_T201_179	WT	4week	Aire-stage	0
W4BCFEM2	W4BCFEM2_T201_180	WT	4week	Aire-stage	2.15847
W4BCFEM2	W4BCFEM2_T201_192	WT	4week	Aire-stage	0.778763
W4BCFEM2	W4BCFEM2_T202_4	WT	4week	Aire-stage	1.23296
W4BCFEM2	W4BCFEM2_T202_7	WT	4week	Aire-stage	0
W4BCFEM2	W4BCFEM2_T202_13	WT	4week	Aire-stage	1.03509
W4BCFEM2	W4BCFEM2_T202_26	WT	4week	Aire-stage	1.73637
W4BCFEM2	W4BCFEM2_T202_33	WT	4week	Aire-stage	1.22457
W4BCFEM2	W4BCFEM2_T202_34	WT	4week	Aire-stage	0
W4BCFEM2	W4BCFEM2_T202_42	WT	4week	Aire-stage	1.4109
W4BCFEM2	W4BCFEM2_T202_60	WT	4week	Aire-stage	0
W4BCFEM2	W4BCFEM2_T202_65	WT	4week	Aire-stage	0.93451
W4BCFEM2	W4BCFEM2_T202_78	WT	4week	Aire-stage	0
W4BCFEM2	W4BCFEM2_T202_82	WT	4week	Aire-stage	0
W4BCFEM2	W4BCFEM2_T203_100	WT	4week	mimetic	0
W4BCFEM2	W4BCFEM2_T203_110	WT	4week	mimetic	0
W4BCFEM2	W4BCFEM2_T203_111	WT	4week	Aire-stage	0
W4BCFEM2	W4BCFEM2_T203_125	WT	4week	Aire-stage	2.42956
W4BCFEM2	W4BCFEM2_T203_135	WT	4week	Aire-stage	0
W4BCFEM2	W4BCFEM2_T203_165	WT	4week	Aire-stage	2.0843
W4BCFEM2	W4BCFEM2_T203_185	WT	4week	mimetic	0
W4BCFEM2	W4BCFEM2_T203_186	WT	4week	Aire-stage	0
W4BCFEM2	W4BCFEM2_T203_187	WT	4week	mimetic	0
W4BCFEM2	W4BCFEM2_T204_22	WT	4week	Aire-stage	0.977994
W4BCFEM2	W4BCFEM2_T204_28	WT	4week	Aire-stage	1.42687
W4BCFEM2	W4BCFEM2_T204_38	WT	4week	mimetic	0
W4BCFEM2	W4BCFEM2_T204_48	WT	4week	mimetic	0
W4BCFEM2	W4BCFEM2_T204_53	WT	4week	Aire-stage	2.08558
W4BCFEM2	W4BCFEM2_T204_55	WT	4week	mimetic	0
W4BCFEM2	W4BCFEM2_T204_56	WT	4week	Aire-stage	1.19143
W4BCFEM2	W4BCFEM2_T204_70	WT	4week	mimetic	0
W4BCFEM2	W4BCFEM2_T204_72	WT	4week	Aire-stage	0
W4BCFEM2	W4BCFEM2_T204_75	WT	4week	mimetic	0
W4BCFEM2	W4BCFEM2_T204_81	WT	4week	Aire-stage	1.164
W4BCFEM2	W4BCFEM2_T204_88	WT	4week	Aire-stage	0.750418
W4BCFEM2	W4BCFEM2_T204_90	WT	4week	Aire-stage	2.21966
W4BCFEM2	W4BCFEM2_T204_93	WT	4week	Aire-stage	1.26011
W4BCFEM2	W4BCFEM2_T205_112	WT	4week	Aire-stage	0
W4BCFEM2	W4BCFEM2_T205_123	WT	4week	Aire-stage	1.27014
W4BCFEM2	W4BCFEM2_T205_146	WT	4week	Aire-stage	1.28886
W4BCFEM2	W4BCFEM2_T205_150	WT	4week	Aire-stage	0
W4BCFEM2	W4BCFEM2_T205_152	WT	4week	Aire-stage	1.48533
W4BCFEM2	W4BCFEM2_T205_156	WT	4week	mimetic	0
W4BCFEM2	W4BCFEM2_T205_157	WT	4week	Aire-stage	1.34364
W4BCFEM2	W4BCFEM2_T205_158	WT	4week	mimetic	0
W4BCFEM2	W4BCFEM2_T205_168	WT	4week	Aire-stage	2.41112
W4BCFEM2	W4BCFEM2_T205_175	WT	4week	Aire-stage	2.39821
W4BCFEM2	W4BCFEM2_T205_180	WT	4week	Aire-stage	1.25169
W4BCFEM2	W4BCFEM2_T205_182	WT	4week	mimetic	0.557338
W4BCFEM2	W4BCFEM2_T205_183	WT	4week	Aire-stage	2.4709
W4BCFEM2	W4BCFEM2_T205_188	WT	4week	mimetic	0.888013
W4BCFEM2	W4BCFEM2_T205_190	WT	4week	Aire-stage	0
W4BCFEM2	W4BCFEM2_T205_191	WT	4week	Aire-stage	2.27371
W4BCFEM2	W4BCFEM2_T206_4	WT	4week	Aire-stage	1.7976
W4BCFEM2	W4BCFEM2_T206_7	WT	4week	mimetic	1.86992
W4BCFEM2	W4BCFEM2_T206_18	WT	4week	mimetic	0
W4BCFEM2	W4BCFEM2_T206_20	WT	4week	mimetic	1.7661
W4BCFEM2	W4BCFEM2_T206_24	WT	4week	mimetic	3.33191
W4BCFEM2	W4BCFEM2_T206_29	WT	4week	Aire-stage	2.60459
W4BCFEM2	W4BCFEM2_T206_34	WT	4week	Aire-stage	1.46229
W4BCFEM2	W4BCFEM2_T206_45	WT	4week	Aire-stage	1.34255
W4BCFEM2	W4BCFEM2_T206_53	WT	4week	Aire-stage	2.02233
W4BCFEM2	W4BCFEM2_T206_55	WT	4week	mimetic	0
W4BCFEM2	W4BCFEM2_T206_61	WT	4week	Aire-stage	0
W4BCFEM2	W4BCFEM2_T206_65	WT	4week	Aire-stage	0
W4BCFEM2	W4BCFEM2_T206_69	WT	4week	Aire-stage	0
W4BCFEM2	W4BCFEM2_T206_72	WT	4week	Aire-stage	0
W4BCFEM2	W4BCFEM2_T206_77	WT	4week	mimetic	0
W4BCFEM2	W4BCFEM2_T206_93	WT	4week	Aire-stage	1.50459
W4BCFEM2	W4BCFEM2_T206_94	WT	4week	Aire-stage	1.34984
W4BCFEM2	W4BCFEM2_T206_96	WT	4week	mimetic	0
W4BCFEM2	W4BCFEM2_T207_120	WT	4week	Aire-stage	1.64983
W4BCFEM2	W4BCFEM2_T207_121	WT	4week	Aire-stage	0.788284
W4BCFEM2	W4BCFEM2_T207_125	WT	4week	Aire-stage	0
W4BCFEM2	W4BCFEM2_T207_126	WT	4week	mimetic	0
W4BCFEM2	W4BCFEM2_T207_134	WT	4week	Aire-stage	0
W4BCFEM2	W4BCFEM2_T207_141	WT	4week	Aire-stage	0.908331
W4BCFEM2	W4BCFEM2_T207_142	WT	4week	Aire-stage	0.783739
W4BCFEM2	W4BCFEM2_T207_156	WT	4week	Aire-stage	1.66986
W4BCFEM2	W4BCFEM2_T207_157	WT	4week	mimetic	0
W4BCFEM2	W4BCFEM2_T207_160	WT	4week	Aire-stage	1.62456
W4BCFEM2	W4BCFEM2_T207_163	WT	4week	Aire-stage	1.21105
W4BCFEM2	W4BCFEM2_T207_179	WT	4week	Aire-stage	2.80373
W4BCFEM2	W4BCFEM2_T207_181	WT	4week	Aire-stage	1.58498
W4BCFEM2	W4BCFEM2_T207_182	WT	4week	Aire-stage	0
W4BCFEM2	W4BCFEM2_T207_183	WT	4week	Aire-stage	1.16165
W4BCFEM2	W4BCFEM2_T236_2	WT	4week	Aire-stage	0
W4BCFEM2	W4BCFEM2_T236_18	WT	4week	Aire-stage	0
W4BCFEM2	W4BCFEM2_T236_20	WT	4week	Aire-stage	0.989294
W4BCFEM2	W4BCFEM2_T236_21	WT	4week	Aire-stage	1.25687
W4BCFEM2	W4BCFEM2_T236_41	WT	4week	Aire-stage	2.29947
W4BCFEM2	W4BCFEM2_T236_46	WT	4week	Aire-stage	2.9052
W4BCFEM2	W4BCFEM2_T236_48	WT	4week	Aire-stage	0
W4BCFEM2	W4BCFEM2_T236_49	WT	4week	Aire-stage	1.84955
W4BCFEM2	W4BCFEM2_T236_59	WT	4week	mimetic	0
W4BCFEM2	W4BCFEM2_T236_65	WT	4week	Aire-stage	0
W4BCFEM2	W4BCFEM2_T236_69	WT	4week	mimetic	2.17019
W4BCFEM2	W4BCFEM2_T236_70	WT	4week	mimetic	2.14365
W4BCFEM2	W4BCFEM2_T236_76	WT	4week	Aire-stage	1.73685
W4BCFEM2	W4BCFEM2_T236_77	WT	4week	Aire-stage	0
W4BCFEM2	W4BCFEM2_T236_78	WT	4week	Aire-stage	0
W4BCFEM2	W4BCFEM2_T236_83	WT	4week	Aire-stage	2.01002
W4BCFEM2	W4BCFEM2_T236_94	WT	4week	Aire-stage	0
W4BCFEM2	W4BCFEM2_T237_102	WT	4week	mimetic	0
W4BCFEM2	W4BCFEM2_T237_116	WT	4week	Aire-stage	0.923003
W4BCFEM2	W4BCFEM2_T237_130	WT	4week	mimetic	0
W4BCFEM2	W4BCFEM2_T237_135	WT	4week	Aire-stage	0
W4BCFEM2	W4BCFEM2_T237_140	WT	4week	mimetic	1.63017
W4BCFEM2	W4BCFEM2_T237_149	WT	4week	Aire-stage	1.63048
W4BCFEM2	W4BCFEM2_T237_151	WT	4week	Aire-stage	1.5969
W4BCFEM2	W4BCFEM2_T237_155	WT	4week	Aire-stage	0
W4BCFEM2	W4BCFEM2_T237_156	WT	4week	Aire-stage	1.99951
W4BCFEM2	W4BCFEM2_T237_158	WT	4week	Aire-stage	0
W4BCFEM2	W4BCFEM2_T237_160	WT	4week	Aire-stage	0
W4BCFEM2	W4BCFEM2_T237_166	WT	4week	Aire-stage	0
W4BCFEM2	W4BCFEM2_T237_167	WT	4week	mimetic	0
W4BCFEM2	W4BCFEM2_T237_168	WT	4week	mimetic	2.2186
W4BCFEM2	W4BCFEM2_T237_178	WT	4week	Aire-stage	1.70654
W4BCFEM2	W4BCFEM2_T237_180	WT	4week	Aire-stage	1.55428
W4BCFEM2	W4BCFEM2_T237_182	WT	4week	Aire-stage	0.739021
W4BCFEM2	W4BCFEM2_T237_191	WT	4week	Aire-stage	1.54171
W4BCFEM2	W4BCFEM2_T238_7	WT	4week	Aire-stage	1.97675
W4BCFEM2	W4BCFEM2_T238_8	WT	4week	Aire-stage	0.550976
W4BCFEM2	W4BCFEM2_T238_11	WT	4week	Aire-stage	0
W4BCFEM2	W4BCFEM2_T238_14	WT	4week	Aire-stage	1.75856
W4BCFEM2	W4BCFEM2_T238_15	WT	4week	Aire-stage	2.10022
W4BCFEM2	W4BCFEM2_T238_24	WT	4week	Aire-stage	0.849731
W4BCFEM2	W4BCFEM2_T238_28	WT	4week	Aire-stage	1.21059
W4BCFEM2	W4BCFEM2_T238_42	WT	4week	Aire-stage	2.47041
W4BCFEM2	W4BCFEM2_T238_44	WT	4week	Aire-stage	0
W4BCFEM2	W4BCFEM2_T238_49	WT	4week	Aire-stage	1.23701
W4BCFEM2	W4BCFEM2_T238_54	WT	4week	Aire-stage	1.46067
W4BCFEM2	W4BCFEM2_T238_65	WT	4week	Aire-stage	2.00095
W4BCFEM2	W4BCFEM2_T238_69	WT	4week	Aire-stage	1.36201
W4BCFEM2	W4BCFEM2_T238_71	WT	4week	mimetic	0
W4BCFEM2	W4BCFEM2_T238_81	WT	4week	Aire-stage	0
W4BCFEM2	W4BCFEM2_T238_92	WT	4week	Aire-stage	1.33679
W4BCFEM2	W4BCFEM2_T238_94	WT	4week	Aire-stage	0.873513
W4BCFEM2	W4BCFEM2_T239_101	WT	4week	Aire-stage	3.03852
W4BCFEM2	W4BCFEM2_T239_109	WT	4week	Aire-stage	0
W4BCFEM2	W4BCFEM2_T239_115	WT	4week	Aire-stage	1.101
W4BCFEM2	W4BCFEM2_T239_131	WT	4week	Aire-stage	1.92255
W4BCFEM2	W4BCFEM2_T239_132	WT	4week	Aire-stage	1.67061
W4BCFEM2	W4BCFEM2_T239_140	WT	4week	mimetic	0
W4BCFEM2	W4BCFEM2_T239_141	WT	4week	Aire-stage	1.19008
W4BCFEM2	W4BCFEM2_T239_150	WT	4week	Aire-stage	2.16948
W4BCFEM2	W4BCFEM2_T239_154	WT	4week	Aire-stage	3.06151
W4BCFEM2	W4BCFEM2_T239_165	WT	4week	Aire-stage	0
W4BCFEM2	W4BCFEM2_T239_169	WT	4week	Aire-stage	0
W4BCFEM2	W4BCFEM2_T239_170	WT	4week	Aire-stage	0
W4BCFEM2	W4BCFEM2_T239_171	WT	4week	Aire-stage	0
W4BCFEM2	W4BCFEM2_T248_4	WT	4week	Aire-stage	0
W4BCFEM2	W4BCFEM2_T248_28	WT	4week	Aire-stage	0
W4BCFEM2	W4BCFEM2_T248_29	WT	4week	Aire-stage	1.60405
W4BCFEM2	W4BCFEM2_T248_33	WT	4week	Aire-stage	2.44879
W4BCFEM2	W4BCFEM2_T248_39	WT	4week	mimetic	1.90986
W4BCFEM2	W4BCFEM2_T248_46	WT	4week	Aire-stage	1.63733
W4BCFEM2	W4BCFEM2_T248_47	WT	4week	Aire-stage	0.935268
W4BCFEM2	W4BCFEM2_T248_56	WT	4week	Aire-stage	1.55958
W4BCFEM2	W4BCFEM2_T248_65	WT	4week	Aire-stage	2.05166
W4BCFEM2	W4BCFEM2_T248_67	WT	4week	mimetic	0
W4BCFEM2	W4BCFEM2_T248_71	WT	4week	Aire-stage	1.23206
W4BCFEM2	W4BCFEM2_T248_72	WT	4week	Aire-stage	1.10046
W4BCFEM2	W4BCFEM2_T248_74	WT	4week	mimetic	0
W4BCFEM2	W4BCFEM2_T248_83	WT	4week	Aire-stage	1.6819
W4BCFEM2	W4BCFEM2_T248_88	WT	4week	Aire-stage	2.12065
W4BCFEM2	W4BCFEM2_T248_91	WT	4week	mimetic	0
W4BCFEM2	W4BCFEM2_T248_92	WT	4week	mimetic	0.987066
W4BCFEM2	W4BCFEM2_T249_104	WT	4week	mimetic	1.57614
W4BCFEM2	W4BCFEM2_T249_105	WT	4week	Aire-stage	0
W4BCFEM2	W4BCFEM2_T249_113	WT	4week	Aire-stage	1.35791
W4BCFEM2	W4BCFEM2_T249_119	WT	4week	Aire-stage	2.08231
W4BCFEM2	W4BCFEM2_T249_131	WT	4week	Aire-stage	1.2903
W4BCFEM2	W4BCFEM2_T249_132	WT	4week	Aire-stage	0.516405
W4BCFEM2	W4BCFEM2_T249_134	WT	4week	Aire-stage	0
W4BCFEM2	W4BCFEM2_T249_140	WT	4week	Aire-stage	0
W4BCFEM2	W4BCFEM2_T249_141	WT	4week	mimetic	0
W4BCFEM2	W4BCFEM2_T249_148	WT	4week	Aire-stage	0
W4BCFEM2	W4BCFEM2_T249_152	WT	4week	Aire-stage	0
W4BCFEM2	W4BCFEM2_T249_157	WT	4week	mimetic	0
W4BCFEM2	W4BCFEM2_T249_162	WT	4week	Aire-stage	1.65232
W4BCFEM2	W4BCFEM2_T249_169	WT	4week	Aire-stage	1.20665
W4BCFEM2	W4BCFEM2_T249_181	WT	4week	Aire-stage	0
W4BCFEM2	W4BCFEM2_T249_183	WT	4week	Aire-stage	1.1279
W4BCFEM2	W4BCFEM2_T250_2	WT	4week	Aire-stage	1.32113
W4BCFEM2	W4BCFEM2_T250_3	WT	4week	mimetic	0
W4BCFEM2	W4BCFEM2_T250_8	WT	4week	mimetic	0
W4BCFEM2	W4BCFEM2_T250_9	WT	4week	Aire-stage	2.94462
W4BCFEM2	W4BCFEM2_T250_16	WT	4week	Aire-stage	1.84008
W4BCFEM2	W4BCFEM2_T250_20	WT	4week	Aire-stage	0.960909
W4BCFEM2	W4BCFEM2_T250_39	WT	4week	Aire-stage	1.31605
W4BCFEM2	W4BCFEM2_T250_40	WT	4week	Aire-stage	3.73027
W4BCFEM2	W4BCFEM2_T250_83	WT	4week	Aire-stage	0
W4BCFEM2	W4BCFEM2_T250_84	WT	4week	Aire-stage	0
W4BCFEM2	W4BCFEM2_T250_86	WT	4week	Aire-stage	0
W4BCFEM2	W4BCFEM2_T250_88	WT	4week	mimetic	2.35442
W4BCFEM2	W4BCFEM2_T250_91	WT	4week	Aire-stage	1.49893
W4BCFEM2	W4BCFEM2_T250_94	WT	4week	mimetic	0
W4BCFEM2	W4BCFEM2_T251_125	WT	4week	Aire-stage	2.42101
W4BCFEM2	W4BCFEM2_T251_138	WT	4week	Aire-stage	0
W4BCFEM2	W4BCFEM2_T251_141	WT	4week	Aire-stage	1.94704
W4BCFEM2	W4BCFEM2_T251_164	WT	4week	Aire-stage	0
W4BCFEM2	W4BCFEM2_T252_2	WT	4week	Aire-stage	3.27051
W4BCFEM2	W4BCFEM2_T252_7	WT	4week	mimetic	0
W4BCFEM2	W4BCFEM2_T252_10	WT	4week	Aire-stage	2.74848
W4BCFEM2	W4BCFEM2_T252_13	WT	4week	Aire-stage	0
W4BCFEM2	W4BCFEM2_T252_28	WT	4week	Aire-stage	1.2611
W4BCFEM2	W4BCFEM2_T252_32	WT	4week	Aire-stage	1.99293
W4BCFEM2	W4BCFEM2_T252_38	WT	4week	Aire-stage	2.23121
W4BCFEM2	W4BCFEM2_T252_46	WT	4week	Aire-stage	1.033
W4BCFEM2	W4BCFEM2_T252_47	WT	4week	Aire-stage	1.31789
W4BCFEM2	W4BCFEM2_T252_53	WT	4week	Aire-stage	0.724037
W4BCFEM2	W4BCFEM2_T252_54	WT	4week	Aire-stage	1.49928
W4BCFEM2	W4BCFEM2_T252_59	WT	4week	Aire-stage	1.42469
W4BCFEM2	W4BCFEM2_T252_72	WT	4week	Aire-stage	0
W4BCFEM2	W4BCFEM2_T252_74	WT	4week	Aire-stage	0
W4BCFEM2	W4BCFEM2_T252_75	WT	4week	Aire-stage	2.3619
W4BCFEM2	W4BCFEM2_T252_90	WT	4week	Aire-stage	0
W4BCFEM2	W4BCFEM2_T252_94	WT	4week	Aire-stage	1.87562
W4BCFEM2	W4BCFEM2_T253_102	WT	4week	mimetic	0
W4BCFEM2	W4BCFEM2_T253_105	WT	4week	mimetic	2.18713
W4BCFEM2	W4BCFEM2_T253_116	WT	4week	Aire-stage	0
W4BCFEM2	W4BCFEM2_T253_117	WT	4week	Aire-stage	0
W4BCFEM2	W4BCFEM2_T253_118	WT	4week	Aire-stage	1.68668
W4BCFEM2	W4BCFEM2_T253_127	WT	4week	Aire-stage	1.90619
W4BCFEM2	W4BCFEM2_T253_130	WT	4week	Aire-stage	2.63861
W4BCFEM2	W4BCFEM2_T253_140	WT	4week	Aire-stage	2.00617
W4BCFEM2	W4BCFEM2_T253_170	WT	4week	Aire-stage	0.864414
W4BCFEM2	W4BCFEM2_T253_177	WT	4week	Aire-stage	0
W4BCFEM2	W4BCFEM2_T253_179	WT	4week	Aire-stage	0
W4BCFEM2	W4BCFEM2_T254_7	WT	4week	Aire-stage	0.891465
W4BCFEM2	W4BCFEM2_T254_10	WT	4week	Aire-stage	0
W4BCFEM2	W4BCFEM2_T254_21	WT	4week	Aire-stage	0
W4BCFEM2	W4BCFEM2_T254_25	WT	4week	Aire-stage	1.93684
W4BCFEM2	W4BCFEM2_T254_26	WT	4week	mimetic	0
W4BCFEM2	W4BCFEM2_T254_28	WT	4week	Aire-stage	0.858065
W4BCFEM2	W4BCFEM2_T254_30	WT	4week	Aire-stage	0.979299
W4BCFEM2	W4BCFEM2_T254_32	WT	4week	Aire-stage	0
W4BCFEM2	W4BCFEM2_T254_49	WT	4week	Aire-stage	2.87231
W4BCFEM2	W4BCFEM2_T254_55	WT	4week	Aire-stage	0
W4BCFEM2	W4BCFEM2_T254_57	WT	4week	Aire-stage	0
W4BCFEM2	W4BCFEM2_T254_59	WT	4week	Aire-stage	0
W4BCFEM2	W4BCFEM2_T254_66	WT	4week	Aire-stage	0.950776
W4BCFEM2	W4BCFEM2_T254_67	WT	4week	Aire-stage	1.20794
W4BCFEM2	W4BCFEM2_T254_76	WT	4week	mimetic	0
W4BCFEM2	W4BCFEM2_T254_80	WT	4week	mimetic	1.53536
W4BCFEM2	W4BCFEM2_T254_82	WT	4week	Aire-stage	0
W4BCFEM2	W4BCFEM2_T254_85	WT	4week	Aire-stage	0.77616
W4BCFEM2	W4BCFEM2_T255_9_106	WT	4week	Aire-stage	1.88775
W4BCFEM2	W4BCFEM2_T255_9_113	WT	4week	Aire-stage	0.948521
W4BCFEM2	W4BCFEM2_T255_9_114	WT	4week	Aire-stage	2.50446
W4BCFEM2	W4BCFEM2_T255_9_119	WT	4week	Aire-stage	1.3574
W4BCFEM2	W4BCFEM2_T255_9_121	WT	4week	Aire-stage	0
W4BCFEM2	W4BCFEM2_T255_9_146	WT	4week	Aire-stage	0
W4BCFEM2	W4BCFEM2_T255_9_151	WT	4week	Aire-stage	0
W4BCFEM2	W4BCFEM2_T255_9_152	WT	4week	Aire-stage	0.919985
W4BCFEM2	W4BCFEM2_T255_9_155	WT	4week	Aire-stage	0
W4BCFEM2	W4BCFEM2_T255_9_157	WT	4week	mimetic	0
W4BCFEM2	W4BCFEM2_T255_9_168	WT	4week	Aire-stage	1.11516
W4BCFEM2	W4BCFEM2_T255_9_189	WT	4week	Aire-stage	0
W4BCFEM2	W4BCFEM2_T255_9_192	WT	4week	Aire-stage	0
W4BCFEM2	W4BCFEM2_T264_8_37	WT	4week	Aire-stage	1.50306
W4BCFEM2	W4BCFEM2_T264_8_49	WT	4week	Aire-stage	0
W4BCFEM2	W4BCFEM2_T264_8_51	WT	4week	Aire-stage	3.81157
W4BCFEM2	W4BCFEM2_T264_8_52	WT	4week	Aire-stage	0
W4BCFEM2	W4BCFEM2_T264_8_68	WT	4week	Aire-stage	3.16841
W4BCFEM2	W4BCFEM2_T264_8_78	WT	4week	mimetic	0
W4BCFEM2	W4BCFEM2_T265_7_103	WT	4week	Aire-stage	2.90984
W4BCFEM2	W4BCFEM2_T265_7_104	WT	4week	mimetic	0
W4BCFEM2	W4BCFEM2_T265_7_121	WT	4week	Aire-stage	0
W4BCFEM2	W4BCFEM2_T265_7_132	WT	4week	Aire-stage	1.81065
W4BCFEM2	W4BCFEM2_T265_7_135	WT	4week	Aire-stage	2.78433
W4BCFEM2	W4BCFEM2_T265_7_138	WT	4week	mimetic	0
W4BCFEM2	W4BCFEM2_T265_7_148	WT	4week	Aire-stage	1.89352
W4BCFEM2	W4BCFEM2_T265_7_158	WT	4week	Aire-stage	0
W4BCFEM2	W4BCFEM2_T265_7_169	WT	4week	Aire-stage	0
W4BCFEM2	W4BCFEM2_T265_7_181	WT	4week	Aire-stage	0
W4BCFEM2	W4BCFEM2_T265_7_183	WT	4week	mimetic	0
W4BCFEM2	W4BCFEM2_T266_6_19	WT	4week	Aire-stage	0
W4BCFEM2	W4BCFEM2_T266_6_24	WT	4week	Aire-stage	1.39719
W4BCFEM2	W4BCFEM2_T266_6_28	WT	4week	Aire-stage	1.35266
W4BCFEM2	W4BCFEM2_T266_6_39	WT	4week	Aire-stage	0
W4BCFEM2	W4BCFEM2_T266_6_45	WT	4week	Aire-stage	0
W4BCFEM2	W4BCFEM2_T266_6_49	WT	4week	Aire-stage	1.2109
W4BCFEM2	W4BCFEM2_T266_6_52	WT	4week	Aire-stage	2.7926
W4BCFEM2	W4BCFEM2_T266_6_56	WT	4week	Aire-stage	3.32401
W4BCFEM2	W4BCFEM2_T266_6_60	WT	4week	Aire-stage	0
W4BCFEM2	W4BCFEM2_T266_6_61	WT	4week	mimetic	0
W4BCFEM2	W4BCFEM2_T266_6_89	WT	4week	Aire-stage	1.27024
W4BCFEM2	W4BCFEM2_T266_6_91	WT	4week	Aire-stage	0.649684
W4BCFEM2	W4BCFEM2_T266_6_93	WT	4week	Aire-stage	1.41863
W4BCFEM2	W4BCFEM2_T266_6_94	WT	4week	Aire-stage	0.801203
W4BCFEM2	W4BCFEM2_T266_6_96	WT	4week	Aire-stage	0
W4BCFEM2	W4BCFEM2_T267_5_99	WT	4week	mimetic	0
W4BCFEM2	W4BCFEM2_T267_5_109	WT	4week	mimetic	0
W4BCFEM2	W4BCFEM2_T267_5_116	WT	4week	Aire-stage	0
W4BCFEM2	W4BCFEM2_T267_5_123	WT	4week	Aire-stage	1.67382
W4BCFEM2	W4BCFEM2_T267_5_138	WT	4week	Aire-stage	1.54248
W4BCFEM2	W4BCFEM2_T267_5_139	WT	4week	Aire-stage	0
W4BCFEM2	W4BCFEM2_T267_5_148	WT	4week	mimetic	0
W4BCFEM2	W4BCFEM2_T267_5_159	WT	4week	Aire-stage	0
W4BCFEM2	W4BCFEM2_T267_5_168	WT	4week	Aire-stage	1.72714
W4BCFEM2	W4BCFEM2_T267_5_171	WT	4week	mimetic	0
W4BCFEM2	W4BCFEM2_T267_5_178	WT	4week	mimetic	0
W4BCFEM2	W4BCFEM2_T267_5_182	WT	4week	Aire-stage	0
W4BCFEM2	W4BCFEM2_T267_5_190	WT	4week	Aire-stage	0
W4BCFEM2	W4BCFEM2_T268_4_8	WT	4week	mimetic	0
W4BCFEM2	W4BCFEM2_T284_7	WT	4week	Aire-stage	0.729381
W4BCFEM2	W4BCFEM2_T284_13	WT	4week	Aire-stage	1.31303
W4BCFEM2	W4BCFEM2_T284_21	WT	4week	Aire-stage	1.92827
W4BCFEM2	W4BCFEM2_T284_25	WT	4week	Aire-stage	0
W4BCFEM2	W4BCFEM2_T284_34	WT	4week	Aire-stage	1.12286
W4BCFEM2	W4BCFEM2_T284_54	WT	4week	Aire-stage	1.54232
W4BCFEM2	W4BCFEM2_T284_57	WT	4week	Aire-stage	0
W4BCFEM2	W4BCFEM2_T284_59	WT	4week	Aire-stage	0
W4BCFEM2	W4BCFEM2_T284_66	WT	4week	Aire-stage	1.28975
W4BCFEM2	W4BCFEM2_T284_68	WT	4week	mimetic	1.19266
W4BCFEM2	W4BCFEM2_T284_79	WT	4week	Aire-stage	0
W4BCFEM2	W4BCFEM2_T284_85	WT	4week	Aire-stage	0
W4BCFEM2	W4BCFEM2_T284_86	WT	4week	mimetic	0.692617
W4BCFEM2	W4BCFEM2_T284_89	WT	4week	Aire-stage	1.98671
W4BCFEM2	W4BCFEM2_T284_92	WT	4week	Aire-stage	0.659492
W4BCFEM2	W4BCFEM2_T284_93	WT	4week	Aire-stage	0.860855
W4BCFEM2	W4BCFEM2_T284_94	WT	4week	Aire-stage	0
W4BCFEM2	W4BCFEM2_T285_98	WT	4week	Aire-stage	0.822329
W4BCFEM2	W4BCFEM2_T285_99	WT	4week	Aire-stage	0
W4BCFEM2	W4BCFEM2_T285_117	WT	4week	Aire-stage	0.943417
W4BCFEM2	W4BCFEM2_T285_119	WT	4week	mimetic	1.60825
W4BCFEM2	W4BCFEM2_T285_128	WT	4week	Aire-stage	3.68135
W4BCFEM2	W4BCFEM2_T285_135	WT	4week	Aire-stage	1.92885
W4BCFEM2	W4BCFEM2_T285_142	WT	4week	mimetic	2.12833
W4BCFEM2	W4BCFEM2_T285_144	WT	4week	Aire-stage	0.795519
W4BCFEM2	W4BCFEM2_T285_150	WT	4week	Aire-stage	2.61789
W4BCFEM2	W4BCFEM2_T285_152	WT	4week	Aire-stage	1.78702
W4BCFEM2	W4BCFEM2_T285_155	WT	4week	Aire-stage	1.78022
W4BCFEM2	W4BCFEM2_T285_156	WT	4week	Aire-stage	0
W4BCFEM2	W4BCFEM2_T285_170	WT	4week	Aire-stage	2.74709
W4BCFEM2	W4BCFEM2_T285_181	WT	4week	Aire-stage	1.04375
W4BCFEM2	W4BCFEM2_T285_182	WT	4week	Aire-stage	0
W4BCFEM2	W4BCFEM2_T285_185	WT	4week	Aire-stage	0.629794
W4BCFEM2	W4BCFEM2_T285_191	WT	4week	Aire-stage	2.06765
W4BCFEM2	W4BCFEM2_T286_3	WT	4week	Aire-stage	1.31548
W4BCFEM2	W4BCFEM2_T286_9	WT	4week	mimetic	0
W4BCFEM2	W4BCFEM2_T286_28	WT	4week	mimetic	2.17872
W4BCFEM2	W4BCFEM2_T286_29	WT	4week	Aire-stage	2.90777
W4BCFEM2	W4BCFEM2_T286_34	WT	4week	mimetic	0
W4BCFEM2	W4BCFEM2_T286_41	WT	4week	Aire-stage	1.72554
W4BCFEM2	W4BCFEM2_T286_45	WT	4week	Aire-stage	0
W4BCFEM2	W4BCFEM2_T286_54	WT	4week	Aire-stage	1.04075
W4BCFEM2	W4BCFEM2_T286_57	WT	4week	Aire-stage	0
W4BCFEM2	W4BCFEM2_T286_60	WT	4week	mimetic	1.45597
W4BCFEM2	W4BCFEM2_T286_68	WT	4week	Aire-stage	0
W4BCFEM2	W4BCFEM2_T286_70	WT	4week	mimetic	1.44733
W4BCFEM2	W4BCFEM2_T286_75	WT	4week	Aire-stage	1.98198
W4BCFEM2	W4BCFEM2_T286_87	WT	4week	Aire-stage	0
W4BCFEM2	W4BCFEM2_T286_96	WT	4week	Aire-stage	2.56888
W4BCFEM2	W4BCFEM2_T287_98	WT	4week	mimetic	0
W4BCFEM2	W4BCFEM2_T287_101	WT	4week	Aire-stage	1.28591
W4BCFEM2	W4BCFEM2_T287_102	WT	4week	Aire-stage	2.2236
W4BCFEM2	W4BCFEM2_T287_106	WT	4week	Aire-stage	0.924229
W4BCFEM2	W4BCFEM2_T287_120	WT	4week	mimetic	0
W4BCFEM2	W4BCFEM2_T287_135	WT	4week	Aire-stage	1.6988
W4BCFEM2	W4BCFEM2_T287_137	WT	4week	Aire-stage	2.01106
W4BCFEM2	W4BCFEM2_T287_142	WT	4week	mimetic	0
W4BCFEM2	W4BCFEM2_T287_158	WT	4week	Aire-stage	0
W4BCFEM2	W4BCFEM2_T287_166	WT	4week	mimetic	0
W4BCFEM2	W4BCFEM2_T287_169	WT	4week	Aire-stage	2.4155
W4BCFEM2	W4BCFEM2_T287_175	WT	4week	Aire-stage	1.45618
W4BCFEM2	W4BCFEM2_T287_177	WT	4week	Aire-stage	0
W4BCFEM2	W4BCFEM2_T287_190	WT	4week	Aire-stage	1.77771
W4BCMALE	W4BCMALE_T440_18	WT	4week	mimetic	0
W4BCMALE	W4BCMALE_T440_24	WT	4week	Aire-stage	2.16283
W4BCMALE	W4BCMALE_T440_31	WT	4week	mimetic	0
W4BCMALE	W4BCMALE_T440_35	WT	4week	Aire-stage	1.5918
W4BCMALE	W4BCMALE_T440_52	WT	4week	Aire-stage	2.48095
W4BCMALE	W4BCMALE_T440_62	WT	4week	Aire-stage	0.68515
W4BCMALE	W4BCMALE_T440_65	WT	4week	Aire-stage	2.17345
W4BCMALE	W4BCMALE_T440_87	WT	4week	Aire-stage	0
W4BCMALE	W4BCMALE_T440_91	WT	4week	Aire-stage	0
W4BCMALE	W4BCMALE_T441_97	WT	4week	Aire-stage	2.25204
W4BCMALE	W4BCMALE_T441_100	WT	4week	mimetic	0
W4BCMALE	W4BCMALE_T441_103	WT	4week	mimetic	0
W4BCMALE	W4BCMALE_T441_121	WT	4week	Aire-stage	2.32491
W4BCMALE	W4BCMALE_T441_125	WT	4week	mimetic	0
W4BCMALE	W4BCMALE_T441_126	WT	4week	Aire-stage	1.81427
W4BCMALE	W4BCMALE_T441_128	WT	4week	mimetic	2.36592
W4BCMALE	W4BCMALE_T441_141	WT	4week	Aire-stage	0
W4BCMALE	W4BCMALE_T441_150	WT	4week	Aire-stage	0
W4BCMALE	W4BCMALE_T441_153	WT	4week	Aire-stage	0.80787
W4BCMALE	W4BCMALE_T441_155	WT	4week	mimetic	0
W4BCMALE	W4BCMALE_T441_160	WT	4week	Aire-stage	0
W4BCMALE	W4BCMALE_T441_166	WT	4week	Aire-stage	2.06412
W4BCMALE	W4BCMALE_T441_175	WT	4week	mimetic	0
W4BCMALE	W4BCMALE_T441_181	WT	4week	Aire-stage	0.695709
W4BCMALE	W4BCMALE_T442_26	WT	4week	Aire-stage	0.530714
W4BCMALE	W4BCMALE_T442_27	WT	4week	Aire-stage	0
W4BCMALE	W4BCMALE_T442_39	WT	4week	mimetic	0
W4BCMALE	W4BCMALE_T442_41	WT	4week	Aire-stage	0
W4BCMALE	W4BCMALE_T442_44	WT	4week	Aire-stage	1.01866
W4BCMALE	W4BCMALE_T442_49	WT	4week	Aire-stage	0
W4BCMALE	W4BCMALE_T442_52	WT	4week	Aire-stage	0
W4BCMALE	W4BCMALE_T442_56	WT	4week	Aire-stage	2.89544
W4BCMALE	W4BCMALE_T442_58	WT	4week	mimetic	0
W4BCMALE	W4BCMALE_T442_68	WT	4week	Aire-stage	0.480917
W4BCMALE	W4BCMALE_T442_69	WT	4week	Aire-stage	0
W4BCMALE	W4BCMALE_T442_78	WT	4week	mimetic	0
W4BCMALE	W4BCMALE_T442_79	WT	4week	Aire-stage	2.16505
W4BCMALE	W4BCMALE_T442_91	WT	4week	Aire-stage	0
W4BCMALE	W4BCMALE_T443_104	WT	4week	Aire-stage	0
W4BCMALE	W4BCMALE_T443_107	WT	4week	Aire-stage	1.4363
W4BCMALE	W4BCMALE_T443_123	WT	4week	Aire-stage	2.10956
W4BCMALE	W4BCMALE_T443_130	WT	4week	Aire-stage	0.702004
W4BCMALE	W4BCMALE_T443_133	WT	4week	Aire-stage	0
W4BCMALE	W4BCMALE_T443_137	WT	4week	Aire-stage	1.21954
W4BCMALE	W4BCMALE_T443_154	WT	4week	Aire-stage	1.00517
W4BCMALE	W4BCMALE_T443_161	WT	4week	Aire-stage	0
W4BCMALE	W4BCMALE_T443_177	WT	4week	Aire-stage	0.762525
W4BCMALE	W4BCMALE_T444_21	WT	4week	mimetic	0
W4BCMALE	W4BCMALE_T444_22	WT	4week	Aire-stage	0
W4BCMALE	W4BCMALE_T444_25	WT	4week	Aire-stage	0.763596
W4BCMALE	W4BCMALE_T444_40	WT	4week	Aire-stage	2.53747
W4BCMALE	W4BCMALE_T444_42	WT	4week	Aire-stage	2.58819
W4BCMALE	W4BCMALE_T444_61	WT	4week	Aire-stage	0.749299
W4BCMALE	W4BCMALE_T444_68	WT	4week	Aire-stage	0.885132
W4BCMALE	W4BCMALE_T444_70	WT	4week	Aire-stage	1.97894
W4BCMALE	W4BCMALE_T444_74	WT	4week	mimetic	0
W4BCMALE	W4BCMALE_T444_77	WT	4week	Aire-stage	1.14376
W4BCMALE	W4BCMALE_T445_106	WT	4week	Aire-stage	1.61825
W4BCMALE	W4BCMALE_T445_116	WT	4week	mimetic	0
W4BCMALE	W4BCMALE_T445_118	WT	4week	Aire-stage	1.09568
W4BCMALE	W4BCMALE_T445_122	WT	4week	mimetic	0
W4BCMALE	W4BCMALE_T445_128	WT	4week	Aire-stage	1.88973
W4BCMALE	W4BCMALE_T445_157	WT	4week	Aire-stage	0.878535
W4BCMALE	W4BCMALE_T445_159	WT	4week	Aire-stage	2.42842
W4BCMALE	W4BCMALE_T445_167	WT	4week	mimetic	0
W4BCMALE	W4BCMALE_T445_182	WT	4week	Aire-stage	0
W4BCMALE	W4BCMALE_T445_189	WT	4week	Aire-stage	1.69431
W4BCMALE	W4BCMALE_T445_192	WT	4week	Aire-stage	1.80493
W4BCMALE	W4BCMALE_T446_5	WT	4week	Aire-stage	0
W4BCMALE	W4BCMALE_T446_11	WT	4week	Aire-stage	2.4132
W4BCMALE	W4BCMALE_T446_14	WT	4week	mimetic	0
W4BCMALE	W4BCMALE_T446_15	WT	4week	Aire-stage	0
W4BCMALE	W4BCMALE_T446_55	WT	4week	Aire-stage	0
W4BCMALE	W4BCMALE_T446_75	WT	4week	Aire-stage	0
W4BCMALE	W4BCMALE_T446_81	WT	4week	Aire-stage	2.82442
W4BCMALE	W4BCMALE_T447_118	WT	4week	mimetic	0
W4BCMALE	W4BCMALE_T447_127	WT	4week	Aire-stage	0
W4BCMALE	W4BCMALE_T447_128	WT	4week	Aire-stage	0.536396
W4BCMALE	W4BCMALE_T447_135	WT	4week	Aire-stage	0.711637
W4BCMALE	W4BCMALE_T447_139	WT	4week	Aire-stage	0.621879
W4BCMALE	W4BCMALE_T447_143	WT	4week	Aire-stage	1.6741
W4BCMALE	W4BCMALE_T447_156	WT	4week	Aire-stage	0
W4BCMALE	W4BCMALE_T447_164	WT	4week	Aire-stage	1.61378
W4BCMALE	W4BCMALE_T447_189	WT	4week	mimetic	1.18252
W4BCMALE	W4BCMALE_T448_5	WT	4week	Aire-stage	0.601572
W4BCMALE	W4BCMALE_T448_23	WT	4week	mimetic	0
W4BCMALE	W4BCMALE_T448_24	WT	4week	Aire-stage	0
W4BCMALE	W4BCMALE_T448_44	WT	4week	Aire-stage	0
W4BCMALE	W4BCMALE_T448_46	WT	4week	mimetic	0
W4BCMALE	W4BCMALE_T448_55	WT	4week	Aire-stage	1.56724
W4BCMALE	W4BCMALE_T448_58	WT	4week	mimetic	0.67751
W4BCMALE	W4BCMALE_T448_59	WT	4week	Aire-stage	1.46532
W4BCMALE	W4BCMALE_T448_61	WT	4week	mimetic	0
W4BCMALE	W4BCMALE_T448_73	WT	4week	Aire-stage	0
W4BCMALE	W4BCMALE_T448_77	WT	4week	mimetic	1.44351
W4BCMALE	W4BCMALE_T448_84	WT	4week	mimetic	0.81168
W4BCMALE	W4BCMALE_T448_86	WT	4week	mimetic	0
W4BCMALE	W4BCMALE_T448_87	WT	4week	mimetic	0
W4BCMALE	W4BCMALE_T448_96	WT	4week	Aire-stage	1.05572
W4BCMALE	W4BCMALE_T449_106	WT	4week	Aire-stage	0
W4BCMALE	W4BCMALE_T449_116	WT	4week	Aire-stage	1.49767
W4BCMALE	W4BCMALE_T449_131	WT	4week	Aire-stage	2.06645
W4BCMALE	W4BCMALE_T449_134	WT	4week	Aire-stage	0
W4BCMALE	W4BCMALE_T449_136	WT	4week	mimetic	2.40246
W4BCMALE	W4BCMALE_T449_138	WT	4week	Aire-stage	0
W4BCMALE	W4BCMALE_T449_148	WT	4week	Aire-stage	0.871447
W4BCMALE	W4BCMALE_T449_154	WT	4week	Aire-stage	0.909136
W4BCMALE	W4BCMALE_T449_163	WT	4week	Aire-stage	2.30221
W4BCMALE	W4BCMALE_T449_167	WT	4week	Aire-stage	2.28893
W4BCMALE	W4BCMALE_T449_170	WT	4week	Aire-stage	0.777787
W4BCMALE	W4BCMALE_T449_177	WT	4week	Aire-stage	0
W4BCMALE	W4BCMALE_T449_183	WT	4week	Aire-stage	0
W4BCMALE	W4BCMALE_T449_185	WT	4week	Aire-stage	0.805098
W4BCMALE	W4BCMALE_T449_192	WT	4week	Aire-stage	2.69372
W4BCMALE	W4BCMALE_T450_2	WT	4week	Aire-stage	0
W4BCMALE	W4BCMALE_T450_16	WT	4week	Aire-stage	1.39129
W4BCMALE	W4BCMALE_T450_19	WT	4week	Aire-stage	3.55145
W4BCMALE	W4BCMALE_T450_28	WT	4week	Aire-stage	3.16334
W4BCMALE	W4BCMALE_T450_37	WT	4week	mimetic	1.76991
W4BCMALE	W4BCMALE_T450_39	WT	4week	Aire-stage	2.50873
W4BCMALE	W4BCMALE_T450_47	WT	4week	Aire-stage	0.858019
W4BCMALE	W4BCMALE_T450_53	WT	4week	Aire-stage	2.52313
W4BCMALE	W4BCMALE_T450_54	WT	4week	mimetic	2.53287
W4BCMALE	W4BCMALE_T450_56	WT	4week	Aire-stage	2.32354
W4BCMALE	W4BCMALE_T450_64	WT	4week	Aire-stage	1.82981
W4BCMALE	W4BCMALE_T450_67	WT	4week	mimetic	1.69276
W4BCMALE	W4BCMALE_T450_70	WT	4week	Aire-stage	0.565936
W4BCMALE	W4BCMALE_T450_73	WT	4week	Aire-stage	2.52776
W4BCMALE	W4BCMALE_T451_107	WT	4week	Aire-stage	0.688634
W4BCMALE	W4BCMALE_T451_112	WT	4week	Aire-stage	1.34233
W4BCMALE	W4BCMALE_T451_114	WT	4week	mimetic	2.31124
W4BCMALE	W4BCMALE_T451_121	WT	4week	Aire-stage	2.53902
W4BCMALE	W4BCMALE_T451_122	WT	4week	mimetic	0
W4BCMALE	W4BCMALE_T451_126	WT	4week	mimetic	0
W4BCMALE	W4BCMALE_T451_127	WT	4week	Aire-stage	2.91515
W4BCMALE	W4BCMALE_T451_128	WT	4week	mimetic	0
W4BCMALE	W4BCMALE_T451_130	WT	4week	mimetic	1.39939
W4BCMALE	W4BCMALE_T451_131	WT	4week	mimetic	2.01878
W4BCMALE	W4BCMALE_T451_146	WT	4week	Aire-stage	2.36618
W4BCMALE	W4BCMALE_T451_147	WT	4week	Aire-stage	2.87741
W4BCMALE	W4BCMALE_T451_151	WT	4week	mimetic	0
W4BCMALE	W4BCMALE_T451_159	WT	4week	Aire-stage	0
W4BCMALE	W4BCMALE_T451_162	WT	4week	Aire-stage	1.8218
W4BCMALE	W4BCMALE_T451_190	WT	4week	Aire-stage	0
W4BCMALE	W4BCMALE_T451_192	WT	4week	Aire-stage	1.77661
W4BCMALE	W4BCMALE_T452_6	WT	4week	Aire-stage	1.12413
W4BCMALE	W4BCMALE_T452_7	WT	4week	mimetic	1.71159
W4BCMALE	W4BCMALE_T452_18	WT	4week	Aire-stage	1.27356
W4BCMALE	W4BCMALE_T452_42	WT	4week	mimetic	0
W4BCMALE	W4BCMALE_T452_45	WT	4week	Aire-stage	0
W4BCMALE	W4BCMALE_T452_47	WT	4week	mimetic	0
W4BCMALE	W4BCMALE_T452_52	WT	4week	mimetic	0
W4BCMALE	W4BCMALE_T452_54	WT	4week	Aire-stage	1.69622
W4BCMALE	W4BCMALE_T452_70	WT	4week	Aire-stage	2.71527
W4BCMALE	W4BCMALE_T452_71	WT	4week	mimetic	0
W4BCMALE	W4BCMALE_T452_73	WT	4week	mimetic	2.39596
W4BCMALE	W4BCMALE_T452_77	WT	4week	Aire-stage	4.75155
W4BCMALE	W4BCMALE_T452_92	WT	4week	mimetic	0
W4BCMALE	W4BCMALE_T453_102	WT	4week	Aire-stage	1.56581
W4BCMALE	W4BCMALE_T453_106	WT	4week	Aire-stage	1.79719
W4BCMALE	W4BCMALE_T453_132	WT	4week	Aire-stage	1.44539
W4BCMALE	W4BCMALE_T453_133	WT	4week	mimetic	0
W4BCMALE	W4BCMALE_T453_136	WT	4week	Aire-stage	1.49009
W4BCMALE	W4BCMALE_T453_157	WT	4week	Aire-stage	1.11805
W4BCMALE	W4BCMALE_T453_162	WT	4week	Aire-stage	1.1954
W4BCMALE	W4BCMALE_T453_163	WT	4week	mimetic	1.9266
W4BCMALE	W4BCMALE_T453_177	WT	4week	mimetic	0
W4BCMALE	W4BCMALE_T453_189	WT	4week	Aire-stage	0.874175
W4BCMALE	W4BCMALE_T454_5	WT	4week	Aire-stage	0.29175
W4BCMALE	W4BCMALE_T454_6	WT	4week	mimetic	0
W4BCMALE	W4BCMALE_T454_9	WT	4week	Aire-stage	0
W4BCMALE	W4BCMALE_T454_17	WT	4week	mimetic	1.77839
W4BCMALE	W4BCMALE_T454_19	WT	4week	mimetic	0
W4BCMALE	W4BCMALE_T454_42	WT	4week	Aire-stage	0
W4BCMALE	W4BCMALE_T454_46	WT	4week	Aire-stage	0
W4BCMALE	W4BCMALE_T454_76	WT	4week	Aire-stage	0.818467
W4BCMALE	W4BCMALE_T454_79	WT	4week	Aire-stage	1.33912
W4BCMALE	W4BCMALE_T454_85	WT	4week	Aire-stage	0
W4BCMALE	W4BCMALE_T454_88	WT	4week	mimetic	0
W4BCMALE	W4BCMALE_T454_89	WT	4week	Aire-stage	1.84126
W4BCMALE	W4BCMALE_T454_94	WT	4week	mimetic	0
W4BCMALE	W4BCMALE_T455_100	WT	4week	mimetic	0
W4BCMALE	W4BCMALE_T455_105	WT	4week	Aire-stage	0.586917
W4BCMALE	W4BCMALE_T455_118	WT	4week	Aire-stage	0.994415
W4BCMALE	W4BCMALE_T455_125	WT	4week	mimetic	0
W4BCMALE	W4BCMALE_T455_126	WT	4week	Aire-stage	1.92277
W4BCMALE	W4BCMALE_T455_133	WT	4week	Aire-stage	2.61743
W4BCMALE	W4BCMALE_T455_139	WT	4week	Aire-stage	0.523042
W4BCMALE	W4BCMALE_T455_140	WT	4week	Aire-stage	0
W4BCMALE	W4BCMALE_T455_155	WT	4week	mimetic	0
W4BCMALE	W4BCMALE_T455_164	WT	4week	Aire-stage	0.715455
W4BCMALE	W4BCMALE_T455_171	WT	4week	Aire-stage	1.16548
W4BCMALE	W4BCMALE_T455_175	WT	4week	Aire-stage	0.89984
W4BCMALE	W4BCMALE_T455_187	WT	4week	Aire-stage	1.92372
W4BCMALE	W4BCMALE_T455_189	WT	4week	Aire-stage	0
W4BCMALE	W4BCMALE_T455_192	WT	4week	Aire-stage	1.25052
W4BCMALE	W4BCMALE_T472_52	WT	4week	Aire-stage	1.76986
W4BCMALE	W4BCMALE_T472_57	WT	4week	mimetic	1.08391
W4BCMALE	W4BCMALE_T472_65	WT	4week	Aire-stage	0.9059
W4BCMALE	W4BCMALE_T472_73	WT	4week	Aire-stage	0
W4BCMALE	W4BCMALE_T472_86	WT	4week	Aire-stage	1.60445
W4BCMALE	W4BCMALE_T472_90	WT	4week	Aire-stage	0.973854
W4BCMALE	W4BCMALE_T472_92	WT	4week	Aire-stage	1.13165
W4BCMALE	W4BCMALE_T473_100	WT	4week	Aire-stage	1.65847
W4BCMALE	W4BCMALE_T473_111	WT	4week	Aire-stage	0.765705
W4BCMALE	W4BCMALE_T473_122	WT	4week	Aire-stage	0.612692
W4BCMALE	W4BCMALE_T473_138	WT	4week	mimetic	0.543732
W4BCMALE	W4BCMALE_T473_142	WT	4week	Aire-stage	0
W4BCMALE	W4BCMALE_T473_159	WT	4week	Aire-stage	1.51887
W4BCMALE	W4BCMALE_T473_166	WT	4week	Aire-stage	0.208783
W4BCMALE	W4BCMALE_T473_174	WT	4week	Aire-stage	1.60041
W4BCMALE	W4BCMALE_T474_12	WT	4week	Aire-stage	1.60459
W4BCMALE	W4BCMALE_T474_28	WT	4week	Aire-stage	1.72952
W4BCMALE	W4BCMALE_T474_36	WT	4week	Aire-stage	0.911467
W4BCMALE	W4BCMALE_T474_40	WT	4week	Aire-stage	2.83336
W4BCMALE	W4BCMALE_T474_56	WT	4week	mimetic	0
W4BCMALE	W4BCMALE_T474_75	WT	4week	mimetic	0
W4BCMALE	W4BCMALE_T474_77	WT	4week	mimetic	0.81542
W4BCMALE	W4BCMALE_T474_83	WT	4week	Aire-stage	1.83608
W4BCMALE	W4BCMALE_T474_85	WT	4week	mimetic	0
W4BCMALE	W4BCMALE_T474_92	WT	4week	mimetic	0
W4BCMALE	W4BCMALE_T475_103	WT	4week	Aire-stage	1.1333
W4BCMALE	W4BCMALE_T475_121	WT	4week	Aire-stage	1.20859
W4BCMALE	W4BCMALE_T475_127	WT	4week	Aire-stage	0
W4BCMALE	W4BCMALE_T475_137	WT	4week	mimetic	0
W4BCMALE	W4BCMALE_T475_157	WT	4week	mimetic	0
W4BCMALE	W4BCMALE_T475_168	WT	4week	Aire-stage	0.930669
W4BCMALE	W4BCMALE_T475_181	WT	4week	mimetic	0
W4BCMALE	W4BCMALE_T475_182	WT	4week	mimetic	0
W4BCMALE	W4BCMALE_T476_3	WT	4week	Aire-stage	0.617765
W4BCMALE	W4BCMALE_T476_4	WT	4week	Aire-stage	2.60751
W4BCMALE	W4BCMALE_T476_7	WT	4week	Aire-stage	2.5629
W4BCMALE	W4BCMALE_T476_9	WT	4week	Aire-stage	3.01641
W4BCMALE	W4BCMALE_T476_16	WT	4week	Aire-stage	0.624456
W4BCMALE	W4BCMALE_T476_29	WT	4week	Aire-stage	0
W4BCMALE	W4BCMALE_T476_37	WT	4week	mimetic	0
W4BCMALE	W4BCMALE_T476_56	WT	4week	Aire-stage	0.662084
W4BCMALE	W4BCMALE_T476_76	WT	4week	Aire-stage	1.02145
W4BCMALE	W4BCMALE_T476_88	WT	4week	Aire-stage	0
W4BCMALE	W4BCMALE_T476_96	WT	4week	Aire-stage	0.909687
W4BCMALE	W4BCMALE_T477_104	WT	4week	Aire-stage	0.626656
W4BCMALE	W4BCMALE_T477_116	WT	4week	mimetic	0
W4BCMALE	W4BCMALE_T477_133	WT	4week	Aire-stage	2.16601
W4BCMALE	W4BCMALE_T477_176	WT	4week	Aire-stage	0
W4BCMALE	W4BCMALE_T477_182	WT	4week	Aire-stage	2.26731
W4BCMALE	W4BCMALE_T478_1	WT	4week	Aire-stage	0.560703
W4BCMALE	W4BCMALE_T478_2	WT	4week	mimetic	1.90003
W4BCMALE	W4BCMALE_T478_4	WT	4week	Aire-stage	0
W4BCMALE	W4BCMALE_T478_13	WT	4week	Aire-stage	1.12017
W4BCMALE	W4BCMALE_T478_15	WT	4week	mimetic	0.564327
W4BCMALE	W4BCMALE_T478_22	WT	4week	Aire-stage	1.47856
W4BCMALE	W4BCMALE_T478_23	WT	4week	Aire-stage	2.66394
W4BCMALE	W4BCMALE_T478_32	WT	4week	Aire-stage	0.540823
W4BCMALE	W4BCMALE_T478_35	WT	4week	Aire-stage	1.15148
W4BCMALE	W4BCMALE_T478_36	WT	4week	mimetic	0
W4BCMALE	W4BCMALE_T478_39	WT	4week	Aire-stage	2.45784
W4BCMALE	W4BCMALE_T478_45	WT	4week	Aire-stage	1.35237
W4BCMALE	W4BCMALE_T478_47	WT	4week	mimetic	0
W4BCMALE	W4BCMALE_T478_54	WT	4week	Aire-stage	2.54812
W4BCMALE	W4BCMALE_T478_58	WT	4week	Aire-stage	0
W4BCMALE	W4BCMALE_T478_60	WT	4week	Aire-stage	1.88216
W4BCMALE	W4BCMALE_T478_68	WT	4week	Aire-stage	1.67245
W4BCMALE	W4BCMALE_T478_79	WT	4week	Aire-stage	0
W4BCMALE	W4BCMALE_T478_82	WT	4week	mimetic	1.60797
W4BCMALE	W4BCMALE_T478_86	WT	4week	mimetic	0
W4BCMALE	W4BCMALE_T478_87	WT	4week	Aire-stage	0.869075
W4BCMALE	W4BCMALE_T478_89	WT	4week	Aire-stage	1.47068
W4BCMALE	W4BCMALE_T479_112	WT	4week	Aire-stage	0.826718
W4BCMALE	W4BCMALE_T479_124	WT	4week	Aire-stage	1.63292
W4BCMALE	W4BCMALE_T479_127	WT	4week	mimetic	0
W4BCMALE	W4BCMALE_T479_128	WT	4week	Aire-stage	0.96484
W4BCMALE	W4BCMALE_T479_129	WT	4week	Aire-stage	1.57122
W4BCMALE	W4BCMALE_T479_136	WT	4week	Aire-stage	2.30346
W4BCMALE	W4BCMALE_T479_143	WT	4week	mimetic	0
W4BCMALE	W4BCMALE_T479_144	WT	4week	mimetic	0
W4BCMALE	W4BCMALE_T479_149	WT	4week	Aire-stage	0
W4BCMALE	W4BCMALE_T479_155	WT	4week	Aire-stage	0
W4BCMALE	W4BCMALE_T479_168	WT	4week	mimetic	0
W4BCMALE	W4BCMALE_T479_170	WT	4week	Aire-stage	0
W4BCMALE	W4BCMALE_T479_174	WT	4week	Aire-stage	0
W4BCMALE	W4BCMALE_T479_175	WT	4week	Aire-stage	0
W4BCMALE	W4BCMALE_T479_176	WT	4week	Aire-stage	0.625986
W4BCMALE	W4BCMALE_T479_186	WT	4week	mimetic	0
W4BCMALE	W4BCMALE_T480_15	WT	4week	Aire-stage	1.3039
W4BCMALE	W4BCMALE_T480_24	WT	4week	Aire-stage	1.04359
W4BCMALE	W4BCMALE_T480_31	WT	4week	Aire-stage	0.972384
W4BCMALE	W4BCMALE_T480_36	WT	4week	mimetic	0
W4BCMALE	W4BCMALE_T480_46	WT	4week	Aire-stage	1.66658
W4BCMALE	W4BCMALE_T480_50	WT	4week	Aire-stage	1.23827
W4BCMALE	W4BCMALE_T480_60	WT	4week	mimetic	0
W4BCMALE	W4BCMALE_T480_77	WT	4week	Aire-stage	1.56015
W4BCMALE	W4BCMALE_T480_81	WT	4week	mimetic	0
W4BCMALE	W4BCMALE_T481_121	WT	4week	Aire-stage	1.94322
W4BCMALE	W4BCMALE_T481_127	WT	4week	Aire-stage	0.767453
W4BCMALE	W4BCMALE_T481_135	WT	4week	Aire-stage	1.69881
W4BCMALE	W4BCMALE_T481_139	WT	4week	Aire-stage	1.13132
W4BCMALE	W4BCMALE_T481_141	WT	4week	mimetic	1.72323
W4BCMALE	W4BCMALE_T481_153	WT	4week	Aire-stage	0.868602
W4BCMALE	W4BCMALE_T481_159	WT	4week	Aire-stage	0.823704
W4BCMALE	W4BCMALE_T481_169	WT	4week	mimetic	0
W4BCMALE	W4BCMALE_T481_174	WT	4week	Aire-stage	0.93282
W4BCMALE	W4BCMALE_T481_180	WT	4week	Aire-stage	0.977194
W4BCMALE	W4BCMALE_T482_8	WT	4week	mimetic	0
W4BCMALE	W4BCMALE_T482_12	WT	4week	Aire-stage	1.80206
W4BCMALE	W4BCMALE_T482_25	WT	4week	Aire-stage	1.42233
W4BCMALE	W4BCMALE_T482_26	WT	4week	Aire-stage	1.30723
W4BCMALE	W4BCMALE_T482_32	WT	4week	Aire-stage	1.3061
W4BCMALE	W4BCMALE_T482_51	WT	4week	Aire-stage	1.33649
W4BCMALE	W4BCMALE_T482_62	WT	4week	Aire-stage	0
W4BCMALE	W4BCMALE_T482_70	WT	4week	mimetic	0.903912
W4BCMALE	W4BCMALE_T482_71	WT	4week	Aire-stage	0
W4BCMALE	W4BCMALE_T483_107	WT	4week	Aire-stage	1.7
W4BCMALE	W4BCMALE_T483_137	WT	4week	Aire-stage	2.33035
W4BCMALE	W4BCMALE_T483_138	WT	4week	Aire-stage	0
W4BCMALE	W4BCMALE_T483_149	WT	4week	Aire-stage	1.85492
W4BCMALE	W4BCMALE_T483_153	WT	4week	Aire-stage	1.36938
W4BCMALE	W4BCMALE_T483_177	WT	4week	Aire-stage	0
W4BCMALE	W4BCMALE_T483_180	WT	4week	Aire-stage	0
W4BCMALE	W4BCMALE_T483_183	WT	4week	Aire-stage	0
W4BCMALE	W4BCMALE_T484_5	WT	4week	Aire-stage	3.48041
W4BCMALE	W4BCMALE_T484_8	WT	4week	Aire-stage	0.765764
W4BCMALE	W4BCMALE_T484_13	WT	4week	Aire-stage	0
W4BCMALE	W4BCMALE_T484_17	WT	4week	Aire-stage	2.09852
W4BCMALE	W4BCMALE_T484_30	WT	4week	Aire-stage	2.15832
W4BCMALE	W4BCMALE_T484_31	WT	4week	Aire-stage	0
W4BCMALE	W4BCMALE_T484_39	WT	4week	Aire-stage	0.847318
W4BCMALE	W4BCMALE_T484_41	WT	4week	Aire-stage	2.45138
W4BCMALE	W4BCMALE_T484_53	WT	4week	Aire-stage	1.30688
W4BCMALE	W4BCMALE_T484_64	WT	4week	Aire-stage	3.80174
W4BCMALE	W4BCMALE_T484_86	WT	4week	Aire-stage	2.12348
W4BCMALE	W4BCMALE_T484_94	WT	4week	Aire-stage	1.04611
W4BCMALE	W4BCMALE_T485_108	WT	4week	Aire-stage	0.946637
W4BCMALE	W4BCMALE_T485_118	WT	4week	Aire-stage	0
W4BCMALE	W4BCMALE_T485_119	WT	4week	mimetic	0
W4BCMALE	W4BCMALE_T485_136	WT	4week	Aire-stage	0.891368
W4BCMALE	W4BCMALE_T485_137	WT	4week	Aire-stage	0
W4BCMALE	W4BCMALE_T485_138	WT	4week	Aire-stage	1.22081
W4BCMALE	W4BCMALE_T485_139	WT	4week	Aire-stage	1.54055
W4BCMALE	W4BCMALE_T485_140	WT	4week	mimetic	0
W4BCMALE	W4BCMALE_T485_160	WT	4week	Aire-stage	0.882499
W4BCMALE	W4BCMALE_T485_170	WT	4week	Aire-stage	1.06584
W4BCMALE	W4BCMALE_T485_171	WT	4week	Aire-stage	1.25474
W4BCMALE	W4BCMALE_T485_179	WT	4week	Aire-stage	1.73906
W4BCMALE	W4BCMALE_T486_5	WT	4week	Aire-stage	1.02323
W4BCMALE	W4BCMALE_T486_11	WT	4week	Aire-stage	0.617748
W4BCMALE	W4BCMALE_T486_40	WT	4week	Aire-stage	1.79441
W4BCMALE	W4BCMALE_T486_49	WT	4week	Aire-stage	0
W4BCMALE	W4BCMALE_T486_52	WT	4week	Aire-stage	2.10933
W4BCMALE	W4BCMALE_T486_56	WT	4week	Aire-stage	0.685709
W4BCMALE	W4BCMALE_T486_60	WT	4week	mimetic	0
W4BCMALE	W4BCMALE_T486_65	WT	4week	Aire-stage	0
W4BCMALE	W4BCMALE_T486_74	WT	4week	Aire-stage	1.28968
W4BCMALE	W4BCMALE_T486_76	WT	4week	Aire-stage	0.708898
W4BCMALE	W4BCMALE_T487_102	WT	4week	Aire-stage	1.62894
W4BCMALE	W4BCMALE_T487_107	WT	4week	Aire-stage	0
W4BCMALE	W4BCMALE_T487_108	WT	4week	Aire-stage	0.93178
W4BCMALE	W4BCMALE_T487_109	WT	4week	Aire-stage	1.8321
W4BCMALE	W4BCMALE_T487_121	WT	4week	Aire-stage	0
W4BCMALE	W4BCMALE_T487_139	WT	4week	Aire-stage	1.37615
W4BCMALE	W4BCMALE_T487_142	WT	4week	Aire-stage	1.87954
W4BCMALE	W4BCMALE_T487_171	WT	4week	Aire-stage	0
W4BCMALE	W4BCMALE_T496_34	WT	4week	Aire-stage	2.47887
W4BCMALE	W4BCMALE_T496_35	WT	4week	Aire-stage	0
W4BCMALE	W4BCMALE_T496_41	WT	4week	mimetic	0
W4BCMALE	W4BCMALE_T496_44	WT	4week	Aire-stage	1.88055
W4BCMALE	W4BCMALE_T496_49	WT	4week	Aire-stage	1.86974
W4BCMALE	W4BCMALE_T496_60	WT	4week	Aire-stage	0
W4BCMALE	W4BCMALE_T496_67	WT	4week	Aire-stage	0
W4BCMALE	W4BCMALE_T496_68	WT	4week	Aire-stage	1.84097
W4BCMALE	W4BCMALE_T496_77	WT	4week	Aire-stage	1.53828
W4BCMALE	W4BCMALE_T496_84	WT	4week	mimetic	0
W4BCMALE	W4BCMALE_T496_88	WT	4week	Aire-stage	0.917893
W4BCMALE	W4BCMALE_T496_94	WT	4week	Aire-stage	0
W4BCMALE	W4BCMALE_T497_97	WT	4week	Aire-stage	0
W4BCMALE	W4BCMALE_T497_101	WT	4week	Aire-stage	2.65968
W4BCMALE	W4BCMALE_T497_103	WT	4week	mimetic	0
W4BCMALE	W4BCMALE_T497_104	WT	4week	Aire-stage	0
W4BCMALE	W4BCMALE_T497_110	WT	4week	Aire-stage	0
W4BCMALE	W4BCMALE_T497_115	WT	4week	Aire-stage	1.39471
W4BCMALE	W4BCMALE_T497_117	WT	4week	Aire-stage	2.62326
W4BCMALE	W4BCMALE_T497_118	WT	4week	Aire-stage	0
W4BCMALE	W4BCMALE_T497_133	WT	4week	Aire-stage	1.83045
W4BCMALE	W4BCMALE_T497_143	WT	4week	Aire-stage	0
W4BCMALE	W4BCMALE_T497_153	WT	4week	Aire-stage	2.11811
W4BCMALE	W4BCMALE_T497_155	WT	4week	Aire-stage	2.02842
W4BCMALE	W4BCMALE_T497_162	WT	4week	Aire-stage	1.40961
W4BCMALE	W4BCMALE_T497_163	WT	4week	Aire-stage	0
W4BCMALE	W4BCMALE_T497_166	WT	4week	Aire-stage	0
W4BCMALE	W4BCMALE_T497_176	WT	4week	Aire-stage	1.40091
W4BCMALE	W4BCMALE_T497_178	WT	4week	Aire-stage	1.16194
W4BCMALE	W4BCMALE_T498_9	WT	4week	mimetic	0
W4BCMALE	W4BCMALE_T498_11	WT	4week	mimetic	0
W4BCMALE	W4BCMALE_T498_12	WT	4week	Aire-stage	0
W4BCMALE	W4BCMALE_T498_34	WT	4week	Aire-stage	1.91477
W4BCMALE	W4BCMALE_T498_58	WT	4week	Aire-stage	2.30875
W4BCMALE	W4BCMALE_T498_74	WT	4week	Aire-stage	0.902821
W4BCMALE	W4BCMALE_T498_81	WT	4week	mimetic	0
W4BCMALE	W4BCMALE_T498_88	WT	4week	mimetic	0.608779
W4BCMALE	W4BCMALE_T498_90	WT	4week	Aire-stage	0
W4BCMALE	W4BCMALE_T499_101	WT	4week	Aire-stage	0
W4BCMALE	W4BCMALE_T499_113	WT	4week	Aire-stage	0.932825
W4BCMALE	W4BCMALE_T499_140	WT	4week	Aire-stage	0
W4BCMALE	W4BCMALE_T499_155	WT	4week	Aire-stage	0.758319
W4BCMALE	W4BCMALE_T499_158	WT	4week	Aire-stage	1.33378
W4BCMALE	W4BCMALE_T499_162	WT	4week	Aire-stage	1.03854
W4BCMALE	W4BCMALE_T499_168	WT	4week	Aire-stage	1.61073
W4BCMALE	W4BCMALE_T499_171	WT	4week	Aire-stage	0
W4BCMALE	W4BCMALE_T499_172	WT	4week	mimetic	0
W4BCMALE	W4BCMALE_T500_5	WT	4week	Aire-stage	1.19064
W4BCMALE	W4BCMALE_T500_9	WT	4week	Aire-stage	2.22766
W4BCMALE	W4BCMALE_T500_16	WT	4week	Aire-stage	0
W4BCMALE	W4BCMALE_T500_17	WT	4week	Aire-stage	1.48362
W4BCMALE	W4BCMALE_T500_20	WT	4week	Aire-stage	1.04168
W4BCMALE	W4BCMALE_T500_25	WT	4week	Aire-stage	2.13929
W4BCMALE	W4BCMALE_T500_26	WT	4week	Aire-stage	1.84598
W4BCMALE	W4BCMALE_T500_29	WT	4week	mimetic	0
W4BCMALE	W4BCMALE_T500_48	WT	4week	Aire-stage	1.15483
W4BCMALE	W4BCMALE_T500_74	WT	4week	mimetic	0
W4BCMALE	W4BCMALE_T500_75	WT	4week	mimetic	0
W4BCMALE	W4BCMALE_T500_83	WT	4week	Aire-stage	1.76332
W4BCMALE	W4BCMALE_T500_85	WT	4week	Aire-stage	2.90735
W4BCMALE	W4BCMALE_T500_86	WT	4week	Aire-stage	2.16753
W4BCMALE	W4BCMALE_T500_89	WT	4week	Aire-stage	0.732566
W4BCMALE	W4BCMALE_T500_94	WT	4week	Aire-stage	2.22121
W4BCMALE	W4BCMALE_T500_95	WT	4week	Aire-stage	2.02766
W4BCMALE	W4BCMALE_T501_109	WT	4week	Aire-stage	2.66961
W4BCMALE	W4BCMALE_T501_113	WT	4week	Aire-stage	0
W4BCMALE	W4BCMALE_T501_116	WT	4week	Aire-stage	1.48691
W4BCMALE	W4BCMALE_T501_118	WT	4week	mimetic	0
W4BCMALE	W4BCMALE_T501_119	WT	4week	Aire-stage	0
W4BCMALE	W4BCMALE_T501_121	WT	4week	Aire-stage	0
W4BCMALE	W4BCMALE_T501_125	WT	4week	mimetic	0
W4BCMALE	W4BCMALE_T501_133	WT	4week	Aire-stage	0
W4BCMALE	W4BCMALE_T501_147	WT	4week	Aire-stage	2.49197
W4BCMALE	W4BCMALE_T501_150	WT	4week	Aire-stage	1.53419
W4BCMALE	W4BCMALE_T501_168	WT	4week	mimetic	0
W4BCMALE	W4BCMALE_T501_192	WT	4week	Aire-stage	0
W4BCMALE	W4BCMALE_T502_11	WT	4week	mimetic	0
W4BCMALE	W4BCMALE_T502_19	WT	4week	Aire-stage	0
W4BCMALE	W4BCMALE_T502_37	WT	4week	Aire-stage	1.93957
W4BCMALE	W4BCMALE_T502_42	WT	4week	Aire-stage	0.720942
W4BCMALE	W4BCMALE_T502_69	WT	4week	mimetic	0
W4BCMALE	W4BCMALE_T503_9_100	WT	4week	Aire-stage	2.51953
W4BCMALE	W4BCMALE_T503_9_111	WT	4week	mimetic	0
W4BCMALE	W4BCMALE_T503_9_134	WT	4week	Aire-stage	1.24337
W4BCMALE	W4BCMALE_T503_9_156	WT	4week	Aire-stage	1.46956
W4BCMALE	W4BCMALE_T503_9_160	WT	4week	Aire-stage	1.9564
W4BCMALE	W4BCMALE_T503_9_166	WT	4week	mimetic	0
W4BCMALE	W4BCMALE_T503_9_175	WT	4week	mimetic	1.23878
W4BCMALE	W4BCMALE_T503_9_180	WT	4week	mimetic	2.3765
W4BCMALE	W4BCMALE_T503_9_181	WT	4week	Aire-stage	3.63881
W4BCMALE	W4BCMALE_T520_8_3	WT	4week	Aire-stage	0
W4BCMALE	W4BCMALE_T520_8_5	WT	4week	mimetic	2.00958
W4BCMALE	W4BCMALE_T520_8_25	WT	4week	Aire-stage	0
W4BCMALE	W4BCMALE_T520_8_31	WT	4week	Aire-stage	0
W4BCMALE	W4BCMALE_T520_8_35	WT	4week	Aire-stage	0
W4BCMALE	W4BCMALE_T520_8_51	WT	4week	Aire-stage	0
W4BCMALE	W4BCMALE_T520_8_52	WT	4week	Aire-stage	0
W4BCMALE	W4BCMALE_T520_8_56	WT	4week	Aire-stage	0
W4BCMALE	W4BCMALE_T520_8_87	WT	4week	Aire-stage	1.57521
W4BCMALE	W4BCMALE_T520_8_90	WT	4week	Aire-stage	0
W4BCMALE	W4BCMALE_T520_8_93	WT	4week	mimetic	0
W4BCMALE	W4BCMALE_T521_7_101	WT	4week	Aire-stage	0
W4BCMALE	W4BCMALE_T521_7_106	WT	4week	Aire-stage	0
W4BCMALE	W4BCMALE_T521_7_119	WT	4week	Aire-stage	0
W4BCMALE	W4BCMALE_T521_7_123	WT	4week	Aire-stage	2.51511
W4BCMALE	W4BCMALE_T521_7_135	WT	4week	Aire-stage	1.45665
W4BCMALE	W4BCMALE_T521_7_139	WT	4week	mimetic	0
W4BCMALE	W4BCMALE_T521_7_140	WT	4week	Aire-stage	0.882635
W4BCMALE	W4BCMALE_T521_7_143	WT	4week	Aire-stage	0
W4BCMALE	W4BCMALE_T521_7_147	WT	4week	Aire-stage	2.96346
W4BCMALE	W4BCMALE_T521_7_159	WT	4week	mimetic	0
W4BCMALE	W4BCMALE_T521_7_173	WT	4week	Aire-stage	0
W4BCMALE	W4BCMALE_T521_7_180	WT	4week	mimetic	1.22374
W4BCMALE	W4BCMALE_T521_7_184	WT	4week	Aire-stage	2.32796
W4BCMALE	W4BCMALE_T521_7_187	WT	4week	mimetic	0
W4BCMALE	W4BCMALE_T522_6_4	WT	4week	Aire-stage	0
W4BCMALE	W4BCMALE_T522_6_11	WT	4week	Aire-stage	1.16187
W4BCMALE	W4BCMALE_T522_6_20	WT	4week	Aire-stage	0
W4BCMALE	W4BCMALE_T522_6_27	WT	4week	Aire-stage	0.944493
W4BCMALE	W4BCMALE_T522_6_30	WT	4week	mimetic	0
W4BCMALE	W4BCMALE_T522_6_35	WT	4week	Aire-stage	0
W4BCMALE	W4BCMALE_T522_6_44	WT	4week	Aire-stage	0
W4BCMALE	W4BCMALE_T522_6_50	WT	4week	Aire-stage	0
W4BCMALE	W4BCMALE_T522_6_55	WT	4week	Aire-stage	0
W4BCMALE	W4BCMALE_T522_6_58	WT	4week	Aire-stage	0
W4BCMALE	W4BCMALE_T522_6_61	WT	4week	Aire-stage	0
W4BCMALE	W4BCMALE_T522_6_67	WT	4week	Aire-stage	1.6567
W4BCMALE	W4BCMALE_T522_6_74	WT	4week	Aire-stage	0
W4BCMALE	W4BCMALE_T522_6_75	WT	4week	Aire-stage	0
W4BCMALE	W4BCMALE_T522_6_90	WT	4week	Aire-stage	1.49131
W4BCMALE	W4BCMALE_T522_6_96	WT	4week	mimetic	0
W4BCMALE	W4BCMALE_T523_5_97	WT	4week	Aire-stage	1.79304
W4BCMALE	W4BCMALE_T523_5_108	WT	4week	Aire-stage	0
W4BCMALE	W4BCMALE_T523_5_113	WT	4week	Aire-stage	0
W4BCMALE	W4BCMALE_T523_5_121	WT	4week	Aire-stage	1.74064
W4BCMALE	W4BCMALE_T523_5_133	WT	4week	Aire-stage	0
W4BCMALE	W4BCMALE_T523_5_136	WT	4week	Aire-stage	2.13198
W4BCMALE	W4BCMALE_T523_5_141	WT	4week	mimetic	0
W4BCMALE	W4BCMALE_T523_5_148	WT	4week	Aire-stage	0.722762
W4BCMALE	W4BCMALE_T523_5_165	WT	4week	Aire-stage	0
W4BCMALE	W4BCMALE_T523_5_168	WT	4week	Aire-stage	0
W4BCMALE	W4BCMALE_T523_5_170	WT	4week	Aire-stage	0
W4BCMALE	W4BCMALE_T523_5_185	WT	4week	Aire-stage	0
W4BCMALE	W4BCMALE_T523_5_191	WT	4week	Aire-stage	2.5629
W4BCMALE	W4BCMALE_T524_4_3	WT	4week	Aire-stage	0
W4BCMALE	W4BCMALE_T524_4_14	WT	4week	Aire-stage	0
W4BCMALE	W4BCMALE_T524_4_15	WT	4week	Aire-stage	0
W4BCMALE	W4BCMALE_T524_4_22	WT	4week	Aire-stage	0
W4BCMALE	W4BCMALE_T524_4_30	WT	4week	Aire-stage	0
W4BCMALE	W4BCMALE_T524_4_37	WT	4week	Aire-stage	0
W4BCMALE	W4BCMALE_T524_4_39	WT	4week	Aire-stage	0
W4BCMALE	W4BCMALE_T524_4_54	WT	4week	Aire-stage	0
W4BCMALE	W4BCMALE_T524_4_56	WT	4week	Aire-stage	0
W4BCMALE	W4BCMALE_T524_4_62	WT	4week	Aire-stage	0
W4BCMALE	W4BCMALE_T524_4_73	WT	4week	Aire-stage	1.31791
W4BCMALE	W4BCMALE_T524_4_78	WT	4week	Aire-stage	0
W4BCMALE	W4BCMALE_T524_4_80	WT	4week	Aire-stage	0
W4BCMALE	W4BCMALE_T524_4_90	WT	4week	Aire-stage	2.50461
W4BCMALE	W4BCMALE_T524_4_92	WT	4week	mimetic	0
W4BCMALE	W4BCMALE_T525_3_113	WT	4week	mimetic	0
W4BCMALE	W4BCMALE_T525_3_157	WT	4week	Aire-stage	0
W4BCMALE	W4BCMALE_T525_3_163	WT	4week	Aire-stage	0
W4BCMALE	W4BCMALE_T525_3_168	WT	4week	mimetic	0
W4BCMALE	W4BCMALE_T525_3_186	WT	4week	Aire-stage	0
W4BCMALE	W4BCMALE_T526_2_22	WT	4week	Aire-stage	1.79332
W4BCMALE	W4BCMALE_T526_2_32	WT	4week	Aire-stage	0
W4BCMALE	W4BCMALE_T526_2_38	WT	4week	mimetic	0
W4BCMALE	W4BCMALE_T526_2_44	WT	4week	Aire-stage	2.30304
W4BCMALE	W4BCMALE_T526_2_47	WT	4week	Aire-stage	1.00032
W4BCMALE	W4BCMALE_T526_2_53	WT	4week	Aire-stage	0.836651
W4BCMALE	W4BCMALE_T526_2_55	WT	4week	Aire-stage	1.83933
W4BCMALE	W4BCMALE_T526_2_58	WT	4week	Aire-stage	1.79023
W4BCMALE	W4BCMALE_T526_2_59	WT	4week	Aire-stage	0
W4BCMALE	W4BCMALE_T526_2_60	WT	4week	Aire-stage	2.05023
W4BCMALE	W4BCMALE_T526_2_68	WT	4week	Aire-stage	0
W4BCMALE	W4BCMALE_T526_2_92	WT	4week	Aire-stage	0.491244
W4BCMALE	W4BCMALE_T527_1_116	WT	4week	Aire-stage	2.37388
W4BCMALE	W4BCMALE_T527_1_126	WT	4week	mimetic	0
W4BCMALE	W4BCMALE_T527_1_130	WT	4week	mimetic	0
W4BCMALE	W4BCMALE_T527_1_134	WT	4week	Aire-stage	1.34296
W4BCMALE	W4BCMALE_T527_1_135	WT	4week	mimetic	0
W4BCMALE	W4BCMALE_T527_1_140	WT	4week	mimetic	0
W4BCMALE	W4BCMALE_T527_1_148	WT	4week	Aire-stage	0.950124
W4BCMALE	W4BCMALE_T527_1_149	WT	4week	Aire-stage	0.608741
W4BCMALE	W4BCMALE_T527_1_161	WT	4week	Aire-stage	0
W4BCMALE	W4BCMALE_T527_1_183	WT	4week	Aire-stage	0
W4BCMALE	W4BCMALE_T528_4	WT	4week	Aire-stage	0
W4BCMALE	W4BCMALE_T528_31	WT	4week	mimetic	0
W4BCMALE	W4BCMALE_T528_36	WT	4week	Aire-stage	0
W4BCMALE	W4BCMALE_T528_39	WT	4week	Aire-stage	0
W4BCMALE	W4BCMALE_T528_54	WT	4week	mimetic	1.34355
W4BCMALE	W4BCMALE_T528_56	WT	4week	Aire-stage	1.14953
W4BCMALE	W4BCMALE_T528_65	WT	4week	Aire-stage	1.69856
W4BCMALE	W4BCMALE_T528_66	WT	4week	Aire-stage	1.86195
W4BCMALE	W4BCMALE_T528_78	WT	4week	Aire-stage	0
W4BCMALE	W4BCMALE_T528_79	WT	4week	Aire-stage	0.651826
W4BCMALE	W4BCMALE_T528_80	WT	4week	Aire-stage	0
W4BCMALE	W4BCMALE_T528_86	WT	4week	Aire-stage	1.54167
W4BCMALE	W4BCMALE_T529_110	WT	4week	Aire-stage	0
W4BCMALE	W4BCMALE_T529_116	WT	4week	mimetic	0
W4BCMALE	W4BCMALE_T529_118	WT	4week	Aire-stage	0
W4BCMALE	W4BCMALE_T529_125	WT	4week	Aire-stage	0
W4BCMALE	W4BCMALE_T529_126	WT	4week	Aire-stage	1.16507
W4BCMALE	W4BCMALE_T529_134	WT	4week	Aire-stage	1.98804
W4BCMALE	W4BCMALE_T529_137	WT	4week	mimetic	0
W4BCMALE	W4BCMALE_T529_150	WT	4week	Aire-stage	1.79561
W4BCMALE	W4BCMALE_T529_183	WT	4week	Aire-stage	3.81223
W4BCMALE	W4BCMALE_T529_188	WT	4week	Aire-stage	0
W4BCMALE	W4BCMALE_T529_192	WT	4week	Aire-stage	0
W4BCMALE	W4BCMALE_T530_2	WT	4week	Aire-stage	0
W4BCMALE	W4BCMALE_T530_9	WT	4week	Aire-stage	0
W4BCMALE	W4BCMALE_T530_16	WT	4week	Aire-stage	2.77834
W4BCMALE	W4BCMALE_T530_24	WT	4week	Aire-stage	1.38705
W4BCMALE	W4BCMALE_T530_35	WT	4week	Aire-stage	0
W4BCMALE	W4BCMALE_T530_51	WT	4week	Aire-stage	0
W4BCMALE	W4BCMALE_T530_56	WT	4week	Aire-stage	0
W4BCMALE	W4BCMALE_T530_63	WT	4week	Aire-stage	0
W4BCMALE	W4BCMALE_T530_73	WT	4week	Aire-stage	2.03749
W4BCMALE	W4BCMALE_T530_78	WT	4week	Aire-stage	2.22568
W4BCMALE	W4BCMALE_T531_101	WT	4week	Aire-stage	0
W4BCMALE	W4BCMALE_T531_102	WT	4week	Aire-stage	0
W4BCMALE	W4BCMALE_T531_113	WT	4week	Aire-stage	1.81829
W4BCMALE	W4BCMALE_T531_114	WT	4week	mimetic	2.01334
W4BCMALE	W4BCMALE_T531_127	WT	4week	Aire-stage	2.55777
W4BCMALE	W4BCMALE_T531_128	WT	4week	mimetic	0
W4BCMALE	W4BCMALE_T531_135	WT	4week	Aire-stage	1.53165
W4BCMALE	W4BCMALE_T531_137	WT	4week	mimetic	0
W4BCMALE	W4BCMALE_T531_153	WT	4week	Aire-stage	1.32229
W4BCMALE	W4BCMALE_T531_164	WT	4week	Aire-stage	0
W4BCMALE	W4BCMALE_T531_169	WT	4week	mimetic	0
W4BCMALE	W4BCMALE_T531_179	WT	4week	Aire-stage	1.47793
W4BCMALE	W4BCMALE_T531_185	WT	4week	mimetic	0
W4BCMALE	W4BCMALE_T531_187	WT	4week	Aire-stage	0
W4BCMALE	W4BCMALE_T531_188	WT	4week	Aire-stage	2.8093
W4BCMALE	W4BCMALE_T531_189	WT	4week	Aire-stage	0.844358
W4BCMALE	W4BCMALE_T532_3	WT	4week	Aire-stage	0
W4BCMALE	W4BCMALE_T532_11	WT	4week	mimetic	1.56748
W4BCMALE	W4BCMALE_T532_17	WT	4week	Aire-stage	0.971238
W4BCMALE	W4BCMALE_T532_20	WT	4week	Aire-stage	0.679739
W4BCMALE	W4BCMALE_T532_24	WT	4week	mimetic	0
W4BCMALE	W4BCMALE_T532_40	WT	4week	Aire-stage	0
W4BCMALE	W4BCMALE_T532_49	WT	4week	Aire-stage	0
W4BCMALE	W4BCMALE_T532_64	WT	4week	Aire-stage	0
W4BCMALE	W4BCMALE_T532_70	WT	4week	Aire-stage	0
W4BCMALE	W4BCMALE_T532_78	WT	4week	mimetic	0
W4BCMALE	W4BCMALE_T532_87	WT	4week	Aire-stage	3.5622
W4BCMALE	W4BCMALE_T532_88	WT	4week	Aire-stage	1.14471
W4BCMALE	W4BCMALE_T533_101	WT	4week	Aire-stage	1.15828
W4BCMALE	W4BCMALE_T533_103	WT	4week	Aire-stage	2.87037
W4BCMALE	W4BCMALE_T533_104	WT	4week	Aire-stage	1.19875
W4BCMALE	W4BCMALE_T533_117	WT	4week	Aire-stage	0
W4BCMALE	W4BCMALE_T533_119	WT	4week	Aire-stage	1.52522
W4BCMALE	W4BCMALE_T533_124	WT	4week	Aire-stage	2.21469
W4BCMALE	W4BCMALE_T533_131	WT	4week	Aire-stage	0
W4BCMALE	W4BCMALE_T533_133	WT	4week	Aire-stage	2.09874
W4BCMALE	W4BCMALE_T533_140	WT	4week	Aire-stage	0
W4BCMALE	W4BCMALE_T533_141	WT	4week	Aire-stage	0
W4BCMALE	W4BCMALE_T533_143	WT	4week	Aire-stage	1.47727
W4BCMALE	W4BCMALE_T533_153	WT	4week	Aire-stage	2.03931
W4BCMALE	W4BCMALE_T533_168	WT	4week	mimetic	2.03326
W4BCMALE	W4BCMALE_T533_169	WT	4week	Aire-stage	1.8065
W4BCMALE	W4BCMALE_T533_171	WT	4week	Aire-stage	0
W4BCMALE	W4BCMALE_T533_178	WT	4week	Aire-stage	0
W4BCMALE	W4BCMALE_T533_190	WT	4week	Aire-stage	1.78987
W4BCMALE	W4BCMALE_T534_6	WT	4week	Aire-stage	0.39902
W4BCMALE	W4BCMALE_T534_10	WT	4week	mimetic	0
W4BCMALE	W4BCMALE_T534_17	WT	4week	Aire-stage	0
W4BCMALE	W4BCMALE_T534_25	WT	4week	Aire-stage	0
W4BCMALE	W4BCMALE_T534_33	WT	4week	Aire-stage	0.882148
W4BCMALE	W4BCMALE_T534_34	WT	4week	Aire-stage	1.65441
W4BCMALE	W4BCMALE_T534_43	WT	4week	mimetic	0
W4BCMALE	W4BCMALE_T534_53	WT	4week	Aire-stage	2.493
W4BCMALE	W4BCMALE_T534_59	WT	4week	Aire-stage	1.14579
W4BCMALE	W4BCMALE_T534_63	WT	4week	Aire-stage	0.922001
W4BCMALE	W4BCMALE_T534_66	WT	4week	Aire-stage	1.0023
W4BCMALE	W4BCMALE_T534_69	WT	4week	Aire-stage	0
W4BCMALE	W4BCMALE_T534_70	WT	4week	Aire-stage	0
W4BCMALE	W4BCMALE_T534_71	WT	4week	Aire-stage	2.14913
W4BCMALE	W4BCMALE_T534_81	WT	4week	Aire-stage	0
W4BCMALE	W4BCMALE_T534_82	WT	4week	Aire-stage	2.64369
W4BCMALE	W4BCMALE_T534_84	WT	4week	Aire-stage	0
W4BCMALE	W4BCMALE_T534_85	WT	4week	Aire-stage	0
W4BCMALE	W4BCMALE_T534_87	WT	4week	mimetic	0
W4BCMALE	W4BCMALE_T534_89	WT	4week	Aire-stage	0
W4BCMALE	W4BCMALE_T534_90	WT	4week	Aire-stage	1.52804
W4BCMALE	W4BCMALE_T535_101	WT	4week	Aire-stage	1.39404
W4BCMALE	W4BCMALE_T535_102	WT	4week	mimetic	2.42817
W4BCMALE	W4BCMALE_T535_106	WT	4week	Aire-stage	0.714353
W4BCMALE	W4BCMALE_T535_110	WT	4week	Aire-stage	0.899391
W4BCMALE	W4BCMALE_T535_117	WT	4week	Aire-stage	0.907873
W4BCMALE	W4BCMALE_T535_120	WT	4week	Aire-stage	2.07973
W4BCMALE	W4BCMALE_T535_122	WT	4week	Aire-stage	0.802329
W4BCMALE	W4BCMALE_T535_127	WT	4week	Aire-stage	1.97221
W4BCMALE	W4BCMALE_T535_149	WT	4week	Aire-stage	0
W4BCMALE	W4BCMALE_T535_157	WT	4week	Aire-stage	0
W4BCMALE	W4BCMALE_T535_160	WT	4week	Aire-stage	0.988375
W4BCMALE	W4BCMALE_T535_164	WT	4week	Aire-stage	0.822302
W4BCMALE	W4BCMALE_T535_166	WT	4week	Aire-stage	0.654496
W4BCMALE	W4BCMALE_T535_170	WT	4week	Aire-stage	1.06531
W4BCMALE	W4BCMALE_T535_174	WT	4week	Aire-stage	0
W4BCMALE	W4BCMALE_T535_179	WT	4week	Aire-stage	0
W4BCMALE	W4BCMALE_T535_184	WT	4week	Aire-stage	1.24665
W4BCMALE	W4BCMALE_T552_1	WT	4week	mimetic	0
W4BCMALE	W4BCMALE_T552_3	WT	4week	Aire-stage	0.902517
W4BCMALE	W4BCMALE_T552_11	WT	4week	Aire-stage	1.19883
W4BCMALE	W4BCMALE_T552_13	WT	4week	Aire-stage	1.03255
W4BCMALE	W4BCMALE_T552_14	WT	4week	Aire-stage	0
W4BCMALE	W4BCMALE_T552_17	WT	4week	mimetic	0
W4BCMALE	W4BCMALE_T552_19	WT	4week	Aire-stage	1.94202
W4BCMALE	W4BCMALE_T552_25	WT	4week	Aire-stage	1.70999
W4BCMALE	W4BCMALE_T552_29	WT	4week	Aire-stage	0
W4BCMALE	W4BCMALE_T552_32	WT	4week	mimetic	0
W4BCMALE	W4BCMALE_T552_36	WT	4week	Aire-stage	1.30163
W4BCMALE	W4BCMALE_T552_50	WT	4week	Aire-stage	2.18649
W4BCMALE	W4BCMALE_T552_63	WT	4week	Aire-stage	2.09644
W4BCMALE	W4BCMALE_T552_73	WT	4week	mimetic	0
W4BCMALE	W4BCMALE_T552_79	WT	4week	Aire-stage	1.33999
W4BCMALE	W4BCMALE_T552_82	WT	4week	Aire-stage	1.84998
W4BCMALE	W4BCMALE_T552_83	WT	4week	mimetic	0
W4BCMALE	W4BCMALE_T552_84	WT	4week	Aire-stage	1.24047
W4BCMALE	W4BCMALE_T552_88	WT	4week	Aire-stage	0.948706
W4BCMALE	W4BCMALE_T552_93	WT	4week	Aire-stage	1.8398
W4BCMALE	W4BCMALE_T553_97	WT	4week	Aire-stage	0.64299
W4BCMALE	W4BCMALE_T553_98	WT	4week	mimetic	0
W4BCMALE	W4BCMALE_T553_116	WT	4week	Aire-stage	0.940405
W4BCMALE	W4BCMALE_T553_119	WT	4week	Aire-stage	3.26636
W4BCMALE	W4BCMALE_T553_121	WT	4week	Aire-stage	1.86016
W4BCMALE	W4BCMALE_T553_130	WT	4week	mimetic	0
W4BCMALE	W4BCMALE_T553_141	WT	4week	mimetic	0.950622
W4BCMALE	W4BCMALE_T553_165	WT	4week	Aire-stage	0.931041
W4BCMALE	W4BCMALE_T553_174	WT	4week	Aire-stage	2.10121
W4BCMALE	W4BCMALE_T553_182	WT	4week	Aire-stage	0.571308
W4BCMALE	W4BCMALE_T553_185	WT	4week	Aire-stage	0.541558
W4BCMALE	W4BCMALE_T553_189	WT	4week	Aire-stage	1.37577
W4BCMALE	W4BCMALE_T554_14	WT	4week	Aire-stage	1.05823
W4BCMALE	W4BCMALE_T554_16	WT	4week	Aire-stage	1.11679
W4BCMALE	W4BCMALE_T554_26	WT	4week	Aire-stage	1.46115
W4BCMALE	W4BCMALE_T554_43	WT	4week	Aire-stage	1.83797
W4BCMALE	W4BCMALE_T554_50	WT	4week	Aire-stage	0
W4BCMALE	W4BCMALE_T554_56	WT	4week	Aire-stage	3.06527
W4BCMALE	W4BCMALE_T554_58	WT	4week	Aire-stage	2.14832
W4BCMALE	W4BCMALE_T554_69	WT	4week	Aire-stage	0.515264
W4BCMALE	W4BCMALE_T554_77	WT	4week	mimetic	0
W4BCMALE	W4BCMALE_T554_83	WT	4week	mimetic	0
W4BCMALE	W4BCMALE_T554_95	WT	4week	Aire-stage	2.0675
W4BCMALE	W4BCMALE_T555_100	WT	4week	Aire-stage	1.9036
W4BCMALE	W4BCMALE_T555_104	WT	4week	Aire-stage	0
W4BCMALE	W4BCMALE_T555_115	WT	4week	Aire-stage	1.38032
W4BCMALE	W4BCMALE_T555_128	WT	4week	Aire-stage	1.43199
W4BCMALE	W4BCMALE_T555_135	WT	4week	Aire-stage	0.857982
W4BCMALE	W4BCMALE_T555_144	WT	4week	mimetic	0
W4BCMALE	W4BCMALE_T555_154	WT	4week	mimetic	0.660448
W4BCMALE	W4BCMALE_T555_155	WT	4week	mimetic	0
W4BCMALE	W4BCMALE_T555_161	WT	4week	Aire-stage	2.59636
W4BCMALE	W4BCMALE_T555_169	WT	4week	mimetic	0
W4BCMALE	W4BCMALE_T555_170	WT	4week	Aire-stage	0
W4BCMALE	W4BCMALE_T555_178	WT	4week	Aire-stage	0
W4BCMALE	W4BCMALE_T555_179	WT	4week	mimetic	0
W4BCMALE	W4BCMALE_T555_180	WT	4week	mimetic	0.896451
W4BCMALE	W4BCMALE_T555_182	WT	4week	Aire-stage	0
W4BCMALE	W4BCMALE_T555_184	WT	4week	mimetic	0
W4BCMALE	W4BCMALE_T555_186	WT	4week	Aire-stage	0
W4BCMALE	W4BCMALE_T556_20	WT	4week	Aire-stage	0
W4BCMALE	W4BCMALE_T556_33	WT	4week	Aire-stage	1.83264
W4BCMALE	W4BCMALE_T556_37	WT	4week	Aire-stage	0.653446
W4BCMALE	W4BCMALE_T556_40	WT	4week	mimetic	0.678611
W4BCMALE	W4BCMALE_T556_94	WT	4week	Aire-stage	2.11904
W4BCMALE	W4BCMALE_T556_96	WT	4week	Aire-stage	0
W4BCMALE	W4BCMALE_T557_108	WT	4week	mimetic	2.01676
W4BCMALE	W4BCMALE_T557_111	WT	4week	Aire-stage	0.643197
W4BCMALE	W4BCMALE_T557_121	WT	4week	Aire-stage	1.55609
W4BCMALE	W4BCMALE_T557_125	WT	4week	mimetic	0
W4BCMALE	W4BCMALE_T557_135	WT	4week	Aire-stage	1.37228
W4BCMALE	W4BCMALE_T557_144	WT	4week	mimetic	0.861251
W4BCMALE	W4BCMALE_T557_163	WT	4week	mimetic	0
W4BCMALE	W4BCMALE_T557_168	WT	4week	mimetic	0.938164
W4BCMALE	W4BCMALE_T557_170	WT	4week	Aire-stage	0
W4BCMALE	W4BCMALE_T557_173	WT	4week	mimetic	0
W4BCMALE	W4BCMALE_T557_176	WT	4week	Aire-stage	0
W4BCMALE	W4BCMALE_T557_179	WT	4week	Aire-stage	1.11952
W4BCMALE	W4BCMALE_T557_189	WT	4week	mimetic	1.57023
W4BCMALE	W4BCMALE_T557_190	WT	4week	mimetic	0
W4BCMALE	W4BCMALE_T558_7	WT	4week	Aire-stage	0
W4BCMALE	W4BCMALE_T558_8	WT	4week	Aire-stage	0.968379
W4BCMALE	W4BCMALE_T558_25	WT	4week	Aire-stage	0
W4BCMALE	W4BCMALE_T558_26	WT	4week	Aire-stage	0.654679
W4BCMALE	W4BCMALE_T558_30	WT	4week	Aire-stage	2.30292
W4BCMALE	W4BCMALE_T558_31	WT	4week	Aire-stage	0
W4BCMALE	W4BCMALE_T558_56	WT	4week	Aire-stage	1.01515
W4BCMALE	W4BCMALE_T558_60	WT	4week	Aire-stage	1.89931
W4BCMALE	W4BCMALE_T558_67	WT	4week	Aire-stage	1.44152
W4BCMALE	W4BCMALE_T559_98	WT	4week	Aire-stage	0.793147
W4BCMALE	W4BCMALE_T559_99	WT	4week	Aire-stage	1.38004
W4BCMALE	W4BCMALE_T559_102	WT	4week	mimetic	0
W4BCMALE	W4BCMALE_T559_109	WT	4week	Aire-stage	1.65147
W4BCMALE	W4BCMALE_T559_112	WT	4week	Aire-stage	1.68101
W4BCMALE	W4BCMALE_T559_117	WT	4week	mimetic	0
W4BCMALE	W4BCMALE_T559_118	WT	4week	Aire-stage	0.696428
W4BCMALE	W4BCMALE_T559_128	WT	4week	Aire-stage	2.17915
W4BCMALE	W4BCMALE_T559_142	WT	4week	Aire-stage	0
W4BCMALE	W4BCMALE_T559_143	WT	4week	Aire-stage	0
W4BCMALE	W4BCMALE_T559_164	WT	4week	Aire-stage	0
W4BCMALE	W4BCMALE_T559_168	WT	4week	Aire-stage	0.83407
W4BCMALE	W4BCMALE_T559_170	WT	4week	Aire-stage	2.05066
W4BCMALE	W4BCMALE_T560_18	WT	4week	Aire-stage	1.54609
W4BCMALE	W4BCMALE_T560_32	WT	4week	Aire-stage	0
W4BCMALE	W4BCMALE_T560_38	WT	4week	Aire-stage	0
W4BCMALE	W4BCMALE_T560_41	WT	4week	Aire-stage	0
W4BCMALE	W4BCMALE_T560_48	WT	4week	Aire-stage	0
W4BCMALE	W4BCMALE_T560_50	WT	4week	Aire-stage	3.17171
W4BCMALE	W4BCMALE_T560_58	WT	4week	Aire-stage	0.391103
W4BCMALE	W4BCMALE_T560_64	WT	4week	mimetic	1.16196
W4BCMALE	W4BCMALE_T560_69	WT	4week	Aire-stage	1.49574
W4BCMALE	W4BCMALE_T560_86	WT	4week	Aire-stage	1.08555
W4BCMALE	W4BCMALE_T560_88	WT	4week	Aire-stage	2.10932
W4BCMALE	W4BCMALE_T560_91	WT	4week	Aire-stage	1.01411
W4BCMALE	W4BCMALE_T561_100	WT	4week	Aire-stage	0.759683
W4BCMALE	W4BCMALE_T561_107	WT	4week	Aire-stage	0
W4BCMALE	W4BCMALE_T561_114	WT	4week	Aire-stage	1.92144
W4BCMALE	W4BCMALE_T561_119	WT	4week	Aire-stage	2.12685
W4BCMALE	W4BCMALE_T561_122	WT	4week	mimetic	0.634218
W4BCMALE	W4BCMALE_T561_126	WT	4week	Aire-stage	0.544618
W4BCMALE	W4BCMALE_T561_127	WT	4week	Aire-stage	0.541199
W4BCMALE	W4BCMALE_T561_136	WT	4week	Aire-stage	3.30817
W4BCMALE	W4BCMALE_T561_143	WT	4week	mimetic	1.6792
W4BCMALE	W4BCMALE_T561_168	WT	4week	mimetic	0
W4BCMALE	W4BCMALE_T561_176	WT	4week	Aire-stage	1.05282
W4BCMALE	W4BCMALE_T561_178	WT	4week	Aire-stage	0.759997
W4BCMALE	W4BCMALE_T561_187	WT	4week	mimetic	0
W4BCMALE	W4BCMALE_T561_188	WT	4week	mimetic	0
W4BCMALE	W4BCMALE_T562_2	WT	4week	Aire-stage	1.2013
W4BCMALE	W4BCMALE_T562_7	WT	4week	Aire-stage	0.98233
W4BCMALE	W4BCMALE_T562_10	WT	4week	Aire-stage	2.57145
W4BCMALE	W4BCMALE_T562_14	WT	4week	mimetic	0.634229
W4BCMALE	W4BCMALE_T562_15	WT	4week	Aire-stage	2.32505
W4BCMALE	W4BCMALE_T562_27	WT	4week	Aire-stage	1.23605
W4BCMALE	W4BCMALE_T562_28	WT	4week	Aire-stage	0.899748
W4BCMALE	W4BCMALE_T562_38	WT	4week	Aire-stage	1.39263
W4BCMALE	W4BCMALE_T562_41	WT	4week	Aire-stage	1.83549
W4BCMALE	W4BCMALE_T562_43	WT	4week	Aire-stage	1.52318
W4BCMALE	W4BCMALE_T562_71	WT	4week	Aire-stage	1.7127
W4BCMALE	W4BCMALE_T562_72	WT	4week	Aire-stage	0
W4BCMALE	W4BCMALE_T562_73	WT	4week	mimetic	0
W4BCMALE	W4BCMALE_T562_75	WT	4week	Aire-stage	1.18878
W4BCMALE	W4BCMALE_T563_108	WT	4week	Aire-stage	2.73665
W4BCMALE	W4BCMALE_T563_116	WT	4week	Aire-stage	0
W4BCMALE	W4BCMALE_T563_117	WT	4week	Aire-stage	0
W4BCMALE	W4BCMALE_T563_119	WT	4week	Aire-stage	1.20316
W4BCMALE	W4BCMALE_T563_166	WT	4week	Aire-stage	0
W4BCMALE	W4BCMALE_T563_172	WT	4week	Aire-stage	0
W4BCMALE	W4BCMALE_T564_10	WT	4week	Aire-stage	1.34439
W4BCMALE	W4BCMALE_T564_16	WT	4week	Aire-stage	0
W4BCMALE	W4BCMALE_T564_22	WT	4week	Aire-stage	0.881291
W4BCMALE	W4BCMALE_T564_30	WT	4week	Aire-stage	2.10244
W4BCMALE	W4BCMALE_T564_50	WT	4week	Aire-stage	0
W4BCMALE	W4BCMALE_T564_90	WT	4week	Aire-stage	1.63949
W4BCMALE	W4BCMALE_T565_97	WT	4week	Aire-stage	2.95178
W4BCMALE	W4BCMALE_T565_99	WT	4week	Aire-stage	1.38616
W4BCMALE	W4BCMALE_T565_100	WT	4week	Aire-stage	0.522986
W4BCMALE	W4BCMALE_T565_108	WT	4week	Aire-stage	0
W4BCMALE	W4BCMALE_T565_110	WT	4week	mimetic	0
W4BCMALE	W4BCMALE_T565_114	WT	4week	Aire-stage	0.676761
W4BCMALE	W4BCMALE_T565_116	WT	4week	mimetic	0
W4BCMALE	W4BCMALE_T565_117	WT	4week	Aire-stage	0
W4BCMALE	W4BCMALE_T565_135	WT	4week	mimetic	0
W4BCMALE	W4BCMALE_T565_153	WT	4week	Aire-stage	1.06846
W4BCMALE	W4BCMALE_T565_155	WT	4week	Aire-stage	1.72838
W4BCMALE	W4BCMALE_T565_159	WT	4week	Aire-stage	0.777433
W4BCMALE	W4BCMALE_T565_161	WT	4week	Aire-stage	1.43893
W4BCMALE	W4BCMALE_T565_164	WT	4week	Aire-stage	0
W4BCMALE	W4BCMALE_T565_168	WT	4week	Aire-stage	2.28905
W4BCMALE	W4BCMALE_T565_169	WT	4week	Aire-stage	0.577105
W4BCMALE	W4BCMALE_T565_188	WT	4week	mimetic	0
W4BCMALE	W4BCMALE_T565_191	WT	4week	Aire-stage	1.28753
W4BCMALE	W4BCMALE_T566_1	WT	4week	mimetic	0
W4BCMALE	W4BCMALE_T566_10	WT	4week	Aire-stage	1.84586
W4BCMALE	W4BCMALE_T566_40	WT	4week	Aire-stage	0
W4BCMALE	W4BCMALE_T566_46	WT	4week	Aire-stage	0
W4BCMALE	W4BCMALE_T566_50	WT	4week	Aire-stage	0
W4BCMALE	W4BCMALE_T566_70	WT	4week	mimetic	0.91127
W4BCMALE	W4BCMALE_T566_76	WT	4week	Aire-stage	0.576124
W4BCMALE	W4BCMALE_T566_89	WT	4week	mimetic	0
W4BCMALE	W4BCMALE_T567_103	WT	4week	Aire-stage	1.23256
W4BCMALE	W4BCMALE_T567_110	WT	4week	Aire-stage	0.460055
W4BCMALE	W4BCMALE_T567_111	WT	4week	mimetic	0
W4BCMALE	W4BCMALE_T567_117	WT	4week	Aire-stage	0
W4BCMALE	W4BCMALE_T567_124	WT	4week	Aire-stage	1.39649
W4BCMALE	W4BCMALE_T567_126	WT	4week	Aire-stage	0
W4BCMALE	W4BCMALE_T567_135	WT	4week	Aire-stage	0.805025
W4BCMALE	W4BCMALE_T567_152	WT	4week	Aire-stage	3.62571
W4BCMALE	W4BCMALE_T567_155	WT	4week	Aire-stage	1.30956
W4BCMALE	W4BCMALE_T567_160	WT	4week	Aire-stage	0
W4BCMALE	W4BCMALE_T567_165	WT	4week	Aire-stage	1.18389
W4BCMALE	W4BCMALE_T567_168	WT	4week	Aire-stage	1.27159
W4BCMALE	W4BCMALE_T567_177	WT	4week	mimetic	0
W4BCMALE	W4BCMALE_T576_9	WT	4week	mimetic	0
W4BCMALE	W4BCMALE_T576_14	WT	4week	mimetic	2.33706
W4BCMALE	W4BCMALE_T576_25	WT	4week	Aire-stage	0
W4BCMALE	W4BCMALE_T576_37	WT	4week	Aire-stage	0
W4BCMALE	W4BCMALE_T576_55	WT	4week	Aire-stage	3.36861
W4BCMALE	W4BCMALE_T576_58	WT	4week	Aire-stage	0
W4BCMALE	W4BCMALE_T576_79	WT	4week	Aire-stage	0.967014
W4BCMALE	W4BCMALE_T576_84	WT	4week	Aire-stage	1.1437
W4BCMALE	W4BCMALE_T577_105	WT	4week	mimetic	1.63103
W4BCMALE	W4BCMALE_T577_108	WT	4week	Aire-stage	0
W4BCMALE	W4BCMALE_T577_113	WT	4week	mimetic	0
W4BCMALE	W4BCMALE_T577_122	WT	4week	mimetic	0
W4BCMALE	W4BCMALE_T577_126	WT	4week	mimetic	0
W4BCMALE	W4BCMALE_T577_140	WT	4week	Aire-stage	2.35916
W4BCMALE	W4BCMALE_T577_150	WT	4week	Aire-stage	0.810426
W4BCMALE	W4BCMALE_T577_152	WT	4week	mimetic	0
W4BCMALE	W4BCMALE_T577_162	WT	4week	Aire-stage	0
W4BCMALE	W4BCMALE_T577_184	WT	4week	Aire-stage	1.55078
W4BCMALE	W4BCMALE_T578_6	WT	4week	Aire-stage	0
W4BCMALE	W4BCMALE_T578_19	WT	4week	Aire-stage	2.69118
W4BCMALE	W4BCMALE_T578_22	WT	4week	Aire-stage	1.79331
W4BCMALE	W4BCMALE_T578_34	WT	4week	Aire-stage	1.51647
W4BCMALE	W4BCMALE_T578_50	WT	4week	Aire-stage	1.60988
W4BCMALE	W4BCMALE_T578_57	WT	4week	Aire-stage	1.01504
W4BCMALE	W4BCMALE_T578_59	WT	4week	mimetic	0
W4BCMALE	W4BCMALE_T578_63	WT	4week	Aire-stage	1.84395
W4BCMALE	W4BCMALE_T578_67	WT	4week	mimetic	0
W4BCMALE	W4BCMALE_T578_76	WT	4week	Aire-stage	0.59939
W4BCMALE	W4BCMALE_T578_87	WT	4week	Aire-stage	1.9003
W4BCMALE	W4BCMALE_T578_90	WT	4week	Aire-stage	1.98788
W4BCMALE	W4BCMALE_T578_94	WT	4week	Aire-stage	2.75252
W4BCMALE	W4BCMALE_T579_99	WT	4week	Aire-stage	1.49982
W4BCMALE	W4BCMALE_T579_111	WT	4week	mimetic	0
W4BCMALE	W4BCMALE_T579_119	WT	4week	Aire-stage	1.7931
W4BCMALE	W4BCMALE_T579_135	WT	4week	Aire-stage	1.74282
W4BCMALE	W4BCMALE_T579_161	WT	4week	Aire-stage	0.540721
W4BCMALE	W4BCMALE_T579_172	WT	4week	Aire-stage	1.54904
W4BCMALE	W4BCMALE_T579_175	WT	4week	Aire-stage	0
W4BCMALE	W4BCMALE_T579_177	WT	4week	Aire-stage	0
W4BCMALE	W4BCMALE_T579_181	WT	4week	Aire-stage	0.582339
W4BCMALE	W4BCMALE_T579_182	WT	4week	mimetic	1.30206
W4BCMALE	W4BCMALE_T580_24	WT	4week	Aire-stage	2.68316
W4BCMALE	W4BCMALE_T580_28	WT	4week	mimetic	0.683716
W4BCMALE	W4BCMALE_T580_43	WT	4week	Aire-stage	1.32415
W4BCMALE	W4BCMALE_T580_51	WT	4week	Aire-stage	0
W4BCMALE	W4BCMALE_T580_53	WT	4week	mimetic	0
W4BCMALE	W4BCMALE_T580_65	WT	4week	Aire-stage	3.59657
W4BCMALE	W4BCMALE_T580_68	WT	4week	Aire-stage	1.79198
W4BCMALE	W4BCMALE_T580_69	WT	4week	Aire-stage	1.90891
W4BCMALE	W4BCMALE_T580_86	WT	4week	mimetic	0
W4BCMALE	W4BCMALE_T580_91	WT	4week	Aire-stage	2.96729
W4BCMALE	W4BCMALE_T581_102	WT	4week	Aire-stage	0
W4BCMALE	W4BCMALE_T581_111	WT	4week	mimetic	0
W4BCMALE	W4BCMALE_T581_113	WT	4week	Aire-stage	3.21764
W4BCMALE	W4BCMALE_T581_116	WT	4week	Aire-stage	0
W4BCMALE	W4BCMALE_T581_157	WT	4week	Aire-stage	0
W4BCMALE	W4BCMALE_T581_165	WT	4week	Aire-stage	2.08278
W4BCMALE	W4BCMALE_T581_171	WT	4week	mimetic	0
W4BCMALE	W4BCMALE_T581_176	WT	4week	Aire-stage	1.00252
W4BCMALE	W4BCMALE_T582_3	WT	4week	Aire-stage	0.78224
W4BCMALE	W4BCMALE_T582_14	WT	4week	Aire-stage	1.29575
W4BCMALE	W4BCMALE_T582_18	WT	4week	Aire-stage	1.04714
W4BCMALE	W4BCMALE_T582_23	WT	4week	mimetic	1.63766
W4BCMALE	W4BCMALE_T582_26	WT	4week	Aire-stage	1.06258
W4BCMALE	W4BCMALE_T582_39	WT	4week	Aire-stage	1.5051
W4BCMALE	W4BCMALE_T582_78	WT	4week	Aire-stage	0.897061
W4BCMALE	W4BCMALE_T582_83	WT	4week	Aire-stage	0
W4BCMALE	W4BCMALE_T582_89	WT	4week	mimetic	0
W4BCMALE	W4BCMALE_T582_91	WT	4week	mimetic	1.91295
W4BCMALE	W4BCMALE_T582_92	WT	4week	Aire-stage	2.13642
W4BCMALE	W4BCMALE_T583_108	WT	4week	Aire-stage	2.52404
W4BCMALE	W4BCMALE_T583_126	WT	4week	Aire-stage	1.96237
W4BCMALE	W4BCMALE_T583_130	WT	4week	mimetic	0
W4BCMALE	W4BCMALE_T583_137	WT	4week	Aire-stage	2.93634
W4BCMALE	W4BCMALE_T583_147	WT	4week	Aire-stage	1.66377
W4BCMALE	W4BCMALE_T583_148	WT	4week	Aire-stage	1.20903
W4BCMALE	W4BCMALE_T583_168	WT	4week	mimetic	0
W4BCMALE	W4BCMALE_T583_169	WT	4week	mimetic	0
W4BCMALE	W4BCMALE_T583_174	WT	4week	Aire-stage	2.74991
W4BCMALE	W4BCMALE_T583_177	WT	4week	Aire-stage	1.39472
W4BCMALE	W4BCMALE_T583_182	WT	4week	Aire-stage	1.44146
W4WTMALE	W4WTMALE_C1_12	WT	4week	Aire-stage	1.43327
W4WTMALE	W4WTMALE_C1_20	WT	4week	mimetic	0
W4WTMALE	W4WTMALE_C1_21	WT	4week	Aire-stage	3.40248
W4WTMALE	W4WTMALE_C1_22	WT	4week	Aire-stage	2.3416
W4WTMALE	W4WTMALE_C1_31	WT	4week	mimetic	0
W4WTMALE	W4WTMALE_C1_36	WT	4week	mimetic	0
W4WTMALE	W4WTMALE_C1_37	WT	4week	Aire-stage	3.36011
W4WTMALE	W4WTMALE_C1_40	WT	4week	Aire-stage	1.95848
W4WTMALE	W4WTMALE_C1_41	WT	4week	mimetic	0
W4WTMALE	W4WTMALE_C1_42	WT	4week	mimetic	0
W4WTMALE	W4WTMALE_C1_46	WT	4week	mimetic	0
W4WTMALE	W4WTMALE_C1_51	WT	4week	mimetic	0.717359
W4WTMALE	W4WTMALE_C1_54	WT	4week	mimetic	0
W4WTMALE	W4WTMALE_C1_55	WT	4week	mimetic	0
W4WTMALE	W4WTMALE_C1_56	WT	4week	mimetic	0
W4WTMALE	W4WTMALE_C1_58	WT	4week	mimetic	0
W4WTMALE	W4WTMALE_C1_60	WT	4week	Aire-stage	2.51951
W4WTMALE	W4WTMALE_C1_63	WT	4week	mimetic	0
W4WTMALE	W4WTMALE_C1_66	WT	4week	mimetic	0
W4WTMALE	W4WTMALE_C1_67	WT	4week	mimetic	0
W4WTMALE	W4WTMALE_C1_68	WT	4week	mimetic	0
W4WTMALE	W4WTMALE_C1_72	WT	4week	mimetic	0
W4WTMALE	W4WTMALE_C1_73	WT	4week	Aire-stage	1.89317
W4WTMALE	W4WTMALE_C1_77	WT	4week	mimetic	0
W4WTMALE	W4WTMALE_C1_79	WT	4week	mimetic	0
W4WTMALE	W4WTMALE_C1_80	WT	4week	mimetic	2.16325
W4WTMALE	W4WTMALE_C1_81	WT	4week	mimetic	1.26897
W4WTMALE	W4WTMALE_C1_84	WT	4week	Aire-stage	0.790713
W4WTMALE	W4WTMALE_C1_85	WT	4week	mimetic	0
W4WTMALE	W4WTMALE_C1_88	WT	4week	Aire-stage	1.9426
W4WTMALE	W4WTMALE_C1_92	WT	4week	mimetic	0.568001
W4WTMALE	W4WTMALE_C1_93	WT	4week	mimetic	0
W4WTMALE	W4WTMALE_C1_95	WT	4week	mimetic	0
W4WTMALE	W4WTMALE_C2_98	WT	4week	mimetic	0
W4WTMALE	W4WTMALE_C2_100	WT	4week	mimetic	0.735041
W4WTMALE	W4WTMALE_C2_103	WT	4week	Aire-stage	0.885206
W4WTMALE	W4WTMALE_C2_105	WT	4week	mimetic	0
W4WTMALE	W4WTMALE_C2_106	WT	4week	Aire-stage	1.42891
W4WTMALE	W4WTMALE_C2_114	WT	4week	mimetic	0
W4WTMALE	W4WTMALE_C2_115	WT	4week	mimetic	0
W4WTMALE	W4WTMALE_C2_125	WT	4week	Aire-stage	1.88485
W4WTMALE	W4WTMALE_C2_126	WT	4week	mimetic	0
W4WTMALE	W4WTMALE_C2_127	WT	4week	mimetic	0
W4WTMALE	W4WTMALE_C2_128	WT	4week	mimetic	1.8107
W4WTMALE	W4WTMALE_C2_130	WT	4week	mimetic	1.32029
W4WTMALE	W4WTMALE_C2_131	WT	4week	mimetic	0
W4WTMALE	W4WTMALE_C2_133	WT	4week	mimetic	0
W4WTMALE	W4WTMALE_C2_136	WT	4week	Aire-stage	3.06996
W4WTMALE	W4WTMALE_C2_137	WT	4week	mimetic	0.704853
W4WTMALE	W4WTMALE_C2_138	WT	4week	Aire-stage	1.68266
W4WTMALE	W4WTMALE_C2_140	WT	4week	mimetic	0
W4WTMALE	W4WTMALE_C2_141	WT	4week	mimetic	0
W4WTMALE	W4WTMALE_C2_144	WT	4week	Aire-stage	1.57213
W4WTMALE	W4WTMALE_C2_146	WT	4week	mimetic	0
W4WTMALE	W4WTMALE_C2_148	WT	4week	Aire-stage	2.39803
W4WTMALE	W4WTMALE_C2_152	WT	4week	Aire-stage	1.98212
W4WTMALE	W4WTMALE_C2_158	WT	4week	Aire-stage	1.74543
W4WTMALE	W4WTMALE_C2_161	WT	4week	mimetic	0.818484
W4WTMALE	W4WTMALE_C2_162	WT	4week	Aire-stage	0.835556
W4WTMALE	W4WTMALE_C2_167	WT	4week	Aire-stage	0
W4WTMALE	W4WTMALE_C2_170	WT	4week	Aire-stage	0
W4WTMALE	W4WTMALE_C2_174	WT	4week	mimetic	0
W4WTMALE	W4WTMALE_C2_177	WT	4week	mimetic	0
W4WTMALE	W4WTMALE_C2_181	WT	4week	mimetic	0
W4WTMALE	W4WTMALE_C2_185	WT	4week	mimetic	0
W4WTMALE	W4WTMALE_C2_186	WT	4week	mimetic	0.841698
W4WTMALE	W4WTMALE_C3_1	WT	4week	mimetic	0
W4WTMALE	W4WTMALE_C3_4	WT	4week	Aire-stage	2.25745
W4WTMALE	W4WTMALE_C3_8	WT	4week	mimetic	0
W4WTMALE	W4WTMALE_C3_15	WT	4week	Aire-stage	0.534321
W4WTMALE	W4WTMALE_C3_20	WT	4week	mimetic	0
W4WTMALE	W4WTMALE_C3_29	WT	4week	mimetic	0
W4WTMALE	W4WTMALE_C3_31	WT	4week	mimetic	0
W4WTMALE	W4WTMALE_C3_34	WT	4week	mimetic	0
W4WTMALE	W4WTMALE_C3_41	WT	4week	mimetic	0
W4WTMALE	W4WTMALE_C3_46	WT	4week	mimetic	0
W4WTMALE	W4WTMALE_C3_48	WT	4week	mimetic	0
W4WTMALE	W4WTMALE_C3_51	WT	4week	Aire-stage	0
W4WTMALE	W4WTMALE_C3_53	WT	4week	mimetic	0
W4WTMALE	W4WTMALE_C3_57	WT	4week	mimetic	0
W4WTMALE	W4WTMALE_C3_58	WT	4week	mimetic	1.16823
W4WTMALE	W4WTMALE_C3_60	WT	4week	mimetic	0
W4WTMALE	W4WTMALE_C3_61	WT	4week	mimetic	0
W4WTMALE	W4WTMALE_C3_62	WT	4week	mimetic	0
W4WTMALE	W4WTMALE_C3_64	WT	4week	Aire-stage	2.62852
W4WTMALE	W4WTMALE_C3_66	WT	4week	mimetic	0
W4WTMALE	W4WTMALE_C3_67	WT	4week	mimetic	0
W4WTMALE	W4WTMALE_C3_69	WT	4week	mimetic	0
W4WTMALE	W4WTMALE_C3_70	WT	4week	mimetic	0
W4WTMALE	W4WTMALE_C3_73	WT	4week	Aire-stage	2.11031
W4WTMALE	W4WTMALE_C3_77	WT	4week	mimetic	0
W4WTMALE	W4WTMALE_C3_81	WT	4week	mimetic	0
W4WTMALE	W4WTMALE_C3_87	WT	4week	mimetic	0
W4WTMALE	W4WTMALE_C3_92	WT	4week	mimetic	0
W4WTMALE	W4WTMALE_C3_94	WT	4week	mimetic	0
W4WTMALE	W4WTMALE_C3_95	WT	4week	mimetic	0
W4WTMALE	W4WTMALE_C4_101	WT	4week	mimetic	0
W4WTMALE	W4WTMALE_C4_102	WT	4week	mimetic	0
W4WTMALE	W4WTMALE_C4_105	WT	4week	mimetic	0
W4WTMALE	W4WTMALE_C4_109	WT	4week	mimetic	0.710297
W4WTMALE	W4WTMALE_C4_113	WT	4week	Aire-stage	2.17379
W4WTMALE	W4WTMALE_C4_114	WT	4week	mimetic	0
W4WTMALE	W4WTMALE_C4_115	WT	4week	mimetic	0
W4WTMALE	W4WTMALE_C4_124	WT	4week	Aire-stage	0
W4WTMALE	W4WTMALE_C4_132	WT	4week	mimetic	0
W4WTMALE	W4WTMALE_C4_134	WT	4week	mimetic	0
W4WTMALE	W4WTMALE_C4_136	WT	4week	mimetic	0
W4WTMALE	W4WTMALE_C4_140	WT	4week	mimetic	0
W4WTMALE	W4WTMALE_C4_147	WT	4week	Aire-stage	2.56795
W4WTMALE	W4WTMALE_C4_148	WT	4week	mimetic	0
W4WTMALE	W4WTMALE_C4_152	WT	4week	Aire-stage	2.75362
W4WTMALE	W4WTMALE_C4_153	WT	4week	Aire-stage	1.92987
W4WTMALE	W4WTMALE_C4_154	WT	4week	mimetic	0
W4WTMALE	W4WTMALE_C4_155	WT	4week	mimetic	0
W4WTMALE	W4WTMALE_C4_156	WT	4week	mimetic	0
W4WTMALE	W4WTMALE_C4_157	WT	4week	mimetic	0
W4WTMALE	W4WTMALE_C4_158	WT	4week	mimetic	0
W4WTMALE	W4WTMALE_C4_163	WT	4week	mimetic	0
W4WTMALE	W4WTMALE_C4_169	WT	4week	mimetic	0
W4WTMALE	W4WTMALE_C4_172	WT	4week	mimetic	0
W4WTMALE	W4WTMALE_C4_173	WT	4week	mimetic	1.22948
W4WTMALE	W4WTMALE_C4_174	WT	4week	mimetic	0
W4WTMALE	W4WTMALE_C4_178	WT	4week	mimetic	0
W4WTMALE	W4WTMALE_C4_179	WT	4week	mimetic	0
W4WTMALE	W4WTMALE_C4_184	WT	4week	Aire-stage	2.49523
W4WTMALE	W4WTMALE_C5_7	WT	4week	Aire-stage	2.47396
W4WTMALE	W4WTMALE_C5_9	WT	4week	Aire-stage	1.98092
W4WTMALE	W4WTMALE_C5_15	WT	4week	mimetic	0
W4WTMALE	W4WTMALE_C5_17	WT	4week	mimetic	0
W4WTMALE	W4WTMALE_C5_18	WT	4week	mimetic	0
W4WTMALE	W4WTMALE_C5_19	WT	4week	Aire-stage	0.422115
W4WTMALE	W4WTMALE_C5_20	WT	4week	mimetic	0
W4WTMALE	W4WTMALE_C5_24	WT	4week	mimetic	0
W4WTMALE	W4WTMALE_C5_25	WT	4week	Aire-stage	2.39642
W4WTMALE	W4WTMALE_C5_28	WT	4week	mimetic	0
W4WTMALE	W4WTMALE_C5_30	WT	4week	mimetic	0.653252
W4WTMALE	W4WTMALE_C5_39	WT	4week	Aire-stage	3.02361
W4WTMALE	W4WTMALE_C5_46	WT	4week	Aire-stage	2.04684
W4WTMALE	W4WTMALE_C5_47	WT	4week	mimetic	0
W4WTMALE	W4WTMALE_C5_50	WT	4week	Aire-stage	0
W4WTMALE	W4WTMALE_C5_64	WT	4week	mimetic	0
W4WTMALE	W4WTMALE_C5_65	WT	4week	mimetic	0
W4WTMALE	W4WTMALE_C5_69	WT	4week	Aire-stage	2.2919
W4WTMALE	W4WTMALE_C5_70	WT	4week	mimetic	0.927492
W4WTMALE	W4WTMALE_C5_71	WT	4week	mimetic	0
W4WTMALE	W4WTMALE_C5_72	WT	4week	mimetic	0
W4WTMALE	W4WTMALE_C5_77	WT	4week	Aire-stage	2.95869
W4WTMALE	W4WTMALE_C5_82	WT	4week	Aire-stage	0.629325
W4WTMALE	W4WTMALE_C5_84	WT	4week	mimetic	0
W4WTMALE	W4WTMALE_C5_85	WT	4week	mimetic	0
W4WTMALE	W4WTMALE_C5_88	WT	4week	mimetic	0
W4WTMALE	W4WTMALE_C5_92	WT	4week	Aire-stage	2.91778
W4WTMALE	W4WTMALE_C5_94	WT	4week	mimetic	0.908099
W4WTMALE	W4WTMALE_C5_96	WT	4week	Aire-stage	0
W4WTMALE	W4WTMALE_C6_101	WT	4week	mimetic	0.613408
W4WTMALE	W4WTMALE_C6_102	WT	4week	mimetic	0
W4WTMALE	W4WTMALE_C6_105	WT	4week	Aire-stage	0.903632
W4WTMALE	W4WTMALE_C6_110	WT	4week	mimetic	0
W4WTMALE	W4WTMALE_C6_119	WT	4week	mimetic	0
W4WTMALE	W4WTMALE_C6_126	WT	4week	mimetic	0
W4WTMALE	W4WTMALE_C6_132	WT	4week	mimetic	0
W4WTMALE	W4WTMALE_C6_133	WT	4week	mimetic	0
W4WTMALE	W4WTMALE_C6_134	WT	4week	mimetic	2.39054
W4WTMALE	W4WTMALE_C6_138	WT	4week	Aire-stage	0
W4WTMALE	W4WTMALE_C6_141	WT	4week	Aire-stage	2.22309
W4WTMALE	W4WTMALE_C6_143	WT	4week	mimetic	0.915739
W4WTMALE	W4WTMALE_C6_147	WT	4week	mimetic	0
W4WTMALE	W4WTMALE_C6_148	WT	4week	mimetic	0
W4WTMALE	W4WTMALE_C6_150	WT	4week	mimetic	0
W4WTMALE	W4WTMALE_C6_151	WT	4week	mimetic	1.5335
W4WTMALE	W4WTMALE_C6_153	WT	4week	mimetic	0
W4WTMALE	W4WTMALE_C6_155	WT	4week	mimetic	0
W4WTMALE	W4WTMALE_C6_160	WT	4week	mimetic	0
W4WTMALE	W4WTMALE_C6_163	WT	4week	mimetic	0
W4WTMALE	W4WTMALE_C6_166	WT	4week	mimetic	0.705156
W4WTMALE	W4WTMALE_C6_170	WT	4week	mimetic	1.44099
W4WTMALE	W4WTMALE_C6_172	WT	4week	mimetic	0
W4WTMALE	W4WTMALE_C6_174	WT	4week	mimetic	0
W4WTMALE	W4WTMALE_C6_190	WT	4week	mimetic	0
W4WTMALE	W4WTMALE_C7_1	WT	4week	mimetic	0
W4WTMALE	W4WTMALE_C7_7	WT	4week	mimetic	0
W4WTMALE	W4WTMALE_C7_8	WT	4week	Aire-stage	1.66643
W4WTMALE	W4WTMALE_C7_12	WT	4week	mimetic	0
W4WTMALE	W4WTMALE_C7_13	WT	4week	mimetic	0
W4WTMALE	W4WTMALE_C7_20	WT	4week	mimetic	0
W4WTMALE	W4WTMALE_C7_21	WT	4week	mimetic	0
W4WTMALE	W4WTMALE_C7_24	WT	4week	mimetic	0.493095
W4WTMALE	W4WTMALE_C7_26	WT	4week	Aire-stage	2.29689
W4WTMALE	W4WTMALE_C7_31	WT	4week	mimetic	0.53011
W4WTMALE	W4WTMALE_C7_35	WT	4week	Aire-stage	2.36682
W4WTMALE	W4WTMALE_C7_36	WT	4week	mimetic	0
W4WTMALE	W4WTMALE_C7_38	WT	4week	Aire-stage	0.542922
W4WTMALE	W4WTMALE_C7_39	WT	4week	mimetic	0.781499
W4WTMALE	W4WTMALE_C7_47	WT	4week	mimetic	2.51289
W4WTMALE	W4WTMALE_C7_51	WT	4week	mimetic	0
W4WTMALE	W4WTMALE_C7_54	WT	4week	Aire-stage	0.407559
W4WTMALE	W4WTMALE_C7_57	WT	4week	Aire-stage	1.96226
W4WTMALE	W4WTMALE_C7_60	WT	4week	mimetic	0
W4WTMALE	W4WTMALE_C7_63	WT	4week	mimetic	0
W4WTMALE	W4WTMALE_C7_66	WT	4week	mimetic	0
W4WTMALE	W4WTMALE_C7_71	WT	4week	Aire-stage	1.9596
W4WTMALE	W4WTMALE_C7_81	WT	4week	mimetic	2.18853
W4WTMALE	W4WTMALE_C7_82	WT	4week	mimetic	0
W4WTMALE	W4WTMALE_C7_87	WT	4week	mimetic	1.24721
W4WTMALE	W4WTMALE_C7_92	WT	4week	mimetic	0
W4WTMALE	W4WTMALE_C8_97	WT	4week	mimetic	0
W4WTMALE	W4WTMALE_C8_98	WT	4week	Aire-stage	2.65265
W4WTMALE	W4WTMALE_C8_102	WT	4week	mimetic	0.761596
W4WTMALE	W4WTMALE_C8_103	WT	4week	mimetic	0
W4WTMALE	W4WTMALE_C8_110	WT	4week	mimetic	0
W4WTMALE	W4WTMALE_C8_115	WT	4week	Aire-stage	1.78
W4WTMALE	W4WTMALE_C8_116	WT	4week	Aire-stage	0
W4WTMALE	W4WTMALE_C8_117	WT	4week	Aire-stage	2.4818
W4WTMALE	W4WTMALE_C8_119	WT	4week	Aire-stage	3.2082
W4WTMALE	W4WTMALE_C8_122	WT	4week	mimetic	0
W4WTMALE	W4WTMALE_C8_126	WT	4week	mimetic	0
W4WTMALE	W4WTMALE_C8_131	WT	4week	mimetic	0
W4WTMALE	W4WTMALE_C8_134	WT	4week	mimetic	0
W4WTMALE	W4WTMALE_C8_136	WT	4week	mimetic	0
W4WTMALE	W4WTMALE_C8_137	WT	4week	mimetic	0
W4WTMALE	W4WTMALE_C8_140	WT	4week	mimetic	0
W4WTMALE	W4WTMALE_C8_143	WT	4week	mimetic	2.1947
W4WTMALE	W4WTMALE_C8_152	WT	4week	mimetic	1.93424
W4WTMALE	W4WTMALE_C8_153	WT	4week	Aire-stage	1.86697
W4WTMALE	W4WTMALE_C8_155	WT	4week	mimetic	0.579664
W4WTMALE	W4WTMALE_C8_156	WT	4week	Aire-stage	0
W4WTMALE	W4WTMALE_C8_158	WT	4week	Aire-stage	1.44092
W4WTMALE	W4WTMALE_C8_160	WT	4week	mimetic	0
W4WTMALE	W4WTMALE_C8_163	WT	4week	mimetic	0
W4WTMALE	W4WTMALE_C8_172	WT	4week	mimetic	0
W4WTMALE	W4WTMALE_C8_173	WT	4week	mimetic	0
[truncated: 192 more rows]

## Sheet: fig1d
signature	has_bc	n	est	lwr.ci	upr.ci
early_progenitor	82	276	0.297101	0.246273	0.353501
postnatal_progenitor	563	1840	0.305978	0.285345	0.32742
cTEC	121	441	0.274376	0.234815	0.317835
cTEC_nurse	63	273	0.230769	0.184734	0.284276
mTEC	266	917	0.290076	0.261629	0.320275
unassigned	66	263	0.250951	0.202392	0.306679
Aire-stage	360	1380	0.26087	0.238388	0.284678
Ciliated	7	30	0.233333	0.117924	0.409283
Goblet	7	24	0.291667	0.149146	0.491677
Ionocyte	2	8	0.25	0.0444202	0.590725
Muscle	0	2	0	0	0.822319
EnteroHepato	19	68	0.279412	0.186779	0.395634
Lung_basal	3	17	0.176471	0.0619113	0.410295
Microfold	13	51	0.254902	0.155458	0.388683
Neuroendocrine	4	21	0.190476	0.0766757	0.400006
Pancreatic	11	45	0.244444	0.142355	0.386734
Skin	14	48	0.291667	0.182416	0.431793
Tuft	21	85	0.247059	0.167646	0.348346
