# Supplementary material for: Developmental trajectory and evolutionary origin of thymic mimetic cells
Source: Nature. 2025 Jun 11;643(8073):1066–75. doi: 10.1038/s41586-025-09148-y (PMC12286861; doi:10.1038/s41586-025-09148-y)
Supplement: Supplementary file 5 — Source Data Fig. 2 [file 41586_2025_9148_MOESM5_ESM.xlsx]

## Sheet: fig2ab
strain	thymocytes_1e6	tecs_1e3
PWK	41.74	3.31173
PWK	55.86	6.10158
PWK	42.89	4.67683
PWK	21.72	2.77488
CBA	170.45	129.407
CBA	121.46	88.2092
CBA	171.65	133.057
CBA	129.37	48.0456
CBA	149.96	54.7089
CBA	147.05	58.8499
CBA	152.83	57.512
CBA	166.85	64.9448
CBA	156.3	63.5772
CBA	106.7	83.7418
CBA	105.07	93.3371
CBA	143.19	133.225
CBA	95.72	72.7861
CBA	95.9	90.8557
CBA	104.51	95.1866
CBA	69.35	44.8648
CBA	151.74	45.0153
CBA	134.57	31.4033
CBA	136.93	39.9123
B6	91.2	50.0719
B6	80.36	93.2521
B6	148.2	129.941
B6	83.8339	110.868
B6	111.67	150.108

## Sheet: fig2c
comparison	signature	signed.padj.camera
PWK.WT-vs-B6.WT	Aire-stage	-0.111991
PWK.WT-vs-B6.WT	Ciliated	-0.633346
PWK.WT-vs-B6.WT	EnteroHepato	0.121788
PWK.WT-vs-B6.WT	Goblet	0.580551
PWK.WT-vs-B6.WT	Ionocyte	-0.243941
PWK.WT-vs-B6.WT	Lung_basal	0.0585594
PWK.WT-vs-B6.WT	Microfold	-0.326039
PWK.WT-vs-B6.WT	Muscle	0.234262
PWK.WT-vs-B6.WT	Neuroendocrine	-1.90062
PWK.WT-vs-B6.WT	Pancreatic	-0.519848
PWK.WT-vs-B6.WT	Skin	-0.139733
PWK.WT-vs-B6.WT	Tuft	-0.928063
PWK.WT-vs-B6.WT	cTEC	4.9779
PWK.WT-vs-B6.WT	early_progenitor	0.633346
PWK.WT-vs-B6.WT	mTEC	-1.76344
PWK.WT-vs-B6.WT	postnatal_progenitor	0.00267138

## Sheet: fig2d
comparison	signature	signed.padj.camera
Foxn1het-vs-WT	Aire-stage	-0.434286
Foxn1het-vs-WT	Ciliated	-0.144181
Foxn1het-vs-WT	EnteroHepato	-0.617198
Foxn1het-vs-WT	Goblet	-0.401738
Foxn1het-vs-WT	Ionocyte	-0.785705
Foxn1het-vs-WT	Lung_basal	-2.48481
Foxn1het-vs-WT	Microfold	0.137807
Foxn1het-vs-WT	Muscle	0.955462
Foxn1het-vs-WT	Neuroendocrine	-0.821652
Foxn1het-vs-WT	Pancreatic	-0.78154
Foxn1het-vs-WT	Skin	-10.967
Foxn1het-vs-WT	Tuft	-2.3426
Foxn1het-vs-WT	cTEC	10.7469
Foxn1het-vs-WT	early_progenitor	18.6883
Foxn1het-vs-WT	mTEC	-7.17253
Foxn1het-vs-WT	postnatal_progenitor	7.12313

## Sheet: fig2e
comparison	signature	signed.padj.camera
Bmp4-vs-WT	Aire-stage	1.94726
Bmp4-vs-WT	Ciliated	3.45689
Bmp4-vs-WT	EnteroHepato	1.24769
Bmp4-vs-WT	Goblet	3.36981
Bmp4-vs-WT	Ionocyte	0.0378525
Bmp4-vs-WT	Lung_basal	1.72321
Bmp4-vs-WT	Microfold	0.726644
Bmp4-vs-WT	Muscle	3.0132
Bmp4-vs-WT	Neuroendocrine	-0.0641674
Bmp4-vs-WT	Pancreatic	0.480737
Bmp4-vs-WT	Skin	0.487195
Bmp4-vs-WT	Tuft	0.598921
Bmp4-vs-WT	cTEC	2.72949
Bmp4-vs-WT	early_progenitor	7.73228
Bmp4-vs-WT	mTEC	-0.015252
Bmp4-vs-WT	postnatal_progenitor	3.29818
Ascl1KO-vs-WT	Aire-stage	-0.280368
Ascl1KO-vs-WT	Ciliated	-0.717421
Ascl1KO-vs-WT	EnteroHepato	-2.36289
Ascl1KO-vs-WT	Goblet	0.078458
Ascl1KO-vs-WT	Ionocyte	-0.949556
Ascl1KO-vs-WT	Lung_basal	-0.627443
Ascl1KO-vs-WT	Microfold	-0.350759
Ascl1KO-vs-WT	Muscle	-0.0100534
Ascl1KO-vs-WT	Neuroendocrine	-4.07046
Ascl1KO-vs-WT	Pancreatic	-1.17778
Ascl1KO-vs-WT	Skin	-1.92432
Ascl1KO-vs-WT	Tuft	-4.89563
Ascl1KO-vs-WT	cTEC	8.39034
Ascl1KO-vs-WT	early_progenitor	8.1824
Ascl1KO-vs-WT	mTEC	-4.23602
Ascl1KO-vs-WT	postnatal_progenitor	1.74638

## Sheet: fig2f
comparison	signature	signed.padj.camera
Fgf7wt-vs-WT	Aire-stage	0.216158
Fgf7wt-vs-WT	Ciliated	-0.315848
Fgf7wt-vs-WT	EnteroHepato	-0.293169
Fgf7wt-vs-WT	Goblet	1.09323
Fgf7wt-vs-WT	Ionocyte	-0.21525
Fgf7wt-vs-WT	Lung_basal	-0.213433
Fgf7wt-vs-WT	Microfold	-0.722968
Fgf7wt-vs-WT	Muscle	1.60661
Fgf7wt-vs-WT	Neuroendocrine	-0.721648
Fgf7wt-vs-WT	Pancreatic	-0.213433
Fgf7wt-vs-WT	Skin	-1.54837
Fgf7wt-vs-WT	Tuft	-0.913725
Fgf7wt-vs-WT	cTEC	1.67998
Fgf7wt-vs-WT	early_progenitor	6.86606
Fgf7wt-vs-WT	mTEC	-3.47397
Fgf7wt-vs-WT	postnatal_progenitor	5.40335
Fgf7het-vs-WT	Aire-stage	-0.332414
Fgf7het-vs-WT	Ciliated	-0.236968
Fgf7het-vs-WT	EnteroHepato	-0.577387
Fgf7het-vs-WT	Goblet	4.19634
Fgf7het-vs-WT	Ionocyte	2.73995
Fgf7het-vs-WT	Lung_basal	0.242656
Fgf7het-vs-WT	Microfold	-0.0443733
Fgf7het-vs-WT	Muscle	2.65866
Fgf7het-vs-WT	Neuroendocrine	-0.94467
Fgf7het-vs-WT	Pancreatic	-0.317659
Fgf7het-vs-WT	Skin	-4.50585
Fgf7het-vs-WT	Tuft	-5.94096
Fgf7het-vs-WT	cTEC	3.8111
Fgf7het-vs-WT	early_progenitor	19.3337
Fgf7het-vs-WT	mTEC	-11.9328
Fgf7het-vs-WT	postnatal_progenitor	11.0487

## Sheet: fig2h
comparison	signature	signed.padj.camera
cardPos-vs-cardNeg	Aire-stage	31.4459
cardPos-vs-cardNeg	Ciliated	0.0887224
cardPos-vs-cardNeg	EnteroHepato	16.3092
cardPos-vs-cardNeg	Goblet	-0.931664
cardPos-vs-cardNeg	Ionocyte	-0.891799
cardPos-vs-cardNeg	Lung_basal	-0.0173211
cardPos-vs-cardNeg	Microfold	6.13445
cardPos-vs-cardNeg	Muscle	-2.11246
cardPos-vs-cardNeg	Neuroendocrine	0.158922
cardPos-vs-cardNeg	Pancreatic	2.33158
cardPos-vs-cardNeg	Skin	2.19551
cardPos-vs-cardNeg	Tuft	-1.45157
cardPos-vs-cardNeg	cTEC	-2.37233
cardPos-vs-cardNeg	early_progenitor	-25.7912
cardPos-vs-cardNeg	mTEC	49.0355
cardPos-vs-cardNeg	postnatal_progenitor	-45.2041
