# Supplementary material for: Developmental trajectory and evolutionary origin of thymic mimetic cells
Source: Nature. 2025 Jun 11;643(8073):1066–75. doi: 10.1038/s41586-025-09148-y (PMC12286861; doi:10.1038/s41586-025-09148-y)
Supplement: Supplementary file 6 — Source Data Fig. 3 [file 41586_2025_9148_MOESM6_ESM.xlsx]

## Sheet: fig3a
age_d	ly51uea1_ratio	log2lur
-5.5	13	3.70044
-4.5	5.223	2.38488
-4.5	4.231	2.081
-4.5	5.591	2.48311
-4.5	5.297	2.40518
-4.5	5.19	2.37573
0	6.311	2.65787
6	0.472	-1.08314
6	0.857	-0.222633
7	0.381	-1.39214
10	0.376	-1.4112
10	0.313	-1.67577
10	0.277	-1.85204
10	0.424	-1.23786
14	0.023	-5.44222
14	0.024	-5.38082
14	0.007	-7.15843
14	0.044	-4.50635
14	0.041	-4.60823
14	0.044	-4.50635
21	0.047	-4.4112
21	0.018	-5.79586
21	0.013	-6.26534
21	0.014	-6.15843
21	0.014	-6.15843
21	0.014	-6.15843
28	0.02	-5.64386
28	0.06	-4.05889
28	0.083	-3.59074
28	0.036	-4.79586
28	0.021	-5.57347
28	0.071	-3.81604
28	0.021	-5.57347
35	0.039	-4.68038
42	0.019	-5.71786
42	0.075	-3.73697
49	0.076	-3.71786
49	0.126	-2.9885
98	0.171	-2.54793
98	0.389	-1.36216
112	0.169	-2.5649
119	0.208	-2.26534
147	0.218	-2.1976
161	0.491	-1.02621
175	0.242	-2.04692
175	0.647	-0.628162
217	1.173	0.230203
224	0.167	-2.58208
224	0.22	-2.18442
238	0.107	-3.22432
259	0.153	-2.7084
273	0.116	-3.1078
287	0.554	-0.852042
319	0.918	-0.123434
378	0.808	-0.307573

## Sheet: fig3d
sample	group	PC1	PC2
AN235	FVB.chi6.down	-1.00288	0.0730749
AN237	FVB.chi6.down	-1.3246	-0.197192
AN148	FVB.chi6.down	-1.2861	0.0354411
AN59	FVB.chi6.down	-1.26784	-0.141854
AN155	FVB.chi6.down	-1.76777	-0.294889
AN156	FVB.chi6.down	-1.8056	0.250893
AN157	FVB.chi6.down	-1.38589	-0.213533
AN159	FVB.chi6.down	-0.812075	0.028321
AN234	FVB.chi6.down	-1.02276	-0.363405
AN160	FVB.chi6.up	0.0276449	1.45915
AN243	FVB.chi6.up	1.17785	-0.532518
AN241	FVB.chi6.up	1.0379	-0.249852
AN149	FVB.chi6.up	0.88718	-0.0879195
AN150	FVB.chi6.up	0.484265	0.154934
AN147b	FVB.chi6.up	0.459522	0.0348289
AN229	FVB.chi6.up	0.916511	-0.52035
AN230	FVB.chi6.up	0.814331	0.150793
AN232	FVB.chi6.up	1.05916	-0.0813558
AN233	FVB.chi6.up	0.870563	-0.21
AN152	FVB.chi6.up	0.673014	0.156883
AN153	FVB.chi6.up	0.922169	0.049558
AN227	FVB.chi6.up	0.57699	0.556801
AN228	FVB.chi6.up	0.886931	-0.0731171
AN128	FVB.chi6.up	0.881488	0.0153095

## Sheet: fig3e
strain	thymocytes_count_dp_1e6
FVB	233.72
FVB	219.693
FVB	186.956
FVB	177.503
FVB	159.273
FVB	174.625
FVB	92.8761
FVB	68.0553
chi6.up	0.000518
chi6.up	14.7015
chi6.up	9.2248
chi6.up	28.0292
chi6.up	26.642
chi6.up	40.4472
chi6.up	33.453
chi6.up	32.9728
chi6.up	0.0460252
chi6.up	30.6504
chi6.up	6.794
chi6.up	17.4876
chi6.up	20.562
chi6.up	20.16
chi6.up	25.7355
chi6.down	0.05172
chi6.down	0.15345
chi6.down	0.0087
chi6.down	0.028
chi6.down	0.4872
chi6.down	0.05736
chi6.down	0.00224
chi6.down	0.0112
chi6.down	0
FVB
FVB
FVB
FVB

## Sheet: fig3f
comparison	signature	signed.padj.camera
chi6.down-vs-FVB.WT	Aire-stage	-13.6297
chi6.down-vs-FVB.WT	Ciliated	-1.54906
chi6.down-vs-FVB.WT	EnteroHepato	-10.5846
chi6.down-vs-FVB.WT	Goblet	-0.0224001
chi6.down-vs-FVB.WT	Ionocyte	2.37108
chi6.down-vs-FVB.WT	Lung_basal	-1.24155
chi6.down-vs-FVB.WT	Microfold	-7.22067
chi6.down-vs-FVB.WT	Muscle	-0.288239
chi6.down-vs-FVB.WT	Neuroendocrine	-0.217149
chi6.down-vs-FVB.WT	Pancreatic	-3.85651
chi6.down-vs-FVB.WT	Skin	-2.95217
chi6.down-vs-FVB.WT	Tuft	-1.50839
chi6.down-vs-FVB.WT	cTEC	3.9582
chi6.down-vs-FVB.WT	early_progenitor	19.5642
chi6.down-vs-FVB.WT	mTEC	-18.5949
chi6.down-vs-FVB.WT	postnatal_progenitor	0.436441
chi6.up-vs-FVB.WT	Aire-stage	-1.86775
chi6.up-vs-FVB.WT	Ciliated	-2.74337
chi6.up-vs-FVB.WT	EnteroHepato	-2.7306
chi6.up-vs-FVB.WT	Goblet	-0.135602
chi6.up-vs-FVB.WT	Ionocyte	0.692758
chi6.up-vs-FVB.WT	Lung_basal	-0.464053
chi6.up-vs-FVB.WT	Microfold	-0.809978
chi6.up-vs-FVB.WT	Muscle	-0.751468
chi6.up-vs-FVB.WT	Neuroendocrine	0.173012
chi6.up-vs-FVB.WT	Pancreatic	-0.455826
chi6.up-vs-FVB.WT	Skin	-1.06801
chi6.up-vs-FVB.WT	Tuft	0.0335464
chi6.up-vs-FVB.WT	cTEC	4.03693
chi6.up-vs-FVB.WT	early_progenitor	3.5304
chi6.up-vs-FVB.WT	mTEC	-0.54486
chi6.up-vs-FVB.WT	postnatal_progenitor	1.26026
