# Supplementary material for: Developmental trajectory and evolutionary origin of thymic mimetic cells
Source: Nature. 2025 Jun 11;643(8073):1066–75. doi: 10.1038/s41586-025-09148-y (PMC12286861; doi:10.1038/s41586-025-09148-y)
Supplement: Supplementary file 7 — Source Data Fig. 4 [file 41586_2025_9148_MOESM7_ESM.xlsx]

## Sheet: fig4a
comparison	signature	signed.padj.camera
Foxn1KO-vs-WT	Aire-stage	-13.0086
Foxn1KO-vs-WT	Ciliated	0.0669084
Foxn1KO-vs-WT	EnteroHepato	-14.5937
Foxn1KO-vs-WT	Goblet	0.619927
Foxn1KO-vs-WT	Ionocyte	2.69749
Foxn1KO-vs-WT	Lung_basal	-0.962396
Foxn1KO-vs-WT	Microfold	-10.6588
Foxn1KO-vs-WT	Muscle	0.786927
Foxn1KO-vs-WT	Neuroendocrine	-2.29638
Foxn1KO-vs-WT	Pancreatic	-6.20876
Foxn1KO-vs-WT	Skin	-4.98103
Foxn1KO-vs-WT	Tuft	-4.46352
Foxn1KO-vs-WT	cTEC	-0.130711
Foxn1KO-vs-WT	early_progenitor	16.9901
Foxn1KO-vs-WT	mTEC	-29.999
Foxn1KO-vs-WT	postnatal_progenitor	0.870796

## Sheet: fig4c
cell	sample	condition	UMAP.1	UMAP.2	label	Foxi1	Foxj1	Pou2f3	auc_Ciliated	auc_Tuft	auc_Ionocyte
Ht_1.GTCCGAACAACCAGCA-1	Ht_1	Foxn1het	-0.475616	-9.77523	low quality 1	0	0	0	0.0326354	0.0857441	0.040259
Ht_1.TAACTTGGTGGACATA-1	Ht_1	Foxn1het	11.8272	-4.08369	haematopoietic 1	0	0	0	0.0132162	0.0511972	0.012588
Ht_1.CATTCATCAATCGGCA-1	Ht_1	Foxn1het	5.35972	-4.51032	low quality 1	0	0	0	0.0175415	0.100442	0.016541
Ht_1.GGTGAGGCAATGTATG-1	Ht_1	Foxn1het	-0.457903	-9.75162	low quality 1	0	0	0	0.0293718	0.082363	0.0193726
Ht_1.GCACCCTTCTAGCGCG-1	Ht_1	Foxn1het	11.3621	-5.46751	haematopoietic 1	0	0	0	0.00749384	0.0328927	0.0312316
Ht_1.GCCAAATCATGATATG-1	Ht_1	Foxn1het	11.5795	-4.82093	haematopoietic 1	0	0	0	0.00666119	0.0534197	0
Ht_1.CTAAGCCAGGCTCCAG-1	Ht_1	Foxn1het	3.08493	-12.1145	cTEC	0	0	0	0.0156415	0.0265969	0.0182511
Ht_1.GTAAACTTCTAACTCC-1	Ht_1	Foxn1het	-0.588384	-9.87252	low quality 1	0	0	0	0.0302212	0.0991372	0.0319045
Ht_1.CTCTGATTCCAGGTCG-1	Ht_1	Foxn1het	-0.631778	-9.91458	low quality 1	0	0	0	0.0245436	0.0573473	0.0121955
Ht_1.GTAGGCTTCCGCACGA-1	Ht_1	Foxn1het	10.8022	-4.09926	haematopoietic 1	0	0	0	0.00288354	0.0678913	0.00128964
Ht_1.AACGACTCAATAGTGC-1	Ht_1	Foxn1het	10.6267	-4.59422	haematopoietic 1	0	0	0	0.00445942	0.0552997	0.00748549
Ht_1.GTAGCCCGTTCCGTTC-1	Ht_1	Foxn1het	10.4893	-10.0429	haematopoietic 2	0	0	0	0.00958943	0.0760307	0.00560711
Ht_1.ACTTGTGAGGGCTACT-1	Ht_1	Foxn1het	1.95927	-12.5632	cTEC	0	0	0	0.00852766	0.0380299	0.00941994
Ht_1.CGTAATTAGGCTAGAG-1	Ht_1	Foxn1het	13.4091	2.51333	fibroblasts	0	0	0	0.0110312	0.0304662	0.043371
Ht_1.TCCCCAATCGCGTTGG-1	Ht_1	Foxn1het	12.117	0.503764	fibroblasts	0	0	0	0.00938267	0.0431671	0.0524825
Ht_1.ATCGTACGTATGGTAG-1	Ht_1	Foxn1het	2.60053	-12.5554	cTEC	0	0	0	0.017413	0.0202719	0.0133169
Ht_1.TCTGGATGTGATGGAC-1	Ht_1	Foxn1het	11.7911	-4.1533	haematopoietic 1	0	0	0	0.00990237	0.0482388	0.0219799
Ht_1.GCTCATCCAGGAAGTA-1	Ht_1	Foxn1het	-0.638517	-9.91657	low quality 1	0	0	0	0.0280027	0.0905388	0.0498192
Ht_1.TAGTACCGTCTTGACG-1	Ht_1	Foxn1het	5.19749	-4.26093	low quality 1	0	0	0	0.0194862	0.070347	0.0329698
Ht_1.CGGGCTTGTTATCGCG-1	Ht_1	Foxn1het	2.25173	-11.3089	cTEC	0	0	0	0.0125903	0.0265022	0.00442962
Ht_1.TACTCGCCAAAGGACA-1	Ht_1	Foxn1het	9.93918	-4.55918	haematopoietic 1	0	0	0	0.00805825	0.0517875	0.0261852
Ht_1.GCACCATAGCTAGTTG-1	Ht_1	Foxn1het	1.4248	-12.6056	cTEC	0	0	0	0.0111877	0.0198202	0.0175222
Ht_1.TAAGTCACACTCGCAT-1	Ht_1	Foxn1het	1.15536	-8.64342	postnatal prog.	0	0	0	0.0049903	0.0374033	0.043371
Ht_1.CGTCCTGCATTAGCGG-1	Ht_1	Foxn1het	1.46258	-12.8187	cTEC	0	0	0	0.0164965	0.0230409	0.006308
Ht_1.ACTCCACCAGCTAGTG-1	Ht_1	Foxn1het	1.44868	-10.8671	cTEC	0	0	0	0.0144903	0.020527	0.0147187
Ht_1.CCTGCAAGTTTGCGTG-1	Ht_1	Foxn1het	2.36573	-12.5473	cTEC	0	0	0	0.0164574	0.0221009	0.0197651
Ht_1.GTCAATTAGGTTGGTC-1	Ht_1	Foxn1het	13.3445	2.49008	fibroblasts	0	0	0	0.0103103	0.0409447	0.0295495
Ht_1.AATGGGCGTTGCACGC-1	Ht_1	Foxn1het	2.55171	-13.0333	cTEC	0	0	0	0.0209056	0.0204905	0.000560711
Ht_1.TATACCTCATCGCTAC-1	Ht_1	Foxn1het	9.72201	-5.80666	haematopoietic 1	0	0	0	0.00696296	0.0383943	0.0199052
Ht_1.CTAGGTCAGATACTGT-1	Ht_1	Foxn1het	1.6137	-13.0225	cTEC	0	0	0	0.0111374	0.0223487	0.0134851
Ht_1.CCAGTAATCGTTGCCC-1	Ht_1	Foxn1het	2.96131	-13.2769	cTEC	0	0	0	0.0152671	0.0192882	0.0222322
Ht_1.CCTGATGGTTGCGACC-1	Ht_1	Foxn1het	2.74603	-12.0634	cTEC	0	0	0	0.0197209	0.0216346	0
Ht_1.ATCACGATCGACCTAA-1	Ht_1	Foxn1het	5.38895	-10.2619	ciliated	0	0	0	0.203965	0.0378769	0.0280075
Ht_1.GGTTGGTTCCGTAGAC-1	Ht_1	Foxn1het	10.45	-4.35205	haematopoietic 1	0	0	0	0.010545	0.0641969	0.0187838
Ht_1.CCGACTTCACCTTCCC-1	Ht_1	Foxn1het	8.6092	-12.4921	haematopoietic 2	0	0	0	0.00668354	0.0540172	0.0414085
Ht_1.ATTCATCCACAACGAT-1	Ht_1	Foxn1het	12.6452	2.0155	fibroblasts	0	0	0	0.0144289	0.0218678	0.0409039
Ht_1.AACATCCGTCTAAGGA-1	Ht_1	Foxn1het	11.6806	-4.31095	haematopoietic 1	0	0	0	0.0039006	0.0395456	0.0106255
Ht_1.TATCCGCCACCATCGT-1	Ht_1	Foxn1het	2.74608	-13.2537	cTEC	0	0	0	0.0178265	0.0222758	0.011803
Ht_1.GGAACTGAGGGCCATT-1	Ht_1	Foxn1het	8.73078	7.29324	fibroblasts	0	0	0	0.0076056	0.042934	0.0443242
Ht_1.GTTATCAGTCAAGTAG-1	Ht_1	Foxn1het	10.6253	-10.0173	haematopoietic 2	0	0	0	0.0134062	0.0492371	0.0195127
Ht_1.GCAATTTAGTAAGCAA-1	Ht_1	Foxn1het	-0.604448	-9.87229	low quality 1	0	0	0	0.016625	0.0880248	0.0236059
Ht_1.ACGACATCAAACTGAC-1	Ht_1	Foxn1het	7.07375	-8.2947	haematopoietic 1	0	0	0	0.0125288	0.0454479	0.0163728
Ht_1.ACTATGGTCAGCCCGA-1	Ht_1	Foxn1het	0.914309	-12.0452	cTEC	0	0	0	0.0172174	0.0239299	0.00967226
Ht_1.GTATTCAGTGATGGAC-1	Ht_1	Foxn1het	1.17439	-12.7021	cTEC	0	0	0	0.0202462	0.025176	0.0250918
Ht_1.GTTCATGAGGCGTACT-1	Ht_1	Foxn1het	11.7978	-4.03904	haematopoietic 1	0	0	0	0.00473325	0.0477433	0.0159803
Ht_1.ACCAATTAGCGCTCCT-1	Ht_1	Foxn1het	1.79804	-12.8057	cTEC	0	0	0	0.0172844	0.0247606	0.0329978
Ht_1.TAACGATTCTATCGTC-1	Ht_1	Foxn1het	11.6711	-4.53266	haematopoietic 1	0	0	0	0.00525295	0.0588192	0.0114385
Ht_1.TGTACCGGTAGTCATC-1	Ht_1	Foxn1het	-0.487705	-9.77017	low quality 1	0	0	0	0.0256948	0.0741507	0.0188119
Ht_1.TGGGTTGCAGTACCCT-1	Ht_1	Foxn1het	3.54847	-5.4791	mTEC	0	0	0	0.00502383	0.0316394	0.0410721
Ht_1.AGTTAGCCAAGGTGAA-1	Ht_1	Foxn1het	3.04529	-12.0317	cTEC	0	0	0	0.0153286	0.0291619	0.0117189
Ht_1.CAACGATCACTCAAGG-1	Ht_1	Foxn1het	10.4861	-10.158	haematopoietic 2	0	0	0	0.01406	0.0650495	0.0361939
Ht_1.CCTCCAGCACAACCGA-1	Ht_1	Foxn1het	12.4965	3.81653	fibroblasts	0	0	0	0.00994149	0.024338	0.034708
Ht_1.GGTTTACGTGCATCAT-1	Ht_1	Foxn1het	1.38346	-11.374	cTEC	0	0	0	0.0171224	0.0174374	0
Ht_1.CGAGCCATCTAACCAG-1	Ht_1	Foxn1het	12.0606	5.6062	fibroblasts	0	0	0	0.00718649	0.0267791	0.0141019
Ht_1.CCATTAGAGCAACTAT-1	Ht_1	Foxn1het	1.40977	-12.7755	cTEC	0	0	0	0.00657178	0.0135681	0.0012616
Ht_1.CGCTGTTCACCTATAT-1	Ht_1	Foxn1het	-0.550185	-9.83395	low quality 1	0	0	0	0.023085	0.0828803	0.0211668
Ht_1.CGTCACCTCTAGTCGA-1	Ht_1	Foxn1het	7.183	-8.23444	haematopoietic 1	0	0	0	0.0058956	0.0497763	0.042586
Ht_1.GCACACTAGGTCCAAC-1	Ht_1	Foxn1het	0.505219	-4.69701	poorly differentiated	0	0	0	0.0120259	0.0347071	0.0331941
Ht_1.AGTCAACCAATCGTCC-1	Ht_1	Foxn1het	7.3969	-8.96224	haematopoietic 1	0	0	0	0.00937149	0.017073	0.056744
Ht_1.AGGATTAAGTGATCTG-1	Ht_1	Foxn1het	3.07368	-12.6757	cTEC	0	0	0	0.0140544	0.0214087	0.0121394
Ht_1.CGTAGGGGTGAGGTTA-1	Ht_1	Foxn1het	2.37654	-13.1006	cTEC	0	0	0	0.0115509	0.0239445	0.0191202
Ht_1.CATGAACCAGGATTCG-1	Ht_1	Foxn1het	2.86874	-13.001	cTEC	0	0	0	0.01615	0.0189749	0.00123356
Ht_1.AATTCAGCACAGGACC-1	Ht_1	Foxn1het	12.2364	1.9478	fibroblasts	0	0	0	0.00763355	0.0342772	0
Ht_1.CATAGCCAGGATTCGC-1	Ht_1	Foxn1het	2.54305	-12.5244	cTEC	0	0	0	0.0205536	0.0207383	0.0154756
Ht_1.CATACCAAGTACGCAC-1	Ht_1	Foxn1het	8.38074	-12.66	haematopoietic 2	0	0	0	0.0076056	0.0472113	0.0296055
Ht_1.ATCTACTCACCACATC-1	Ht_1	Foxn1het	12.9464	2.33497	fibroblasts	0	0	0	0.0036603	0.0404783	0.0484735
Ht_1.CACCATAAGGATGTGG-1	Ht_1	Foxn1het	7.03309	-8.57109	haematopoietic 1	0	0	0	0.00705237	0.0457758	0.0486697
Ht_1.GTAGGAACAAGCTCAG-1	Ht_1	Foxn1het	2.74934	-12.9225	cTEC	0	0	0	0.0205368	0.0210371	0.0246713
Ht_1.CACTCCGCATTAGTTC-1	Ht_1	Foxn1het	10.2916	-4.36408	haematopoietic 1	0	0	0	0.00686796	0.0567352	0.0242507
Ht_1.GCTCCTTGTAAGCATG-1	Ht_1	Foxn1het	2.33749	-13.4205	cTEC	0	0	0	0.0196259	0.0201335	0.0155878
Ht_1.CACCCTTGTATTGCTA-1	Ht_1	Foxn1het	-0.679038	-9.95131	low quality 1	0	0	0	0.0157868	0.0580833	0.0289888
Ht_1.GGGTAAGTCAGTACCA-1	Ht_1	Foxn1het	11.6816	-4.85573	haematopoietic 1	0	0	0	0.00424707	0.0375782	0.00325212
Ht_1.GGTTAGCTCAATGTCG-1	Ht_1	Foxn1het	12.8332	1.43384	fibroblasts	0	0	0	0.00669472	0.0345833	0.0598559
Ht_1.CAAGTCGCATGAGCGC-1	Ht_1	Foxn1het	3.38736	-5.85071	mTEC	0	0	0	0.0064656	0.0523631	0.0627436
Ht_1.ACGGCTTAGATAGTAG-1	Ht_1	Foxn1het	8.43131	-12.3328	haematopoietic 2	0	0	0	0.00709149	0.0399974	0.0186156
Ht_1.ACCCGCTTCCTCGTTG-1	Ht_1	Foxn1het	7.15792	-8.72454	haematopoietic 1	0	0	0	0.00942178	0.0397132	0.0486136
Ht_1.CTTGAATAGCCCGTGA-1	Ht_1	Foxn1het	9.12037	-12.0071	haematopoietic 2	0	0	0	0.00800237	0.0562907	0.0320727
Ht_1.GTGGTCACACAATCGG-1	Ht_1	Foxn1het	10.8113	-5.14659	haematopoietic 1	0	0	0	0.00524736	0.0411851	0.0632202
Ht_1.TGCCCTCAGTTGCCGG-1	Ht_1	Foxn1het	7.48854	-9.1337	haematopoietic 1	0	0	0	0.01121	0.0328854	0.0446046
Ht_1.CGCTGATAGAACCTAT-1	Ht_1	Foxn1het	2.68085	-12.2342	cTEC	0	0	0	0.0146189	0.0266843	0
Ht_1.TCATAGTAGCGCTCCT-1	Ht_1	Foxn1het	9.30222	-7.04687	haematopoietic 1	0	0	0	0.0141215	0.0617777	0.0196529
Ht_1.AAGTAAGTCACTCTGT-1	Ht_1	Foxn1het	2.9573	-13.1423	cTEC	0	0	0	0.0186983	0.0157978	0
Ht_1.GTAGTCATCCCAATGA-1	Ht_1	Foxn1het	10.1767	-5.76684	haematopoietic 1	0	0	0	0.00262648	0.0502937	0.0269141
Ht_1.GGAATCTCAACTCGCT-1	Ht_1	Foxn1het	11.8254	-4.13299	haematopoietic 1	0	0	0	0.00452089	0.0406896	0.0261291
Ht_1.CGCACATAGCCTGCCT-1	Ht_1	Foxn1het	8.77174	-7.58168	haematopoietic 1	0	0	0	0.00217942	0.0546439	0.00260731
Ht_1.ATCGAAGGTCTAGGCC-1	Ht_1	Foxn1het	8.90675	-7.17874	haematopoietic 1	0	0	0	0.00961737	0.0555402	0.0171578
Ht_1.ACCCAAATCCGTAAGC-1	Ht_1	Foxn1het	2.68559	-11.0621	cTEC	0	0	0	0.0135627	0.0295189	0.0176624
Ht_1.GGCTGAGGTTTGGTCG-1	Ht_1	Foxn1het	5.63847	-3.95411	low quality 1	0	0	0	0.0172118	0.0717679	0.0567159
Ht_1.ACCTCCGCAACGGCTA-1	Ht_1	Foxn1het	3.28308	-6.07141	mTEC	0	0	0	0.00428619	0.0273329	0.0614539
Ht_1.ATCGAACCACATTAAG-1	Ht_1	Foxn1het	7.62634	-8.65546	haematopoietic 1	0	0	0	0.0043756	0.0396403	0.0372873
Ht_1.ACACCAATCTAACCTC-1	Ht_1	Foxn1het	8.69125	-12.531	haematopoietic 2	0	0	0	0.00877914	0.0439104	0.00692478
Ht_1.TAACGAGGTTGAGTCT-1	Ht_1	Foxn1het	12.5203	3.03358	fibroblasts	0	0	0	0.00861149	0.0235364	0.0200174
Ht_1.AAGTTCCGTAGTAGGC-1	Ht_1	Foxn1het	0.0970225	-6.95366	poorly differentiated	0	0	0	0.0093659	0.0199003	0.030727
Ht_1.GTGAGCGGTAAGTCCT-1	Ht_1	Foxn1het	1.70908	-13.0672	cTEC	0	0	0	0.0114336	0.0173864	0.00821442
Ht_1.AGCAATTTCCGTTGGG-1	Ht_1	Foxn1het	10.6157	-4.35784	haematopoietic 1	0	0	0	0.010735	0.0348383	0.026017
Ht_1.CACATTTCATCGGTAG-1	Ht_1	Foxn1het	2.42729	-13.1317	cTEC	0	0	0	0.0147083	0.012169	0.0202977
Ht_1.GCCTCCACATAGACAC-1	Ht_1	Foxn1het	2.85424	-13.3591	cTEC	0	0	0	0.0169715	0.019842	0.00442962
Ht_1.GCAAAGGTCGTACACA-1	Ht_1	Foxn1het	12.6044	1.96123	fibroblasts	0	0	0	0.00743796	0.0288048	0.0373153
Ht_1.AATGGCCTCGATATGT-1	Ht_1	Foxn1het	2.55143	-11.1741	cTEC	0	0	0	0.0124283	0.024593	0.0194847
Ht_1.TCCCCTAAGCGATACC-1	Ht_1	Foxn1het	1.69389	-13.1664	cTEC	0	0	0	0.0206765	0.0202865	0.00813031
Ht_1.TGTCCCATCCTTCATA-1	Ht_1	Foxn1het	2.16356	-12.9823	cTEC	0	0	0	0.0179662	0.0179839	0.0178026
Ht_1.ACCTGAATCGCTCGCT-1	Ht_1	Foxn1het	11.2788	-9.33918	haematopoietic 2	0	0	0	0.00369383	0.0555183	0.0202977
Ht_1.TGTGTACGTTTACATG-1	Ht_1	Foxn1het	11.071	-5.43998	haematopoietic 1	0	0	0	0.00635384	0.035669	0.0162045
Ht_1.TAGCAGTCATGAGCCA-1	Ht_1	Foxn1het	1.6096	-13.0165	cTEC	0	0	0	0.0160383	0.0225892	0.00179428
Ht_1.CCCACTTGTTATGCTA-1	Ht_1	Foxn1het	2.79847	-12.3345	cTEC	0	0	0	0.0132274	0.0239737	0.0273066
Ht_1.GGGCTAAAGCCCGTCT-1	Ht_1	Foxn1het	1.10441	-8.71092	postnatal prog.	0	0	0	0.00670031	0.0411706	0.0356332
Ht_1.CGTAAACCAATCCTTG-1	Ht_1	Foxn1het	0.607519	-4.80349	poorly differentiated	0	0	0	0.00894119	0.0430724	0.0233816
Ht_1.ATGCCCTCACCATCGT-1	Ht_1	Foxn1het	8.94113	-8.09038	haematopoietic 1	0	0	0	0.0141215	0.0532302	0.0124758
Ht_1.CGCACGATCAGTAGCC-1	Ht_1	Foxn1het	10.9522	-10.0546	haematopoietic 2	0	0	0	0.00818678	0.0553216	0.0274748
Ht_1.TCTCTAGCATTCCTGA-1	Ht_1	Foxn1het	3.08924	-13.1276	cTEC	0	0	0	0.00974031	0.0130653	0.00911155
Ht_1.TCGGCAACACTTAACT-1	Ht_1	Foxn1het	-7.56723	5.09771	poorly differentiated	0	0	0	0.00454883	0.0363321	0.0561272
Ht_1.ACATCTTCACTATCTG-1	Ht_1	Foxn1het	1.99656	-13.2349	cTEC	0	0	0	0.0224145	0.0308233	0.0171578
Ht_1.AGGTTGAGTGGCAGCA-1	Ht_1	Foxn1het	8.859	7.45244	fibroblasts	0	0	0	0.0172006	0.0504467	0.0319886
Ht_1.AGCCTCCTCACGGAGA-1	Ht_1	Foxn1het	1.17238	-12.6558	cTEC	0	0	0	0.0137918	0.0135243	0.0167653
Ht_1.TAGGCCACAGCCTATC-1	Ht_1	Foxn1het	13.0665	2.99769	fibroblasts	0	0	0	0.0085109	0.0531792	0.0246713
Ht_1.GCAAACCTCATATGGT-1	Ht_1	Foxn1het	1.95053	-11.3865	cTEC	0	0	0	0.0122047	0.0278065	0.0120273
Ht_1.CGCTGCTTCAAGTTCG-1	Ht_1	Foxn1het	2.04499	-13.1182	cTEC	0	0	0	0.0177203	0.0150473	0.0245031
Ht_1.ACGAGTGAGCTAGTTG-1	Ht_1	Foxn1het	2.47426	-11.582	cTEC	0	0	0	0.0167312	0.0169564	0.0136533
Ht_1.ACATCCCCATCCGCAT-1	Ht_1	Foxn1het	10.7087	-4.11502	haematopoietic 1	0	0	0	0.00247559	0.0539298	0
Ht_1.TCTACATCACTTGATT-1	Ht_1	Foxn1het	2.25283	-5.89688	mTEC	0	0	0	0.00953355	0.0418555	0.00824245
Ht_1.CATACTGAGGAATGGT-1	Ht_1	Foxn1het	1.01258	-12.2958	cTEC	0	0	0	0.0134453	0.0335777	0.00642014
Ht_1.CGGCTAGTCCCATGCC-1	Ht_1	Foxn1het	7.11301	-8.70415	haematopoietic 1	0	0	0	0.000603531	0.0442019	0.0547254
Ht_1.TCTGTGTTCCGGTGAT-1	Ht_1	Foxn1het	11.0005	-4.28034	haematopoietic 1	0	0	0	0.00893561	0.0413527	0.0277832
Ht_1.CCCATTTAGGATTACT-1	Ht_1	Foxn1het	0.579772	-4.58959	poorly differentiated	0	0	0	0.00877355	0.0446172	0.032325
Ht_1.ACGGGGACAACTGCGA-1	Ht_1	Foxn1het	7.14029	-7.9294	haematopoietic 1	0	0	0	0.00459354	0.026167	0.0222322
Ht_1.GGAATCTCATAGATCA-1	Ht_1	Foxn1het	12.6513	2.04591	fibroblasts	0	0	0	0.0145965	0.0434732	0.0353528
Ht_1.CTAGAAGGTTCGTGCA-1	Ht_1	Foxn1het	2.52984	-12.8284	cTEC	0	0	0	0.0165747	0.0247388	0
Ht_1.CTAGCCAGTTGCATAC-1	Ht_1	Foxn1het	7.50702	-8.56671	haematopoietic 1	0	0	0	0.00844943	0.0269467	0.0312877
Ht_1.TGGGTTGCATAACCGG-1	Ht_1	Foxn1het	3.3306	-5.8462	mTEC	0	0	0	0.00326912	0.031654	0.0282318
Ht_1.AGTGCTTGTCAGGACG-1	Ht_1	Foxn1het	1.2274	-12.6865	cTEC	0	0	0	0.0136353	0.0207092	0.00381283
Ht_1.CACAGGTTCAGGCTTA-1	Ht_1	Foxn1het	11.2345	-8.98127	haematopoietic 2	0	0	0	0.0145462	0.0808692	0.0144383
Ht_1.CCAGCTAGTAATGGGC-1	Ht_1	Foxn1het	3.34736	-5.75661	mTEC	0	0	0	0.00558825	0.0558171	0.0259048
Ht_1.GTGGAACGTTGTAAGG-1	Ht_1	Foxn1het	3.20486	-12.4549	cTEC	0	0	0	0.0203356	0.0147194	0.0122515
Ht_1.GGGTATAGTTCGGTCA-1	Ht_1	Foxn1het	1.63888	-10.9874	cTEC	0	0	0	0.0110368	0.0269758	0.0170456
Ht_1.CCCTCAGCACCATCAC-1	Ht_1	Foxn1het	3.39086	-6.02914	mTEC	0	0	0	0.014563	0.0337817	0.0321287
Ht_1.GCTACCTCAGCAGGCT-1	Ht_1	Foxn1het	12.8361	4.49765	fibroblasts	0	0	0	0.0097459	0.0281709	0.0286243
Ht_1.GGTCAATCAAGCACTG-1	Ht_1	Foxn1het	1.99343	-13.1234	cTEC	0	0	0	0.0189665	0.0164609	0.0202977
Ht_1.ACCCGAACAATCATCT-1	Ht_1	Foxn1het	10.8291	-10.0817	haematopoietic 2	0	0	0	0.00640972	0.047634	0.0255965
Ht_1.CTCAGTAAGGTCACTA-1	Ht_1	Foxn1het	9.16656	-11.9253	haematopoietic 2	0	0	0	0.00953914	0.0575878	0.0182231
Ht_1.CCTTTCCTCCTTCACG-1	Ht_1	Foxn1het	11.9059	0.658769	fibroblasts	0	0	0	0.00559384	0.0448504	0.0354089
Ht_1.CGTTAATAGGTACCGT-1	Ht_1	Foxn1het	1.75425	-12.6892	cTEC	0	0	0	0.0084159	0.023704	0.00448569
Ht_1.AACCCTAAGCCGACTG-1	Ht_1	Foxn1het	2.32413	-10.9906	cTEC	0	0	0	0.0118415	0.0169564	0.012616
Ht_1.GCGCTTGAGTCGAATT-1	Ht_1	Foxn1het	1.63281	-13.0321	cTEC	0	0	0	0.011685	0.0169929	0.012644
Ht_1.GCCACCTTCCGGAACT-1	Ht_1	Foxn1het	1.16539	-9.80698	postnatal prog.	0	0	0	0.00860031	0.0183774	0.0139056
Ht_1.CGTCCCACAGGTAGGG-1	Ht_1	Foxn1het	2.475	-13.1936	cTEC	0	0	0	0.0150715	0.0103036	0.00866298
Ht_1.CTCGCTATCCGCCTGT-1	Ht_1	Foxn1het	12.4764	3.75818	fibroblasts	0	0	0	0.00474442	0.0384526	0.0304186
Ht_1.GCCGAAGGTAGCTTAC-1	Ht_1	Foxn1het	2.69912	-13.4305	cTEC	0	0	0	0.0134844	0.0166795	0
Ht_1.ACCTCACCAATAGTCA-1	Ht_1	Foxn1het	12.7748	1.62905	fibroblasts	0	0	0.702588	0.00155912	0.0321713	0.0174942
Ht_1.GCTAAACCAGCAGTTG-1	Ht_1	Foxn1het	2.11495	-12.4289	cTEC	0	0	0	0.0167759	0.0157323	0.00684067
Ht_1.AGCACTATCGTGCGTG-1	Ht_1	Foxn1het	2.58775	-10.959	cTEC	0	0	0	0.0159153	0.022254	0.00255123
Ht_1.GCCATCTCAATTCACT-1	Ht_1	Foxn1het	8.84905	-12.1821	haematopoietic 2	0	0	0	0.00920943	0.0522028	0.0532115
Ht_1.TATGCTAGTAATCACC-1	Ht_1	Foxn1het	8.58801	-7.69056	haematopoietic 1	0	0	0	0.00757766	0.0341461	0.016541
Ht_1.CCCGCATTCACCTTAC-1	Ht_1	Foxn1het	7.00884	-8.20839	haematopoietic 1	0	0	0	0.00819796	0.0458195	0.0530152
Ht_1.TATGCAACAACGGTGC-1	Ht_1	Foxn1het	12.8953	4.00545	fibroblasts	0	0	0	0.00336971	0.0451346	0.0471278
Ht_1.CTATTCGCACATGAAC-1	Ht_1	Foxn1het	1.64618	-7.3316	postnatal prog.	0	0	0	0.00831531	0.0333081	0.0318484
Ht_1.CTAGCCAGTGCATCAT-1	Ht_1	Foxn1het	1.28727	-12.9568	cTEC	0	0	0	0.0132218	0.0304006	0.0190922
Ht_1.GCTTTCACATTACGCC-1	Ht_1	Foxn1het	8.3182	-6.65841	haematopoietic 1	0	0	0	0.00499589	0.0494047	0.0384648
Ht_1.ACCGATGCACTACCGT-1	Ht_1	Foxn1het	9.16848	-6.89295	haematopoietic 1	0	0	0	0.00884619	0.054724	0.0358014
Ht_1.TGCATTGAGTCGCAAC-1	Ht_1	Foxn1het	12.8369	1.01751	fibroblasts	0	0	0	0.00393413	0.0373668	0.0132608
Ht_1.AGTCACGCAGCTCAGA-1	Ht_1	Foxn1het	12.5963	3.56147	fibroblasts	0	0	0	0.00916472	0.0289141	0.0310354
Ht_1.CCTCCAGCATCACATT-1	Ht_1	Foxn1het	3.09751	-12.2513	cTEC	0	0	0	0.0131659	0.0157395	0.00493426
Ht_1.CATCTAAGTTCGCAGC-1	Ht_1	Foxn1het	1.09798	-8.83688	postnatal prog.	0	0	0	0.00436442	0.0181733	0.025989
Ht_1.ATGCTAGTCACTGGTA-1	Ht_1	Foxn1het	7.53288	-8.28034	haematopoietic 1	0	0	0	0.0110144	0.0546876	0.0368107
Ht_1.ACTCCCATCCTTAACC-1	Ht_1	Foxn1het	2.48694	-12.8104	cTEC	0	0	0	0.00521383	0.0360552	0.00406515
Ht_1.GTCGGCTGTAAGTGAT-1	Ht_1	Foxn1het	2.42536	-13.2753	cTEC	0	0	0	0.0174744	0.0191425	0.00790602
Ht_1.TGGCATGCACCTTCGG-1	Ht_1	Foxn1het	7.44301	-9.07143	haematopoietic 1	0	0	0	0.00685119	0.0493391	0.0552581
Ht_1.CATTTCATCCGCGGTA-1	Ht_1	Foxn1het	8.81608	-7.94951	haematopoietic 1	0	0	0	0.0046606	0.0506434	0.0313998
Ht_1.CTTAGTAGTAGTCCTG-1	Ht_1	Foxn1het	2.32783	-10.9148	cTEC	0	0	0	0.0139874	0.0312969	0.0167092
Ht_1.CCGGCAATCTGGTCAA-1	Ht_1	Foxn1het	2.45607	-5.83955	mTEC	0	0	0	0	0.0344813	0.0807704
Ht_1.CTTACTATCCTGCGAG-1	Ht_1	Foxn1het	8.79936	-8.00056	haematopoietic 1	0	0	0	0.00594031	0.0478016	0.010261
Ht_1.TCGTCCATCGAGTCTA-1	Ht_1	Foxn1het	8.74632	-12.3415	haematopoietic 2	0	0	0	0.00775649	0.0399026	0.0813592
Ht_1.GGAGTATAGGTGCAAG-1	Ht_1	Foxn1het	12.6911	1.94685	fibroblasts	0	0	0	0.00348148	0.0239299	0.0500154
Ht_1.TGACGGTTCTATGACG-1	Ht_1	Foxn1het	2.18125	-12.7638	cTEC	0	0	0	0.00644325	0.0140344	0
Ht_1.CTACCCTGTTCCTCTA-1	Ht_1	Foxn1het	13.0239	4.26861	fibroblasts	0	0	0	0.00951678	0.0319017	0.0298298
Ht_1.AGACGAACATCACAGG-1	Ht_1	Foxn1het	5.44999	-4.258	low quality 1	0	0	0	0.0361951	0.0784062	0.0119712
Ht_1.CCTTAGAAGATTCGCA-1	Ht_1	Foxn1het	13.3221	2.11576	fibroblasts	0	0	0	0.00830413	0.0258609	0.00838263
Ht_1.GTAGCGGGTCAAGTCT-1	Ht_1	Foxn1het	12.5496	4.82125	fibroblasts	0	0	0	0.00901943	0.0331186	0.0196249
Ht_1.ATGTCCTTCCCAGGCA-1	Ht_1	Foxn1het	12.9149	2.07964	fibroblasts	0	0	0	0.000933237	0.032062	0.0249516
Ht_1.TGCCCTTGTGGGTATA-1	Ht_1	Foxn1het	8.4824	-12.5408	haematopoietic 2	0	0	0	0.00379442	0.049718	0.0242227
Ht_1.CAAACCCAGGGCAGAC-1	Ht_1	Foxn1het	8.42168	-12.7255	haematopoietic 2	0	0	0	0.00340324	0.0269467	0.0414365
Ht_1.CTGCATTTCTGGATCA-1	Ht_1	Foxn1het	7.04615	-8.46674	haematopoietic 1	0	0	0	0.0145741	0.0425988	0.0172699
Ht_1.ATCTCCACAGGACTCA-1	Ht_1	Foxn1het	1.08929	-12.3565	cTEC	0	0	0	0.0169994	0.00845272	0.0322689
Ht_1.CGACCATAGCATGACC-1	Ht_1	Foxn1het	9.09507	-12.2092	haematopoietic 2	0	0	0	0.0130989	0.0573619	0.0581738
Ht_1.ATACAGCCACATGACG-1	Ht_1	Foxn1het	2.49982	-10.586	cTEC	0	0	0	0.0106065	0.0128831	0.000925173
Ht_1.ACATAGCCACAATCGG-1	Ht_1	Foxn1het	11.4816	-9.03576	haematopoietic 2	0	0	0	0.00364913	0.0429558	0.0149429
Ht_1.TAACGAGGTTAGCGCC-1	Ht_1	Foxn1het	11.0326	-5.36752	haematopoietic 1	0	0	0	0.00581736	0.0368786	0.0179708
Ht_1.GGTATATTCGTTGCTT-1	Ht_1	Foxn1het	12.4765	1.0381	fibroblasts	0	0	0	0.00348707	0.0243526	0.0551459
Ht_1.ATCTGTGAGATAGTCT-1	Ht_1	Foxn1het	2.85172	-13.0188	cTEC	0	0	0	0.0091759	0.0180203	0.00532675
Ht_1.TATCGCTTCCTCTCGA-1	Ht_1	Foxn1het	2.35825	-13.2673	cTEC	0	0	0	0.011808	0.013947	0.0181951
Ht_1.ATTCGCTTCCGTAATG-1	Ht_1	Foxn1het	2.42779	-10.9794	cTEC	0	0	0	0.00819796	0.0227786	0.0170456
Ht_1.GCTCATGGTCTAATCA-1	Ht_1	Foxn1het	10.7018	-4.19255	haematopoietic 1	0	0	0	0	0.0516053	0.0105414
Ht_1.GCTTCCATCACGTACA-1	Ht_1	Foxn1het	2.90943	-12.1969	cTEC	0	0	0	0.0179774	0.0250375	0.0203818
Ht_1.AGCTAATTCAGCACGT-1	Ht_1	Foxn1het	1.58486	-13.1783	cTEC	0	0	0	0.0195253	0.0188583	0.0153635
Ht_1.GTCTAACGTGCGCGAA-1	Ht_1	Foxn1het	13.1058	3.55689	fibroblasts	0	0	0	0.00963414	0.0211099	0
Ht_1.GCATCAGCAAGCCTCT-1	Ht_1	Foxn1het	2.7512	-13.1488	cTEC	0	0	0	0.0102209	0.0135899	0.0128122
Ht_1.CGTAGGTTCCCCAGGA-1	Ht_1	Foxn1het	1.15969	-12.8096	cTEC	0	0	0	0.0197768	0.0204031	0
Ht_1.TCATTCATCCAGCTAA-1	Ht_1	Foxn1het	7.72253	-6.91241	haematopoietic 1	0	0	0	0.0079856	0.0387003	0.0136533
Ht_1.TAACCCTTCTTGACTC-1	Ht_1	Foxn1het	9.19885	-7.05214	haematopoietic 1	0	0	0	0.00292824	0.0484355	0.046511
Ht_1.TCGTTAGAGTAGTCGC-1	Ht_1	Foxn1het	2.91878	-12.3472	cTEC	0	0	0	0.0220736	0.0211464	0.0199333
Ht_1.AACAGGCGTCTTGCAG-1	Ht_1	Foxn1het	10.439	-9.97231	haematopoietic 2	0	0	0	0.00462148	0.0561304	0.0192885
Ht_1.CGTCCAAGTGGCTGCT-1	Ht_1	Foxn1het	7.56472	-8.24988	haematopoietic 1	0	0	0	0.00665001	0.0375199	0.0284561
Ht_1.TGGACATCATCATCTG-1	Ht_1	Foxn1het	12.7077	4.59534	fibroblasts	0	0	0	0	0.0213212	0.029185
Ht_1.AGCCCGATCAAGTCCA-1	Ht_1	Foxn1het	3.13464	-12.859	cTEC	0	0	0	0.0141047	0.0109157	0.0178586
Ht_1.CAACTAACATAACCTT-1	Ht_1	Foxn1het	2.24167	-13.1753	cTEC	0	0	0	0.0194359	0.0134078	0.00672853
Ht_1.TGCATTGAGGAGTAGT-1	Ht_1	Foxn1het	13.3295	2.22501	fibroblasts	0	0	0	0.00704678	0.0428757	0.0275309
Ht_1.CACACACAGGGTCACT-1	Ht_1	Foxn1het	5.61299	-4.60666	low quality 1	0	0	0	0.0271477	0.078071	0.0264095
Ht_1.TGCCACCTCCACCATT-1	Ht_1	Foxn1het	12.1432	2.34308	fibroblasts	0	0	0	0.00691266	0.0379206	0.00916762
Ht_1.CTCCTAGTCGTCTCTG-1	Ht_1	Foxn1het	11.8167	-4.01064	haematopoietic 1	0	0	0	0.0058006	0.0286445	0.018167
Ht_1.ATGCTGATCAGCTGCG-1	Ht_1	Foxn1het	2.71111	-13.0329	cTEC	0	0	0	0.0144121	0.0158707	0.00656032
Ht_1.ACCAATTAGGATGCGA-1	Ht_1	Foxn1het	2.07176	-11.104	cTEC	0	0	0	0.013898	0.0294825	0.0145785
Ht_1.AATCTCCTCGATATGT-1	Ht_1	Foxn1het	7.63711	-8.77799	haematopoietic 1	0	0	0	0.00492883	0.027894	0.0290168
Ht_1.GTACGAAGTTGCCTCT-1	Ht_1	Foxn1het	7.58797	-8.48007	haematopoietic 1	0	0	0	0.00855561	0.0256423	0.0311195
Ht_1.AACCCAATCATCACGA-1	Ht_1	Foxn1het	10.8741	-8.68222	haematopoietic 2	0	0	0	0.00561619	0.0685472	0.0336707
Ht_1.GTAGGCGGTTTGGGCC-1	Ht_1	Foxn1het	5.43108	-4.25841	low quality 1	0	0	0	0.0265106	0.0870775	0.020522
Ht_1.ACTCACCCAAGTGCTG-1	Ht_1	Foxn1het	3.29934	-12.4052	cTEC	0	0	0	0.0149262	0.0197692	0.0368387
Ht_1.TAGCGAAGTTATGCAC-1	Ht_1	Foxn1het	2.18246	-11.5269	cTEC	0	0	0	0.0135068	0.0331259	0
Ht_1.CTATCATCACCAACGA-1	Ht_1	Foxn1het	2.70539	-13.2516	cTEC	0	0	0	0.00863384	0.0190623	0
Ht_1.AGGGAGTCATTAACGA-1	Ht_1	Foxn1het	3.22461	-11.4047	cTEC	0	0	0	0.017603	0.0281199	0.0158962
Ht_1.CCAGTTAAGCCACTAA-1	Ht_1	Foxn1het	9.57751	3.02512	fibroblasts	0	0	0	0.0146412	0.0556058	0.016569
Ht_1.ATAGGCCTCCTCGACC-1	Ht_1	Foxn1het	12.8922	3.88238	fibroblasts	0	0	0	0.000480589	0.0385473	0.0500154
Ht_1.GTATCCCCATTGCCGT-1	Ht_1	Foxn1het	1.65387	-12.3004	cTEC	0	0	0	0.0179718	0.0305901	0.0238022
Ht_1.TATCTTGTCCCCATGC-1	Ht_1	Foxn1het	10.9671	-8.83021	haematopoietic 2	0	0	0	0.00215706	0.039072	0.0454737
Ht_1.ACCTGGACAGGAAGCG-1	Ht_1	Foxn1het	1.16477	-9.22821	postnatal prog.	0	0	0	0.00790178	0.0242214	0.0626595
Ht_1.AATACGTTCGTTCCGC-1	Ht_1	Foxn1het	1.5875	-12.2671	cTEC	0	0	0	0.0230739	0.0215981	0.00905548
Ht_1.GTTAAGCCATGGTCCT-1	Ht_1	Foxn1het	7.11747	-8.91904	haematopoietic 1	0	0	0	0.0112268	0.0309399	0.0508004
Ht_1.TCTATGCTCTATGCTC-1	Ht_1	Foxn1het	11.296	-4.05062	haematopoietic 1	0	0	0	0.0051356	0.0424457	0.0139056
Ht_1.CGTTCAGGTTCCAGAT-1	Ht_1	Foxn1het	3.22978	-6.19541	mTEC	0	0	0	0.018078	0.0280543	0.0495669
Ht_1.AATGGGGTCACTAACG-1	Ht_1	Foxn1het	10.5454	4.69698	fibroblasts	0	0	0	0.0070859	0.0298541	0
Ht_1.CTGGCCAAGTGCTGAC-1	Ht_1	Foxn1het	9.72689	3.29932	fibroblasts	0	0	0	0.0160103	0.044763	0.00981244
Ht_1.CCTCATTAGCGCAACT-1	Ht_1	Foxn1het	9.1001	-6.89058	haematopoietic 1	0	0	0	0.00298971	0.0544253	0.0127001
Ht_1.CGCTCCACAGGGCACT-1	Ht_1	Foxn1het	10.4828	-9.9086	haematopoietic 2	0	0	0	0.012825	0.0615445	0.0313998
Ht_1.TGTCGAATCGTAACCA-1	Ht_1	Foxn1het	1.57766	-12.1852	cTEC	0	0	0	0.0197824	0.0243088	0.0121955
Ht_1.CCTATGTTCTGTGCCC-1	Ht_1	Foxn1het	9.04058	-12.0239	haematopoietic 2	0	0	0	0.00940502	0.046643	0.0341473
Ht_1.ACGCCCAAGGATGCTC-1	Ht_1	Foxn1het	11.7166	-4.79637	haematopoietic 1	0	0	0	0.00598501	0.0404273	0.0310073
Ht_1.TGATGAAAGGGGTTGA-1	Ht_1	Foxn1het	0.589537	-6.64528	poorly differentiated	0	0	0	0.00934914	0.037702	0.0161204
Ht_1.CAAGCTGCATCCAATT-1	Ht_1	Foxn1het	9.69259	-4.41529	haematopoietic 1	0	0	0	0.00941061	0.04042	0.0128683
Ht_1.GTATGCATCCAGAGAG-1	Ht_1	Foxn1het	0.946857	-11.8905	cTEC	0	0	1.26153	0.0160439	0.0107481	0
Ht_1.ACTCAATAGTTACGGC-1	Ht_1	Foxn1het	1.67223	-12.1906	cTEC	0	0	0	0.0162115	0.0178673	0.0233816
Ht_1.ATGCCAATCTGGTACA-1	Ht_1	Foxn1het	7.43105	-9.07023	haematopoietic 1	0	0	0	0.00763913	0.0391011	0.0635005
Ht_1.CTCCTTAGTTGGAGTA-1	Ht_1	Foxn1het	8.09516	-6.85664	haematopoietic 1	0	0	0	0.00481148	0.0441654	0.0160363
Ht_1.CAGTTACGTTCCCTTA-1	Ht_1	Foxn1het	3.05792	-11.8868	cTEC	0	0	0	0.00818119	0.0214524	0.0123356
Ht_1.AAGGTTAAGGTCATAT-1	Ht_1	Foxn1het	11.4924	-8.92562	haematopoietic 2	0	0	0	0.00367707	0.0532302	0.030727
Ht_1.TGTCTTGCAATAGACC-1	Ht_1	Foxn1het	9.11537	-7.10113	haematopoietic 1	0	0	0	0.0102656	0.0558171	0
Ht_1.GCATCCTCAGGGCTGT-1	Ht_1	Foxn1het	5.05628	-6.02739	low quality 2	0	0	0	0.011305	0.0497253	0.00667246
Ht_1.ATGCTAACAATATCCT-1	Ht_1	Foxn1het	10.8941	-4.19294	haematopoietic 1	0	0	0	0.0103494	0.0295262	0.0416889
Ht_1.GGGTCCATCAGCTGCG-1	Ht_1	Foxn1het	9.72541	-4.30071	haematopoietic 1	0	0	0	0.00613031	0.034525	0
Ht_1.ATTCACCTCGCTTCCA-1	Ht_1	Foxn1het	1.90401	-7.53159	postnatal prog.	0	0	0	0.0075609	0.0248408	0.0418851
Ht_1.GTAAACTTCTCACACT-1	Ht_1	Foxn1het	3.80774	-7.44382	low quality 2	0	0	0	0.0183183	0.0447921	0.0146065
Ht_1.TCTATTGTCTCATCGT-1	Ht_1	Foxn1het	3.24785	-12.0286	cTEC	0	0	0	0.0133168	0.0304371	0
Ht_1.CTTGTAAGTGCAGTCC-1	Ht_1	Foxn1het	4.98335	-6.24827	low quality 2	0	0	0	0.00381677	0.0376802	0.0191483
Ht_1.GCCCATAGTGAGCGTG-1	Ht_1	Foxn1het	1.23108	-11.049	cTEC	0	0	0	0.0110927	0.0206509	0.0284
Ht_1.TACAGGCTCATGTCTC-1	Ht_1	Foxn1het	10.4094	-4.19205	haematopoietic 1	0	0	0	0.00985767	0.0532667	0.015784
Ht_1.CTATCGTTCCCTGTCA-1	Ht_1	Foxn1het	6.31375	-7.04525	low quality 2	0	0	0	0.00314059	0.0191643	0.00560711
Ht_1.CGATAGCTCGATCACA-1	Ht_1	Foxn1het	10.8259	-10.1555	haematopoietic 2	0	0	0	0.0130039	0.0695673	0.0470717
Ht_1.ACCCGTGAGCTTCCGC-1	Ht_1	Foxn1het	2.49767	-13.237	cTEC	0	0	0	0.020615	0.0141073	0
Ht_1.CTCTGACCACAACGTG-1	Ht_1	Foxn1het	10.9285	-10.1553	haematopoietic 2	0	0	0	0.0156527	0.0601819	0.011859
Ht_1.ACCCAATGTTCGCACA-1	Ht_1	Foxn1het	10.8706	-10.2923	haematopoietic 2	0	0	0	0.00713619	0.0449451	0.0233256
Ht_1.AGACGAACAAACCTGG-1	Ht_1	Foxn1het	8.95103	-6.91915	haematopoietic 1	0	0	0	0.00359324	0.032849	0.0457821
Ht_1.TAACTCCTCCATTGCT-1	Ht_1	Foxn1het	11.5196	-9.19542	haematopoietic 2	0	0	0	0.00692384	0.0424822	0.0300821
Ht_1.GGCGTTACACCTAATT-1	Ht_1	Foxn1het	11.2519	-8.89045	haematopoietic 2	0	0	0	0.0112827	0.0556932	0.018139
Ht_1.ATGAGTAAGTATGTCG-1	Ht_1	Foxn1het	2.40012	-13.0562	cTEC	0	0	0	0.0179997	0.0121471	0
Ht_1.CGTTCATTCATCAGTG-1	Ht_1	Foxn1het	2.88167	-10.2137	cTEC	0	0	0	0.00545413	0.0194485	0.0341753
Ht_1.CCAGGCATCTAGCTGA-1	Ht_1	Foxn1het	12.3249	0.827591	fibroblasts	0	0	0	0.00594031	0.0412799	0.00440158
Ht_1.GGAACGATCATGCTCT-1	Ht_1	Foxn1het	3.28101	-6.32443	mTEC	0	0	0	0.00753854	0.040114	0.0412683
Ht_1.CTGTAAGTCCTGACCC-1	Ht_1	Foxn1het	9.97833	2.67276	fibroblasts	0	0	0	0.0118694	0.0393343	0.0167933
Ht_1.GGTAACAGTAGTCCGC-1	Ht_1	Foxn1het	7.75805	-8.46496	haematopoietic 1	0	0	0	0.000117353	0.0353411	0.00616782
Ht_1.ACGCTTGGTTAGTACC-1	Ht_1	Foxn1het	1.58315	-11.1059	cTEC	0	0	0	0.0132944	0.0155501	0.0355771
Ht_1.AGCATCATCGACATGC-1	Ht_1	Foxn1het	1.47311	-12.385	cTEC	0	0	0	0.00629795	0.0197109	0.017326
Ht_1.TCAACTGAGTGAGTGG-1	Ht_1	Foxn1het	1.54418	-13.0713	cTEC	0	0	0	0.0194974	0.0145154	0
Ht_1.CTCAGTTTCACATGCA-1	Ht_1	Foxn1het	2.94227	-11.6313	cTEC	0	0	0	0.0102991	0.0235729	0.00627996
Ht_1.AGAGAGAAGCGCCTTC-1	Ht_1	Foxn1het	7.49614	-8.70867	haematopoietic 1	0	0	0	0.00785149	0.0216492	0.0324932
Ht_1.CTAGGTTGTTGAATCC-1	Ht_1	Foxn1het	2.26931	-13.3646	cTEC	0	0	0	0.01406	0.0154845	0.0207183
Ht_1.AGTGGTTCAGGCAAGG-1	Ht_1	Foxn1het	9.68885	5.76253	fibroblasts	0	0	0	0.00874002	0.0428392	0.00322409
Ht_1.CGTTTCACAAATCACA-1	Ht_1	Foxn1het	10.8597	4.59235	fibroblasts	0	0	0	0.00469972	0.0382631	0.0513331
Ht_1.GTGACGTTCCGTGAGT-1	Ht_1	Foxn1het	1.50648	-12.6235	cTEC	0	0	0	0.0158483	0.0216637	0
Ht_1.GTTCAATAGTAGTAAG-1	Ht_1	Foxn1het	4.71597	-7.62994	low quality 2	0	0	0	0.0155186	0.0479182	0.011831
Ht_1.GTAATGAAGGAGTCAG-1	Ht_1	Foxn1het	2.9276	-11.7747	cTEC	0	0	0	0.00749384	0.0160092	0.00871906
Ht_1.ACGAGTAGTTAAGTCC-1	Ht_1	Foxn1het	2.66153	-13.2335	cTEC	0	0	0	0.0109418	0.0166868	0.014158
Ht_1.AAGCCAAGTATAGTGG-1	Ht_1	Foxn1het	2.02258	-11.5304	cTEC	0	0	0	0.00856119	0.0274859	0.00156999
Ht_1.CTTGACTTCCTGTCGC-1	Ht_1	Foxn1het	2.73628	-6.23583	mTEC	0	0	0	0.0143059	0.0292275	0.0191483
Ht_1.ATGACCCAGGTAGCTC-1	Ht_1	Foxn1het	2.06057	-7.03749	postnatal prog.	0	0	0	0.0116627	0.0326013	0.0325493
Ht_1.ACTCCCGCATCACTTG-1	Ht_1	Foxn1het	3.14966	-12.1945	cTEC	0	0	0	0.0147921	0.0192955	0
Ht_1.ACACATTAGGGTCACT-1	Ht_1	Foxn1het	3.76518	-7.08414	low quality 2	0	0	0	0.012853	0.0491423	0.024419
Ht_1.CCTTGGGAGCCCGTCT-1	Ht_1	Foxn1het	1.77548	-13.2288	cTEC	0	0	0	0.0113441	0.0293732	0.00871906
Ht_1.AGCCTGGTCACTTGAG-1	Ht_1	Foxn1het	7.56652	-8.78162	haematopoietic 1	0	0	0	0.00174353	0.0240611	0.040203
Ht_1.CTAAAGCCAGCCATAG-1	Ht_1	Foxn1het	10.7236	-10.0644	haematopoietic 2	0	0	0	0.0140489	0.0720885	0.0172979
Ht_1.GTACTCCCAATTCACT-1	Ht_1	Foxn1het	11.4688	-4.0928	haematopoietic 1	0	0	0	0.00111765	0.0394071	0.00813031
Ht_1.CACATAGTCGTAACTG-1	Ht_1	Foxn1het	1.28191	-12.389	cTEC	0	0	0	0.0116068	0.0134588	0.0142421
Ht_1.ACTTTGCTCCCGTACC-1	Ht_1	Foxn1het	11.2538	-9.75886	haematopoietic 2	0	0	0	0.00753854	0.0593147	0.0559029
Ht_1.ACGCCATAGCAATGAA-1	Ht_1	Foxn1het	9.82754	-4.44902	haematopoietic 1	0	0	0	0.0134453	0.0480566	0.0122235
Ht_1.GTGGTTGCAAAGGAGC-1	Ht_1	Foxn1het	1.73492	-12.8956	cTEC	0	0	0	0.0251974	0.018064	0.0118871
Ht_1.GCCTACTCATAGGCGC-1	Ht_1	Foxn1het	2.00756	-11.5709	cTEC	0	0	0	0.0200842	0.0247533	0
Ht_1.CCGACTAGTTATGCTA-1	Ht_1	Foxn1het	10.5531	-9.91472	haematopoietic 2	0	0	0	0.000603531	0.055664	0.0156158
Ht_1.CCCTCACAGCCCTACC-1	Ht_1	Foxn1het	7.24236	-8.27676	haematopoietic 1	0	0	0	0.00913678	0.0421397	0.041829
Ht_1.CCTATTCAGCCACTAA-1	Ht_1	Foxn1het	9.1437	-12.2777	haematopoietic 2	0	0	0	0.011143	0.0512628	0.0167653
Ht_1.TGTAGCATCAATCCCT-1	Ht_1	Foxn1het	13.2028	1.92771	fibroblasts	0	0	0	0.00628678	0.0274495	0.0229331
Ht_1.GCCACAACAGGATGAA-1	Ht_1	Foxn1het	9.78521	-5.79612	haematopoietic 1	0	0	0	0.00825384	0.0411268	0.00142981
Ht_1.GGTTTAGTCTGGCCTC-1	Ht_1	Foxn1het	7.8018	-6.70348	haematopoietic 1	0	0	0	0.0144177	0.0164099	0.0116628
Ht_1.TACGTAGTCATGTCAG-1	Ht_1	Foxn1het	11.6442	-4.25491	haematopoietic 1	0	0	0	0.00200059	0.0409592	0.0308111
Ht_1.AGCTTACGTGGCGATG-1	Ht_1	Foxn1het	8.898	-12.2658	haematopoietic 2	0	0	0	0.0092262	0.0319673	0.0539124
Ht_1.AAGCACCTCATCAGTG-1	Ht_1	Foxn1het	2.66024	-13.1002	cTEC	0	0	0	0.00683443	0.030765	0
Ht_1.TATCCGCCAAACTGAC-1	Ht_1	Foxn1het	2.54066	-13.1399	cTEC	0	0	0	0.021023	0.0218095	0.00123356
Ht_1.CACATTTCATTCAGTT-1	Ht_1	Foxn1het	5.26954	-6.64339	low quality 2	0	0	0	0.0183015	0.0266479	0
Ht_1.GCGAATTCAAGCCACA-1	Ht_1	Foxn1het	12.8148	1.61685	fibroblasts	0	0	0	0.00304001	0.0300363	0.0393058
Ht_1.GTCCATTTCGATCATG-1	Ht_1	Foxn1het	11.5573	-9.22098	haematopoietic 2	0	0	0	0.00392295	0.0601746	0.0379041
Ht_1.TCGCGGATCCGCTACC-1	Ht_1	Foxn1het	10.4782	-4.03241	haematopoietic 1	0	0	0	0.0110424	0.0525016	0.00989655
Ht_1.TATCCGTTCCGGTAAC-1	Ht_1	Foxn1het	5.93185	-4.27797	low quality 1	0	0	0	0.0207268	0.0821881	0.0232695
Ht_1.ACCACCTCACTCAACC-1	Ht_1	Foxn1het	5.1162	-6.31895	low quality 2	0	0	0	0.0106344	0.0230191	0.014971
Ht_1.TCTCGGCTCGTTGCTT-1	Ht_1	Foxn1het	2.65837	-5.62581	mTEC	0	0	0	0.0111318	0.0420013	0.0637809
Ht_1.GCCTAACAGCGCCTAG-1	Ht_1	Foxn1het	5.36938	-10.198	ciliated	0	0	0	0.151274	0.0378332	0.0280916
Ht_1.TGCCATAAGGTACATT-1	Ht_1	Foxn1het	1.26312	-8.92078	postnatal prog.	0	0	0	0.0165133	0.0317851	0
Ht_1.TGACGGTTCTCACACT-1	Ht_1	Foxn1het	11.2839	-4.13032	haematopoietic 1	0	0	0	0.00354854	0.0453022	0.0421935
Ht_1.GTTCACAAGGCTACTA-1	Ht_1	Foxn1het	13.0056	1.24822	fibroblasts	0	0	0	0.00641531	0.0260285	0.0333343
Ht_1.CGGGTAAAGCAACTAT-1	Ht_1	Foxn1het	1.72334	-13.0083	cTEC	0	0	0	0.00930443	0.00770217	0.0127281
Ht_1.TCTATAGGTTCGTGGC-1	Ht_1	Foxn1het	10.5156	4.84858	fibroblasts	0	0	0	0.01482	0.0289724	0.0222602
Ht_1.GTACCAGCAAGTCGCA-1	Ht_1	Foxn1het	1.8951	-11.3184	cTEC	0	0	0	0.0103774	0.026575	0.0289327
Ht_1.TCTGCACCAGGGACAG-1	Ht_1	Foxn1het	6.12957	-7.12546	low quality 2	0	0	0	0.00232471	0.0449743	0.015756
Ht_1.AACGGGGCATCAAGCG-1	Ht_1	Foxn1het	1.08804	-9.38003	postnatal prog.	0	0	0.896067	0.00993031	0.0278284	0.0222322
Ht_1.CTTGGATGTGGGTCAG-1	Ht_1	Foxn1het	4.75074	-7.64471	low quality 2	0	0	0	0.00828178	0.0276826	0.0155037
Ht_1.GCTGCCTTCAGCATTG-1	Ht_1	Foxn1het	3.01724	-12.2371	cTEC	0	0	0	0.0165133	0.0301893	0.0117749
Ht_1.GGAACATAGTTAGATC-1	Ht_1	Foxn1het	10.9675	-10.0474	haematopoietic 2	0	0	0	0.00867296	0.0602912	0
Ht_1.GTGGCCATCATGCTAG-1	Ht_1	Foxn1het	10.1197	-5.75663	haematopoietic 1	0	0	0	0.00966767	0.0345833	0.018167
Ht_1.TAACTGACATGGTCTC-1	Ht_1	Foxn1het	10.7259	-5.12761	haematopoietic 1	0	0	0	0.00566648	0.040624	0.0358014
Ht_1.TAACCAACACTATGCC-1	Ht_1	Foxn1het	10.5037	-4.97023	haematopoietic 1	0	0	0	0.00620295	0.0345906	0.0174661
Ht_1.GGAATCTCAGTTGGTG-1	Ht_1	Foxn1het	1.72206	-12.741	cTEC	0	0	0	0.0146971	0.0314791	0.0171858
Ht_1.CCTATTCAGGTAAGGT-1	Ht_1	Foxn1het	10.7443	-4.24661	haematopoietic 1	0	0	0	0.00795208	0.0309763	0.018111
Ht_1.CTCCCAATCTATCGTC-1	Ht_1	Foxn1het	10.6902	-5.38696	haematopoietic 1	0	0	0	0.00497354	0.0364268	0
Ht_1.TACGGGCCAAGGTATC-1	Ht_1	Foxn1het	7.55332	-9.16235	haematopoietic 1	0	0	0	0.00982973	0.0282292	0.0568561
Ht_1.CTACATAGTTTACAGC-1	Ht_1	Foxn1het	11.4129	4.9944	fibroblasts	0	0	0	0.00575589	0.039582	0.000308391
Ht_1.CATAAGGGTCTGGCTA-1	Ht_1	Foxn1het	2.17943	-11.0158	cTEC	0	0	0	0.00823149	0.026371	0.013373
Ht_1.GTGAGCAAGCAAGTCC-1	Ht_1	Foxn1het	7.17638	-8.8238	haematopoietic 1	0	0	0	0.0067506	0.0375636	0.0580616
Ht_1.CTGGCAACAGCAGGTC-1	Ht_1	Foxn1het	1.86665	-11.4434	cTEC	0	0	0	0.012255	0.0203812	0.0223724
Ht_1.ATAACCACAATCTCAT-1	Ht_1	Foxn1het	2.87941	-13.1349	cTEC	0	0	0	0.0235824	0.0143186	0
Ht_1.AACGTAAAGCCACTCC-1	Ht_1	Foxn1het	11.2313	-8.90637	haematopoietic 2	0	0	0	0.0132497	0.0441071	0.0235218
Ht_1.AGCCCCAAGTAGCACC-1	Ht_1	Foxn1het	10.7832	-10.1653	haematopoietic 2	0	0	0	0.0138421	0.0696475	0.0321007
Ht_1.TGTAGCCAGTCTCTGT-1	Ht_1	Foxn1het	2.67168	-13.0911	cTEC	0	0	0	0.01254	0.0140417	0.0114946
Ht_1.GTAATCACATGGTCCT-1	Ht_1	Foxn1het	2.13176	-11.1655	cTEC	0	0	0	0.021593	0.033993	0
Ht_1.GTGAAATGTTCGCTAG-1	Ht_1	Foxn1het	2.91378	-10.6099	cTEC	0	0	0	0.0192236	0.0215763	0.00740138
Ht_1.GCTACCCTCGTAGTAT-1	Ht_1	Foxn1het	8.91448	-12.0822	haematopoietic 2	0	0	0	0.00707472	0.0501188	0.0156999
Ht_1.ACGGAGGCATAACGCG-1	Ht_1	Foxn1het	1.09622	-12.4392	cTEC	0	0	0	0.0146691	0.0158998	0.0136533
Ht_1.GTTCAGGCAATGTATG-1	Ht_1	Foxn1het	7.38187	-8.09955	haematopoietic 1	0	0	0	0.00777884	0.04794	0.0368667
Ht_1.TGAATTGCAGGAACTT-1	Ht_1	Foxn1het	12.721	4.01323	fibroblasts	0	0	0	0.00373295	0.0379352	0
Ht_1.TGGTCAATCAGCTACA-1	Ht_1	Foxn1het	1.16407	-11.9686	cTEC	0	0	0	0.0124115	0.0195287	0.0252881
Ht_1.AGGTTCATCTGTCATC-1	Ht_1	Foxn1het	8.82336	-7.06887	haematopoietic 1	0	0	0	0.013898	0.0507163	0.0302504
Ht_1.GCTTACTTCCATGACA-1	Ht_1	Foxn1het	10.7732	-8.69316	haematopoietic 2	0	0	0	0.0136856	0.0402451	0.0578934
Ht_1.AGCGGTTTCGTTCGCC-1	Ht_1	Foxn1het	3.27084	-10.9892	cTEC	0	0	0	0.00980737	0.0124022	0.00372873
Ht_1.GCCGTAGTCCTGTCTG-1	Ht_1	Foxn1het	11.5471	-4.08942	haematopoietic 1	0	0	0	0.00498472	0.0492298	0.0404553
Ht_1.AAATTCGCACATAGAC-1	Ht_1	Foxn1het	10.9306	-4.17643	haematopoietic 1	0	0	0	0.00575589	0.0526546	0.0190361
Ht_1.TCTACGAAGGGGTACA-1	Ht_1	Foxn1het	11.2477	-5.07043	haematopoietic 1	0	0	0	0.0109194	0.0399609	0.0190081
Ht_1.ATCCGTCCATTGGCAG-1	Ht_1	Foxn1het	12.8464	2.24685	fibroblasts	0	0	0	0.00471089	0.0286299	0.0453335
Ht_1.GCTCCATCAATTAACG-1	Ht_1	Foxn1het	10.6222	-4.10797	haematopoietic 1	0	0	0	0.00799678	0.0553799	0.0225686
Ht_1.CAACGAAGTATGGCAA-1	Ht_1	Foxn1het	9.57026	3.15382	fibroblasts	0	0	0	0.00425266	0.0357564	0.0120833
Ht_1.GGATAGTAGTGAGACG-1	Ht_1	Foxn1het	5.10614	-6.10389	low quality 2	0	0	0	0.0130933	0.0590451	0.0217836
Ht_1.TACCACGGTTGCTAAC-1	Ht_1	Foxn1het	2.89868	-7.96305	low quality 2	0	0	0	0.00839355	0.0406022	0.0400908
Ht_1.GTTCATTCATAGAGGA-1	Ht_1	Foxn1het	9.10933	-11.9884	haematopoietic 2	0	0	0	0.00806384	0.049565	0.0497631
Ht_1.CCACCTCAGGCACGTT-1	Ht_1	Foxn1het	5.6468	-4.45366	low quality 1	0	0	0	0.0344683	0.0808546	0.0215874
Ht_1.GCACACTAGCTAGTCA-1	Ht_1	Foxn1het	12.9612	4.18928	fibroblasts	0	0	0	0.00862825	0.0333445	0.0366425
Ht_1.CTCGCGAAGTACCAAT-1	Ht_1	Foxn1het	2.95964	-12.2909	cTEC	0	0	0	0.0172677	0.0200533	0.0186156
Ht_1.TCGTACTTCTGTGCCC-1	Ht_1	Foxn1het	10.2284	-5.78213	haematopoietic 1	0	0	0	0.0112827	0.0364997	0.0193165
Ht_1.CTGTAACGTCTAGCAT-1	Ht_1	Foxn1het	10.8632	-4.25728	haematopoietic 1	0	0	0	8.38237e-05	0.0560721	0.0340912
Ht_1.ACGCTAATCCCATACT-1	Ht_1	Foxn1het	4.99715	-7.52529	low quality 2	0	0	0	0.016748	0.0400338	0.0197651
Ht_1.GCTTTGAAGCCGATGT-1	Ht_1	Foxn1het	12.9799	2.16973	fibroblasts	0	0	0	0.00426942	0.0252488	0.0127562
Ht_1.GCTTCCTGTGGCGAAT-1	Ht_1	Foxn1het	2.60631	-5.65675	mTEC	0	0	1.86447	0.0171392	0.0390865	0.0471278
Ht_1.ACCCCATCAATCGTGG-1	Ht_1	Foxn1het	12.9647	4.20797	fibroblasts	0	0	0	0.00181618	0.021824	0.029942
Ht_1.TAGGTCATCCGCTGAG-1	Ht_1	Foxn1het	3.29614	-11.5013	cTEC	0	0	0	0.0145239	0.022203	0.02683
Ht_1.CAAGACTCAACGTGAT-1	Ht_1	Foxn1het	8.77893	-7.88083	haematopoietic 1	0	0	0	0.00243648	0.0414037	0.0282038
Ht_1.TGCACACAGCCCTTCA-1	Ht_1	Foxn1het	1.11396	-8.54398	postnatal prog.	0	0	0	0.00687913	0.0345614	0
Ht_1.AGTACCTGTCTAAGTC-1	Ht_1	Foxn1het	12.336	0.881769	fibroblasts	0	0	0	0.00619737	0.0273912	0.020522
Ht_1.CCTCGATCACCTCGCA-1	Ht_1	Foxn1het	5.56283	-4.37077	low quality 1	0	0	0	0.0392518	0.0748065	0.0323811
Ht_1.TCAAAGGGTCAAGTTC-1	Ht_1	Foxn1het	13.1188	2.61545	fibroblasts	0	0	0	0.00610795	0.0469271	0.0348762
Ht_1.TGCCTAGGTCAACCGC-1	Ht_1	Foxn1het	5.01671	-6.55332	low quality 2	0	0	0	0.0092262	0.0550811	0.0707617
Ht_1.TCAGTATAGGCACTCG-1	Ht_1	Foxn1het	3.22311	-11.3158	cTEC	0	0	0	0.0185921	0.00976434	0
Ht_1.CACATTGAGGATAGAC-1	Ht_1	Foxn1het	2.82001	-10.3081	cTEC	0	0	0	0.00689031	0.0405293	0
Ht_1.ACCACAATCATCTCAC-1	Ht_1	Foxn1het	10.8406	-4.53179	haematopoietic 1	0	0	0	0.00704678	0.0508766	0.0330259
Ht_1.GCCAATGCACATGAGT-1	Ht_1	Foxn1het	10.7131	2.09295	fibroblasts	0	0	0	0.00615266	0.0297667	0.0171858
Ht_1.CATTTGCTCACTTGGA-1	Ht_1	Foxn1het	0.938004	-7.35323	postnatal prog.	0	0	0	0.0106903	0.0335194	0.0649023
Ht_1.CCTGTGAGTTATATCG-1	Ht_1	Foxn1het	1.12447	-9.50373	postnatal prog.	0	0	0	0.015608	0.0189895	0.0248115
Ht_1.ACAGGGGCACCTCGCA-1	Ht_1	Foxn1het	9.30399	-11.9037	haematopoietic 2	0	0	0	0.00197824	0.0511462	0.0250357
Ht_1.GCGCTTGAGGTAGGTG-1	Ht_1	Foxn1het	11.868	6.1807	fibroblasts	0	0	0	0.00398442	0.0200898	0.0301382
Ht_1.CACCATTTCACTTGGA-1	Ht_1	Foxn1het	-1.84616	-2.07887	poorly differentiated	0	0	0	0.0170497	0.0432764	0.0276711
Ht_1.CTGCTTACAAACTGGT-1	Ht_1	Foxn1het	1.77362	-13.1043	cTEC	0	0	0	0.00933237	0.0146101	0.018167
Ht_1.GGTAAATGTGCGGTAG-1	Ht_1	Foxn1het	12.6671	4.89667	fibroblasts	0	0	0	0.0127524	0.0297084	0.0137374
Ht_1.TGACCCTCAAGGTGCC-1	Ht_1	Foxn1het	3.46424	-5.64079	mTEC	0	0	0	0.0110815	0.0242287	0.0569963
Ht_1.TCGCCATCAATTAGCA-1	Ht_1	Foxn1het	6.94279	-7.71011	haematopoietic 1	0	0	0	0.00434766	0.0415422	0.0155317
Ht_1.GGGTCAGGTAATGACG-1	Ht_1	Foxn1het	3.27964	-11.1734	cTEC	0	0	0	0.0111988	0.0191425	0.000897138
Ht_1.CTCCAACCATTCAACT-1	Ht_1	Foxn1het	11.252	-9.82365	haematopoietic 2	0	0	0	0.0159042	0.0422344	0.0117749
Ht_1.ACAGCAAGTCCCGAGT-1	Ht_1	Foxn1het	2.57585	-5.59549	mTEC	0	0	0	0.0167703	0.0407552	0.0434831
Ht_1.TGGTCCCTCCAGCTCC-1	Ht_1	Foxn1het	8.99631	-6.90915	haematopoietic 1	0	0	0	0.00176589	0.0546803	0
Ht_1.AAGCCGGGTGAGCATA-1	Ht_1	Foxn1het	1.69057	-12.847	cTEC	0	0	0	0.0219506	0.0187126	0.00835459
Ht_1.CGCCTCACATCCCTAA-1	Ht_1	Foxn1het	11.5664	-4.62897	haematopoietic 1	0	0	0	0.00282765	0.0351225	0.0249797
Ht_1.ACCTCGCTCACCTTAC-1	Ht_1	Foxn1het	8.90391	-12.2692	haematopoietic 2	0	0	0	0.0130821	0.0719574	0.0280355
Ht_1.CCTGTCATCAAGTGCC-1	Ht_1	Foxn1het	2.73395	-11.8482	cTEC	0	0	0	0.0202406	0.0152513	0.00779388
Ht_1.TATATCCCACTAAGCG-1	Ht_1	Foxn1het	2.80287	-12.2301	cTEC	0	0	0	0.0184077	0.0153388	0.00644818
Ht_1.TAAGTCACACTAGTCC-1	Ht_1	Foxn1het	2.9486	-10.016	cTEC	0	0	0	0.0151665	0.0412726	0.0195968
Ht_1.AGCTGAGAGTCAGCCG-1	Ht_1	Foxn1het	0.572605	-4.84111	poorly differentiated	0	0	0	0.0128418	0.0465045	0.015756
Ht_1.AGTCCCTCATAGGTAC-1	Ht_1	Foxn1het	3.39873	-5.58604	mTEC	0	0	0	0.00537031	0.0371847	0.0349884
Ht_1.ACCCCATCATTAGGCG-1	Ht_1	Foxn1het	1.44889	-11.406	cTEC	0	0	0	0.0192068	0.0125552	0
Ht_1.GTTCCAGGTAATTGCC-1	Ht_1	Foxn1het	9.77449	-5.90909	haematopoietic 1	0	0	0	0.00732619	0.0320183	0.0278113
Ht_1.ACAGACTCAACGGCTA-1	Ht_1	Foxn1het	9.90594	2.82322	fibroblasts	0	0	0	0.0074156	0.033585	0
Ht_1.GCACTAATCACTAGCA-1	Ht_1	Foxn1het	3.22051	-11.3507	cTEC	0	0	0	0.0147697	0.0245639	0.0107376
Ht_1.TGCCCGTTCCCTCTGA-1	Ht_1	Foxn1het	4.89265	-7.32198	low quality 2	0	0	0	0.00805825	0.029242	0.0259329
Ht_1.AAGCATTTCCTCTACG-1	Ht_1	Foxn1het	10.656	2.21122	fibroblasts	0	0	0	0.0176142	0.0241121	0.0293252
Ht_1.CTCCAACCAAATCGTA-1	Ht_1	Foxn1het	2.51606	-5.73067	mTEC	0	0	1.90228	0.0225877	0.0356836	0.0630519
Ht_1.CATAGGTCAGGACACC-1	Ht_1	Foxn1het	2.00702	-11.1594	cTEC	0	0	0	0.0103886	0.0168034	0.00423337
Ht_1.CACACTAAGCCGCACA-1	Ht_1	Foxn1het	12.5173	3.68806	fibroblasts	0	0	0	0.0132386	0.0331988	0.0501836
Ht_1.GGAAGGCTCACACACA-1	Ht_1	Foxn1het	1.10391	-8.66975	postnatal prog.	0	0	0	0.00547089	0.027056	0.0246152
Ht_1.CCTTTGGTCTCATGCT-1	Ht_1	Foxn1het	5.16385	-6.6336	low quality 2	0	0	0	0.0109138	0.0387076	0.0546693
Ht_1.TACCGGACAACTTACT-1	Ht_1	Foxn1het	1.62237	-12.1659	cTEC	0	0	0	0.0130653	0.0196234	0.0143822
Ht_1.ACTGTGATCACCCTAT-1	Ht_1	Foxn1het	11.1831	0.722809	fibroblasts	0	0	0	0.0129759	0.0266261	0.0290729
Ht_1.GCTAGGCCATCCGTAC-1	Ht_1	Foxn1het	10.9556	2.09866	fibroblasts	0	0	0	0.0136297	0.0280106	0.0308111
Ht_1.GTATTCCTCATGCAGC-1	Ht_1	Foxn1het	10.9645	-10.1272	haematopoietic 2	0	0	0	0.000391177	0.0705146	0.0460344
Ht_1.CCGAATTGTTAACCCG-1	Ht_1	Foxn1het	11.0386	-9.00868	haematopoietic 2	0	0	0	0.00909208	0.0427372	0.0050464
Ht_1.TAACTGGTCGCTGATA-1	Ht_1	Foxn1het	10.395	-8.73003	haematopoietic 2	0	0	0	0.00950002	0.046796	0.0159522
Ht_1.AATTACGCACAATCCC-1	Ht_1	Foxn1het	9.24857	-12.2313	haematopoietic 2	0	0	0	0.00772855	0.0439468	0.0200454
Ht_1.GCGGTAAAGCGACTGT-1	Ht_1	Foxn1het	4.7949	-7.56314	low quality 2	0	0	0	0.0124786	0.0343355	0.0247274
Ht_1.ATAGGCCTCGAGTGGA-1	Ht_1	Foxn1het	3.49415	-9.12756	low quality 2	0	0	0	0.00957826	0.0504175	0.0115226
Ht_1.GGGTATAGTCCATTAA-1	Ht_1	Foxn1het	3.07213	-10.2414	cTEC	0	0	0	0.0130989	0.0259338	0.018139
Ht_1.ATACCATAGGTCACTA-1	Ht_1	Foxn1het	7.35437	-8.05733	haematopoietic 1	0	0	0	0.0190336	0.0389408	0.0106255
Ht_1.ACATCCGGTTAGCCCA-1	Ht_1	Foxn1het	8.63381	-12.0566	haematopoietic 2	0	0	0	0.00268795	0.0543524	0.0328296
Ht_1.CCGTCCACATCCTACA-1	Ht_1	Foxn1het	7.22474	-8.69236	haematopoietic 1	0	0	0	0.00592913	0.0550447	0.0337548
Ht_1.ATCTGGATCCCCAACC-1	Ht_1	Foxn1het	10.8033	-10.2095	haematopoietic 2	0	0	0	0.00624207	0.0477724	0.0186717
Ht_1.GCGGGAACAATGTATG-1	Ht_1	Foxn1het	6.9664	-8.43733	haematopoietic 1	0	0	0	0.00676737	0.0450544	0.0366425
Ht_1.CCACATCCAGCACTAG-1	Ht_1	Foxn1het	9.00709	-7.18288	haematopoietic 1	0	0	0	0.0137527	0.0390938	0.0415487
Ht_1.TCTCTGGTCGCTGGAT-1	Ht_1	Foxn1het	3.09997	-10.7901	cTEC	0	0	0	0.0126965	0.0129705	0.00423337
Ht_1.AGACGCGGTTGTGACT-1	Ht_1	Foxn1het	12.7681	1.41906	fibroblasts	0	0	0	0.00408501	0.0170439	0.0145785
Ht_1.AGGCGAATCATCTGTC-1	Ht_1	Foxn1het	2.56169	-10.6828	cTEC	0	0	0	0.00640413	0.0214816	0
Ht_1.CTCGACTCAGTACCAG-1	Ht_1	Foxn1het	4.67728	-7.48466	low quality 2	0	0	0	0.0152839	0.0372648	0.0104853
Ht_1.GCCCCATTCCCAGTAA-1	Ht_1	Foxn1het	4.97026	-6.29586	low quality 2	0	0	0	0.0078906	0.025533	0.041773
Ht_1.CACGATTGTGAACCGG-1	Ht_1	Foxn1het	2.21651	-10.6817	cTEC	0	0	0	0.0099862	0.0324992	0
Ht_1.TGGAGGATCCGCACCT-1	Ht_1	Foxn1het	3.08835	-10.3171	cTEC	0	0	0	0.0151106	0.0273037	0
Ht_1.ATCGTAGTCTGGTCAA-1	Ht_1	Foxn1het	12.5514	1.57235	fibroblasts	0	0	0	0.00388942	0.0234781	0.0179147
Ht_1.CCTACCATCGAGTCTA-1	Ht_1	Foxn1het	12.8168	3.05947	fibroblasts	0	0	0	0.01235	0.0292712	0.018924
Ht_1.CCAGTCCTCCAACCTT-1	Ht_1	Foxn1het	1.49092	-12.6715	cTEC	0	0	0	0.0134453	0.0146392	0.00294373
Ht_1.AATCCATAGTTACAGT-1	Ht_1	Foxn1het	7.19524	-8.3278	haematopoietic 1	0	0	0	0.00822031	0.0422053	0.0174101
Ht_1.TCAAATGCATAACTTC-1	Ht_1	Foxn1het	2.78133	-12.6422	cTEC	0	0	0	0.0106512	0.0304881	0.0158401
Ht_1.AGTGCCCGTTCCGTTC-1	Ht_1	Foxn1het	2.55	-10.6229	cTEC	0	0	0	0.0108915	0.0222248	0.00431747
Ht_1.ACGAACCTCACTAGGC-1	Ht_1	Foxn1het	9.13603	-6.83872	haematopoietic 1	0	0	0	0.00373854	0.0500386	0.0312596
Ht_1.ACGATATTCGTTCCAT-1	Ht_1	Foxn1het	3.47744	-5.7928	mTEC	0	0	0	0.0193912	0.0594313	0.0931902
Ht_1.GGCGCTATCCGTGCGA-1	Ht_1	Foxn1het	11.9864	4.22421	fibroblasts	0	0	0	0.0133391	0.0302476	0.0134571
Ht_1.GCAATTGTCTAATCGG-1	Ht_1	Foxn1het	6.4288	-7.05557	low quality 2	0	0	0	0.00687354	0.0367329	0
Ht_1.GTGAATCCAACTAGGT-1	Ht_1	Foxn1het	11.3253	2.80739	fibroblasts	0	0	0	0.0110256	0.0321713	0.0125599
Ht_1.ACAGGAACAATCATCT-1	Ht_1	Foxn1het	2.19793	-11.2771	cTEC	0	0	0	0.0184803	0.0259484	0.0106815
Ht_1.AACTTCTCAACTAGCG-1	Ht_1	Foxn1het	3.24908	-10.1706	cTEC	0	0	0	0.0148871	0.0346197	0
Ht_1.ACCTCGCTCCCGTAGG-1	Ht_1	Foxn1het	8.80626	-5.25515	haematopoietic 1	0	0	0	0.0097012	0.0387149	0.0103451
Ht_1.CGGTTAATCGATGCCG-1	Ht_1	Foxn1het	10.7234	-8.60204	haematopoietic 2	0	0	0	0.0105394	0.0492954	0
Ht_1.CCAATTTCATCAATCT-1	Ht_1	Foxn1het	4.96199	-6.52042	low quality 2	0	0	0	0.0175415	0.0618724	0.0174661
Ht_1.AGCTTACGTGCATCTG-1	Ht_1	Foxn1het	4.25809	-8.74765	haematopoietic 2	0	0	0	0.00297295	0.0418774	0.0183913
Ht_1.CCCTAGTCACCTCACG-1	Ht_1	Foxn1het	10.5692	-9.99631	haematopoietic 2	0	0	0	0.0162618	0.0503009	0.011859
Ht_1.TACTACTCATGCTTGC-1	Ht_1	Foxn1het	12.3972	1.08285	fibroblasts	0	0	0	0.00847178	0.0383433	0.0256245
Ht_1.GCTGGGTCATGGTTGG-1	Ht_1	Foxn1het	8.79224	-7.95968	haematopoietic 1	0	0	0	0.00344236	0.0567279	0.0318484
Ht_1.GGGCAAATCAGTTGGC-1	Ht_1	Foxn1het	3.36938	-11.3787	cTEC	0	0	0	0.0172565	0.0194631	0
Ht_1.ACAAGCCTCAAGTGAA-1	Ht_1	Foxn1het	0.60826	-4.78721	poorly differentiated	0	0	0	0.0104444	0.0288412	0.0281757
Ht_1.TACTTCATCCTCTCTC-1	Ht_1	Foxn1het	10.9511	-10.1506	haematopoietic 2	0	0	0	0.00847178	0.0522101	0.0376517
Ht_1.TGGCTATGTGGCTGCT-1	Ht_1	Foxn1het	3.46196	-9.26181	low quality 2	0	0	0	0.0130094	0.0256715	0.0129524
Ht_1.TCCCAATTCTATCTCA-1	Ht_1	Foxn1het	10.2632	-9.4346	haematopoietic 2	0	0	0	0.00376648	0.0563927	0.0105133
Ht_1.TGGCTCAGTAGTCCAT-1	Ht_1	Foxn1het	11.3142	-4.16643	haematopoietic 1	0	0	0	0.0111318	0.045856	0.00731728
Ht_1.GGGTACGGTTCGATAC-1	Ht_1	Foxn1het	8.69423	-7.88799	haematopoietic 1	0	0	0	0.00373295	0.0463806	0.0155878
Ht_1.AACGCGAAGCTAGACC-1	Ht_1	Foxn1het	10.1285	-8.77136	haematopoietic 2	0	0	0	0.0111653	0.0356836	0.0167653
Ht_1.TGCGATGCACCATCAC-1	Ht_1	Foxn1het	8.9317	-7.7216	haematopoietic 1	0	0	0	0.00555472	0.0551904	0
Ht_1.AGCATTGTCAGGAGCA-1	Ht_1	Foxn1het	10.0619	-4.61615	haematopoietic 1	0	0	0	0.00701325	0.0289214	0.0246432
Ht_1.TCAGTTAGTGAGGCTG-1	Ht_1	Foxn1het	1.75206	-12.2949	cTEC	0	0	0	0.0185027	0.0258245	0
Ht_1.GTGGTTATCGTACTTC-1	Ht_1	Foxn1het	5.02581	-6.19978	low quality 2	0	0	0	0.00988002	0.0346926	0.048137
Ht_1.GTAGTAAAGGTCCCAG-1	Ht_1	Foxn1het	2.63654	-10.8436	cTEC	0	0	0	0.0160997	0.0296647	0.00658835
Ht_1.TCACATTCACTCATAT-1	Ht_1	Foxn1het	12.6679	1.4485	fibroblasts	0	0	0	0.00482266	0.0237842	0.033951
Ht_1.TGTGCCCTCACCTTCG-1	Ht_1	Foxn1het	9.28789	-7.40832	haematopoietic 1	0	0	0	0.00603531	0.0585496	0.033138
Ht_1.CGGTAAAGTGAGTTGA-1	Ht_1	Foxn1het	2.72619	-8.07692	low quality 2	0	0	0	0.00774531	0.0282146	0.0190081
Ht_1.CAGGCCATCAGCCAGT-1	Ht_1	Foxn1het	7.45345	-6.30369	low quality 2	0	0	0	0.00386707	0.0773059	0.0161765
Ht_1.ACGGAACGTGCAACCC-1	Ht_1	Foxn1het	2.99239	-12.5831	cTEC	0	0	0	0.00851649	0.0244327	0
Ht_1.CCTTAATCATAACGCG-1	Ht_1	Foxn1het	5.06041	-6.35257	low quality 2	0	0	0	0.0169603	0.0413236	0.0261852
Ht_1.TCGGGCATCCCGCACT-1	Ht_1	Foxn1het	10.7312	-10.1799	haematopoietic 2	0	0	0	0.0111988	0.0587172	0.0485576
Ht_1.TCACGGACAGCAGGGA-1	Ht_1	Foxn1het	1.46265	-12.3145	cTEC	0	0	0	0.0184468	0.01504	0.0216434
Ht_1.TGCGATGCATAACTAG-1	Ht_1	Foxn1het	9.44767	-4.94229	haematopoietic 1	0	0	0	0.00259295	0.0343064	0.0219799
Ht_1.CCATCCGCATGATCGG-1	Ht_1	Foxn1het	9.87189	-4.29421	haematopoietic 1	0	0	0	0.00259295	0.0535436	0.0348762
Ht_1.CACCATTTCACGCGAT-1	Ht_1	Foxn1het	9.69778	-4.30393	haematopoietic 1	0	0	0	0.0135627	0.0467085	0.0153354
Ht_1.GGACAATAGGCACACT-1	Ht_1	Foxn1het	11.0833	-4.14906	haematopoietic 1	0	0	0	0.000676178	0.0459799	0.0176904
Ht_1.TGTCTAAGTTGGACCC-1	Ht_1	Foxn1het	7.21928	-8.64502	haematopoietic 1	0	0	0	0.00980178	0.037396	0.0656032
Ht_1.GGTAGTAGTGGCGTCT-1	Ht_1	Foxn1het	11.157	5.6911	fibroblasts	0	0	0	0.00828737	0.0198857	0.0306148
Ht_1.TATGTTGGTTCGTTCC-1	Ht_1	Foxn1het	2.35071	-13.2628	cTEC	0	0	0	0.00999179	0.0184065	0.034708
Ht_1.CTTGCCATCAGCTGCG-1	Ht_1	Foxn1het	10.6705	-8.85686	haematopoietic 2	0	0	0	0.018648	0.0472915	0.0171858
Ht_1.CACCCAAGTCCATCGA-1	Ht_1	Foxn1het	2.79518	-12.7505	cTEC	0	0	0	0.0171447	0.0130143	0.00846674
Ht_1.CCACCTCAGTGATCTG-1	Ht_1	Foxn1het	-0.655967	-9.94767	low quality 1	0	0	0	0.0118638	0.0577116	0.0393619
Ht_1.GCACTAATCACACTAG-1	Ht_1	Foxn1het	6.99395	-7.52083	haematopoietic 1	0	0	0	0.0161892	0.0383287	0.0516134
Ht_1.ATCGAACCATTAACTC-1	Ht_1	Foxn1het	3.04507	-12.6691	cTEC	0	0	0	0.023968	0.0101068	0.00406515
Ht_1.GTTCCAGGTGAGCAAC-1	Ht_1	Foxn1het	7.32832	-8.75161	haematopoietic 1	0	0	0	0.00742678	0.0322296	0.0384928
Ht_1.ATCCCATTCGATACAT-1	Ht_1	Foxn1het	2.87769	-5.84905	mTEC	0	0	0	0.0159209	0.0360989	0.058342
Ht_1.GGTACTATCAATGTAC-1	Ht_1	Foxn1het	2.91502	-10.4167	cTEC	0	0	0	0.0099862	0.0197692	0.00560711
Ht_1.GTAAGGCGTAGTAACG-1	Ht_1	Foxn1het	9.60347	3.12926	fibroblasts	0	0	0	0.0151889	0.0410977	0
Ht_1.TCGCTAAAGTTGGGTC-1	Ht_1	Foxn1het	0.510931	-4.62732	poorly differentiated	0	0	0	0.0137974	0.0420668	0.0256806
Ht_1.CCCGAATAGCTACTGA-1	Ht_1	Foxn1het	-0.672086	-9.93738	low quality 1	0	0	0	0.0196203	0.0633516	0.0247554
Ht_1.GTCCTGCTCCATGCGG-1	Ht_1	Foxn1het	11.0601	-8.73087	haematopoietic 2	0	0	0	0.0109921	0.0464025	0.0505481
Ht_1.AACCATTAGTTGGCCG-1	Ht_1	Foxn1het	8.94662	-7.86998	haematopoietic 1	0	0	0	0.00817002	0.0416661	0.0177745
Ht_1.CGGGACTCAATTGCTT-1	Ht_1	Foxn1het	8.91652	-7.99512	haematopoietic 1	0	0	0	0.0138589	0.0522174	0.0251199
Ht_1.GCATAGCTCAGGAGAT-1	Ht_1	Foxn1het	8.48705	-12.5641	haematopoietic 2	0	0	0	0.00306236	0.0243161	0.0262693
Ht_1.AGCGCCATCCCAGTAA-1	Ht_1	Foxn1het	11.3973	-9.09364	haematopoietic 2	0	0	0	0.0102097	0.0414037	0.0463147
Ht_1.GTTCAGGCAACTCGTC-1	Ht_1	Foxn1het	10.749	-10.047	haematopoietic 2	0	0	0	0.00981855	0.0537185	0.0191202
Ht_1.TCTCCCAAGTCAGTAT-1	Ht_1	Foxn1het	3.39379	-6.95928	low quality 2	0	0	0	0.0112827	0.0390355	0
Ht_1.CATAAGCCATTAGCGG-1	Ht_1	Foxn1het	2.46831	-10.7308	cTEC	0	0	0	0.00675619	0.0356763	0.0181951
Ht_1.CAAGTCGCATGGATAC-1	Ht_1	Foxn1het	1.5276	-9.86086	cTEC	0	0	0	0.0191509	0.0257735	0.00431747
Ht_1.GCCACATAGCAAGGAT-1	Ht_1	Foxn1het	10.9642	-9.82608	haematopoietic 2	0	0	0	0.0180165	0.0737645	0.0184474
Ht_1.CTGGTTAAGGTTGCCG-1	Ht_1	Foxn1het	8.51993	-12.6364	haematopoietic 2	0	0	0	0.0124394	0.0433275	0.0504079
Ht_1.CTCGATCCAGCCAATG-1	Ht_1	Foxn1het	5.70286	-4.53555	low quality 1	0	0	0	0.0289862	0.0760599	0.011859
Ht_1.CTATCGCCATGCTACC-1	Ht_1	Foxn1het	3.35926	-9.98728	cTEC	0	0	0	0.00628678	0.0102161	0.0164849
Ht_1.CTTCTAATCGTTGCTT-1	Ht_1	Foxn1het	3.11699	-12.5671	cTEC	0	0	0	0.0149039	0.0209423	0.0042614
Ht_1.CATGAAGGTGGCGACA-1	Ht_1	Foxn1het	2.69241	-13.0883	cTEC	0	0	0	0.00962296	0.0160674	0.011859
Ht_1.TAAGCCATCCCTCGAC-1	Ht_1	Foxn1het	9.50687	-4.68647	haematopoietic 1	0	0	0	0.00678972	0.0480785	0
Ht_1.CGGTTTCCACCAACGA-1	Ht_1	Foxn1het	11.2257	-4.9556	haematopoietic 1	0	0	0	0.0100868	0.0394946	0.0430626
Ht_1.CCTCTGATCCATCAAG-1	Ht_1	Foxn1het	10.6622	-9.07309	haematopoietic 2	0	0	0	0.00719766	0.0473425	0.0209145
Ht_1.GTTCATTCACCTGTCG-1	Ht_1	Foxn1het	8.43089	-12.048	haematopoietic 2	0	0	0	0.00545972	0.0527347	0.0104573
Ht_1.GGCGAGACAATCTCCA-1	Ht_1	Foxn1het	3.46442	-9.09996	low quality 2	0	0	0	0.0144456	0.032594	0.0222322
Ht_1.CACGATTGTTGTCCGA-1	Ht_1	Foxn1het	12.8364	4.25328	fibroblasts	0	0	0	0.0130039	0.022356	0.0336707
Ht_1.TATCGTAGTGAACTAG-1	Ht_1	Foxn1het	1.98311	-10.8672	cTEC	0	0	0	0.0141494	0.0133276	0
Ht_1.CTGTACTTCCCATACT-1	Ht_1	Foxn1het	11.1313	2.77885	fibroblasts	0	0	0	0.00875119	0.0433712	0.024475
Ht_1.TATGACTAGGAGCTTC-1	Ht_1	Foxn1het	11.7233	4.35943	fibroblasts	0	0	0	0.00631472	0.0292493	0.00316802
Ht_1.CAGCGAGGTGCAGTAA-1	Ht_1	Foxn1het	7.19918	-8.62373	haematopoietic 1	0	0	0	0.00419677	0.0346634	0.0397824
Ht_1.ACTTCGTTCTGGGACT-1	Ht_1	Foxn1het	10.755	-9.85279	haematopoietic 2	0	0	0	0.00529766	0.0495868	0.00263534
Ht_1.ATGGAGTAGAACCATT-1	Ht_1	Foxn1het	8.76817	-7.42672	haematopoietic 1	0	0	0	0.00294501	0.0480275	0.0219518
Ht_1.GGAGTATAGGAGGTTG-1	Ht_1	Foxn1het	-0.0913948	-5.42256	poorly differentiated	0	0	0	0.00730384	0.0216419	0.0138215
Ht_1.CCCATGGAGGGTGAAT-1	Ht_1	Foxn1het	8.85367	-12.0652	haematopoietic 2	0	0	0	0.00811972	0.0353192	0.0356893
Ht_1.CCAACCTCAAAGGCAA-1	Ht_1	Foxn1het	5.47925	-7.17247	low quality 2	0	0	0	0.0031853	0.0324191	0.0150551
Ht_1.GTGGGATGTCTAATGC-1	Ht_1	Foxn1het	10.476	-5.61142	haematopoietic 1	0	0	0	0.00748266	0.0543961	0.00555104
Ht_1.GCGTGTTAGCAACTCA-1	Ht_1	Foxn1het	10.8065	-5.46682	haematopoietic 1	0	0	0	0.00721443	0.0293732	0.00367266
Ht_1.CCTTCCTTCCGCCAAG-1	Ht_1	Foxn1het	5.71217	-7.3435	low quality 2	0	0	0	0.0143953	0.0331769	0.0289327
Ht_1.ATCAGGTCACTTGATT-1	Ht_1	Foxn1het	3.35297	-9.18056	low quality 2	0	0	0	0.0152224	0.0248335	0.00313998
Ht_1.GCAGTGAAGCCCTTGC-1	Ht_1	Foxn1het	2.7208	-8.19774	cTEC	0	0	0	0.0081309	0.027945	0.0322128
Ht_1.CCAGTAATCCTGACGG-1	Ht_1	Foxn1het	10.9152	-5.4845	haematopoietic 1	0	0	0	0.0068009	0.0394144	0.0383807
Ht_1.TCTCATATCAGCCAGT-1	Ht_1	Foxn1het	7.17358	-8.65644	haematopoietic 1	0	0	0	0.00744913	0.0430943	0.0573888
Ht_1.CATTAGTAGCCTGTAA-1	Ht_1	Foxn1het	3.17036	-10.1055	cTEC	0	0	0	0.0124283	0.032215	0.0156999
Ht_1.CAGTAGCTCTAGTGCA-1	Ht_1	Foxn1het	6.94721	-7.95853	haematopoietic 1	0	0	0	0.0114391	0.0354285	0
Ht_1.TGGAGCGGTTGGTTAC-1	Ht_1	Foxn1het	2.89776	-9.94012	cTEC	0	0	0	0.0141886	0.0139251	0.0226527
Ht_1.GTCTCACCACATACCC-1	Ht_1	Foxn1het	3.30253	-11.5621	cTEC	0	0	0	0.0211515	0.0221592	0.00485015
Ht_1.CGAAGCAAGGGCTATC-1	Ht_1	Foxn1het	3.12616	-12.573	cTEC	0	0	0	0.015865	0.0141073	0
Ht_1.CTCCGTTGTAATCCTA-1	Ht_1	Foxn1het	11.4668	-4.35393	haematopoietic 1	0	0	0	0.011523	0.035975	0
Ht_1.GGGTAACGTAATGAGT-1	Ht_1	Foxn1het	5.42748	-10.2643	ciliated	0	0	0	0.159477	0.0259848	0.0416328
Ht_1.TACTGCAAGATAGTAG-1	Ht_1	Foxn1het	7.25213	-8.69447	haematopoietic 1	0	0	0	0.00488413	0.0314499	0.0427262
Ht_1.CACGTAATCAGTGCCG-1	Ht_1	Foxn1het	9.64664	-4.28664	haematopoietic 1	0	0	0	0.0111988	0.0218969	0.0268861
Ht_1.AGGGCAATCCCGCAGA-1	Ht_1	Foxn1het	12.7286	3.25057	fibroblasts	0	0	0	0.00447619	0.0315957	0.014158
Ht_1.CATCTTGCAGCCAATG-1	Ht_1	Foxn1het	3.35814	-10.6685	cTEC	0	0	0	0.0268627	0.0291254	0.0172699
Ht_1.TCGATATAGTGATTCG-1	Ht_1	Foxn1het	8.34143	-12.0679	haematopoietic 2	0	0	0	0.0144456	0.0407844	0.0316521
Ht_1.GCGTAGCCAGCCATCT-1	Ht_1	Foxn1het	4.98093	-6.17545	low quality 2	0	0	0	0.0107238	0.0383214	0.0117189
Ht_1.TACCGCCTCTCACTAC-1	Ht_1	Foxn1het	10.7752	2.0102	fibroblasts	0	0	0	0.00169324	0.0308816	0
Ht_1.ACACCCAGTTGTCTCC-1	Ht_1	Foxn1het	5.96921	-7.34362	low quality 2	0	0	0	0.00836561	0.0380955	0.0234658
Ht_1.GGCAACCCACCATCAC-1	Ht_1	Foxn1het	6.10816	-7.20432	low quality 2	0	0	0	0.00986884	0.0482679	0
Ht_1.CCGAAATCATGGTTGG-1	Ht_1	Foxn1het	10.0517	-4.19866	haematopoietic 1	0	0	0	0.0107294	0.0595916	0
Ht_1.TCCCATTAGCCTAGCG-1	Ht_1	Foxn1het	2.93889	-12.6876	cTEC	0	0	0	0.0244877	0.016665	0.021279
Ht_1.GCAATTTAGCTAGCGT-1	Ht_1	Foxn1het	11.0797	-9.91996	haematopoietic 2	0	0	0	0.00597384	0.0527785	0.0337548
Ht_1.TACCGCCTCAGTTAGT-1	Ht_1	Foxn1het	5.1486	-6.72846	low quality 2	0	0	0	0.0115118	0.0316904	0.0206902
Ht_1.CATCGTCCATTCATAC-1	Ht_1	Foxn1het	6.84753	-7.26157	haematopoietic 1	0	0	0	0.0100924	0.0627687	0.0270263
Ht_1.CGGTATATCCTGCGGA-1	Ht_1	Foxn1het	9.80906	-5.06683	haematopoietic 1	0	0	0	0.00578942	0.048093	0
Ht_1.CTCTATATCGACTATG-1	Ht_1	Foxn1het	6.17158	-7.06541	low quality 2	0	0	0	0.00644325	0.0434222	0.0326053
Ht_1.TCTGTAAGTAATCCCG-1	Ht_1	Foxn1het	6.27977	-5.37112	haematopoietic 1	0	0	0	0.015675	0.0425259	0.00880316
Ht_1.TAGGTTACATCAAGGT-1	Ht_1	Foxn1het	3.0145	-12.9889	cTEC	0	0	0	0.00845502	0.0193174	0
Ht_1.CGTTGTCCATCGAAGT-1	Ht_1	Foxn1het	2.94847	-6.2002	mTEC	0	0	0	0.00763355	0.0448213	0.0182792
Ht_1.AAGTCGCTCCAATGTG-1	Ht_1	Foxn1het	2.45334	-5.73321	mTEC	0	0	0	0.0170162	0.0345104	0.0680983
Ht_1.ATCGTAGTCTAACTGG-1	Ht_1	Foxn1het	1.46111	-11.5507	cTEC	0	0	0	0.0104165	0.0147777	0.0132889
Ht_1.AACACTTAGATAGCCC-1	Ht_1	Foxn1het	5.15401	-5.97981	low quality 2	0	0	0	0.0112715	0.0468689	0.0354369
Ht_1.TCCACACCAAACCTGG-1	Ht_1	Foxn1het	5.08605	-6.3813	low quality 2	0	0	0	0.0144233	0.0440853	0.0281197
Ht_1.AGAGTATGTCTAACGT-1	Ht_1	Foxn1het	1.43956	-7.53568	postnatal prog.	0	0	0	0.0174297	0.0418409	0.0118871
Ht_1.TACCAATAGCTTCCCA-1	Ht_1	Foxn1het	10.8523	-10.1126	haematopoietic 2	0	0	0	0.0119533	0.0613259	0.0116908
Ht_1.ATGTCCCCATTAGAGC-1	Ht_1	Foxn1het	7.26073	-8.84436	haematopoietic 1	0	0	0	0.0118583	0.0457758	0.042586
Ht_1.TCGCATAAGGGGCAAC-1	Ht_1	Foxn1het	7.64164	-8.38358	haematopoietic 1	0	0	0	0.00473325	0.0269904	0.0223163
Ht_1.TGTAAGCCACTTCGCG-1	Ht_1	Foxn1het	3.26461	-6.28603	mTEC	0	0	0	0.0146356	0.0329656	0.0284561
Ht_1.CCCAGGATCCATAGCA-1	Ht_1	Foxn1het	6.20662	-5.44209	haematopoietic 1	0	0	0	0.0113721	0.0444351	0.0220079
Ht_1.GTACCCTCACCAACTC-1	Ht_1	Foxn1het	11.5164	-4.26007	haematopoietic 1	0	0	0	0.0026153	0.0492516	0.0016541
Ht_1.AATACGCCAACCAGAT-1	Ht_1	Foxn1het	8.13663	-11.6607	haematopoietic 2	0	0	0	0.018335	0.0408791	0.0215033
Ht_1.CTACCAAAGGGTCACT-1	Ht_1	Foxn1het	2.79807	-11.4407	cTEC	0	0	0	0.0103383	0.0272964	0.0103451
Ht_1.ATGATGTTCTGGTCCC-1	Ht_1	Foxn1het	3.24416	-11.137	cTEC	0	0	0	0.0156583	0.0214597	0.0262973
Ht_1.TAATCAGCAATAGCCG-1	Ht_1	Foxn1het	10.7009	-4.06373	haematopoietic 1	0	0	0	0.0048506	0.0529315	0.00182231
Ht_1.TATAGTCAGGCTCAGT-1	Ht_1	Foxn1het	3.01629	-12.5409	cTEC	0	0	0	0.016815	0.0159144	0
Ht_1.CTCGCTGCATAGGCAT-1	Ht_1	Foxn1het	11.9899	1.87132	fibroblasts	0	0	0	0.00792413	0.0339493	0.00325212
Ht_1.CTCGTGAGTTCCTCTA-1	Ht_1	Foxn1het	9.81071	-4.38794	haematopoietic 1	0	0	0	0.00962855	0.0216346	0.0217836
Ht_1.AGTGTGAGTCATGAAG-1	Ht_1	Foxn1het	11.8983	2.05027	fibroblasts	0	0	0	0.00409618	0.0243817	0
Ht_1.TGTGCCTCAATCCGCT-1	Ht_1	Foxn1het	6.11337	-7.31597	low quality 2	0	0	0	0.00571119	0.0464608	0.0164569
Ht_1.GCATCAATCGATGCGT-1	Ht_1	Foxn1het	12.5259	2.65103	fibroblasts	0	0	0	0.010925	0.0356617	0.0117189
Ht_1.TGGTTATAGTGAACTT-1	Ht_1	Foxn1het	5.22959	-5.98516	low quality 2	0	0	0	0.00858914	0.0417826	0
Ht_1.TGCACTAAGCTTACGA-1	Ht_1	Foxn1het	9.33647	-7.35452	haematopoietic 1	0	0	0	0.00387266	0.0476704	0.0584541
Ht_1.CTACGACAGCTTACGA-1	Ht_1	Foxn1het	9.94105	2.74035	fibroblasts	0	0	0	0.0110536	0.0453313	0.0303625
Ht_1.ATCCCATTCAATTCCC-1	Ht_1	Foxn1het	10.2567	-5.14953	haematopoietic 1	0	0	0	0.00224648	0.035822	0.0211108
Ht_1.TCGCGGATCAGCGAAG-1	Ht_1	Foxn1het	7.45615	-9.0374	haematopoietic 1	0	0	0	0.0112883	0.0382995	0.0612296
Ht_1.CTATCGTTCCCGCGAA-1	Ht_1	Foxn1het	0.941013	-7.28142	postnatal prog.	0	0	1.32048	0.00995826	0.0405002	0.0218677
Ht_1.TCTATCTGTGGCTGAG-1	Ht_1	Foxn1het	2.29743	-12.7173	cTEC	0	0	0	0.0162786	0.0223778	0.0361939
Ht_1.TCTATCTGTTGCGTAT-1	Ht_1	Foxn1het	11.1118	-4.01217	haematopoietic 1	0	0	0	0.00503501	0.0338837	0.00731728
Ht_1.GTCCGAACACTTCGAC-1	Ht_1	Foxn1het	2.98491	-12.293	cTEC	0	0	0	0.0204139	0.0107699	0.00266338
Ht_1.CGTTCCATCGCTCGTC-1	Ht_1	Foxn1het	7.32602	-8.72227	haematopoietic 1	0	0	0	0.0105394	0.0524724	0.0491183
Ht_1.ATACGATTCCCGTGTC-1	Ht_1	Foxn1het	11.4691	-4.4261	haematopoietic 1	0	0	0	0.00915914	0.0344521	0.0148308
Ht_1.CAAGATGGTTGGAGAC-1	Ht_1	Foxn1het	9.63319	-4.4942	haematopoietic 1	0	0	0	0.00735413	0.0391011	0
Ht_1.CGCGAAGGTCATTAGC-1	Ht_1	Foxn1het	2.64161	-13.0206	cTEC	0	0	0	0.0143059	0.00808837	0.0211108
Ht_1.CATTCGTTCCCATTCG-1	Ht_1	Foxn1het	6.88453	-8.20439	haematopoietic 1	0	0	0	0.00766149	0.05828	0.0344557
Ht_1.GCTTGGACAACTACCC-1	Ht_1	Foxn1het	2.16338	-9.12071	cTEC	0	0	0	0.00704678	0.036354	0.0160644
Ht_1.GCCTAATGTAGTGCGG-1	Ht_1	Foxn1het	3.3372	-5.89401	mTEC	0	0	0	0.00874561	0.0295918	0.14071
Ht_1.ATCGAGGAGATAGCTT-1	Ht_1	Foxn1het	2.66008	-11.1429	cTEC	0	0	0	0.0151944	0.0113893	0.0190642
Ht_1.CCATTTCAGCGGGAAC-1	Ht_1	Foxn1het	5.23742	-5.84186	low quality 2	0	0	0	0.00858914	0.040952	0.0100648
Ht_1.CTAGGTTGTTTCCGTC-1	Ht_1	Foxn1het	2.6889	-7.45791	low quality 2	0	0	0	0.00966208	0.0391157	0.0522583
Ht_1.CCGGAAGGTTCCCAAG-1	Ht_1	Foxn1het	9.1908	-12.1493	haematopoietic 2	0	0	0	0.0210342	0.0397715	0.0489501
Ht_1.TCGCCTGCATGCGTAG-1	Ht_1	Foxn1het	11.6681	-4.27095	haematopoietic 1	0	0	0	0.00904737	0.0363248	0
Ht_1.ATCAGTTAGTAACGCC-1	Ht_1	Foxn1het	9.03622	-11.954	haematopoietic 2	0	0	0	0.00744913	0.0322806	0.0353809
Ht_1.GTAGGCTTCCTCTACG-1	Ht_1	Foxn1het	11.337	-4.18262	haematopoietic 1	0	0	0	0.00386707	0.0439833	0
Ht_1.CCCAATTTCTGTGCTT-1	Ht_1	Foxn1het	1.71149	-12.2808	cTEC	0	0	0	0.013043	0.0134442	0.0100087
Ht_1.GGCACGAGTTCGCCTT-1	Ht_1	Foxn1het	8.43441	-12.2003	haematopoietic 2	0	0	0	0.00817002	0.0329073	0.049679
Ht_1.TGCCGATAGGATGTGG-1	Ht_1	Foxn1het	12.5111	1.66206	fibroblasts	0	0	0	0.018905	0.0354941	0.0109899
Ht_1.GCATAACCACTTGGAG-1	Ht_1	Foxn1het	1.48807	-12.0004	cTEC	0	0	0	0.0157644	0.0274349	0.0103732
Ht_1.TACTACCTCCAGCACG-1	Ht_1	Foxn1het	4.89434	-7.39341	low quality 2	0	0	0	0.0176756	0.0201408	0.0355491
Ht_1.CAGTTATAGGTACAGG-1	Ht_1	Foxn1het	8.6346	-5.27515	haematopoietic 1	0	0	0	0.00784031	0.0407844	0.0234097
Ht_1.ATAGCGAGTAGTAGAT-1	Ht_1	Foxn1het	2.48363	-8.14083	low quality 2	0	0	0	0.0170777	0.0422927	0.0217556
Ht_1.TCTATTGTCGCGCTAG-1	Ht_1	Foxn1het	3.54822	-9.74868	cTEC	0	0	0	0.0146691	0.0343865	0
Ht_1.AGCATATTCGTACAGC-1	Ht_1	Foxn1het	7.02391	-7.82563	haematopoietic 1	0	0	0	0.00882384	0.0358876	0.0138776
Ht_1.AGGGTACGTCAGCGAG-1	Ht_1	Foxn1het	0.0670623	-0.274187	poorly differentiated	0	0	0	0.017698	0.031173	0.113348
Ht_1.GTTACCTTCACAGCGT-1	Ht_1	Foxn1het	10.7904	2.64664	fibroblasts	0	0	0	0.00944973	0.0329947	0
Ht_1.CAAATGAAGCTAGGGA-1	Ht_1	Foxn1het	1.90123	-7.74275	postnatal prog.	0	0	0	0.00829296	0.0407844	0.012616
Ht_1.TCCATTCAGCGCCATG-1	Ht_1	Foxn1het	3.08926	-12.5856	cTEC	0	0	0	0.00615266	0.0116954	0.00328016
Ht_1.GTAAACTTCTCATGCT-1	Ht_1	Foxn1het	1.5026	-13.037	cTEC	0	0	0	0.00807502	0.0129778	0.006308
Ht_1.GGATGGATCTAGCCGG-1	Ht_1	Foxn1het	5.09224	-6.08843	low quality 2	0	0	0	0.0287795	0.0392541	0.0667807
Ht_1.AACCAAGGTTTGGGCC-1	Ht_1	Foxn1het	7.1385	-8.80639	haematopoietic 1	0	0	0	0.00955031	0.0384088	0.0455297
Ht_1.TGAGCTGCAGCACCAA-1	Ht_1	Foxn1het	8.89297	-4.65465	haematopoietic 1	0	0	0	0.00748825	0.0581999	0
Ht_1.CCCGAATAGGTAGTGG-1	Ht_1	Foxn1het	10.3461	-4.65264	haematopoietic 1	0	0	0	0.00737649	0.045907	0.0135692
Ht_1.ACGCTCAGTAAGTACG-1	Ht_1	Foxn1het	9.43409	-8.88191	low quality 2	0	0	0	0.0115621	0.0404419	0.0275309
Ht_1.AGTCTCAAGTGCAACC-1	Ht_1	Foxn1het	6.75076	-7.45297	haematopoietic 1	0	0	0	0.00178824	0.0441727	0.0426981
Ht_1.CCTCTGATCCATCCTG-1	Ht_1	Foxn1het	5.01707	-6.06116	low quality 2	0	0	0	0.0103494	0.0329947	0.0303625
Ht_1.TCCAGTTTCACCAAGC-1	Ht_1	Foxn1het	10.2504	-5.52467	haematopoietic 1	0	0	0	0.00804708	0.0446464	0.014158
Ht_1.CACCTCGCACCAACCT-1	Ht_1	Foxn1het	5.02522	-6.71317	low quality 2	0	0	0	0.0130374	0.0363831	0.0216434
Ht_1.CCTTAATCAATACTCT-1	Ht_1	Foxn1het	3.00121	-9.26331	cTEC	0	0	0	0.0204642	0.0210371	0.0222322
Ht_1.AACTTCCTCCGGGTTG-1	Ht_1	Foxn1het	2.78994	-8.10015	low quality 2	0	0	0	0.0144289	0.0203375	0.0629118
Ht_1.CCCTTACGTTGACCTG-1	Ht_1	Foxn1het	8.38411	-12.1541	haematopoietic 2	0	0	0	0.0107183	0.0375053	0.0294093
Ht_1.ACCTTCACACCACACT-1	Ht_1	Foxn1het	5.00525	-6.37702	low quality 2	0	0	0	0.018838	0.0445152	0.0286523
Ht_1.AGCCTGACACAAGGTT-1	Ht_1	Foxn1het	8.63437	-5.39075	haematopoietic 1	0	0	0	0.00698531	0.054112	0.0164569
Ht_1.TCCTGACCACTTGATT-1	Ht_1	Foxn1het	5.02343	-6.43564	low quality 2	0	0	0	0.0168765	0.0397642	0.0438196
Ht_1.GTACTCCCAAGGTTAC-1	Ht_1	Foxn1het	3.04695	-10.2196	cTEC	0	0	0	0.00653825	0.0151639	0.011074
Ht_1.CTCGACTCAGGACAGG-1	Ht_1	Foxn1het	9.11177	-11.7295	haematopoietic 2	0	0	0	0.00728149	0.0499949	0
Ht_1.GTATAGCCACCTTCAA-1	Ht_1	Foxn1het	11.1668	-8.95938	haematopoietic 2	0	0	0	0.00446501	0.0676873	0.0389133
Ht_1.ATCACTTCATAGACGT-1	Ht_1	Foxn1het	3.7297	-8.90293	low quality 2	0	0	0	0.00386148	0.0277482	0.0194567
Ht_1.AGGGCATGTGGCCAGA-1	Ht_1	Foxn1het	7.6497	-8.39782	haematopoietic 1	0	0	0	0.0128306	0.0387222	0.0148588
Ht_1.TACTACTCATAGAGTC-1	Ht_1	Foxn1het	4.93829	-6.50803	low quality 2	0	0	0	0.020738	0.0404637	0.00916762
Ht_1.AAGTCATTCACCTCAT-1	Ht_1	Foxn1het	9.15167	-12.1829	haematopoietic 2	0	0	0	0.00907531	0.0409374	0.0363341
Ht_1.ACTCGCCTCGCGCGTA-1	Ht_1	Foxn1het	7.44187	-9.00757	haematopoietic 1	0	0	0	0.00656619	0.0311512	0.0636968
Ht_1.CAGCGATTCCGTTGGG-1	Ht_1	Foxn1het	8.39321	-11.7711	haematopoietic 2	0	0	0	0.00525295	0.0501625	0.0290729
Ht_1.ATTCCATCACATAGAC-1	Ht_1	Foxn1het	12.6076	2.9142	fibroblasts	0	0	0	0.00316854	0.0370826	0.0245591
Ht_1.ACAGGCGGTCCATATA-1	Ht_1	Foxn1het	2.57473	-10.3279	cTEC	0	0	0	0.0138477	0.030233	0.00762567
Ht_1.GCTCATCCAAGTCCAG-1	Ht_1	Foxn1het	6.11276	-7.55529	low quality 2	0	0	0	0.00660531	0.0377676	0.0171017
Ht_1.TAGCCTGGTTCCAGAT-1	Ht_1	Foxn1het	9.03411	-4.75532	haematopoietic 1	0	0	0	0.0101538	0.0598394	0.0462867
Ht_1.GTAATCCGTTCTGTAA-1	Ht_1	Foxn1het	1.62151	-7.37147	postnatal prog.	0	0	0	0.00429177	0.0433566	0.0308952
Ht_1.CCACAGACACTATCAT-1	Ht_1	Foxn1het	1.40323	-7.87241	poorly differentiated	0	0	0	0.0204083	0.0232595	0.0196249
Ht_1.TGTACGATCCGTGCGA-1	Ht_1	Foxn1het	9.16017	-12.1258	haematopoietic 2	0	0	0	0.0112659	0.0407989	0.0338109
Ht_1.CTCACCATCGTGAGGA-1	Ht_1	Foxn1het	1.3413	-12.3	cTEC	0	0	0	0.0156583	0.0206217	0.0059155
Ht_1.AATGCACCAATCTGAA-1	Ht_1	Foxn1het	10.6032	-9.96634	haematopoietic 2	0	0	0	0.0091759	0.0378478	0.00622389
Ht_1.TGATGGCTCGCATGTA-1	Ht_1	Foxn1het	3.83363	-8.69552	low quality 2	0	0	0	0.00919267	0.0256423	0
Ht_1.CCCTTAACAGCCTAAG-1	Ht_1	Foxn1het	3.10939	-11.7207	cTEC	0	0	0	0.0154515	0.0141656	0
Ht_1.CGACTGGTCTATGCCT-1	Ht_1	Foxn1het	5.40338	-10.0009	ciliated	0	0	0	0.16278	0.024644	0.0376237
Ht_1.CCACAGACACAACCTC-1	Ht_1	Foxn1het	8.97838	-12.155	haematopoietic 2	0	0	0	0.00549883	0.0388898	0.018111
Ht_1.CCTACGAGTTTGATTG-1	Ht_1	Foxn1het	-0.282791	-5.68939	poorly differentiated	0	0	0	0.00966208	0.0383287	0.0342034
Ht_1.TATCTGCTCGCGCATG-1	Ht_1	Foxn1het	2.40613	-11.3807	cTEC	0	0	0	0.0139594	0.0180203	0.00619586
Ht_1.CACAATTAGTTGCGGT-1	Ht_1	Foxn1het	1.23151	-8.87769	poorly differentiated	0	0	0	0.0100588	0.0175977	0.0340632
Ht_1.AGCCACTAGGATCCAC-1	Ht_1	Foxn1het	2.29225	-11.3513	cTEC	0	0	0	0.0159489	0.0225746	0.0131767
Ht_1.GGTTAGTCAACGGTCA-1	Ht_1	Foxn1het	5.1645	-4.27915	low quality 1	0	0	0	0.0352786	0.0517365	0.0482772
Ht_1.ACATGGTCAGGCAACC-1	Ht_1	Foxn1het	12.6596	4.75471	fibroblasts	0	0	0	0.00886855	0.0200096	0.0271104
Ht_1.AACGATCCAGGCAAGG-1	Ht_1	Foxn1het	7.65663	-8.68862	haematopoietic 1	0	0	0	0.00385589	0.0542067	0.031568
Ht_1.GCCACATAGTGCTTAG-1	Ht_1	Foxn1het	1.78707	-2.86581	poorly differentiated	0	0	0	0.0130318	0.0246659	0.05523
Ht_1.AGCGTTGCATTCGTAT-1	Ht_1	Foxn1het	4.92698	-6.22665	low quality 2	0	0	0	0.00766149	0.0436044	0.0395301
Ht_1.TAGCACGCACCTGTCG-1	Ht_1	Foxn1het	8.09721	-11.565	haematopoietic 2	0	0	0	0.0184636	0.0449961	0.0421374
Ht_1.CACAGGTTCATATGGT-1	Ht_1	Foxn1het	5.21794	-7.61687	low quality 2	0	0	0	0.00287795	0.0460746	0.0220359
Ht_1.AATGGCTCAATCCAGG-1	Ht_1	Foxn1het	-0.6652	-9.93921	low quality 1	0	0	0	0.0135459	0.0471093	0.0327175
Ht_1.CAAGGGGCATGCTCTA-1	Ht_1	Foxn1het	11.1217	-8.87313	haematopoietic 2	0	0	0	0.011523	0.0350496	0.0296616
Ht_1.GTACCAATCAGTTCCT-1	Ht_1	Foxn1het	5.09953	-6.30228	low quality 2	0	0	0	0.0127691	0.0512118	0.00841066
Ht_1.AGCCCCTTCAAGTATC-1	Ht_1	Foxn1het	10.8045	2.33595	fibroblasts	0	0	0	0.0132777	0.0293805	0.00193445
Ht_1.GCATTCAAGCCACTCC-1	Ht_1	Foxn1het	5.04206	-6.33362	low quality 2	0	0	0	0.00528089	0.0330968	0.0168494
Ht_1.GTCATTTCACGCCATT-1	Ht_1	Foxn1het	3.43352	-9.40609	low quality 2	0	0	0	0.0140656	0.0347654	0.0251199
Ht_1.ATACTGACAAGCGTTG-1	Ht_1	Foxn1het	8.75359	-11.7557	haematopoietic 2	0	0	0	0.00651031	0.0493974	0.00919566
Ht_1.TCCTTCCTCCGCCATC-1	Ht_1	Foxn1het	10.2605	-4.49695	haematopoietic 1	0	0	0	0.00775649	0.0410102	0.00134571
Ht_1.TAGTGGGAGTAACCCA-1	Ht_1	Foxn1het	8.72019	-7.57866	haematopoietic 1	0	0	0	0.017888	0.0408864	0.00911155
Ht_1.CCACTAAAGGCTACCG-1	Ht_1	Foxn1het	2.61823	-6.47798	mTEC	0	0	0	0.0190503	0.0293805	0
Ht_1.CCACGAACAAGGTCAT-1	Ht_1	Foxn1het	11.0045	2.65886	fibroblasts	0	0	0	0.0176868	0.0192372	0
Ht_1.TGGATATTCTAGCTGA-1	Ht_1	Foxn1het	3.62517	-9.09677	low quality 2	0	0	0	0.0181953	0.0383287	0.00695282
Ht_1.GTAAATGAGTGAGGCA-1	Ht_1	Foxn1het	12.9341	4.3456	fibroblasts	0	0	0	0.00819237	0.037753	0.0255684
Ht_1.ACCTGTCCAAGTGATC-1	Ht_1	Foxn1het	1.1477	-9.50518	postnatal prog.	0	0	0	0.0165971	0.0282	0.0254282
Ht_1.GTGAGGATCCTTCCAG-1	Ht_1	Foxn1het	5.13757	-7.43534	low quality 2	0	0	0	0.00310148	0.0420304	0.00142981
Ht_1.CAAGCGGGTGCAACCC-1	Ht_1	Foxn1het	3.31528	-9.96478	cTEC	0	0	0	0.0129759	0.0186543	0.013429
Ht_1.AGTACGGAGTCGAGCT-1	Ht_1	Foxn1het	7.53409	-8.71719	haematopoietic 1	0	0	0	0.0066109	0.0417608	0.0491183
Ht_1.TGCTCAAAGCTAGTTG-1	Ht_1	Foxn1het	2.51816	-5.64903	mTEC	0	0	0	0.00791296	0.0469344	0.0627155
Ht_1.GCTGGATTCCAACTTC-1	Ht_1	Foxn1het	10.3826	1.80457	fibroblasts	0	0	0	0.0021403	0.0533468	0.0249236
Ht_1.TGTAAGGGTAAGCGGT-1	Ht_1	Foxn1het	10.256	-4.50941	haematopoietic 1	0	0	0	0.0074156	0.0369078	0.0251759
Ht_1.TCTCGCATCGCTATCT-1	Ht_1	Foxn1het	10.216	-5.54418	haematopoietic 1	0	0	0	0.00914796	0.0418847	0.0297738
Ht_1.GTCACCTCACAAGCAT-1	Ht_1	Foxn1het	6.12873	-7.21633	low quality 2	0	0	0	0.00568325	0.0513065	0.00294373
Ht_1.CGAAACCTCAATCCCT-1	Ht_1	Foxn1het	10.4323	-9.96332	haematopoietic 2	0	0	0	0.00188883	0.0515616	0.0377639
Ht_1.AACTAGCCATCCATCA-1	Ht_1	Foxn1het	7.08487	-7.49468	haematopoietic 1	0	0	0	0	0.0348747	0.0107657
Ht_1.TATCATCCATCCTTGA-1	Ht_1	Foxn1het	10.4356	-5.18886	haematopoietic 1	0	0	0	0.00733178	0.0343355	0.00386891
Ht_1.CAGGGTTTCGTGCGTG-1	Ht_1	Foxn1het	10.1372	-4.19642	haematopoietic 1	0	0	0	0.012473	0.0515106	0.027587
Ht_1.AGCAAATGTTAGTACC-1	Ht_1	Foxn1het	7.69134	-8.662	haematopoietic 1	0	0	0	0.00521383	0.0480202	0.0209986
Ht_1.CGCTCATCATCCCGAT-1	Ht_1	Foxn1het	11.5264	-4.60664	haematopoietic 1	0	0	0	0.00868972	0.0399901	0.0114946
Ht_1.ATATCAGCATTCAGCC-1	Ht_1	Foxn1het	5.03823	-6.39007	low quality 2	0	0	0	0.0136018	0.0445079	0.00277552
Ht_1.GTGGTCCGTTCGATTA-1	Ht_1	Foxn1het	2.8573	-11.6336	cTEC	0	0	0	0.0244095	0.032951	0
Ht_1.ACAAGGGTCCACCGTC-1	Ht_1	Foxn1het	1.49767	-7.56353	postnatal prog.	0	0	0	0.00824266	0.0203521	0.0215313
Ht_1.AAGTCAAAGTAAGTTC-1	Ht_1	Foxn1het	9.06869	-11.9361	haematopoietic 2	0	0	0	0.00521383	0.0344157	0
Ht_1.GTGGGTTTCGTGATGC-1	Ht_1	Foxn1het	3.27719	-9.80639	low quality 2	0	0	0	0.0195365	0.0264002	0.0168213
Ht_1.GGCGGTTCATGATAGC-1	Ht_1	Foxn1het	12.6763	1.01367	fibroblasts	0	0	0	0.00263206	0.0284332	0.0251479
Ht_1.GTAGACTCAAGCTGAT-1	Ht_1	Foxn1het	9.14544	-11.7687	haematopoietic 2	0	0	0	0.00144177	0.048778	0.03311
Ht_1.AACCATTAGTGGGTAG-1	Ht_1	Foxn1het	2.93238	-12.8393	cTEC	0	0	0	0.0158427	0.010595	0.00880316
Ht_1.CAAGCTCAGTACGGCT-1	Ht_1	Foxn1het	9.51351	3.00029	fibroblasts	0	0	0	0.00753296	0.0262763	0.0137374
Ht_1.GTGGACAAGCCTCTAT-1	Ht_1	Foxn1het	12.3313	1.06081	fibroblasts	0	0	0	0.00282765	0.0237696	0.0276711
Ht_1.CCGATTAAGCTATGAT-1	Ht_1	Foxn1het	4.95822	-6.4079	low quality 2	0	0	0	0.010355	0.0474591	0.0101208
Ht_1.AACTGGTCAACTGTAA-1	Ht_1	Foxn1het	3.89013	-7.53147	low quality 2	0	0	0	0.00833208	0.0452147	0
Ht_1.TGGAACCTCCCCAGGA-1	Ht_1	Foxn1het	5.11833	-6.56353	low quality 2	0	0	0	0.0181003	0.033053	0.0267739
Ht_1.CTATGGGCAACTTCCA-1	Ht_1	Foxn1het	2.81347	-11.2635	cTEC	0	0	0	0.00817561	0.0100923	0.0247834
Ht_1.TCTGTTGCAGCTCGTT-1	Ht_1	Foxn1het	2.75934	-11.3842	cTEC	0	0	0	0.0119588	0.0313771	0
Ht_1.TAGGCTTGTTCGCCTT-1	Ht_1	Foxn1het	1.61604	-12.6888	cTEC	0	0	0	0.0140153	0.0188	0.00277552
Ht_1.ACGATTTAGTCAGTGC-1	Ht_1	Foxn1het	8.77972	-11.9851	haematopoietic 2	0	0	0	0.00538148	0.0427737	0.00984048
Ht_1.AACACCATCACTCTCG-1	Ht_1	Foxn1het	11.4894	-4.25032	haematopoietic 1	0	0	0	0.00438677	0.0348893	0.0020466
Ht_1.GGTTCCTCAATACTTC-1	Ht_1	Foxn1het	10.0023	2.5711	fibroblasts	0	0	0	0.0152	0.0508256	0.0162606
Ht_1.GTGCCCAAGGATATGA-1	Ht_1	Foxn1het	7.33768	-8.449	haematopoietic 1	0	0	0	0.0108188	0.057238	0.0340071
Ht_1.ACCAAACCAGCTACTC-1	Ht_1	Foxn1het	-2.35843	-1.83612	poorly differentiated	0	0	0	0.0102433	0.0367766	0.0360257
Ht_1.GGTGTTGCAACCCTAC-1	Ht_1	Foxn1het	10.3071	4.96899	fibroblasts	0	0	0	0.0156303	0.0304808	0.03468
Ht_1.ATCAGGTCAGTTGCGA-1	Ht_1	Foxn1het	8.55316	-11.7068	haematopoietic 2	0	0	0	0.0036156	0.0351298	0.0190361
Ht_1.CAGTGTTGTAACCGAA-1	Ht_1	Foxn1het	11.3717	-4.61296	haematopoietic 1	0	0	0	0.0161333	0.0284696	0.02997
Ht_1.CCTACCTGTATAGACG-1	Ht_1	Foxn1het	1.1754	-11.5602	cTEC	0	0	0	0.0153844	0.0167961	0.0342875
Ht_1.CTCAATAGTTCGTGTG-1	Ht_1	Foxn1het	10.3079	-9.88901	haematopoietic 2	0	0	0	0.0202183	0.0581416	0.000168213
Ht_1.AGGGGTTGTTCGAATC-1	Ht_1	Foxn1het	11.2786	-4.25694	haematopoietic 1	0	0	0	0.00170442	0.0504831	0.00964423
Ht_1.CGCACAACATCGGCTT-1	Ht_1	Foxn1het	2.30889	-12.8774	cTEC	0	0	0	0.0114783	0.00840171	0.0164569
Ht_1.TGCCTCATCACGGATC-1	Ht_1	Foxn1het	2.84768	-8.13743	low quality 2	0	0	0	0.0114503	0.0288995	0.0351566
Ht_1.CGCGTACGTAATGAAC-1	Ht_1	Foxn1het	2.89089	-12.4751	cTEC	0	0	0	0.017385	0.0257589	0.0128122
Ht_1.CCTTATATCAGTACCA-1	Ht_1	Foxn1het	12.8047	3.01662	fibroblasts	0	0	0	0.0140712	0.0202574	0.0179708
Ht_1.GTTACTTCAAGCCGTA-1	Ht_1	Foxn1het	8.63075	-12.4049	haematopoietic 2	0	0	0	0.0104388	0.0429558	0
Ht_1.CATGGTCAGTCGCACG-1	Ht_1	Foxn1het	3.20978	-10.1474	cTEC	0	0	0	0.013518	0.0127592	0.00964423
Ht_1.TCTCTCCTCTAGTAAC-1	Ht_1	Foxn1het	3.59321	-9.34863	low quality 2	0	0	0	0.0121377	0.0107262	0.034736
Ht_1.GGGTAATAGTCATGTG-1	Ht_1	Foxn1het	10.2304	3.94626	fibroblasts	0	0	0	0.00899149	0.0268374	0.0211388
Ht_1.CGTAGGCCAACCTCGT-1	Ht_1	Foxn1het	3.06289	-10.6468	cTEC	0	0	0	0.010763	0.0271143	0.018111
Ht_1.CAACCAATCTATCTGC-1	Ht_1	Foxn1het	5.5441	-7.69487	low quality 2	0	0	0	0.0122494	0.0419502	0.0328577
Ht_1.CAAGTCATCCTTCGAT-1	Ht_1	Foxn1het	10.4082	-4.38441	haematopoietic 1	0	0	0	0.0100253	0.0341242	0.0256806
Ht_1.TCCCCAGCATAGAGGA-1	Ht_1	Foxn1het	10.0778	-5.81285	haematopoietic 1	0	0	0	0.011333	0.0411633	0.0172699
Ht_1.CCTCAACCATGAATTG-1	Ht_1	Foxn1het	5.06401	-6.18134	low quality 2	0	0	0	0.0136633	0.0300654	0.00134571
Ht_1.AATTGTCAGTGAGATA-1	Ht_1	Foxn1het	10.3058	-9.78496	haematopoietic 2	0	0	0	0.0134453	0.051343	0.00241106
Ht_1.ACCAACATCAGCATAT-1	Ht_1	Foxn1het	11.5138	-8.97335	haematopoietic 2	0	0	0	0.0123836	0.0545273	0.0374555
Ht_1.TGCCAGTAGGTCCCAG-1	Ht_1	Foxn1het	1.55313	-9.56705	postnatal prog.	0	0	0	0.0110815	0.0302403	0.0134851
Ht_1.CGATTACGTCAATGGA-1	Ht_1	Foxn1het	7.68404	-8.49559	haematopoietic 1	0	0	0	0.00269912	0.0354285	0.0198492
Ht_1.GCCGTTGAGCATTCGA-1	Ht_1	Foxn1het	9.9207	-4.70348	haematopoietic 1	0	0	0	0.00923178	0.0329729	0
Ht_1.ATCACATAGCAACCGT-1	Ht_1	Foxn1het	12.9037	3.01997	fibroblasts	0	0	0	0.00705237	0.0310929	0.0221481
Ht_1.AGACGAACAATAGTCA-1	Ht_1	Foxn1het	0.920109	-7.32425	postnatal prog.	0	0	0	0.0166306	0.0420595	0.0272225
Ht_1.CAAATCACATAACTCT-1	Ht_1	Foxn1het	12.4084	4.13005	fibroblasts	0	0	0	0.00236383	0.0372721	0.0444363
Ht_1.TCGGGGTCAGTAATCA-1	Ht_1	Foxn1het	2.37832	-10.3192	cTEC	0	0	0	0.00490648	0.023602	0
Ht_1.TACATGACAAGTGGTT-1	Ht_1	Foxn1het	12.4185	2.72124	fibroblasts	0	0	0	0.00696296	0.0205999	0.00846674
Ht_1.ACGGCACCACTTGCTA-1	Ht_1	Foxn1het	5.35789	-7.70172	low quality 2	0	0	0	0.00860031	0.0282802	0.0179988
Ht_1.CTTCAATCAACCTCGT-1	Ht_1	Foxn1het	6.58801	-7.18293	haematopoietic 1	0	0	0	0.00906972	0.0435169	0.00400908
Ht_1.CTGGAAAGTTCACCTC-1	Ht_1	Foxn1het	10.0784	3.68444	fibroblasts	0	0	0	0.00572795	0.0401213	0.0147467
Ht_1.ATCCCAGGTAGTGCAA-1	Ht_1	Foxn1het	2.26095	-7.89399	postnatal prog.	0	0	0	0.014345	0.0219552	0.0108778
Ht_1.TGTCCGGAGCCTGCTC-1	Ht_1	Foxn1het	2.62184	-8.19207	low quality 2	0	0	0	0.0100365	0.0236166	0.0187558
Ht_1.CCGCGTTTCTATGGTG-1	Ht_1	Foxn1het	4.39622	-7.73189	low quality 2	0	0	0	0.0134397	0.0579813	0.0156719
Ht_1.TATAGGTTCTGGCTAA-1	Ht_1	Foxn1het	11.1953	-9.76017	haematopoietic 2	0	0	0	0.00606884	0.0567644	0.0356051
Ht_1.TAAGCACCAATGGGCC-1	Ht_1	Foxn1het	8.83223	-7.86438	haematopoietic 1	0	0	0	0.0129591	0.0420814	0.0295214
Ht_1.TAGGGCTTCCTGCTAT-1	Ht_1	Foxn1het	3.64478	-9.06502	low quality 2	0	0	0	0.00463824	0.029978	0.00636407
Ht_1.ATGTGAAAGGTCACTA-1	Ht_1	Foxn1het	2.55905	-10.5805	cTEC	0	0	0	0.0210286	0.0318653	0.00700889
Ht_1.AGGGTTAGTTTAGCCG-1	Ht_1	Foxn1het	8.55182	-7.33596	haematopoietic 1	0	0	0	0.0136633	0.0326668	0.0350164
Ht_1.TCACAGGCATAGATTG-1	Ht_1	Foxn1het	3.59032	-9.24195	low quality 2	0	0	0	0.0153844	0.0286008	0.0199613
Ht_1.GCTGTATGTTCCATCC-1	Ht_1	Foxn1het	6.68062	-7.65099	haematopoietic 1	0	0	0	0.00733178	0.0412944	0.0160363
Ht_1.GGGACGTAGCATAGTT-1	Ht_1	Foxn1het	11.189	-4.91889	haematopoietic 1	0	0	0	0.00651031	0.0302986	0
Ht_1.ATTCCTTGTGAGCGAT-1	Ht_1	Foxn1het	11.0245	-8.72213	haematopoietic 2	0	0	0	0.0109083	0.0409301	0.0380162
Ht_1.GGAACGATCTATCCTA-1	Ht_1	Foxn1het	4.85189	-6.6059	low quality 2	0	0	0	0.0149541	0.0324482	0.0140738
Ht_1.CAGTTCCCATCCCATA-1	Ht_1	Foxn1het	4.89177	-6.30813	low quality 2	0	0	0	0.0113441	0.0243744	0.0295495
Ht_1.AAACCGCTCCGCGAAT-1	Ht_1	Foxn1het	12.0982	0.775122	fibroblasts	0	0	0	0.0067059	0.0368568	0.0368948
Ht_1.CACTACAAGCCCTTGC-1	Ht_1	Foxn1het	7.49756	-8.19203	haematopoietic 1	0	0	0	0.0128809	0.0476777	0.0186997
Ht_1.CCCATGCTCACTAGAT-1	Ht_1	Foxn1het	1.10398	-12.2919	cTEC	0	0	0	0.0236383	0.0276025	0.0119431
Ht_1.GGTAGTGAGTACGCTA-1	Ht_1	Foxn1het	1.64644	-10.8958	cTEC	0	0	0	0.0111821	0.0145154	0.0369789
Ht_1.CGACCTAGTTGTAGAG-1	Ht_1	Foxn1het	8.64168	-12.0305	haematopoietic 2	0	0	0	0.00315177	0.0397205	0.0206342
Ht_1.CTGTCCATCAGCCCAG-1	Ht_1	Foxn1het	2.9651	-6.53901	low quality 2	0	0	0	0.0202909	0.0373377	0.0281197
Ht_1.CCGTCATCAAATCATG-1	Ht_1	Foxn1het	9.17627	-4.97445	haematopoietic 1	0	0	0	0.0120315	0.0281636	0.0211388
Ht_1.TCTCGATTCTGGTCAA-1	Ht_1	Foxn1het	2.8634	-8.36946	low quality 2	0	0	0	0.00675619	0.0235073	0.0139617
Ht_1.CGTACTGGTCATTCGG-1	Ht_1	Foxn1het	4.10485	-8.62781	low quality 2	0	0	0	0.00725354	0.0387368	0.037035
Ht_1.TGGCTTGGTCATCAAC-1	Ht_1	Foxn1het	9.61714	-4.14458	haematopoietic 1	0	0	0	0.00458236	0.0446318	0
Ht_1.CGAACTTGTTCGGGTC-1	Ht_1	Foxn1het	8.64554	-7.54104	haematopoietic 1	0	0	0	0.00653266	0.0335413	0.00179428
Ht_1.ATAGGGCGTTGTCCTC-1	Ht_1	Foxn1het	5.78141	-7.38149	low quality 2	0	0	0	0.0113497	0.0477287	0.0263254
Ht_1.TGAACCCAGCCTGAAC-1	Ht_1	Foxn1het	9.54213	-4.68932	haematopoietic 1	0	0	0	0.000380001	0.0444205	0.0111581
Ht_1.CCTAGTTTCTCACATC-1	Ht_1	Foxn1het	6.34727	-7.0495	low quality 2	0	0	0	0.0049903	0.0479983	0.00686871
Ht_1.TAGGTTTAGCTAATCG-1	Ht_1	Foxn1het	8.80224	-7.85754	haematopoietic 1	0	0	0	0.00784031	0.0436408	0.00100928
Ht_1.GCGGAGACATCCCAAC-1	Ht_1	Foxn1het	0.903107	-7.29514	postnatal prog.	0	0	0	0.0092709	0.030867	0.0319045
Ht_1.TCGAATTAGTGCTGGT-1	Ht_1	Foxn1het	8.78837	-5.07716	haematopoietic 1	0	0	0	0.00912561	0.0510661	0.0135692
Ht_1.ACTCTCACACTTACGC-1	Ht_1	Foxn1het	11.1074	-4.58698	haematopoietic 1	0	0	0	0.0118024	0.0296719	0
Ht_1.CGAGGAATCTCATGTC-1	Ht_1	Foxn1het	3.19835	-12.0874	cTEC	0	0	0	0.0155186	0.0160456	0
Ht_1.CGCTTCATCCACCTGC-1	Ht_1	Foxn1het	3.36738	-10.5576	cTEC	0	0	0	0.00819237	0.0210662	0.00773781
Ht_1.CCTATCACAGTAAGCT-1	Ht_1	Foxn1het	5.24473	-7.69036	low quality 2	0	0	0	0.00914796	0.0279158	0.0169615
Ht_1.GTCAATGTCCGTCCGT-1	Ht_1	Foxn1het	1.27332	-11.4241	cTEC	0	0	0	0.00842149	0.0303569	0.027587
Ht_1.GTCCACCTCATGCGGT-1	Ht_1	Foxn1het	9.85429	-4.31112	haematopoietic 1	0	0	0	0.00797443	0.035618	0
Ht_1.CCCATCGCATTACATC-1	Ht_1	Foxn1het	5.32884	-7.4654	low quality 2	0	0	0	0.0097962	0.0357564	0.0438196
Ht_1.CACAAGTCAACATGAC-1	Ht_1	Foxn1het	3.1807	-9.82628	cTEC	0	0	0	0.01387	0.0272381	0.026017
Ht_1.ACATGTTAGGTAACTT-1	Ht_1	Foxn1het	2.11214	-5.78908	mTEC	0	0	0	0.0219842	0.0432036	0.0163447
Ht_1.TCATTCATCAATGTCG-1	Ht_1	Foxn1het	10.6488	-4.23582	haematopoietic 1	0	0	0	0.00857796	0.0230919	0
Ht_1.TGTCCGCTCAGGAGCA-1	Ht_1	Foxn1het	3.64074	-9.1398	low quality 2	0	0	0	0.017413	0.0315155	0.0263815
Ht_1.ATTCGTTCATCACATT-1	Ht_1	Foxn1het	10.8866	-8.80046	haematopoietic 2	0	0	0	0.0097012	0.0407989	0.0177185
Ht_1.TCATGGGCAATTAGTG-1	Ht_1	Foxn1het	9.14369	-4.48138	haematopoietic 1	0	0	0	0.00864502	0.0458268	0.0183072
Ht_1.GCCTACCTCCGTTAAG-1	Ht_1	Foxn1het	-2.41006	-5.36893	poorly differentiated	0	0	0	0.0135683	0.0187636	0.0158401
Ht_1.TCGCTAGGTTGCTTCC-1	Ht_1	Foxn1het	5.216	-6.67972	low quality 2	0	0	0	0.00943296	0.0481368	0.0429785
Ht_1.CGTACTGGTTGAGGAC-1	Ht_1	Foxn1het	3.03022	-12.0138	cTEC	0	0	0	0.00869531	0.0098445	0
Ht_1.CCCTGGTTCCATAGGC-1	Ht_1	Foxn1het	8.73911	-12.3008	haematopoietic 2	0	0	0	0.00663325	0.0480347	0.0285122
Ht_1.CCGGCAATCTATGCGA-1	Ht_1	Foxn1het	12.6746	4.76802	fibroblasts	0	0	0	0.00594031	0.0216273	0.0312036
Ht_1.GTTACCAAGATTCCAG-1	Ht_1	Foxn1het	1.94795	-9.41795	poorly differentiated	0	0	0	0.0131044	0.0444715	0.0306429
Ht_1.CGCACAACAACCAGGC-1	Ht_1	Foxn1het	11.3649	-9.28182	haematopoietic 2	0	0	0	0.00640972	0.0432764	0.0321848
Ht_1.CTCACGAGTCTAGCTG-1	Ht_1	Foxn1het	3.38979	-9.36815	low quality 2	0	0	0	0.0162283	0.0476995	0.00227088
Ht_1.TGTGCGCGTTTAGCGT-1	Ht_1	Foxn1het	3.83208	-8.71331	low quality 2	0	0	0	0.0113274	0.029927	0
Ht_1.GCACACTAGATTCCGA-1	Ht_1	Foxn1het	9.07368	-8.7995	low quality 2	0	0	0	0.00875678	0.0462713	0.022064
Ht_1.AGCAACCTCCCTCGAC-1	Ht_1	Foxn1het	5.18746	-6.58804	low quality 2	0	0	0	0.00892443	0.0223633	0.0246432
Ht_1.CCACTATTCATGGTAT-1	Ht_1	Foxn1het	9.42049	-4.53192	haematopoietic 1	0	0	0	0.00398442	0.0262763	0.041773
Ht_1.AGACGTAGTGGGTACG-1	Ht_1	Foxn1het	7.5776	-8.48868	haematopoietic 1	0	0	0	0.00654943	0.0399026	0.0687151
Ht_1.ACTATCTCAAGTGGCC-1	Ht_1	Foxn1het	5.20463	-6.03259	low quality 2	0	0	0	0.0151441	0.0391667	0.0170176
Ht_1.ACCTGAATCCAGCTAA-1	Ht_1	Foxn1het	11.0131	0.780675	fibroblasts	0	0	0	0.00583972	0.0358803	0.0448569
Ht_1.GCTGGTTAGATTCAGT-1	Ht_1	Foxn1het	11.0491	0.670862	fibroblasts	0	0	0	0.0101986	0.0323025	0.0281757
Ht_1.GGACACCCAATGTATG-1	Ht_1	Foxn1het	8.20052	-5.59413	haematopoietic 1	0	0	0	0.00965649	0.0596791	0.0230733
Ht_1.ATTGCCTTCCGCATCC-1	Ht_1	Foxn1het	5.28259	-6.76618	low quality 2	0	0	0	0.0139762	0.0480129	0.012588
Ht_1.CTAAAGGGTCAGGAAC-1	Ht_1	Foxn1het	9.5331	-4.60121	haematopoietic 1	0	0	0	0.0182792	0.0519915	0
Ht_1.TAAGCGAGTTGGATGA-1	Ht_1	Foxn1het	3.94914	-8.72006	low quality 2	0	0	0	0.0146524	0.0179912	0
Ht_1.ACATGGCTCCATGAAT-1	Ht_1	Foxn1het	2.83398	-12.5262	cTEC	0	0	0	0.0143115	0.0164755	0.0298018
Ht_1.TGAGCAAGTTTACTAG-1	Ht_1	Foxn1het	3.46924	-9.51367	low quality 2	0	0	0	0.0150715	0.0248845	0.0125319
Ht_1.GGTTTACGTGAGGATC-1	Ht_1	Foxn1het	10.6665	-4.27078	haematopoietic 1	0	0	0	0.00642648	0.0494994	0.0101208
Ht_1.ACGTAACCACATGCTC-1	Ht_1	Foxn1het	8.58305	-5.31975	low quality 2	0	0	0	0.0057056	0.0369879	0.018167
Ht_1.GTTCCCTGTCATGTCG-1	Ht_1	Foxn1het	6.01293	-7.16611	low quality 2	0	0	0	0.00369383	0.0412799	0.0238302
Ht_1.AACGGCAAGGGGATCA-1	Ht_1	Foxn1het	11.0975	-8.91953	haematopoietic 2	0	0	0	0.0148536	0.0521955	0.0175783
Ht_1.ACATCTTCAACTGGCA-1	Ht_1	Foxn1het	10.4672	3.09401	fibroblasts	0	0	0	0.014278	0.0303788	0.0182792
Ht_1.CTACTGTTCATCTAGG-1	Ht_1	Foxn1het	3.40447	-10.1443	cTEC	0	0	0	0.00831531	0.0194267	0.00773781
Ht_1.GTGGTAAGTCTTGAAC-1	Ht_1	Foxn1het	3.85869	-8.79327	low quality 2	0	0	0	0.0150268	0.026218	0
Ht_1.ACAAGCCTCCTCAGTT-1	Ht_1	Foxn1het	7.25421	-8.14271	haematopoietic 1	0	0	0	0.00863943	0.0334975	0.0333343
Ht_1.TATCTGCTCAATGGTT-1	Ht_1	Foxn1het	2.42052	-9.41448	cTEC	0	0	0	0.0186927	0.0211391	0.0092237
Ht_1.CCTCACGCAAATTCCT-1	Ht_1	Foxn1het	5.78284	-7.36663	low quality 2	0	0	0	0.0167033	0.0435825	0.0309793
Ht_1.AATCCAACAATGTCAA-1	Ht_1	Foxn1het	8.89111	-5.07374	haematopoietic 1	0	0	0	0.00700766	0.0455354	0.0139897
Ht_1.GTGGACCCACTTGACC-1	Ht_1	Foxn1het	3.93221	-8.57254	low quality 2	0	0	0	0.00791296	0.0400411	0
Ht_1.GGCGTTACAATCGAAC-1	Ht_1	Foxn1het	11.1707	3.83189	fibroblasts	0	0	0	0.0147809	0.0364341	0.0315961
Ht_1.TCATTCGCAGGTAGTT-1	Ht_1	Foxn1het	10.2279	-9.69899	haematopoietic 2	0	0	0	0.00537589	0.0470802	0.0187558
Ht_1.AGGCTTATCGTGCATA-1	Ht_1	Foxn1het	3.20353	-12.1454	cTEC	0	0	0	0.0170665	0.0179839	0.0137094
Ht_1.CCCGCTTAGTAGACTT-1	Ht_1	Foxn1het	12.8513	2.06496	fibroblasts	0	0	0	0.0067506	0.0322369	0.0323811
Ht_1.ACATTCAGTGGACCCT-1	Ht_1	Foxn1het	6.48421	-10.2302	tuft	0	0	0	0.01235	0.0624699	0.0424458
Ht_1.ATAGGCTCACAATGGT-1	Ht_1	Foxn1het	8.25987	-5.67082	haematopoietic 1	0	0	0	0.00841031	0.0502572	0.0184194
Ht_1.CTAACATAGTCATCTC-1	Ht_1	Foxn1het	3.92529	-7.94129	low quality 2	0	0	0	0.00613589	0.0176997	0.00384087
Ht_1.ATTCTCATCCACCTAT-1	Ht_1	Foxn1het	8.04498	-11.2594	haematopoietic 2	0	0	0	0.00582295	0.0368495	0.0282318
Ht_1.CAAACCATCCGCAGAT-1	Ht_1	Foxn1het	3.45727	-9.6199	cTEC	0	0	0	0.0151665	0.0282947	0
Ht_1.ACACAAGGTTGCCTCT-1	Ht_1	Foxn1het	4.90774	-6.37948	low quality 2	0	0	0	0.0128641	0.033636	0.0222883
Ht_1.CTGCCATCAAGCTCAG-1	Ht_1	Foxn1het	2.80873	-11.4907	cTEC	0	0	0	0.017385	0.0181442	0.020522
Ht_1.AGACTGCTCCATTCCG-1	Ht_1	Foxn1het	9.84155	2.76732	fibroblasts	0	0	0	0.00901384	0.0292275	0.010233
Ht_1.TACGTAGTCCTCTAAC-1	Ht_1	Foxn1het	8.9469	-7.92707	haematopoietic 1	0	0	0	0.0174633	0.0797179	0.0425299
Ht_1.GCAACGTTCTGTGCCC-1	Ht_1	Foxn1het	2.42092	-12.6544	cTEC	0	0	0	0.0236998	0.0286299	0
Ht_1.AGTTATCAGCCTCTAT-1	Ht_1	Foxn1het	9.58771	-4.27619	haematopoietic 1	0	0	0	0.0102321	0.0439541	0.021307
Ht_1.GTAAACGGTCATCACG-1	Ht_1	Foxn1het	10.8581	-10.0345	haematopoietic 2	0	0	0	0.00941061	0.0624116	0.0146065
Ht_1.AGCACGTTCCCGCTGT-1	Ht_1	Foxn1het	1.58173	-11.5185	cTEC	0	0	0	0.0140265	0.0127738	0.00445765
Ht_1.TGGACGTTCTTGATCC-1	Ht_1	Foxn1het	9.36393	-4.77569	haematopoietic 1	0	0	0	0.0166083	0.0385546	0.0179708
Ht_1.CTCCGTTGTTTGCCTC-1	Ht_1	Foxn1het	10.14	2.56877	fibroblasts	0	0	0	0.00686796	0.0273256	0.0215313
Ht_1.CGTCTATTCTATGGAT-1	Ht_1	Foxn1het	4.86088	-6.22184	low quality 2	0	0	0	0.0180556	0.0382413	0.0214472
Ht_1.CGTAATTAGTGCCCGA-1	Ht_1	Foxn1het	3.33338	-9.62711	low quality 2	0	0	0	0.0152112	0.0388461	0
Ht_1.CGGTGAAAGTCAGCGT-1	Ht_1	Foxn1het	12.2662	2.63711	fibroblasts	0	0	0	0.0079409	0.0141219	0.0170736
Ht_1.CCTACCTGTGGAGCCA-1	Ht_1	Foxn1het	10.6075	-9.58047	haematopoietic 2	0	0	0	0.00259853	0.0500459	0.00728924
Ht_1.CACGATGCATTAGTAG-1	Ht_1	Foxn1het	10.557	-8.93991	haematopoietic 2	0	0	0	0.00035206	0.0625355	0.00700889
Ht_1.TCCAATTCATTAGCCC-1	Ht_1	Foxn1het	5.1987	-6.47966	low quality 2	0	0	0	0.012635	0.0494557	0.00232695
Ht_1.ACCTACTTCGACATCA-1	Ht_1	Foxn1het	3.27629	-8.14656	low quality 2	0	0	0	0.00676178	0.0402014	0.0326895
Ht_1.GCTGAAAGTCAACCCA-1	Ht_1	Foxn1het	7.24468	-8.65986	haematopoietic 1	0	0	0	0.00438677	0.0349622	0.054445
Ht_1.ACCCATTTCGTGATGC-1	Ht_1	Foxn1het	3.35433	-10.7926	cTEC	0	0	0	0.0146077	0.0381247	0
Ht_1.TACCCATTCCGCACTC-1	Ht_1	Foxn1het	2.88077	-8.46833	cTEC	0	0	0	0.00935473	0.0173499	0.00325212
Ht_1.AGGTTCGCATCGCTTA-1	Ht_1	Foxn1het	7.32587	-8.50258	haematopoietic 1	0	0	0	0.0149374	0.0392177	0.0140458
Ht_1.TCCACCTGTGAACCGG-1	Ht_1	Foxn1het	5.19128	-9.28908	ciliated	0	1.35659	0	0.0899931	0.0343719	0
Ht_1.ATTCCGGGTGCAATCT-1	Ht_1	Foxn1het	3.81546	-8.76968	low quality 2	0	0	0	0.0099359	0.0226766	0
Ht_1.TGGCCTGAGTCGAGGA-1	Ht_1	Foxn1het	12.5296	4.59109	fibroblasts	0	0	0	0.00210118	0.0323244	0.0341193
Ht_1.ACGGCAGGTTAGAGAT-1	Ht_1	Foxn1het	1.48534	-12.971	cTEC	0	0	0	0.0204139	0.0134588	0
Ht_1.ATCCATGAGTAGACCC-1	Ht_1	Foxn1het	4.91797	-6.41073	low quality 2	0	0	0	0.0213359	0.0381247	0.0356893
Ht_1.ATGACGGAGCGATTCA-1	Ht_1	Foxn1het	6.28022	-7.1302	low quality 2	0	0	0	0.00744354	0.0477797	0.00616782
Ht_1.TCACCCTGTCATTCAA-1	Ht_1	Foxn1het	2.51508	-12.4059	cTEC	0	0	0	0.0203524	0.0164609	0.0480249
Ht_1.CATATGGTCAAGTCCA-1	Ht_1	Foxn1het	11.5744	-9.09806	haematopoietic 2	0	0	0	0.00443707	0.0354941	0.0146626
Ht_1.CGTCATTTCGCGCCAA-1	Ht_1	Foxn1het	4.15665	-8.71394	haematopoietic 2	0	0	0	0.0125736	0.0370608	0.0144663
Ht_1.GCTTGCCTCAGCAACC-1	Ht_1	Foxn1het	3.06025	-10.5638	cTEC	0	0	0	0.00390618	0.0120014	0.0171858
Ht_1.AATATGCTCTGTGCTT-1	Ht_1	Foxn1het	10.5882	-9.84841	haematopoietic 2	0	0	0	0.00540383	0.0184721	0.0325493
Ht_1.AATGGGCGTGGACCCT-1	Ht_1	Foxn1het	7.28795	-8.72236	haematopoietic 1	0	0	0	0.00656619	0.0351152	0.0635286
Ht_1.TGCCATCCATCGCGTT-1	Ht_1	Foxn1het	9.98085	2.6704	fibroblasts	0	0	0	0.0101594	0.0195141	0.0104292
Ht_1.ATCATCCTCTGGCATA-1	Ht_1	Foxn1het	10.6108	-9.6505	haematopoietic 2	0	0	0	0.00306795	0.0499512	0.0101489
Ht_1.GTAGTCATCCCCAGAG-1	Ht_1	Foxn1het	10.1158	-4.369	haematopoietic 1	0	0	0	0.00725354	0.0466065	0.00874709
Ht_1.AGCGCATTCCTGCATT-1	Ht_1	Foxn1het	12.3494	4.09126	fibroblasts	0	0	0	0.0070356	0.0265095	0.0178586
Ht_1.GTCCTATTCAGCATCA-1	Ht_1	Foxn1het	12.2869	1.5789	fibroblasts	0	0	0	0.00510207	0.0185523	0.0287084
Ht_1.GCAACTATCATGTCTC-1	Ht_1	Foxn1het	10.1903	2.35752	fibroblasts	0	0	0	0.0183127	0.0421543	0
Ht_1.AACTGACCATGAGCGC-1	Ht_1	Foxn1het	1.12212	-11.7983	cTEC	0	0	0	0.0136297	0.0161767	0.0159522
Ht_1.CACCCGTTCCCAGTAA-1	Ht_1	Foxn1het	2.65964	-8.34638	cTEC	0	0	0	0.011903	0.0412726	0.0160924
Ht_1.GGGCATCCAGGAAGTA-1	Ht_1	Foxn1het	10.5629	-9.80781	haematopoietic 2	0	0	0	0.00571119	0.060896	0.0310914
Ht_1.GGTGGATGTGCGTGCT-1	Ht_1	Foxn1het	11.4116	-4.59014	haematopoietic 1	0	0	0	0.00273824	0.0428611	0
Ht_1.AACGATTTCGTTAGCA-1	Ht_1	Foxn1het	2.70074	-12.797	cTEC	0	0	0	0.0144903	0.0252416	0
Ht_1.TATCATGGTTCCGCTT-1	Ht_1	Foxn1het	1.45589	-11.5895	cTEC	0	0	0	0.0168318	0.014355	0
Ht_1.CAGCAGCCAACTAGGT-1	Ht_1	Foxn1het	9.62526	3.18277	fibroblasts	0	0	0	0.00563854	0.0404346	0.0492585
Ht_1.CTGTATAGTGGCAGCA-1	Ht_1	Foxn1het	10.5711	-9.98486	haematopoietic 2	0	0	0	0.0151889	0.067272	0
Ht_1.GCGTCAACAGCCAGAC-1	Ht_1	Foxn1het	2.49453	-12.4543	cTEC	0	0	0	0.0188883	0.0140854	0.010261
Ht_1.GGGCCTTGTAGCCATT-1	Ht_1	Foxn1het	3.07789	-10.9853	cTEC	0	0	0	0.016055	0.0225673	0.0144383
Ht_1.ACTTTGGAGGATTGGG-1	Ht_1	Foxn1het	5.08094	-6.07343	low quality 2	0	0	0	0.00801913	0.0240684	0
Ht_1.TGGTCAATCCCTGTAT-1	Ht_1	Foxn1het	11.4485	2.48669	fibroblasts	0	0	0	0.00643766	0.0179766	0.0229892
Ht_1.TGTGCAATCTGGATCA-1	Ht_1	Foxn1het	10.8124	-8.62054	haematopoietic 2	0	0	0	0.0124338	0.0685909	0.0395301
Ht_1.GGTCTATGTAATCCTA-1	Ht_1	Foxn1het	3.0847	-11.4769	cTEC	0	0	0	0.0185083	0.0133859	0.0230733
Ht_1.GTGCCCAAGATAGTGA-1	Ht_1	Foxn1het	10.7781	-4.39418	haematopoietic 1	0	0	0	0.0122941	0.0367839	0.0655751
Ht_1.TCGCAAATCTGGCAAC-1	Ht_1	Foxn1het	9.45134	3.11761	fibroblasts	0	0	0	0.00896355	0.0342554	0.0279234
Ht_1.CTATAGTAGCCCTACC-1	Ht_1	Foxn1het	12.5112	1.31092	fibroblasts	0	0	0	0.00798002	0.0314062	0.0601082
Ht_1.AGTGCTTGTGCGGACA-1	Ht_1	Foxn1het	10.1732	-4.25969	haematopoietic 1	0	0	0	0.00460472	0.033636	0.0194567
Ht_1.GCTTGTAAGCAACTAT-1	Ht_1	Foxn1het	9.76809	-4.20585	haematopoietic 1	0	0	0	0.0071809	0.0453823	0.00773781
Ht_1.TACTTAGGTTCCCTGT-1	Ht_1	Foxn1het	12.5818	4.68563	fibroblasts	0	0	0	0.00863943	0.0258974	0.0316521
Ht_1.CATCGTTTCACGTTAG-1	Ht_1	Foxn1het	5.13954	-6.21871	low quality 2	0	0	0	0.0100756	0.0508839	0.00827049
Ht_1.CTGTGGACAAGCACCA-1	Ht_1	Foxn1het	9.43605	-4.67101	haematopoietic 1	0	0	0	0.0226939	0.0382923	0
Ht_1.ACGATATTCCGTGCGA-1	Ht_1	Foxn1het	10.4575	-4.09924	haematopoietic 1	0	0	0	0.0125736	0.0514887	0.0183352
Ht_1.TGACATTAGGTCCAGT-1	Ht_1	Foxn1het	2.88014	-10.8423	cTEC	0	0	0	0.0188268	0.0226402	0.00305587
Ht_1.CTTGCACCACTCGGAA-1	Ht_1	Foxn1het	2.97732	-12.1062	cTEC	0	0	0	0.0233868	0.0227568	0
Ht_1.GTGGGTAAGATTAGCT-1	Ht_1	Foxn1het	12.0379	1.80904	fibroblasts	0	0	0	0.00274942	0.0384016	0.0246152
Ht_1.CTACCATTCCCAGAGT-1	Ht_1	Foxn1het	11.6967	4.85335	fibroblasts	0	0	0	0.0079409	0.0260067	0.0199893
Ht_1.CCTGCAAGTTGCTCCT-1	Ht_1	Foxn1het	5.82241	-7.65442	low quality 2	0	0	0	0.0135124	0.0372502	0.0259048
Ht_1.CTGTTAAGTTGCATTA-1	Ht_1	Foxn1het	6.77767	-7.18369	haematopoietic 1	0	0	0	0.00945531	0.0397569	0.0238302
Ht_1.GCTTCACCATAGGCAT-1	Ht_1	Foxn1het	13.2314	2.07524	fibroblasts	0	0	0	0.00509089	0.020527	0.0253441
Ht_1.TGGGTTATCCGCAACG-1	Ht_1	Foxn1het	2.92913	-9.53632	cTEC	0	0	0	0.0212186	0.0241995	0
Ht_1.GTAGTCTGTAGGCCAG-1	Ht_1	Foxn1het	8.68373	-11.7212	haematopoietic 2	0	0	0	0.0116794	0.044282	0.0497631
Ht_1.CACGAAAGTCTTGAAC-1	Ht_1	Foxn1het	2.63144	-12.6688	cTEC	0	0	0	0.0136912	0.0305755	0
Ht_1.AGACATGGTAATCCAC-1	Ht_1	Foxn1het	9.31095	-4.79363	haematopoietic 1	0	0	0	0.00813649	0.0351735	0
Ht_1.TCGGTATGTCTTGATA-1	Ht_1	Foxn1het	8.51197	-12.4495	haematopoietic 2	0	0	0	0.0177315	0.0550228	0.00608371
Ht_1.GCAATTTAGTTAGCTG-1	Ht_1	Foxn1het	10.7235	-8.65263	haematopoietic 2	0	0	0	0.00549883	0.0455354	0.0400067
Ht_1.TGACTGATCAATCGCA-1	Ht_1	Foxn1het	3.38411	-5.64308	mTEC	0	0	0	0.0157086	0.0455062	0.00681264
Ht_1.GCATCCCTCCATAGGC-1	Ht_1	Foxn1het	6.07246	-7.07523	low quality 2	0	0	0	0.00733737	0.0270706	0
Ht_1.CAAGTCATCCGCACAG-1	Ht_1	Foxn1het	6.93169	-8.27916	haematopoietic 1	0	0	0	0.00852208	0.0516053	0
Ht_1.TCCCGTTGTAAGCACA-1	Ht_1	Foxn1het	12.3446	2.47153	fibroblasts	0	0	0	0.00721443	0.0197327	0.0306709
Ht_1.TAACAGCCATCCTGGT-1	Ht_1	Foxn1het	2.83256	-8.51178	cTEC	0	0	0	0.0106009	0.0267499	0.0117749
Ht_1.GCGTGAAAGGGGTACA-1	Ht_1	Foxn1het	5.59523	-10.0207	ciliated	0	0	0	0.130603	0.0186251	0.0207463
Ht_1.CTATAGTAGGAATTGA-1	Ht_1	Foxn1het	2.34349	-12.6881	cTEC	0	0	0	0.0104165	0.013007	0
Ht_1.ATCCATAGTATTGCTA-1	Ht_1	Foxn1het	11.3248	-4.60673	haematopoietic 1	0	0	0	0.00838237	0.0495431	0.0097003
Ht_1.CAAGGAACAAACTGGT-1	Ht_1	Foxn1het	3.36489	-5.58191	mTEC	0	0	0	0.0138086	0.0123074	0.0533236
Ht_1.GTATTCCTCGTAGTTG-1	Ht_1	Foxn1het	8.30577	-12.4546	haematopoietic 2	0	0	0	0.0030903	0.0525599	0.0306429
Ht_1.GTCCGTAGTTCGGGCT-1	Ht_1	Foxn1het	6.13072	-7.10816	low quality 2	0	0	0	0.016463	0.0303423	0.0259609
Ht_1.GCGGGATAGTAATGGA-1	Ht_1	Foxn1het	7.53377	-8.98995	haematopoietic 1	0	0	0	0.00798002	0.036711	0.038605
Ht_1.TCTGCAGGTCTTGCCT-1	Ht_1	Foxn1het	3.70327	-9.06159	low quality 2	0	0	0	0.0117074	0.0172916	0.00190642
Ht_1.ACTTGTGAGATAGACA-1	Ht_1	Foxn1het	12.5254	3.31011	fibroblasts	0	0	0	0.00822031	0.0364268	0.0256245
Ht_1.AACCGAAGTTGCTTCC-1	Ht_1	Foxn1het	5.13211	-6.09871	low quality 2	0	0	0	0.0124283	0.038693	0.0269982
Ht_1.CCTATAGAGCGCTTCC-1	Ht_1	Foxn1het	2.62123	-10.8459	cTEC	0	0	0	0.0117241	0.0179985	0.0121114
Ht_1.AAGCGCAAGCTACCTT-1	Ht_1	Foxn1het	5.71785	-7.54968	low quality 2	0	0	0	0.00524178	0.0374761	0.0303064
Ht_1.CGTTGAATCCATGTGA-1	Ht_1	Foxn1het	2.6048	-12.5663	cTEC	0	0	0	0.0152894	0.0165557	0.014158
Ht_1.CGGCCAATCTGTGGCG-1	Ht_1	Foxn1het	3.13217	-12.1246	cTEC	0	0	0	0.0275277	0.0131964	0.0115506
Ht_1.CAACTCCCATTGGCGA-1	Ht_1	Foxn1het	5.78456	-7.57166	low quality 2	0	0	0	0.00839355	0.0439468	0
Ht_1.CTACGTCCAATTACTC-1	Ht_1	Foxn1het	6.23664	-7.4643	low quality 2	0	0	0	0.00937708	0.0429923	0.0193726
Ht_1.CCCGAACGTAAGTGTG-1	Ht_1	Foxn1het	5.30049	-5.95599	low quality 2	0	0	0	0.0147139	0.024542	0.0288205
Ht_1.AGTGATTTCCATAGCA-1	Ht_1	Foxn1het	11.4618	-4.47687	haematopoietic 1	0	0	0	0.00563854	0.0394144	0.0455017
Ht_1.AGGAAATCACCTTACA-1	Ht_1	Foxn1het	7.74006	-6.59372	haematopoietic 1	0	0	0	0.00990237	0.0320329	0.022092
Ht_1.TCCCACGCAGGAATCT-1	Ht_1	Foxn1het	2.20932	-7.4113	postnatal prog.	0	0	0	0.0171447	0.0272309	0
Ht_1.CCTCAGCTCCTCGTTG-1	Ht_1	Foxn1het	1.20327	-12.1414	cTEC	0	0	0	0.0239065	0.0121471	0.0192324
Ht_1.ATGCTCCCATTCGCTA-1	Ht_1	Foxn1het	5.29229	-5.97441	low quality 2	0	0	0	0.0160662	0.0208112	0.011803
Ht_1.TAGTTCTCATAGGGCC-1	Ht_1	Foxn1het	2.28271	-7.99511	low quality 2	0	0	0	0.0143674	0.0237696	0.0487258
Ht_1.TCTGGCCTCACCTACT-1	Ht_1	Foxn1het	9.83424	-4.44551	haematopoietic 1	0	0	0	0.00628119	0.0348893	0.0210827
Ht_1.CCCTTTAGTTAGTTGC-1	Ht_1	Foxn1het	4.73093	-7.44044	low quality 2	0	0	0	0.00408501	0.0378769	0
Ht_1.TACGGGCCACAATCCC-1	Ht_1	Foxn1het	4.6312	-4.38898	connective tissue	0	0	0	0.028433	0.0366673	0.00728924
Ht_1.CGAGGGTAGTCAAGCC-1	Ht_1	Foxn1het	8.58329	-7.52736	haematopoietic 1	0	0	0	0.00154794	0.0430724	0.0021307
Ht_1.ACTTATGGTTCGCTGA-1	Ht_1	Foxn1het	3.49773	-6.1477	mTEC	0	0	0	0.0209056	0.0417535	0.0362219
Ht_1.AGCAACCTCACGGCCA-1	Ht_1	Foxn1het	9.90859	2.67324	fibroblasts	0	0	0	0.00750502	0.0256569	0.0356051
Ht_1.CGATTCCCAAGCTGCA-1	Ht_1	Foxn1het	5.084	-7.61801	low quality 2	0	0	0	0.00804149	0.0273912	0.0231574
Ht_1.CAAAGGGTCCATTGAG-1	Ht_1	Foxn1het	10.4875	-4.42212	haematopoietic 1	0	0	0	0.00518589	0.0309326	0
Ht_1.CTCATGTTCTGGCTAA-1	Ht_1	Foxn1het	3.0361	-12.5552	cTEC	0	0	0	0.00685119	0.024083	0.0208865
Ht_1.ACCCATTTCACTCGCC-1	Ht_1	Foxn1het	9.53336	-4.53007	haematopoietic 1	0	0	0	0.00260412	0.0223705	0.0449971
Ht_1.GTGGACCCAAGGGTAA-1	Ht_1	Foxn1het	10.3535	-9.71784	haematopoietic 2	0	0	0	0.00894678	0.0332352	0.00706496
Ht_1.CCCATTGTCAGGGCTT-1	Ht_1	Foxn1het	7.43388	-8.86627	haematopoietic 1	0	0	0	0.0061806	0.0484137	0.0431467
Ht_1.ACCACAGCAACCCTGT-1	Ht_1	Foxn1het	8.31281	-11.9499	haematopoietic 2	0	0	0	0.0163121	0.0331696	0.0617062
Ht_1.ACCCAATGTTGCGGAG-1	Ht_1	Foxn1het	7.34455	-8.75547	haematopoietic 1	0	0	0	0.00610795	0.0364706	0.0523143
Ht_1.AGTCGATCATTAGCTT-1	Ht_1	Foxn1het	6.1799	-7.00992	low quality 2	0	0	0	0.0147921	0.0407552	0.0463708
Ht_1.CCCGGTAAGTATGTGT-1	Ht_1	Foxn1het	8.32604	-12.2942	haematopoietic 2	0	0	0	0.00990796	0.0518312	0.0351846
Ht_1.TATCATGGTTGTGCGC-1	Ht_1	Foxn1het	8.49212	-11.8008	haematopoietic 2	0	0	0	0.00929884	0.0373085	0.0414646
Ht_1.GCTTGGGTCGTGCCGA-1	Ht_1	Foxn1het	10.5758	-9.58346	haematopoietic 2	0	0	0	0.00353736	0.0532157	0
Ht_1.ATATCAGCATCCTAAT-1	Ht_1	Foxn1het	4.56574	-7.5651	low quality 2	0	0	0	0.0134789	0.0354868	0.0299139
Ht_1.CGCCATGAGAAGCAAC-1	Ht_1	Foxn1het	5.9944	-4.14119	low quality 1	0	0	0	0.0297351	0.0697713	0.00950405
Ht_1.TGTGGTCAGCCTGACG-1	Ht_1	Foxn1het	3.1111	-10.5072	cTEC	0	0	0	0.0097459	0.0146101	0.0152513
Ht_1.ATCTACCTCATACTCC-1	Ht_1	Foxn1het	5.18982	-6.55236	low quality 2	0	0	0	0.00583413	0.0361062	0.0176344
Ht_1.GTGCGAGGTCTGGCTA-1	Ht_1	Foxn1het	11.4121	2.28075	fibroblasts	0	0	0	0.00346471	0.0246805	0
Ht_1.TATCGCTTCCGCGCAA-1	Ht_1	Foxn1het	10.8824	-5.51344	haematopoietic 1	0	0	0	0.0172789	0.032849	0.0108217
Ht_1.GTACGGTTCGACCGCA-1	Ht_1	Foxn1het	11.4289	-4.59192	haematopoietic 1	0	0	0	0.00857796	0.0321422	0.0209986
Ht_1.GTCACCCTCTCACCAT-1	Ht_1	Foxn1het	11.7093	2.60243	fibroblasts	0	0	0	0.0136633	0.035771	0.0128403
Ht_1.TGAGCGCCAGGCTTAG-1	Ht_1	Foxn1het	9.50203	-4.57737	haematopoietic 1	0	0	0	0.0189106	0.0611583	0.0100367
Ht_1.CTCGATTTCCAACCAA-1	Ht_1	Foxn1het	2.85763	-9.82785	cTEC	0	0	0	0.0187821	0.0281563	0.0293532
Ht_1.CACTATGAGGTAGACG-1	Ht_1	Foxn1het	2.26692	-11.051	cTEC	0	0	0	0.0189665	0.00776047	0
Ht_1.ACAGTGAGTCCATCCT-1	Ht_1	Foxn1het	7.1716	-8.69593	haematopoietic 1	0	0	0	0.00614148	0.0395237	0.0489501
Ht_1.TATGTCAGTTGTCTCC-1	Ht_1	Foxn1het	11.3252	-4.56429	haematopoietic 1	0	0	0	0.00562736	0.0209715	0
Ht_1.ACTTTCGCATTGACGG-1	Ht_1	Foxn1het	3.27478	-9.58244	cTEC	0	0	0	0.00329707	0.0203157	0.0150271
Ht_1.CTCCTCAAGTGATTAC-1	Ht_1	Foxn1het	4.41593	-7.4609	low quality 2	0	0	0	0.0173068	0.0255112	0.0205781
Ht_1.GTCGCAACAATCAGAC-1	Ht_1	Foxn1het	7.31828	-7.82485	haematopoietic 1	0	0	0	0.00792413	0.030284	0.0806022
Ht_1.AGCATATTCTAAGCTG-1	Ht_1	Foxn1het	2.8193	-12.4463	cTEC	0	0	0	0.028813	0.0229681	0
Ht_1.ATTCCATCATCACTTG-1	Ht_1	Foxn1het	6.44712	-6.96195	mTEC	0	0	0	0.0186145	0.0484792	0.00159803
Ht_1.GGCATAAGTGGAAGGA-1	Ht_1	Foxn1het	4.95321	-7.85613	low quality 2	0	0	0	0.0134621	0.0148943	0.0280916
Ht_1.GTAAGGTAGCAATCGC-1	Ht_1	Foxn1het	3.20707	-9.7355	low quality 2	0	0	0	0.0197656	0.0276899	0.0285963
Ht_1.GGGTCAGGTGACGATA-1	Ht_1	Foxn1het	8.92954	-11.9719	haematopoietic 2	0	0	0	0.0109138	0.0535436	0.0332502
Ht_1.ACCATTAGTTTGCACG-1	Ht_1	Foxn1het	10.084	2.68779	fibroblasts	0	0	0	0.0112436	0.0328271	0.022092
Ht_1.TGGACTATCGTGCCTC-1	Ht_1	Foxn1het	10.9837	-9.02177	haematopoietic 2	0	0	0	0.00927649	0.0505633	0.0192044
Ht_1.CTATTGCTCCTTAACC-1	Ht_1	Foxn1het	5.02251	-6.50822	low quality 2	0	0	0	0.00590119	0.0467085	0.0135692
Ht_1.ACCCAGTAGATTCCCT-1	Ht_1	Foxn1het	6.53645	-10.2755	tuft	0	0	0	0.0171839	0.0668347	0.00283159
Ht_1.GTAAAGGCAACTGTAA-1	Ht_1	Foxn1het	2.73259	-8.6116	low quality 2	0	0	0	0.0107797	0.00907938	0.00880316
Ht_1.ATGTGGCTCTAACTGG-1	Ht_1	Foxn1het	6.56053	-5.47816	haematopoietic 1	0	0	0	0.0258289	0.0848259	0.0267459
Ht_1.GTTATCAGTAAGTGTG-1	Ht_1	Foxn1het	5.06514	-5.93725	low quality 2	0	0	0	0.0151609	0.0316102	0.0344277
Ht_1.TACGCCTCAGGTAGCC-1	Ht_1	Foxn1het	8.8983	-7.71539	haematopoietic 1	0	0	0	0.0108859	0.0462859	0.0169895
Ht_1.ACCAAATTCATCTCTA-1	Ht_1	Foxn1het	3.27996	-8.1393	low quality 2	0	0	0	0.0202462	0.0181442	0
Ht_1.TGCCGTGAGTAAGTCT-1	Ht_1	Foxn1het	4.90137	-6.83001	low quality 2	0	0	0	0.0165692	0.0330457	0.00880316
Ht_1.TAAGCCATCGTACACA-1	Ht_1	Foxn1het	4.50813	-7.47387	low quality 2	0	0	0	0.00407383	0.0428611	0.0495388
Ht_1.ACGTCCCTCCGTAGAC-1	Ht_1	Foxn1het	9.56769	-5.48764	haematopoietic 1	0	0	0	0.000262648	0.0496014	0.0104573
Ht_1.ACCCCAAGTGGGTTAA-1	Ht_1	Foxn1het	11.1142	-4.22229	haematopoietic 1	0	0	0	0.00939384	0.0404783	0.0183913
Ht_1.TGCCATGGTAGGTTGA-1	Ht_1	Foxn1het	3.01354	-10.8698	cTEC	0	0	0	0.0130541	0.0274349	0.000224284
Ht_1.CTAAGGCTCCCATTAC-1	Ht_1	Foxn1het	4.9593	-6.97256	low quality 2	0	0	0	0.00981855	0.0373814	0.0216154
Ht_1.TAGGGGATCGCTCGCT-1	Ht_1	Foxn1het	6.31701	-7.02379	low quality 2	0	0	0	0.00925972	0.0425623	0.0313718
Ht_1.CCATCGCTCCGTAATG-1	Ht_1	Foxn1het	5.1827	-7.67256	low quality 2	0	0	0	0.0133727	0.0303861	0.0140458
Ht_1.GCTGTTGGTGGGTTAA-1	Ht_1	Foxn1het	1.00084	-12.3588	cTEC	0	0	0	0.0133783	0.0252634	0.0155037
Ht_1.ACGTTAGTCTATGCAG-1	Ht_1	Foxn1het	9.07287	-6.99685	haematopoietic 1	0	0	0	0.00905855	0.0507309	0.0196529
Ht_1.TCCACATTCCTGCCTA-1	Ht_1	Foxn1het	2.30673	-5.68488	mTEC	0	0	0	0.0129144	0.0335194	0.016541
Ht_1.CGTTCCATCTAGCTGA-1	Ht_1	Foxn1het	13.0982	2.18228	fibroblasts	0	0	0	0.0113106	0.0361354	0.016597
Ht_1.CTTAATCCATCGACTC-1	Ht_1	Foxn1het	3.1925	-10.817	cTEC	0	0	0	0.00967884	0.0175467	0.00274748
Ht_1.GTGCGATTCCTGCCTA-1	Ht_1	Foxn1het	9.92751	-5.79644	haematopoietic 1	0	0	0	0.00229677	0.057391	0.0335866
Ht_1.GCACCAACATGGAATC-1	Ht_1	Foxn1het	9.05203	-8.83378	low quality 2	0	0	0	0.00563854	0.0467231	0
Ht_1.CTGCACCTCGAGTTGC-1	Ht_1	Foxn1het	10.5924	2.24155	fibroblasts	0	0	0	0.0120091	0.0369806	0.0566598
Ht_1.TGCCTCATCAATGGCC-1	Ht_1	Foxn1het	3.99989	-8.5898	low quality 2	0	0	0	0.0261809	0.0311876	0.0325493
Ht_1.GTGAACCTCTATGCCT-1	Ht_1	Foxn1het	5.01623	-6.38367	low quality 2	0	0	0	0.0218109	0.0248408	0.0242227
Ht_1.TCATCATCAAGTCCAG-1	Ht_1	Foxn1het	9.49388	-5.14463	haematopoietic 1	0	0	0	0.00900267	0.0371774	0.0384928
Ht_1.CCTGCTCAGCTAGCAC-1	Ht_1	Foxn1het	2.81666	-12.5928	cTEC	0	0	0	0.0181003	0.0269758	0
Ht_1.AGCCGATTCACGTAAT-1	Ht_1	Foxn1het	3.42056	-9.62564	cTEC	0	0	0	0.013803	0.0187781	0
Ht_1.GTCTCCATCACAGGGA-1	Ht_1	Foxn1het	3.32369	-9.84978	low quality 2	0	0	0	0.0181506	0.0200679	0.0162606
Ht_1.CCGTCGTTCTCATGTC-1	Ht_1	Foxn1het	0.919356	-7.3585	postnatal prog.	0	0	0	0.0165356	0.0277482	0.0382405
Ht_1.AGACGTAGTTGGTCAT-1	Ht_1	Foxn1het	10.4631	-5.71543	haematopoietic 1	0	0	0	0.0203077	0.0481222	0.016597
Ht_1.CGTTGGACAACTGGTG-1	Ht_1	Foxn1het	11.0526	0.710772	fibroblasts	0	0	0	0.015798	0.0263419	0.0928537
Ht_1.ATGTGGCTCGAATCTG-1	Ht_1	Foxn1het	4.4696	-7.68338	low quality 2	0	0	0	0.0142333	0.0392687	0.00759763
Ht_1.GGCTTATGTTGTGCGC-1	Ht_1	Foxn1het	1.34983	-10.8322	cTEC	0	0	0	0.0155018	0.0235437	0.00625193
Ht_1.ACAAGTAAGTAACGCC-1	Ht_1	Foxn1het	10.6819	-5.61613	haematopoietic 1	0	0	0	0.00478913	0.0396185	0.0508845
Ht_1.AGTATGGGTGCGGTCT-1	Ht_1	Foxn1het	12.4775	2.66639	fibroblasts	0	0	0	0.00847737	0.0431453	0.0263254
Ht_1.AACTGGTCACATTCCA-1	Ht_1	Foxn1het	10.9902	-8.94155	haematopoietic 2	0	0	0	0.0120091	0.0322296	0.0215593
Ht_1.GTGTTATAGTCGCGTG-1	Ht_1	Foxn1het	3.25926	-10.6321	low quality 2	0	0	0	0.0230906	0.022305	0
Ht_1.GCATAAGGTAGCTCCA-1	Ht_1	Foxn1het	10.4828	-4.87129	haematopoietic 1	0	0	0	0.00542619	0.0474299	0.0163167
Ht_1.GGATGCTTCTGGCTAA-1	Ht_1	Foxn1het	9.65527	2.78572	fibroblasts	0	0	0	0.0186312	0.0457175	0
Ht_1.CTAATCCTCACTGGCG-1	Ht_1	Foxn1het	6.87009	-7.44562	haematopoietic 1	0	0	0	0.0100365	0.0525234	0.0272786
Ht_1.CCTCAGTCAAACCACG-1	Ht_1	Foxn1het	5.52036	-7.75447	low quality 2	0	0	0	0.00838237	0.0258828	0.0123356
Ht_1.GTTGATTAGTAGCACC-1	Ht_1	Foxn1het	12.1023	3.01836	fibroblasts	0	0	0	0.00707472	0.0226037	0.0231574
Ht_1.CAAGTCTGTAATCCCG-1	Ht_1	Foxn1het	10.5657	-9.60617	haematopoietic 2	0	0	0	0.0119086	0.0357346	0.0182792
Ht_1.GGAGCTGGTGCAAGGT-1	Ht_1	Foxn1het	2.59923	-10.5227	cTEC	0	0	0	0.00836561	0.0119067	0.0109899
Ht_1.TGCCATGGTATTGGGA-1	Ht_1	Foxn1het	3.19402	-8.99558	low quality 2	0	0	0	0.0165915	0.0348966	0.0139056
Ht_1.AGACTGCTCTGGTCCC-1	Ht_1	Foxn1het	6.06025	-6.90898	low quality 2	0	0	0	0.0123109	0.0512555	0
Ht_1.CCATCCGCAACGGTAT-1	Ht_1	Foxn1het	10.0893	-9.06129	haematopoietic 2	0	0	0	0.0040906	0.0358293	0
Ht_1.TACGTTGAGTTGCACA-1	Ht_1	Foxn1het	0.983594	-11.8875	cTEC	0	0	0	0.0112268	0.0121034	0.0108498
Ht_1.AGCCTGGTCCGTGGCA-1	Ht_1	Foxn1het	1.19288	-11.4001	cTEC	0	0	0	0.0198439	0.0153096	0.0424178
Ht_1.ACGGTTGCACAGGGTC-1	Ht_1	Foxn1het	6.29206	-4.09659	low quality 1	0	0	0	0.0372457	0.0845927	0.0327175
Ht_1.ACAACCGCACAGGCAC-1	Ht_1	Foxn1het	11.2322	-4.41583	haematopoietic 1	0	0	0	0.00871208	0.0362592	0.0167092
Ht_1.GCTGCGATCTCATCCG-1	Ht_1	Foxn1het	11.9826	0.927329	fibroblasts	0	0	0	0.0157924	0.0349913	0.0262973
Ht_1.GCTCCCACACTAGCGA-1	Ht_1	Foxn1het	11.1077	2.44494	fibroblasts	0	0	0	0.00552678	0.031705	0.0171578
Ht_1.AGCACGCCAAGCTAAC-1	Ht_1	Foxn1het	10.5652	-9.03805	haematopoietic 2	0	0	0	0.00886855	0.0563563	0.00841066
Ht_1.TCCCGTTGTAACTCTA-1	Ht_1	Foxn1het	5.93537	-7.13454	low quality 2	0	0	0	0.0118694	0.0330457	0.0193165
Ht_1.CAATGGCTCACAGACC-1	Ht_1	Foxn1het	9.35375	-4.51361	haematopoietic 1	0	0	0	0.00900825	0.0457977	0.0124758
Ht_1.CAAAGGTAGGAACCGA-1	Ht_1	Foxn1het	3.5642	-8.95001	low quality 2	0	0	0	0.014155	0.0398444	0
Ht_1.AGTCCTGGTTAACTGC-1	Ht_1	Foxn1het	2.52232	-5.71709	mTEC	0	0	0	0.00158147	0.0441217	0.00905548
Ht_1.CAGCATTGTTTGAGTC-1	Ht_1	Foxn1het	5.69367	-4.16701	low quality 1	0	0	0	0.0407774	0.0774152	0.0317082
Ht_1.TGTGCTGGTCTGGCTA-1	Ht_1	Foxn1het	7.2287	-7.51322	haematopoietic 1	0	0	0	0.00697972	0.0531209	0.0390255
Ht_1.GTGGTGAAGTGCGCCA-1	Ht_1	Foxn1het	2.32748	-12.3918	cTEC	0	0	0	0.0213639	0.014304	0.0227088
Ht_1.CATGGTTGTTCACTGG-1	Ht_1	Foxn1het	11.5453	-4.79979	haematopoietic 1	0	0	0	0.0127803	0.0474882	0.0184474
Ht_1.CTCATAAGTAGCGAGT-1	Ht_1	Foxn1het	7.27105	-8.91914	haematopoietic 1	0	0	0	0.0119812	0.042504	0.0153074
Ht_1.CCCTATGTCAATGTAC-1	Ht_1	Foxn1het	11.0307	-4.61011	haematopoietic 1	0	0	0	0.00928208	0.043772	0.0190922
Ht_1.CCAGTCCTCGACATGC-1	Ht_1	Foxn1het	3.05081	-8.99619	cTEC	0	0	0	0.011713	0.0293149	0
Ht_1.GTGGTTATCGTACCGG-1	Ht_1	Foxn1het	1.67429	-12.5709	cTEC	0	0	0	0.0235489	0.0170657	0.0164008
Ht_1.ACTAACTAGCCATCCC-1	Ht_1	Foxn1het	2.34051	-11.5733	cTEC	0	0	0	0.0193074	0.0137575	0.0133449
Ht_1.CTACCCGCAAGCCGAC-1	Ht_1	Foxn1het	1.04633	-12.2059	cTEC	0	0	0	0.0145239	0.0164172	0.00156999
Ht_1.TGCTAAGTCCTGATAG-1	Ht_1	Foxn1het	9.02587	-5.21066	haematopoietic 1	0	0	0	0.0107238	0.0377822	0.0377078
Ht_1.AAACCCTGTTCGCTGA-1	Ht_1	Foxn1het	3.19198	-10.0654	cTEC	0	0	0	0.00856119	0.0305026	0.00855084
Ht_1.CGGTTTCCAGTTGCGA-1	Ht_1	Foxn1het	4.0226	-8.54868	low quality 2	0	0	0	0.0177371	0.0247242	0
Ht_1.GCAAGCAAGGTAATGA-1	Ht_1	Foxn1het	2.54634	-11.0759	cTEC	0	0	0	0.0179494	0.0223123	0.0193726
Ht_1.CCTCGTTGTGCAGTAA-1	Ht_1	Foxn1het	3.28105	-10.6531	cTEC	0	0	0	0.010355	0.0173426	0
Ht_1.ACTCCCATCATGGACC-1	Ht_1	Foxn1het	5.44201	-10.0346	ciliated	0	0	0	0.156342	0.0260358	0
Ht_1.CACTTCACATGCGCTT-1	Ht_1	Foxn1het	6.10071	-7.1718	low quality 2	0	0	0	0.0140712	0.0482606	0.00386891
Ht_1.CCTATTATCACGTTAG-1	Ht_1	Foxn1het	7.15446	-7.26446	haematopoietic 1	0	0	0	0.00616942	0.0438521	0.0458101
Ht_1.CATATTCCACATGCCT-1	Ht_1	Foxn1het	5.50067	-9.70317	ciliated	0	0	0	0.0900211	0.0378842	0.00700889
Ht_1.ATCTACTCAATTAGCA-1	Ht_1	Foxn1het	1.63959	-12.7413	cTEC	0	0	0	0.0175024	0.0265168	0.0206622
Ht_1.GGTGTCCGTGGACCCT-1	Ht_1	Foxn1het	10.9569	-4.25474	haematopoietic 1	0	0	0	0.00814766	0.0456738	0.0447167
Ht_1.AGACATCCACTCAGGA-1	Ht_1	Foxn1het	9.99512	-5.76168	haematopoietic 1	0	0	0	0.00298971	0.0351516	0.00515854
Ht_1.CAACCCAGTTCGCAAT-1	Ht_1	Foxn1het	3.54569	-9.00388	cTEC	0	0	0	0.0139036	0.0318871	0.0291009
Ht_1.GGTGGATGTTATGCAC-1	Ht_1	Foxn1het	12.565	3.17879	fibroblasts	0	0	0	0.00567766	0.0359823	0.00773781
Ht_1.GTCTACAAGTCGAGAG-1	Ht_1	Foxn1het	1.08446	-12.2822	cTEC	0	0	0	0.0135515	0.0173281	0.0198772
Ht_1.TGAACAGGTTAACCGT-1	Ht_1	Foxn1het	1.23209	-11.3826	cTEC	0	0	0	0.0148089	0.0314135	0.0337828
Ht_1.AGTGATTTCAATCGGC-1	Ht_1	Foxn1het	12.7396	3.22082	fibroblasts	0	0	0	0.0126853	0.0260577	0.0171858
Ht_1.TGCGATGCAATAGTCA-1	Ht_1	Foxn1het	4.28525	-4.00512	low quality 1	0	0	0	0.0210453	0.0700847	0.0269702
Ht_1.GTGTTCAAGGGTCCTG-1	Ht_1	Foxn1het	12.3544	0.879312	fibroblasts	0	0	0	0.00573354	0.0298104	0.0208304
Ht_1.GCGATGTTCACGCGAT-1	Ht_1	Foxn1het	5.16924	-6.11509	low quality 2	0	0	0	0.0186256	0.0438011	0.0357734
Ht_1.CGAACGGGTGGAGCTG-1	Ht_1	Foxn1het	2.26655	-11.0126	cTEC	0	0	0	0.00953914	0.0280033	0.0135412
Ht_1.TAACACTAGCCAATGC-1	Ht_1	Foxn1het	6.04738	-7.55562	low quality 2	0	0	0	0.0123053	0.0383141	0.0407637
Ht_1.CTCGTGAGTTGGATTC-1	Ht_1	Foxn1het	3.66144	-9.06002	low quality 2	0	0	0	0.0203077	0.0194121	0.00580336
Ht_1.GGCAAAGTCCATGTCT-1	Ht_1	Foxn1het	10.8605	2.73218	fibroblasts	0	0	0	0.0138365	0.0181806	0.0107096
Ht_1.TACACAACATGGTATA-1	Ht_1	Foxn1het	3.99567	-8.58366	low quality 2	0	0	0	0.0207045	0.0250448	0
Ht_1.GTAAAGGCATCCGCTG-1	Ht_1	Foxn1het	6.22704	-7.07093	low quality 2	0	0	0	5.58825e-06	0.0383651	0.0132889
Ht_1.GTCCCAAGTGGCTTGC-1	Ht_1	Foxn1het	3.08322	-10.3615	cTEC	0	0	0	0.0168486	0.0186688	0.00984048
Ht_1.ATTGGCGCAATCGCTC-1	Ht_1	Foxn1het	9.59061	-8.99492	low quality 2	0	0	0	0.00268236	0.0313115	0.0357453
Ht_1.TGAGGGATCCTCACAT-1	Ht_1	Foxn1het	10.722	-8.7461	haematopoietic 2	0	0	0	0.00438677	0.041156	0.0155878
Ht_1.ATATCCTCATTGCCCG-1	Ht_1	Foxn1het	12.0085	2.31319	fibroblasts	0	0	0	0.00174912	0.0283312	0.00888727
Ht_1.CTCATGGGTCATCACG-1	Ht_1	Foxn1het	2.78173	-12.0693	cTEC	0	0	0	0.0188995	0.010595	0
Ht_1.ATAGGCGAGGATACTT-1	Ht_1	Foxn1het	2.7798	-9.69047	cTEC	0	0	0	0.00805825	0.0166941	0
Ht_1.ATACCTAGTGAGATCA-1	Ht_1	Foxn1het	1.81862	-12.3155	cTEC	0	0	0	0.0270303	0.0181296	0.0202697
Ht_1.GGGATAGTCGCTGGAT-1	Ht_1	Foxn1het	2.99464	-11.1635	cTEC	0	0	0	0.0197992	0.0128612	0.0124197
Ht_1.AAGTCAGGTCTAGCAT-1	Ht_1	Foxn1het	11.2673	-4.63264	haematopoietic 1	0	0	0	0.0042806	0.0478599	0.0320166
Ht_1.CCGCCTTAGTAACGGG-1	Ht_1	Foxn1het	3.18578	-9.88487	cTEC	0	0	0	0.0149653	0.0147194	0
Ht_1.CCTAGTTTCGATGGGA-1	Ht_1	Foxn1het	2.43765	-12.7402	cTEC	0	0	0	0.0167424	0.0184648	0.00112142
Ht_1.TAGGTGAGTGACGACG-1	Ht_1	Foxn1het	8.92709	-12.0637	haematopoietic 2	0	0	0	0.0069909	0.0341169	0.00386891
Ht_1.TGTCCTTAGGTTCGTA-1	Ht_1	Foxn1het	12.4928	2.54979	fibroblasts	0	0	0	0.0129312	0.0406605	0.00288766
Ht_1.GTTAAGGGTGGGTCCT-1	Ht_1	Foxn1het	3.3854	-9.80804	cTEC	0	0	0	0.0116571	0.00759287	0.00434551
Ht_1.ATACTGACACTCGCTG-1	Ht_1	Foxn1het	9.95803	2.63409	fibroblasts	0	0	0	0.00745472	0.0244983	0.0289888
Ht_1.GTAGGCTTCCGTGGAT-1	Ht_1	Foxn1het	3.9051	-8.78267	low quality 2	0	0	0	0.0105618	0.0276171	0.0472399
Ht_1.TACCCCTGTAGGTATG-1	Ht_1	Foxn1het	6.01503	-9.07064	low quality 2	0	0	0	0.0049903	0.0635703	0.0306709
Ht_1.CTAATCCTCATCAGTG-1	Ht_1	Foxn1het	12.3362	1.4828	fibroblasts	0	0	0	0.0108133	0.0365653	0.0121114
Ht_1.GTCAAATTCGCTCCAC-1	Ht_1	Foxn1het	10.9564	-4.81467	haematopoietic 1	0	0	0	0.00541501	0.0310856	0.0158962
Ht_1.ACAGCTTGTCTGGCAC-1	Ht_1	Foxn1het	4.80707	-7.83589	low quality 2	0	0	0	0.0111933	0.0375053	0.0184474
Ht_1.GCACTGACAGGCTACA-1	Ht_1	Foxn1het	11.1058	-9.20585	haematopoietic 2	0	0	0	0.00177147	0.0535071	0.0289607
Ht_1.GTATGCATCCTGCTCA-1	Ht_1	Foxn1het	10.3243	-9.10338	haematopoietic 2	0	0	0	0.00193353	0.0512482	0.00347641
Ht_1.GTGGATTCAAGCTAAC-1	Ht_1	Foxn1het	6.04243	-7.62632	low quality 2	0	0	0	0.0123668	0.0517146	0.0168213
Ht_1.CTCATAAGTGGCTGTC-1	Ht_1	Foxn1het	8.84716	-8.01334	haematopoietic 1	0	0	0	0.00710825	0.0816197	0.0242507
Ht_1.AGTGATTTCGACTTAG-1	Ht_1	Foxn1het	1.32723	-12.4661	cTEC	0	0	0	0.0160942	0.0239737	0.00560711
Ht_1.TCATGGGCATCCTCAA-1	Ht_1	Foxn1het	5.93528	-7.06017	low quality 2	0	0	0	0.0018553	0.0330895	0.02369
Ht_1.ATGCCAATCCTGAGTA-1	Ht_1	Foxn1het	2.16495	-11.06	cTEC	0	0	0	0.00708031	0.0171022	0
Ht_1.CAACTAGTCTCACCAT-1	Ht_1	Foxn1het	6.00504	-7.12882	low quality 2	0	0	0	0.011428	0.0326523	0.0202977
Ht_1.ACCCTATTCTGGATAT-1	Ht_1	Foxn1het	5.13865	-6.36891	low quality 2	0	0	0	0.0116738	0.0310054	0.0145224
Ht_1.ACGCGAAAGTAAGGGT-1	Ht_1	Foxn1het	11.9329	1.76995	fibroblasts	0	0	0	0.00837119	0.0353775	0.0286804
Ht_1.CTGGACTAGGGTCTCG-1	Ht_1	Foxn1het	10.0128	3.02223	fibroblasts	0	0	0	0.0116906	0.0207092	0.017326
Ht_1.TCCTGTTAGTCATGGC-1	Ht_1	Foxn1het	-0.525921	-5.53737	poorly differentiated	0	0	0	0.0237165	0.0260941	0.0273066
Ht_1.CGTTACTTCCTTCCTC-1	Ht_1	Foxn1het	8.6537	-12.0846	haematopoietic 2	0	0	0	0.0174689	0.0549645	0.00557907
Ht_1.TAAGCCTGTAAGGTGC-1	Ht_1	Foxn1het	10.6988	3.76438	fibroblasts	0	0	0	0.00938825	0.0223487	0.0239143
Ht_1.CGCACATAGGCGATCT-1	Ht_1	Foxn1het	10.3182	-9.02512	haematopoietic 2	0	0	0	0.000799119	0.0537695	0.0188399
Ht_1.GTGGCGAGTTCACGAT-1	Ht_1	Foxn1het	8.72252	-5.41372	haematopoietic 1	0	0	0	0.0071306	0.0493318	0.0162606
Ht_1.GCTCATTTCCATCTCG-1	Ht_1	Foxn1het	2.93761	-10.6605	cTEC	0	0	0	0.00407942	0.0130944	0.036278
Ht_1.CCTTATATCGCGCCTT-1	Ht_1	Foxn1het	3.36776	-10.2149	cTEC	0	0	0	0.0101818	0.0251031	0.00510247
Ht_1.CCTCCTAAGATTAACC-1	Ht_1	Foxn1het	10.2388	-9.56799	haematopoietic 2	0	0	0	0.00442589	0.044231	0.0105133
Ht_1.GTACATTAGGGGATCA-1	Ht_1	Foxn1het	11.1224	-9.11284	haematopoietic 2	0	0	0	0.0113721	0.0367475	0.0183913
Ht_1.TGTACCCCACTAGGAT-1	Ht_1	Foxn1het	2.64452	-6.28011	mTEC	0	0	0	0.0130374	0.0192809	0.0401469
Ht_1.GGCTTCCTCACTAACG-1	Ht_1	Foxn1het	6.13712	-7.05171	low quality 2	0	0	0	0.00893561	0.0352682	0
Ht_1.CAGTCAATCATACAGT-1	Ht_1	Foxn1het	5.08628	-6.12459	low quality 2	0	0	0	0.00807502	0.0355597	0.0192044
Ht_1.CATTGCTTCTAAGCGC-1	Ht_1	Foxn1het	1.4031	-12.6712	cTEC	0	0	0	0.00647119	0.0137429	0.00288766
Ht_1.GCACTTGGTCATTCAA-1	Ht_1	Foxn1het	5.68725	-6.77323	low quality 2	0	0	0	0.0109977	0.0271143	0.00751353
Ht_1.CAGTTAACACCATCTA-1	Ht_1	Foxn1het	4.88522	-6.41814	low quality 2	0	0	0	0.00629795	0.0323681	0.0162045
Ht_1.GCTCACCTCAGTACCA-1	Ht_1	Foxn1het	5.07893	-6.00863	low quality 2	0	0	0	0.0134341	0.0242724	0.0179428
Ht_1.CGCCACAAGGTAGTCC-1	Ht_1	Foxn1het	8.8614	-7.74239	haematopoietic 1	0	0	0	0.00548766	0.0487707	0.000616782
Ht_1.TGGGCGAGTTTACCGG-1	Ht_1	Foxn1het	5.22862	-6.67203	low quality 2	0	0	0	0.0294836	0.0529606	0.0274748
Ht_1.CGTCCCACAGTTGCCT-1	Ht_1	Foxn1het	5.33792	-6.22563	low quality 2	0	0	0	0.0136297	0.0345395	0.0282598
Ht_1.GTTGAAGGTGGGTAGT-1	Ht_1	Foxn1het	9.36024	2.60487	low quality 2	0	0	0	0.0109921	0.0192882	0.0485015
Ht_1.ACGTTAGTCTATCCGT-1	Ht_1	Foxn1het	2.61475	-8.0619	low quality 2	0	0	0	0.0216153	0.0247315	0.00476604
Ht_1.AACCAAGGTGAGGTGT-1	Ht_1	Foxn1het	3.07517	-11.4685	cTEC	0	0	0	0.0212018	0.018115	0
Ht_1.ACTATTCCAATTGGAC-1	Ht_1	Foxn1het	5.5164	-7.57765	low quality 2	0	0	0	0.00710825	0.0397423	0.0160083
Ht_1.TCCAGTTTCGTAATCG-1	Ht_1	Foxn1het	3.74527	-8.62818	low quality 2	0	0	0	0.00622531	0.0431671	0.0358855
Ht_1.GTGCCCAAGTACGGCT-1	Ht_1	Foxn1het	10.4407	-4.54522	haematopoietic 1	0	0	0	0.00550442	0.0388023	0.019681
Ht_1.CGACCAACATAGGGCC-1	Ht_1	Foxn1het	2.74051	-12.0192	cTEC	0	0	0	0.0161444	0.0220718	0.0025232
Ht_1.CGCGCAATCGTACAGC-1	Ht_1	Foxn1het	10.507	-5.38794	haematopoietic 1	0	0	0	0.00955031	0.0434659	0.0339791
Ht_1.TGTATCAGTCAGCCAC-1	Ht_1	Foxn1het	3.25044	-10.7655	cTEC	0	0	0	0.0162339	0.0300144	0
Ht_1.TAGCCCTCATCCTGTA-1	Ht_1	Foxn1het	5.22888	-5.94669	low quality 2	0	0	0	0.00728149	0.0399245	0.0249516
Ht_1.CGTTTGGGTTGAGTTC-1	Ht_1	Foxn1het	2.59835	-11.6501	cTEC	0	0	0	0.0175974	0.0132547	0.022064
Ht_1.CGATGTCAGGATATGA-1	Ht_1	Foxn1het	11.5361	-4.45143	haematopoietic 1	0	0	0	0.0034256	0.0322588	0.0174661
Ht_1.ACTTGGGCAGCAGGTC-1	Ht_1	Foxn1het	8.17612	-11.6724	haematopoietic 2	0	0	0	0.00559942	0.0300873	0.012616
Ht_1.CGCCTGTTCACGGAGA-1	Ht_1	Foxn1het	2.50414	-11.5252	cTEC	0	0	0	0.00196147	0.0249428	0.0054389
Ht_1.GGATCGCCAATAGACC-1	Ht_1	Foxn1het	5.90302	-6.85269	low quality 2	0	0	0	0.0136074	0.0296428	0
Ht_1.AACACTTAGTTGCTGA-1	Ht_1	Foxn1het	11.4189	-4.64015	haematopoietic 1	0	0	0	0.0047556	0.037243	0
Ht_1.TGTCCAAAGTAGCACC-1	Ht_1	Foxn1het	4.0827	-8.40232	low quality 2	0	0	0	0.00782355	0.0419575	0.0235499
Ht_1.TCCTTAATCGATTAAC-1	Ht_1	Foxn1het	5.07496	-6.27011	low quality 2	0	0	0	0.00926531	0.0387003	0
Ht_1.CTCATTATCCTGAGAC-1	Ht_1	Foxn1het	1.78738	-4.87333	poorly differentiated	0	0	0	0.0132553	0.0392541	0.0255684
Ht_1.ACGACGAAGCGGAGAC-1	Ht_1	Foxn1het	11.1546	2.72909	fibroblasts	0	0	0	0.0207268	0.0342044	0
Ht_1.GGATCGCCAACCTCTA-1	Ht_1	Foxn1het	9.34963	2.82161	low quality 2	0	0	0	0.0131044	0.0376802	0.0124478
Ht_1.TCCCAACCATTCGCCG-1	Ht_1	Foxn1het	5.13382	-6.26846	low quality 2	0	0	0	0.00994149	0.0393926	0.0029998
Ht_1.AACCAGGAGCTTCCCA-1	Ht_1	Foxn1het	-0.929974	-5.3498	poorly differentiated	0	0	0	0.010545	0.0221519	0.0257927
Ht_1.GGGTTAAGTTGCGTGC-1	Ht_1	Foxn1het	8.06475	-6.94094	haematopoietic 1	0	0	0	0.00480589	0.044231	0.00588747
Ht_1.AACCCTGGTCTAGCTG-1	Ht_1	Foxn1het	12.5409	4.24047	fibroblasts	0	0	0	0.00340883	0.0304808	0.0365864
Ht_1.ATTGGTTAGAAGGTTA-1	Ht_1	Foxn1het	11.088	-8.81763	haematopoietic 2	0	0	0	0.0068456	0.0360188	0.0664443
Ht_1.ACTCCGCTCCATGCTT-1	Ht_1	Foxn1het	2.8108	-12.8305	cTEC	0	0	0	0.019218	0.0132839	0.0120273
Ht_1.CCTCCTGGTAAGTCTC-1	Ht_1	Foxn1het	5.24471	-6.35959	low quality 2	0	0	0	0.012663	0.0428174	0.00431747
Ht_1.AGCTGTTGTTAGGCTT-1	Ht_1	Foxn1het	2.74707	-5.74006	mTEC	0	0	1.59652	0.0133894	0.0413746	0.0499313
Ht_1.TCTGTCCGTTCGCACA-1	Ht_1	Foxn1het	6.29327	-7.06397	low quality 2	0	0	0	0.00443707	0.0501261	0.0208865
Ht_1.TCAGCCAGTAGTTGAG-1	Ht_1	Foxn1het	9.97991	3.24241	fibroblasts	0	0	0	0.00376648	0.0330385	0.000420533
Ht_1.AGCGCACCACTACCAC-1	Ht_1	Foxn1het	7.24084	-8.16196	haematopoietic 1	0	0	0	0.00585648	0.0568227	0.0218958
Ht_1.CCTCGGTTCCCTGTAT-1	Ht_1	Foxn1het	0.967844	-7.85258	postnatal prog.	0	0	0	0.0196147	0.0345687	0.0080462
Ht_1.AGGGCAATCACTATCC-1	Ht_1	Foxn1het	5.28887	-7.54651	low quality 2	0	0	0	0.00810855	0.0542868	0.0299139
Ht_1.ATCGAACCAGTAAGGA-1	Ht_1	Foxn1het	1.97921	-6.31825	postnatal prog.	0	0	0	0.00885737	0.0354795	0.0527909
Ht_1.TCAGCTGGTTCACCTC-1	Ht_1	Foxn1het	12.5133	4.52279	fibroblasts	0	0	0	0.00215706	0.0339639	0.00459783
Ht_1.AGCTAATTCTGGTGTA-1	Ht_1	Foxn1het	2.81764	-7.29265	postnatal prog.	0	0	0	0.00729266	0.0456155	0.0253161
Ht_1.GTGCTTGGTGGCAGCA-1	Ht_1	Foxn1het	5.70454	-7.46651	low quality 2	0	0	0	0.00609678	0.0578647	0.021279
Ht_1.CTAAAGCCATTGGAGT-1	Ht_1	Foxn1het	2.42703	-5.60659	mTEC	0	0	0	0.00698531	0.0337526	0.0399787
Ht_1.GCTACCCTCCATGCTT-1	Ht_1	Foxn1het	3.30647	-10.2354	cTEC	0	0	0	0.0158203	0.0137429	0.0239143
Ht_1.CTAAGGCTCCTGCCGT-1	Ht_1	Foxn1het	9.78975	4.41479	fibroblasts	0	0	0	0.00716972	0.0274495	0.0263254
Ht_1.GGTTAGTCACTCGGTT-1	Ht_1	Foxn1het	8.62218	-11.8122	haematopoietic 2	0	0	0	0.0135515	0.0504175	0.017382
Ht_1.AGCCAGCCAACTCGGA-1	Ht_1	Foxn1het	8.16874	-11.6342	haematopoietic 2	0	0	0	0.00867855	0.0372502	0.0396983
Ht_1.CTCAAAGTCAGCCACG-1	Ht_1	Foxn1het	10.7837	-9.59348	haematopoietic 2	0	0	0	0.00877355	0.0632278	0
Ht_1.AAATGCAAGTGGCGTT-1	Ht_1	Foxn1het	10.5953	-9.31684	haematopoietic 2	0	0	0	0.00877914	0.0341096	0.0192604
Ht_1.CATCCAGGTCTAGCAT-1	Ht_1	Foxn1het	2.68768	-12.6735	cTEC	0	0	0	0.0140097	0.0160456	0.0100928
Ht_1.CCACTTACATTCAACT-1	Ht_1	Foxn1het	7.30432	-8.1401	haematopoietic 1	0	0	0	0.0125177	0.0588557	0.0549497
Ht_1.GTATGGTCAAGTATCA-1	Ht_1	Foxn1het	9.54396	-4.40619	haematopoietic 1	0	0	0	0.000815884	0.0566551	0.00353248
Ht_1.ATGACAGGTAAGCTGA-1	Ht_1	Foxn1het	2.46847	-12.6357	cTEC	0	0	0	0.0196762	0.0257079	0.00885923
Ht_1.TGCACAATCGATTACG-1	Ht_1	Foxn1het	9.34365	2.6094	fibroblasts	0	0	0	0.0249459	0.0265678	0.00849477
Ht_1.CAAGGTTCAACGGTAT-1	Ht_1	Foxn1het	3.29101	-9.9911	cTEC	0	0	0	0.0140041	0.0253509	0.0137094
Ht_1.GCGCCAATCCGCCTTA-1	Ht_1	Foxn1het	11.6518	1.62809	fibroblasts	0	0	0	0.00636501	0.0485885	0.0349323
Ht_1.GGGCATCCAGGGACTC-1	Ht_1	Foxn1het	1.51908	-10.9297	cTEC	0	0	0	0.0124841	0.0132329	0.00333623
Ht_1.CGTGATTGTTAGCTGT-1	Ht_1	Foxn1het	8.69538	-7.84282	haematopoietic 1	0	0	0	0.00690707	0.0478016	0.0172979
Ht_1.CGCACAACAAGCTGAT-1	Ht_1	Foxn1het	3.22109	-10.0641	low quality 2	0	0	0	0.00895237	0.0293878	0.0148308
Ht_1.CTGCTCGCAACTACCC-1	Ht_1	Foxn1het	3.1619	-9.68278	low quality 2	0	0	0	0.0137247	0.0359823	0
Ht_1.TCGCAACAGTCATGGC-1	Ht_1	Foxn1het	3.39574	-9.39626	low quality 2	0	0	0	0.015038	0.023551	0
Ht_1.TGACCCTCAGGTTCAG-1	Ht_1	Foxn1het	8.27327	-11.8725	haematopoietic 2	0	0	0	0.0106177	0.0315301	0.047296
Ht_1.CCAAAGCTCATGCAGC-1	Ht_1	Foxn1het	3.60902	-9.10647	low quality 2	0	0	0	0.0209336	0.0320256	0.00398105
Ht_1.AGCGGTAAGGATGGTG-1	Ht_1	Foxn1het	2.05622	-11.1526	cTEC	0	0	0	0.00529766	0.0262981	0.0101769
Ht_1.GTGTCAATCGATGTCA-1	Ht_1	Foxn1het	2.33108	-7.30328	postnatal prog.	0	0	0	0.0130877	0.0252926	0
Ht_1.CACAAGCTCCTGTCTG-1	Ht_1	Foxn1het	6.45627	-10.1534	tuft	0	0	1.41314	0.0182289	0.0842721	0.0186997
Ht_1.CCGAATATCTGGCCCT-1	Ht_1	Foxn1het	5.18069	-6.15876	low quality 2	0	0	0	0.0102321	0.0245639	0.0375116
Ht_1.CGCCAATAGCATGCCG-1	Ht_1	Foxn1het	3.21473	-9.65676	low quality 2	0	0	0	0.0127803	0.0238935	0.0104292
Ht_1.CTACTTATCACTGTCT-1	Ht_1	Foxn1het	10.5739	3.57473	fibroblasts	0	0	0	0.0250242	0.0327543	0
Ht_1.GGGATAGTCCAGCTAA-1	Ht_1	Foxn1het	6.15696	-4.19001	low quality 1	0	0	0	0.0260245	0.0744641	0.00770978
Ht_1.GGGTGTCCAAAGGGAC-1	Ht_1	Foxn1het	11.7263	4.99295	fibroblasts	0	0	0	0.0154236	0.0370462	0.0143542
Ht_1.CAGTCCTCAGCAGGGA-1	Ht_1	Foxn1het	7.28468	-8.48427	haematopoietic 1	0	0	0	0.011875	0.0451492	0.0618184
Ht_1.ATCCGGGTCATGGTCA-1	Ht_1	Foxn1het	2.5367	-11.8275	cTEC	0	0	0	0.00500707	0.0204323	0.00885923
Ht_1.CTGGCTAGTTCCGCAA-1	Ht_1	Foxn1het	10.3092	2.20987	fibroblasts	0	0	0	0.00750502	0.0395383	0.00266338
Ht_1.ACTGGTTGTTGTCATA-1	Ht_1	Foxn1het	10.2424	4.91706	fibroblasts	0	0	0	0.00514678	0.0345687	0.0442401
Ht_1.GGTCTAGCATTACCAT-1	Ht_1	Foxn1het	11.0523	-5.58083	haematopoietic 1	0	0	0	0.00438119	0.0445298	0.0169054
Ht_1.ATAGGGGTCGTTCGGG-1	Ht_1	Foxn1het	2.12937	-5.87065	mTEC	0	0	0	0.0179886	0.0269904	0.0351005
Ht_1.GCCATAATCATAGATC-1	Ht_1	Foxn1het	-5.94219	-0.779803	poorly differentiated	0	0	0	0.00823708	0.0200023	0.0237741
Ht_1.TCAGTCAAGCATCCAA-1	Ht_1	Foxn1het	3.44723	-9.5869	low quality 2	0	0	0	0.0129815	0.018494	0.00925173
Ht_1.AACCCAGCAAGTAGCT-1	Ht_1	Foxn1het	8.36404	-11.7544	haematopoietic 2	0	0	0	0.00494001	0.0385182	0.0527068
Ht_1.GCGAGTTTCAATCCGA-1	Ht_1	Foxn1het	6.18776	-3.16265	low quality 1	0	0	0	0.0389389	0.0810441	0.0342314
Ht_1.GCTCCCACAAGTGGAA-1	Ht_1	Foxn1het	4.759	-6.98519	low quality 2	0	0	0	0.0192347	0.0308743	0.0267179
Ht_1.AGTGTGAGTTCGGGCT-1	Ht_1	Foxn1het	6.91027	-7.46243	haematopoietic 1	0	0	0	0.00457119	0.0412653	0.043371
Ht_1.AAATGTGAGCGGTCTG-1	Ht_1	Foxn1het	2.47039	-5.79811	mTEC	0	0	0	0.0147027	0.0461402	0.0282879
Ht_1.TGTATTGGTAATCCCG-1	Ht_1	Foxn1het	11.2872	-4.85193	haematopoietic 1	0	0	0	0.00491207	0.0315884	0.018139
Ht_1.CAAAGGTAGTAGGAGT-1	Ht_1	Foxn1het	7.32044	-7.98417	haematopoietic 1	0	0	0	0.00592354	0.0346561	0.0129524
Ht_1.AGCCATTGTTGGCCGT-1	Ht_1	Foxn1het	10.7783	-8.84134	haematopoietic 2	0	0	0	0.0097962	0.0461766	0.00201856
Ht_1.AGGTAACAGCGCCATG-1	Ht_1	Foxn1het	12.2866	2.86952	fibroblasts	0	0	0	0.0164294	0.0181952	0.0436794
Ht_1.ACGAACCTCGTGCCGA-1	Ht_1	Foxn1het	1.70054	-11.8154	cTEC	0	0	0	0.0195421	0.00843086	0.0276711
Ht_1.AGTGACAGTCAGGAGT-1	Ht_1	Foxn1het	2.39334	-11.4085	cTEC	0	0	0	0.0181283	0.0262399	0.0164849
Ht_1.GTGTTCCCACTTGCTA-1	Ht_1	Foxn1het	9.52586	2.8858	fibroblasts	0	0	0	0.00254265	0.0239518	0.0284
Ht_1.CGTCATCCAATTCATC-1	Ht_1	Foxn1het	3.22387	-9.51687	low quality 2	0	0	0	0.0094162	0.0377895	0.0175503
Ht_1.TGAACTTAGTGCTCAA-1	Ht_1	Foxn1het	11.11	-4.40788	haematopoietic 1	0	0	0	0.00583413	0.0458268	0.0130646
Ht_1.CGCGATTAGCTGAGTC-1	Ht_1	Foxn1het	11.4923	3.98763	fibroblasts	0	0	0	0.0231521	0.0176268	0.0115226
Ht_1.GGTCAATCAATCAGTA-1	Ht_1	Foxn1het	9.87653	-5.89245	haematopoietic 1	0	0	0	0.00520266	0.0389845	0.006308
Ht_1.CCCATGAGTCAGCTCA-1	Ht_1	Foxn1het	1.53174	-12.1225	cTEC	0	0	0	0.0112994	0.0207602	0.0223163
Ht_1.GCTTTGAAGGATGCTC-1	Ht_1	Foxn1het	10.3465	2.27926	fibroblasts	0	0	0	0.00776766	0.035771	0.0384087
Ht_1.ACAGTTGTCCTCACCA-1	Ht_1	Foxn1het	2.04977	-11.2633	cTEC	0	0	0	0.0142724	0.0186834	0.0206342
Ht_1.ACATTTCCAAGCTATA-1	Ht_1	Foxn1het	5.08761	-6.03348	low quality 2	0	0	0	0.0189442	0.0294461	0.0839665
Ht_1.TGCATTAGTTCGTATA-1	Ht_1	Foxn1het	10.9514	3.97626	fibroblasts	0	0	0	0.00906414	0.0330603	0
Ht_1.CCTCAAGGTCATGGTT-1	Ht_1	Foxn1het	8.78764	-7.77843	haematopoietic 1	0	0	0	0.00847178	0.0405949	0.0318203
Ht_1.CAAGCGCCACAAGCCA-1	Ht_1	Foxn1het	9.63747	-8.922	low quality 2	0	0	0	0.00700207	0.0349403	0.0344557
Ht_1.CCAGTATGTGCACCAC-1	Ht_1	Foxn1het	8.09408	-11.4562	haematopoietic 2	0	0	0	0.00672266	0.0557223	0.0386891
Ht_1.TCAAATGCAAACCAAC-1	Ht_1	Foxn1het	2.32536	-6.15709	mTEC	0	0	0	0.015323	0.0316248	0.0436794
Ht_1.GCAATAGGTCAGCGGA-1	Ht_1	Foxn1het	2.34577	-11.2928	cTEC	0	0	0	0.014183	0.0188219	0.0326614
Ht_1.AGCAATCCACAAGCTG-1	Ht_1	Foxn1het	3.33331	-10.8636	cTEC	0	0	0	0.0148089	0.0196161	0.0112983
Ht_1.AGACATCCATTAGCTT-1	Ht_1	Foxn1het	3.4281	-9.76155	cTEC	0	0	0	0.0170889	0.0244036	0
Ht_1.ATGCGAAGTAAGCGCG-1	Ht_1	Foxn1het	3.6967	-9.03132	low quality 2	0	0	0	0.0117633	0.0170293	0.028372
Ht_1.CTGTCACCATCCTATG-1	Ht_1	Foxn1het	2.15866	-11.3525	cTEC	0	0	0	0.0242362	0.0216856	0.00684067
Ht_1.GGTGCGAGTTTACAGC-1	Ht_1	Foxn1het	10.4554	-9.66525	haematopoietic 2	0	0	0	0.00712501	0.0382704	0.0176344
Ht_1.TGGGCAGGTTTACTGA-1	Ht_1	Foxn1het	6.08481	-7.08437	low quality 2	0	0	0	0.00323559	0.0526837	0.0170456
Ht_1.TGCCATGGTCATTGGT-1	Ht_1	Foxn1het	8.7192	-7.82472	haematopoietic 1	0	0	0	0.0128418	0.0413236	0.0137374
Ht_1.TCCAAGGCAGGTTACG-1	Ht_1	Foxn1het	3.9067	-8.70635	low quality 2	0	0	0	0.0139371	0.0209933	0.0351005
Ht_1.AATGCACCACCATAGG-1	Ht_1	Foxn1het	2.86181	-12.7709	cTEC	0	0	0	0.0195421	0.00658	0
Ht_1.GGACGTTTCGAGGTCT-1	Ht_1	Foxn1het	2.98826	-11.3994	cTEC	0	0	0	0.0145574	0.0257735	0.00661639
Ht_1.AACGGTAGTCAAGCGG-1	Ht_1	Foxn1het	10.6238	-4.47616	haematopoietic 1	0	0	0	0.00125177	0.0320475	0.0226808
Ht_1.GGGGCAACATCGCTGT-1	Ht_1	Foxn1het	1.09563	-8.92995	postnatal prog.	0	0	0	0.0159992	0.0163371	0.0287645
Ht_1.CTTGAACGTTGACGCC-1	Ht_1	Foxn1het	2.44486	-9.50433	cTEC	0	0	0	0.0295115	0.0129997	0.0183913
Ht_1.CGTCGTTCATCAATTC-1	Ht_1	Foxn1het	3.24497	-9.80313	cTEC	0	0	0	0.00795766	0.0235874	0
Ht_1.ACACAAGGTCAGTATC-1	Ht_1	Foxn1het	2.84342	-11.8739	cTEC	0	0	0	0.0206206	0.0285643	0
Ht_1.GTGGATAGTTGACTCG-1	Ht_1	Foxn1het	0.902597	-0.625406	poorly differentiated	0	0	0	0.0079409	0.0446172	0.0751072
Ht_1.GTGGGTAAGCCAATGC-1	Ht_1	Foxn1het	8.69961	-4.55288	haematopoietic 1	0	0	0	0.00515236	0.0507017	0.0166812
Ht_1.GGTGCATTCCCCAGGA-1	Ht_1	Foxn1het	2.2793	-12.9306	cTEC	0	0	0	0.00944973	0.0144206	0.0147467
Ht_1.GGATTGCTCAGTAATC-1	Ht_1	Foxn1het	12.1474	0.892986	fibroblasts	0	0	0	0.00431971	0.0277118	0.0420253
Ht_1.GCTAAATTCCCCATCA-1	Ht_1	Foxn1het	8.89006	-7.90012	haematopoietic 1	0	0	0	0.00805825	0.0349039	0.0333623
Ht_1.CTTCTATGTTTGGGAA-1	Ht_1	Foxn1het	5.56863	-7.59803	low quality 2	0	0	0	0.00633148	0.0255549	0.0164569
Ht_1.AGTACACCAACTGTGG-1	Ht_1	Foxn1het	11.1632	-4.36782	haematopoietic 1	0	0	0	0.00454883	0.0339566	0.0398946
Ht_1.GTTATCCTCTCACATC-1	Ht_1	Foxn1het	9.29467	-4.82239	haematopoietic 1	0	0	0	0.0109138	0.0336214	0.0186717
Ht_1.GCTCCGTTCAGCCCAG-1	Ht_1	Foxn1het	2.25161	-9.70903	cTEC	0	0	0	0.0185194	0.0171823	0.0271945
Ht_1.GTAACCTGTAAGGTCA-1	Ht_1	Foxn1het	8.26794	-11.8449	haematopoietic 2	0	0	0	0.00743796	0.0344448	0.0381564
Ht_1.GGTATGGAGTAGGCAG-1	Ht_1	Foxn1het	3.21592	-10.1785	low quality 2	0	0	0	0.0136856	0.0301019	0.0160083
Ht_1.GGTATAGGTAGTCCCA-1	Ht_1	Foxn1het	10.4349	-4.49531	haematopoietic 1	0	0	0	0.0112659	0.0489893	0.00880316
Ht_1.CAGCCTAGTCAACGGG-1	Ht_1	Foxn1het	7.27119	-7.95681	haematopoietic 1	0	0	0	0.0138141	0.0350715	0.0572206
Ht_1.ACTGCCTCAATCCAGG-1	Ht_1	Foxn1het	7.19498	-7.08141	haematopoietic 1	0	0	0	0.0152224	0.0330676	0.0422215
Ht_1.AAGTCGCTCAGCCAAC-1	Ht_1	Foxn1het	10.5989	2.17629	fibroblasts	0	0	0	0.00978502	0.0468251	0.014186
Ht_1.CGTCGCTTCTATCCTA-1	Ht_1	Foxn1het	1.3922	-11.2494	cTEC	0	0	0	0.0195421	0.022356	0
Ht_1.AATGGTAAGGATGGCA-1	Ht_1	Foxn1het	1.23554	-9.81409	postnatal prog.	0	0	0	0.0243256	0.0196671	0
Ht_1.GTCCTCATCTAACTCC-1	Ht_1	Foxn1het	6.57867	-6.78997	low quality 2	0	0	0	0.0126183	0.0448067	0
Ht_1.TGAGTGAGTTGCTGTG-1	Ht_1	Foxn1het	9.94757	6.01386	fibroblasts	0	0	0	0.0116459	0.0360479	0.0157279
Ht_1.CAAGGTGAGGGCCATT-1	Ht_1	Foxn1het	11.4882	-9.15325	haematopoietic 2	0	0	0	0.0114559	0.0559847	0.00855084
Ht_1.GTAAATGAGGCGATGA-1	Ht_1	Foxn1het	10.0032	-5.60801	haematopoietic 1	0	0	0	0.00234706	0.0299561	0.0144103
Ht_1.GCAGCCATCCGCCTTA-1	Ht_1	Foxn1het	2.81654	-12.3402	cTEC	0	0	0	0.016245	0.0195505	0.0135972
Ht_1.TCAACATAGCCTGCGA-1	Ht_1	Foxn1het	11.9676	0.709286	fibroblasts	0	0	0	0.0110927	0.0286008	0.0500995
Ht_1.AAGCTAGGTAACTGTC-1	Ht_1	Foxn1het	11.4798	-4.33669	haematopoietic 1	0	0	0	0.00829296	0.0325575	0.0144103
Ht_1.CTCTGACCACATACGG-1	Ht_1	Foxn1het	3.81701	-8.09511	low quality 2	0	0	0	0.00819237	0.0249282	0.018896
Ht_1.ATAAGCAAGCCAGAGA-1	Ht_1	Foxn1het	2.67887	-12.311	cTEC	0	0	0	0.0226715	0.0164318	0
Ht_1.TATATCCCAATCGGGC-1	Ht_1	Foxn1het	3.68887	-8.61577	low quality 2	0	0	0	0.00974031	0.021365	0.046567
Ht_1.GCAAACCTCCCCAATT-1	Ht_1	Foxn1het	9.02814	-7.65904	haematopoietic 1	0	0	0	0.00350383	0.0501989	0.00905548
Ht_1.CCTATTCAGGGCTTAC-1	Ht_1	Foxn1het	-0.601506	-5.38223	poorly differentiated	0	0	0	0.0177036	0.018749	0
Ht_1.AAGTTGAAGTAATGCT-1	Ht_1	Foxn1het	1.66598	-9.14818	cTEC	0	0	0	0.0111765	0.0446974	0.0059155
Ht_1.TAACCCTTCGATCGCG-1	Ht_1	Foxn1het	2.79927	-5.81723	mTEC	0	0	0	0.0137359	0.0390282	0.0261572
Ht_1.CAAGCCACAACTGTAA-1	Ht_1	Foxn1het	8.86944	-7.97406	haematopoietic 1	0	0	0	0.00641531	0.0470437	0.00535479
Ht_1.TGCTGGACATTGCACC-1	Ht_1	Foxn1het	7.40803	-8.15177	haematopoietic 1	0	0	0	0.00780678	0.0403982	0.0252881
Ht_1.GGCGTCTGTCCATCTC-1	Ht_1	Foxn1het	10.5239	2.52854	fibroblasts	0	0	0	0.00757766	0.0219552	0.00569122
Ht_1.CCAAGGTTCATCAAGT-1	Ht_1	Foxn1het	5.17025	-6.32006	low quality 2	0	0	0	0.0138253	0.0324045	0.0249516
Ht_1.ATGCACGCATCCCAGT-1	Ht_1	Foxn1het	8.86929	-7.60955	haematopoietic 1	0	0	0	0.00402354	0.0510515	0.0400348
Ht_1.TAACCCTTCTGGTAAT-1	Ht_1	Foxn1het	2.455	-5.60337	mTEC	0	0	0	0.0101762	0.0264366	0.0316521
Ht_1.GCCTAATGTAACGGCG-1	Ht_1	Foxn1het	2.71624	-9.80209	cTEC	0	0	0	0.00918708	0.0556495	0.00356051
Ht_1.GCTACCCTCCCGTACC-1	Ht_1	Foxn1het	5.11	-6.21455	low quality 2	0	0	0	0.00929325	0.0389189	0.00283159
Ht_1.AAGTTTCAGCCTATCT-1	Ht_1	Foxn1het	4.72512	-7.28885	low quality 2	0	0	0	0.0197936	0.0187271	0.038661
Ht_1.CAAGGGATCGTGCTCC-1	Ht_1	Foxn1het	2.09331	-11.8203	cTEC	0	0	0	0.0272595	0.0143915	0.00981244
Ht_1.TCACGTAAGAACGGCA-1	Ht_1	Foxn1het	1.82886	-12.831	cTEC	0	0	0	0.0101986	0.0224143	0
Ht_1.CACAACATCCTTCATA-1	Ht_1	Foxn1het	5.26549	-5.98441	low quality 2	0	0	0	0.0111709	0.0394582	0.0179708
Ht_1.CTCATTATCAAGTCCA-1	Ht_1	Foxn1het	3.25604	-10.3047	cTEC	0	0	0	0.0215371	0.016716	0.00510247
Ht_1.GGCTTATGTTTAGGTC-1	Ht_1	Foxn1het	7.17857	-7.64108	haematopoietic 1	0	0	0	0.0069406	0.0576898	0.0426421
Ht_1.CGTCAGTAGGCGTAGA-1	Ht_1	Foxn1het	8.74416	-8.00182	haematopoietic 1	0	0	0	0.00063706	0.0378769	0.0138496
Ht_1.CTGGGTTAGTAGCAGG-1	Ht_1	Foxn1het	3.37373	-9.4208	low quality 2	0	0	0	0.0103215	0.025584	0.013401
Ht_1.CTACCCGCATCCAGAG-1	Ht_1	Foxn1het	13.1207	1.9246	fibroblasts	0	0	0	0.00637619	0.0419065	0.0191202
Ht_1.TGACGTTGTCATTCCC-1	Ht_1	Foxn1het	10.9999	-4.2983	haematopoietic 1	0	0	0	0.00880708	0.050403	0.011831
Ht_1.TCGCGATAGGCACACT-1	Ht_1	Foxn1het	5.46938	-6.4845	low quality 2	0	0	0	0.00863943	0.0440707	0
Ht_1.TAAGCCATCATGAACT-1	Ht_1	Foxn1het	6.95257	-8.35184	haematopoietic 1	0	0	0	0.0125288	0.0402888	0.0218677
Ht_1.AAGGGCCAGAAGCATA-1	Ht_1	Foxn1het	10.5928	-4.35079	haematopoietic 1	0	0	0	0.00194471	0.0413236	0
Ht_1.GGATTCGCAAGTAACC-1	Ht_1	Foxn1het	7.09554	-7.67813	haematopoietic 1	0	0	0	0.0104612	0.049667	0.011831
Ht_1.CAGCACTAGCGCCACA-1	Ht_1	Foxn1het	9.42555	2.87739	fibroblasts	0	0	0	0.0142165	0.026065	0.0143542
Ht_1.CAAGCCACACCTTCAA-1	Ht_1	Foxn1het	4.25836	-8.06189	low quality 2	0	0	0	0.0101706	0.0291254	0.00653228
Ht_1.TGAGGCGGTCAAGGAC-1	Ht_1	Foxn1het	2.59719	-10.8731	cTEC	0	0	0	0.00859472	0.026371	0.0113824
Ht_1.CGTACTAAGCCAGGTT-1	Ht_1	Foxn1het	6.52063	-11.4309	tuft	0	0	2.63419	0.00531442	0.141561	0.0191483
Ht_1.GGAACGATCAATCGGC-1	Ht_1	Foxn1het	2.40954	-5.93792	mTEC	0	0	0	0.0313501	0.0392031	0.0470717
Ht_1.AAGTGGGTCGACATTG-1	Ht_1	Foxn1het	2.77936	-7.25902	low quality 2	0	0	0	0.00888531	0.0418992	0.03468
Ht_1.CGTCCTGCAACATGAC-1	Ht_1	Foxn1het	7.18979	-7.76741	haematopoietic 1	0	0	0	0.0116459	0.0373158	0.017354
Ht_1.ACGTCCTCAACTACTT-1	Ht_1	Foxn1het	7.28384	-8.23957	haematopoietic 1	0	0	0	0.0138421	0.0382194	0.0187838
Ht_1.AGCAATTTCCTCAATC-1	Ht_1	Foxn1het	2.51476	-9.26286	cTEC	0	0	0	0.0100141	0.0130726	0.0303905
Ht_1.TCCCACGCAAGTCGTG-1	Ht_1	Foxn1het	8.29153	-11.9214	haematopoietic 2	0	0	0	0.00493442	0.0245129	0.0419131
Ht_1.GGGTAAGTCAGGCATC-1	Ht_1	Foxn1het	10.6914	2.90753	fibroblasts	0	0	0	0.0104724	0.0327324	0.00810227
Ht_1.ACCACAGCACTTCGAC-1	Ht_1	Foxn1het	5.87952	-7.52297	low quality 2	0	0	0	0.00726472	0.0274786	0.0177465
Ht_1.CCTCGGTTCACAGCGT-1	Ht_1	Foxn1het	10.7292	-5.6322	haematopoietic 1	0	0	0	0.00835443	0.0251614	0.0227368
Ht_1.AAATTCGCATGCTGTC-1	Ht_1	Foxn1het	5.23361	-6.0469	low quality 2	0	0	0	0.0211124	0.0270778	0.0480529
Ht_1.TGCTATAGTTCGTAAC-1	Ht_1	Foxn1het	8.30136	-12.0789	haematopoietic 2	0	0	0	0.00764472	0.0359313	0.00342034
Ht_1.CATTCGCCATCCACAC-1	Ht_1	Foxn1het	2.61447	-11.5079	cTEC	0	0	0	0.0125959	0.0239664	0
Ht_1.GGGTTAAGTTCCTTGC-1	Ht_1	Foxn1het	10.7754	-9.91503	haematopoietic 2	0	0	0	0.0129033	0.0547022	0.0218677
Ht_1.CTACGTTTCGCGCTCT-1	Ht_1	Foxn1het	3.61438	-9.02141	cTEC	0	0	0	0.00885737	0.0231065	0.0210267
Ht_1.ATACTCCTCACAGGGA-1	Ht_1	Foxn1het	10.9099	-4.39742	haematopoietic 1	0	0	0	0.00796884	0.0454552	0.0160924
Ht_1.ACGCAGCCACTATCAT-1	Ht_1	Foxn1het	2.20576	-11.5843	cTEC	0	0	0	0.0163456	0.0213868	0.0254002
Ht_1.TGTCTGTTCTGGGAAG-1	Ht_1	Foxn1het	3.38395	-10.3745	cTEC	0	0	0	0.0241692	0.0239591	0.0160644
Ht_1.ATGAACGGTATGGTGA-1	Ht_1	Foxn1het	8.73066	-12.2661	haematopoietic 2	0	0	0	0.0115844	0.0471458	0.0360257
Ht_1.GGGTCAGGTTCCCAGA-1	Ht_1	Foxn1het	11.0209	3.91195	fibroblasts	0	0	0	0.0121544	0.0368276	0
Ht_1.CTCCAAGGTTAAGGGC-1	Ht_1	Foxn1het	9.88143	3.23647	fibroblasts	0	0	0	0.00867296	0.0341242	0.0174381
Ht_1.GTCCTCTGTTGACGGG-1	Ht_1	Foxn1het	10.0396	-5.79371	haematopoietic 1	0	0	0	0.00419119	0.033002	0.0486136
Ht_1.TGTGCCAGTGAACCTT-1	Ht_1	Foxn1het	3.90633	-8.56655	low quality 2	0	0	0	0.0170944	0.0325794	0.040203
Ht_1.GTGGTCACAAGGTTAC-1	Ht_1	Foxn1het	12.5713	1.63349	fibroblasts	0	0	0	0.00320207	0.0163079	0.00880316
Ht_1.GCCGAGTCAGCAGTTG-1	Ht_1	Foxn1het	3.36053	-7.32048	low quality 2	0	0	0	0.0113553	0.036609	0.0342875
Ht_1.CTATAGTAGCAAGCCT-1	Ht_1	Foxn1het	9.71348	-5.47045	haematopoietic 1	0	0	0	0.00650472	0.0234854	0.027587
Ht_1.CGTAAACCACTTGATT-1	Ht_1	Foxn1het	5.42302	-7.67664	low quality 2	0	0	0	0.00581178	0.0324264	0.0357734
Ht_1.AGTCCTGGTGAGTCGG-1	Ht_1	Foxn1het	3.23359	-9.58698	cTEC	0	0	0	0.00566089	0.0178309	0.0371191
Ht_1.AAACGCCTCACAGATT-1	Ht_1	Foxn1het	9.23524	-7.41016	haematopoietic 1	0	0	0	0.0112938	0.0473352	0.0350444
Ht_1.CACGCAACAGCTATCC-1	Ht_1	Foxn1het	5.23129	-5.94814	low quality 2	0	0	0	0.0111821	0.0230118	0.0423898
Ht_1.CCTATAGAGTCAGTAT-1	Ht_1	Foxn1het	7.04893	-8.57337	haematopoietic 1	0	0	0	0.00789619	0.0591763	0.0366705
Ht_1.GCCGTACGTGCGCATC-1	Ht_1	Foxn1het	2.53057	-6.31513	poorly differentiated	0	0	0	0.012635	0.0362009	0.018952
Ht_1.TACCGGACAGGTAGGG-1	Ht_1	Foxn1het	9.47579	-5.05812	haematopoietic 1	0	0	0	0.0110256	0.0191206	0.00193445
Ht_1.CGTGGCTGTGATGACA-1	Ht_1	Foxn1het	4.9465	-7.02683	low quality 2	0	0	0	0.0216042	0.024236	0.0222883
Ht_1.AACCGATCAACTTACT-1	Ht_1	Foxn1het	6.33977	-6.98747	low quality 2	0	0	0	0.0073206	0.0423583	0.0349323
Ht_1.CTTGTCCGTTGGACCC-1	Ht_1	Foxn1het	5.96307	-7.22643	low quality 2	0	0	0	0.0121153	0.0310637	0.00863495
Ht_1.ATTATCCCAACCCTTA-1	Ht_1	Foxn1het	5.17518	-6.08919	low quality 2	0	0	0	0.0117968	0.0483335	0.00148588
Ht_1.TGCCGTTCACATTGGG-1	Ht_1	Foxn1het	7.34358	8.47315	fibroblasts	0	0	0	0.0146468	0.0355597	0.0264936
Ht_1.TAGCACGCAGGCTACA-1	Ht_1	Foxn1het	3.23522	-11.7765	cTEC	0	0	0	0.020358	0.0156812	0
Ht_1.CTTGGCGAGGGGACTA-1	Ht_1	Foxn1het	9.13786	-7.58642	haematopoietic 1	0	0	0	0.0123556	0.0680444	0.0137655
Ht_1.GCGGTTACATTCGGCT-1	Ht_1	Foxn1het	3.47593	-9.24265	low quality 2	0	0	0	0.020738	0.0257808	0
Ht_1.TGACGAAGTTTGCGAT-1	Ht_1	Foxn1het	3.26893	-9.28916	cTEC	0	0	0	0.0192571	0.0222904	0.0280916
Ht_1.TAGCTCCCACTAGCTC-1	Ht_1	Foxn1het	3.64673	-9.11165	cTEC	0	0	0	0.00792413	0.0184211	0.0174661
Ht_1.CCTACGAGTGATGCGG-1	Ht_1	Foxn1het	11.366	-4.47295	haematopoietic 1	0	0	0	0	0.039684	0.0247834
Ht_1.GGCAATAGTCAGCTTG-1	Ht_1	Foxn1het	11.5475	-9.29339	haematopoietic 2	0	0	0	0.0096062	0.0362374	0.0190081
Ht_1.ATGCAAGGTAAGTACG-1	Ht_1	Foxn1het	10.9864	-5.25886	haematopoietic 1	0	0	0	0.00499589	0.0339566	0
Ht_1.CAATGCCAGAACGATA-1	Ht_1	Foxn1het	3.15198	-9.65392	cTEC	0	0	0	0.0125177	0.0301383	0.0253441
Ht_1.ACAATCACAATTGGAC-1	Ht_1	Foxn1het	7.41215	-8.58684	haematopoietic 1	0	0	0	0.0132833	0.0434222	0.0447167
Ht_1.CTACAGGCATGGAGCC-1	Ht_1	Foxn1het	8.27793	-11.893	haematopoietic 2	0	0	0	0.00917031	0.0401213	0.0455858
Ht_1.TGGTCCCTCTGGCCTC-1	Ht_1	Foxn1het	5.78593	-6.58829	low quality 2	0	0	0	0.0264212	0.0460673	0.0142701
Ht_1.CCAGCAACAGCTACAG-1	Ht_1	Foxn1het	5.05223	-6.42077	low quality 2	0	0	0	0.023655	0.0341752	0.00518658
Ht_1.AGTGAGTAGCGAACTC-1	Ht_1	Foxn1het	10.9884	-8.6932	haematopoietic 2	0	0	0	0.00647678	0.0543378	0.0395862
Ht_1.TGCGATTGTCATGGCC-1	Ht_1	Foxn1het	3.87067	-8.63116	low quality 2	0	0	0	0.0204083	0.0309617	0
Ht_1.CCCTCAATCGAGTCCG-1	Ht_1	Foxn1het	4.42038	-7.33835	low quality 2	0	0	0	0.0184636	0.037243	0.00866298
Ht_1.CAGTTAACAAGTGTCG-1	Ht_1	Foxn1het	11.044	2.88805	fibroblasts	0	0	0	0.0192683	0.0305391	0
Ht_1.AGTCCTAAGTGACGAG-1	Ht_1	Foxn1het	9.6963	-5.24284	haematopoietic 1	0	0	0	0.0038056	0.0298395	0.0341753
Ht_1.AAGCCTGCACAAGGCC-1	Ht_1	Foxn1het	12.7082	3.18486	fibroblasts	0	0	0	0.0184803	0.0222831	0.0257366
Ht_1.CAGTAGCTCCACCGGA-1	Ht_1	Foxn1het	7.15139	-7.57612	haematopoietic 1	0	0	0	0.00472766	0.0270341	0.031512
Ht_1.CTTCTAATCCTTAACC-1	Ht_1	Foxn1het	5.34123	-6.6755	low quality 2	0	0	0	0.0105786	0.0269248	0.00807424
Ht_1.CGCTTCATCCCAGAGT-1	Ht_1	Foxn1het	10.2009	-5.72776	haematopoietic 1	0	0	0	0.00468854	0.025329	0.0293252
Ht_1.AGCATTTAGTGGCAAG-1	Ht_1	Foxn1het	10.7834	-9.83895	haematopoietic 2	0	0	0	0.0025203	0.0404127	0.00532675
Ht_1.ACGAGTGAGCCGATGT-1	Ht_1	Foxn1het	1.55776	-12.5762	cTEC	0	0	0	0.0129703	0.024134	0.00518658
Ht_1.ACCTGTCCAACATGCG-1	Ht_1	Foxn1het	6.24525	-7.0937	low quality 2	0	0	0	0.00768943	0.041892	0.0602204
Ht_1.TCTGTCCGTTGCGTCA-1	Ht_1	Foxn1het	2.52472	-5.68363	mTEC	0	0	1.85994	0.0163009	0.0257589	0.0319605
Ht_1.ATCATTCCATTGCCCG-1	Ht_1	Foxn1het	11.632	3.37517	fibroblasts	0	0	0	0.00715296	0.0163735	0.0106255
Ht_1.GTAACCTGTTGTGCAT-1	Ht_1	Foxn1het	5.66988	-3.9549	low quality 1	0	0	0	0.0305621	0.0750543	0.0107937
Ht_1.CAATGCCAGTGAATGA-1	Ht_1	Foxn1het	8.36818	-12.1404	haematopoietic 2	0	0	0	0.0105562	0.0236895	0.0101489
Ht_1.CGGCAAGGTCCATACG-1	Ht_1	Foxn1het	0.45429	-0.312458	poorly differentiated	0	0	0	0.020833	0.0379644	0.0652668
Ht_1.AAACGAATCATGGCAC-1	Ht_1	Foxn1het	-0.657722	-9.91618	low quality 1	0	0	0	0.0212745	0.0497253	0.0106815
Ht_1.AGTCAATTCCCTGTCA-1	Ht_1	Foxn1het	3.37081	-10.2904	cTEC	0	0	0	0.0173124	0.0277264	0.0270263
Ht_1.GGTTGGGGTCAGCGGA-1	Ht_1	Foxn1het	10.8733	-5.53253	haematopoietic 1	0	0	0	0.0159824	0.0259994	0.0150271
Ht_1.CTCGGCAAGCCCTTGC-1	Ht_1	Foxn1het	10.5591	-5.52417	haematopoietic 1	0	0	0	0.00438677	0.0410248	0.042614
Ht_1.GTATGAAAGCCAGTAC-1	Ht_1	Foxn1het	2.56243	-12.3498	cTEC	0	0	0	0.00681207	0.0205416	0.0147187
Ht_1.CACCCTTGTAAGCTGA-1	Ht_1	Foxn1het	-1.61393	4.61666	connective tissue	0	0	0	0.0254824	0.028834	0.0266057
Ht_1.GCGATGTTCCGCAACG-1	Ht_1	Foxn1het	1.57025	-11.4637	cTEC	0	0	0	0.0087959	0.032594	0.047324
Ht_1.TACTCCACAGGGCTTA-1	Ht_1	Foxn1het	5.24225	-6.49711	low quality 2	0	0	0	0.0132721	0.0282729	0.0153635
Ht_1.ACTATTCCAATAGTCA-1	Ht_1	Foxn1het	4.40442	-7.73425	low quality 2	0	0	0	0.0181897	0.0224434	0.0214192
Ht_1.AATGGGTAGCTGGACT-1	Ht_1	Foxn1het	8.78214	-7.87724	haematopoietic 1	0	0	0	0.00629237	0.0421907	0.017326
Ht_1.TCGATTAGTATGTGTC-1	Ht_1	Foxn1het	1.78739	-5.02357	poorly differentiated	0	0	0	0.0208833	0.0301383	0.0325212
Ht_1.ACTATTGGTTGGTAGA-1	Ht_1	Foxn1het	10.9337	-8.6618	haematopoietic 2	0	0	0	0.00579501	0.0297812	0.034736
Ht_1.ACCCATTTCAAGTAGA-1	Ht_1	Foxn1het	2.20197	-11.6513	cTEC	0	0	0	0.0279189	0.0207674	0.0250918
Ht_1.GTATGGGAGCCAACTA-1	Ht_1	Foxn1het	5.99429	-7.12047	low quality 2	0	0	0	0.00273265	0.0458778	0.0181951
Ht_1.GTATGGCTCAGGTTCA-1	Ht_1	Foxn1het	11.0208	-4.53225	haematopoietic 1	0	0	0	0.0123668	0.0257443	0.0084387
Ht_1.TCGGGCATCGAACCGT-1	Ht_1	Foxn1het	2.00259	-9.63597	cTEC	0	0	0	0.0145686	0.0304516	0.0105694
Ht_1.GTTAGGCTCCACCTAT-1	Ht_1	Foxn1het	6.31161	-10.1555	tuft	0	0	0	0.0130653	0.0827127	0.0313998
Ht_1.ATTGATGCACTAAGCG-1	Ht_1	Foxn1het	5.83226	-7.27354	low quality 2	0	0	0	0.00615266	0.0234199	0.0319325
Ht_1.ATCCGTCCAAGCATTA-1	Ht_1	Foxn1het	12.1221	1.39918	fibroblasts	0	0	0	0.0130094	0.0196744	0.0059155
Ht_1.ACTACATAGTTAGACT-1	Ht_1	Foxn1het	10.8362	-8.67404	haematopoietic 2	0	0	0	0.00345354	0.0454698	0.0373153
Ht_1.CCATTAAGTAACCGAA-1	Ht_1	Foxn1het	12.0207	1.09114	fibroblasts	0	0	0	0.0106065	0.034729	0.0120273
Ht_1.TAGTTCTCAGCACCAA-1	Ht_1	Foxn1het	5.08183	-7.52369	low quality 2	0	0	0	0.00837678	0.0357783	0.00325212
Ht_1.TACCCTTAGGATGGCA-1	Ht_1	Foxn1het	9.72068	-5.15743	haematopoietic 1	0	0	0	0.00964531	0.0476048	0.012616
Ht_1.GTACGTTGTTGGACGG-1	Ht_1	Foxn1het	2.95515	-11.7992	cTEC	0	0	0	0.0182959	0.0293586	0.00507443
Ht_1.AGTACCTGTTTCCTGC-1	Ht_1	Foxn1het	12.0148	0.961451	fibroblasts	0	0	0	0.0144736	0.0281199	0.0115787
Ht_1.CGTATCCCAATTCAAG-1	Ht_1	Foxn1het	3.16104	-10.2677	cTEC	0	0	0	0.0105059	0.0226912	0.00050464
Ht_1.TCTGCCATCCCGCTGT-1	Ht_1	Foxn1het	5.18684	-6.27706	low quality 2	0	0	0	0.0288968	0.0351516	0.0444363
Ht_1.TACAGCGCATCCATTG-1	Ht_1	Foxn1het	1.32492	-8.64038	postnatal prog.	0	0	0	0.0121153	0.0192081	0.0494827
Ht_1.CTGTCGCTCATATGGT-1	Ht_1	Foxn1het	2.56192	-9.92804	cTEC	0	0	0	0.0107574	0.0239372	0.00347641
Ht_1.GGTGCAGGTTCCAGAT-1	Ht_1	Foxn1het	3.0339	-12.1837	cTEC	0	0	0	0.0253706	0.021518	0
Ht_1.ACGGCTTAGTGCAATT-1	Ht_1	Foxn1het	8.88407	-4.47236	haematopoietic 1	0	0	0	0.00195589	0.0462568	0.0144944
Ht_1.CCTGGTTCATTGCGTC-1	Ht_1	Foxn1het	3.7206	-8.73524	low quality 2	0	0	0	0.0175415	0.0144789	0.0366705
Ht_1.TGGTGAGAGCTATCGA-1	Ht_1	Foxn1het	11.2486	4.34892	fibroblasts	0	0	0	0.00591795	0.0216783	0.0346239
Ht_1.CTCGAATGTGATTAGG-1	Ht_1	Foxn1het	5.75745	-7.39502	low quality 2	0	0	0	0.013613	0.025963	0.0162326
Ht_1.ATTCAGGTCACTGGTA-1	Ht_1	Foxn1het	8.18213	-11.6026	haematopoietic 2	0	0	0	0.012445	0.0330676	0.0625473
Ht_1.CTAGCCAGTGAAGCAC-1	Ht_1	Foxn1het	3.05715	-11.6623	cTEC	0	0	0	0.0146077	0.0240319	0.00580336
Ht_1.TACAAGCCATAAGTTG-1	Ht_1	Foxn1het	9.64494	-5.14334	haematopoietic 1	0	0	0	0.0151553	0.0282583	0.0123356
Ht_1.ACATTGGTCCGCAGAT-1	Ht_1	Foxn1het	9.12473	-7.63631	haematopoietic 1	0	0	0	0.00654943	0.0269467	0.0177465
Ht_1.TGTCAGGCAACCTGAG-1	Ht_1	Foxn1het	4.40335	-7.64556	low quality 2	0	0	0	0.0121656	0.0276025	0.0153074
Ht_1.ACGTTCAAGTAATCCG-1	Ht_1	Foxn1het	1.13622	-8.66892	postnatal prog.	0	0	0	0.0154571	0.0330968	0.00199052
Ht_1.AACCCTAAGTAACCCA-1	Ht_1	Foxn1het	3.76683	-7.8229	low quality 2	0	0	0	0.015418	0.0241194	0.0372312
Ht_1.GGATCGCCAGCTCAGA-1	Ht_1	Foxn1het	10.3238	-5.00101	haematopoietic 1	0	0	0	0.00582295	0.0192372	0.018167
Ht_1.CTTGACCCAAGTGATC-1	Ht_1	Foxn1het	1.76256	-12.0915	cTEC	0	0	0	0.0104277	0.0128248	0
Ht_1.AATGGCGAGCAAGTCC-1	Ht_1	Foxn1het	2.54232	-10.7634	cTEC	0	0	0	0.00675619	0.0175685	0.0151953
Ht_1.TGGGTGAAGTAGTAGA-1	Ht_1	Foxn1het	5.93392	-3.99205	low quality 1	0	0	0	0.0196874	0.0764898	0.011859
Ht_1.ATTCGTAGTAATGACG-1	Ht_1	Foxn1het	12.0654	1.46607	fibroblasts	0	0	0	0.0020453	0.0240975	0.00608371
Ht_1.ATGCAGCTCATGACGC-1	Ht_1	Foxn1het	2.66476	-11.0732	cTEC	0	0	0	0.0258624	0.0185814	0.0120273
Ht_1.CCCTACGCATCACATT-1	Ht_1	Foxn1het	1.8205	-10.4055	cTEC	0	0	0	0.0186089	0.017124	0.0104853
Ht_1.GGCGGTTCATGATATG-1	Ht_1	Foxn1het	2.51664	-12.2499	cTEC	0	0	0	0.00901943	0.021773	0
Ht_1.TGGGCGAGTGGAGAGA-1	Ht_1	Foxn1het	12.5361	3.30079	fibroblasts	0	0	0	0.00400677	0.0438011	0.0208024
Ht_1.ACTGGGTTCGATACGC-1	Ht_1	Foxn1het	10.8291	-9.9019	haematopoietic 2	0	0	0	0.00487295	0.036864	0.0191202
Ht_1.CTACGAATCCCGTAGG-1	Ht_1	Foxn1het	8.78462	-7.74299	haematopoietic 1	0	0	0	0.00991914	0.0501552	0.00381283
Ht_1.TCGCTCGCATTCGGTC-1	Ht_1	Foxn1het	8.48135	-12.3282	haematopoietic 2	0	0	0	0.0019	0.0388971	0.0416608
Ht_1.GTTAGGTCACATGATA-1	Ht_1	Foxn1het	2.71507	-5.78376	mTEC	0	0	0	0.00624766	0.0319819	0.0303064
Ht_1.CAACACGCAGCACTCT-1	Ht_1	Foxn1het	1.36532	-11.1389	cTEC	0	0	0	0.0123221	0.0142093	0
Ht_1.CGGTTCCTCTAGCCAA-1	Ht_1	Foxn1het	9.18705	-7.52064	haematopoietic 1	0	0	0	0.00925972	0.0412653	0
Ht_1.CAAACCGCATCCCGTG-1	Ht_1	Foxn1het	5.16496	-4.11452	low quality 1	0	0	0	0.0237892	0.049412	0.0115506
Ht_1.GTCTACCCAAGTCCCT-1	Ht_1	Foxn1het	11.3396	3.08415	fibroblasts	0	0	0	0.0138309	0.0402597	0.000616782
Ht_1.TGTCCAAAGTCATGGC-1	Ht_1	Foxn1het	7.25904	-8.70891	haematopoietic 1	0	0	0	0.0108021	0.0450836	0.0372032
Ht_1.GGGATTGAGATTGAGA-1	Ht_1	Foxn1het	10.5374	-4.57676	haematopoietic 1	0	0	0	0.0063706	0.0385109	0.0148869
Ht_1.CTTATGCTCGTTAGAT-1	Ht_1	Foxn1het	8.39563	-12.1201	haematopoietic 2	0	0	0	0.0152391	0.0497836	0.0573047
Ht_1.GCTTAATAGTACGCAC-1	Ht_1	Foxn1het	10.9573	-4.82002	haematopoietic 1	0	0	0	0.00151441	0.0330093	0.0233536
Ht_1.GTAGTAGGTTTGGAGA-1	Ht_1	Foxn1het	2.70342	-10.9463	cTEC	0	0	0	0.0119756	0.00661644	0
Ht_1.GGACGATGTAAGGTGC-1	Ht_1	Foxn1het	3.48057	-8.93535	cTEC	0	0	0	0.0139818	0.0199513	0.0476324
Ht_1.TGCACGTAGCCCTACC-1	Ht_1	Foxn1het	6.46202	-10.6539	tuft	0	0	0	0.01919	0.084549	0.0199052
Ht_1.TGCACGTAGTGGGTTC-1	Ht_1	Foxn1het	8.29955	-11.7735	haematopoietic 2	0	0	0	0.00948325	0.0282947	0.00255123
Ht_1.AATCGGCTCTCACAGA-1	Ht_1	Foxn1het	5.47634	-7.18796	low quality 2	0	0	0	0.0125959	0.0255768	0.0230172
Ht_1.TACAGTTAGCCATTGA-1	Ht_1	Foxn1het	6.08341	-4.0905	low quality 1	0	0	0	0.0284889	0.0602037	0.0249236
Ht_1.GCATTTAGTTCGAATC-1	Ht_1	Foxn1het	6.03227	-3.19577	low quality 1	0	0	0	0.0345577	0.0696475	0.0393058
Ht_1.TCATCAAGTGAAGTGC-1	Ht_1	Foxn1het	6.21888	-7.07545	low quality 2	0	0	0	0.0115174	0.0444569	0
Ht_1.CATTCTATCCAGATGC-1	Ht_1	Foxn1het	7.78495	-6.4119	haematopoietic 1	0	0	0	0.011333	0.0401723	0.018952
Ht_1.GGGCTCTGTGACTTCG-1	Ht_1	Foxn1het	11.2591	2.51901	fibroblasts	0	0	0	0.00873443	0.0397861	0.0202697
Ht_1.CACCAACAGTCGCAGT-1	Ht_1	Foxn1het	7.89018	-6.31928	haematopoietic 1	0	0	0	0.0117521	0.0392031	0.0274188
Ht_1.AGACATGGTTCTGTGG-1	Ht_1	Foxn1het	10.123	2.08983	fibroblasts	0	0	0	0.013328	0.0180276	0.0170456
Ht_1.AGTGACAGTAGGCGTG-1	Ht_1	Foxn1het	2.87404	-11.6588	cTEC	0	0	0	0.0209783	0.0261743	0.0121394
Ht_1.CCGTCGTTCGCTCCAC-1	Ht_1	Foxn1het	8.88349	-12.2096	haematopoietic 2	0	0	0	0.0159153	0.0323608	0.0251759
Ht_1.CTTGAGGCATAGAGTC-1	Ht_1	Foxn1het	11.2919	-4.54306	haematopoietic 1	0	0	0	0.00577825	0.0409592	0.0222883
Ht_1.AAGGGCCAGGCACACT-1	Ht_1	Foxn1het	2.58567	-12.0088	cTEC	0	0	0	0.013395	0.0165702	0.0305868
Ht_1.CTCGTTACAAGGTCTG-1	Ht_1	Foxn1het	2.08824	-12.5309	cTEC	0	0	0	0.0141774	0.0154262	0.0175783
Ht_1.AGTACCGCAACTACGG-1	Ht_1	Foxn1het	6.38992	-9.95068	tuft	0	0	0	0.0133336	0.0675489	0.00398105
Ht_1.ACTGTTAGTTAGTTCA-1	Ht_1	Foxn1het	7.11583	-7.40897	haematopoietic 1	0	0	0	0.00827061	0.0338327	0.0303064
Ht_1.ACGCTTGGTTTACTGA-1	Ht_1	Foxn1het	4.93393	-3.73534	low quality 1	0	0	0	0.0293215	0.0727006	0
Ht_1.GTAGTTACAGGCTACA-1	Ht_1	Foxn1het	6.59511	-10.6426	tuft	0	0	0	0.00816443	0.0686783	0.0322409
Ht_1.ACGCTTGGTCAAGGGT-1	Ht_1	Foxn1het	11.872	0.738028	fibroblasts	0	0	0	0.0220233	0.0319309	0.0288766
Ht_1.CTCCAAGGTGCAGGCA-1	Ht_1	Foxn1het	10.7749	-5.61078	haematopoietic 1	0	0	0	0.0128418	0.0358657	0.0492865
Ht_1.CCTTTAATCCCGCGTT-1	Ht_1	Foxn1het	1.85795	-12.206	cTEC	0	0	0	0.0178712	0.0209933	0
Ht_1.TCGTAATAGCGAATCC-1	Ht_1	Foxn1het	12.3854	3.44375	fibroblasts	0	0	0	0.0124003	0.0213941	0.0263254
Ht_1.ATAGCCATCGATGCTA-1	Ht_1	Foxn1het	1.49427	-7.51914	postnatal prog.	0	0	0	0.00640972	0.0237113	0.0678741
Ht_1.GTCCATTTCCCCAAGG-1	Ht_1	Foxn1het	8.86624	-12.473	haematopoietic 2	0	0	0	0.011903	0.0438302	0.0384928
Ht_1.GTTAGCGCAAGCGCGT-1	Ht_1	Foxn1het	10.9709	-4.99348	haematopoietic 1	0	0	0	0.00282206	0.0378696	0.000644818
Ht_1.CACCCATCATAGATCA-1	Ht_1	Foxn1het	5.16519	-6.21187	low quality 2	0	0	0	0.0124227	0.0329875	0
Ht_1.CGCTGCAAGAATCGCC-1	Ht_1	Foxn1het	1.51963	-9.12643	postnatal prog.	0	0	0	0.0102768	0.0108574	0
Ht_1.ATCGCCCTCCCTGGAG-1	Ht_1	Foxn1het	8.80851	-7.94112	haematopoietic 1	0	0	0	0.0120874	0.029191	0.0190361
Ht_1.AACTTTGGTTGGACCC-1	Ht_1	Foxn1het	2.62516	-7.29373	postnatal prog.	0	0	0	0.00779002	0.0303788	0.0152233
Ht_1.CTACCAAAGCTAGGCT-1	Ht_1	Foxn1het	8.88278	-7.75364	haematopoietic 1	0	0	0	0.0115286	0.0519551	0.0265216
Ht_1.GGATAGTAGCATTCGA-1	Ht_1	Foxn1het	1.40061	-8.02515	postnatal prog.	0	0	0	0.0128641	0.0327543	0.0282598
Ht_1.TATACAGCATGGTTGG-1	Ht_1	Foxn1het	2.90016	-8.0182	low quality 2	0	0	0	0.0115174	0.0512482	0.0297177
Ht_1.TACTCGCCATGTCGTC-1	Ht_1	Foxn1het	10.9045	3.03405	fibroblasts	0	0	0	0.00982414	0.034729	0.00776585
Ht_1.CATAACTAGGCAAGGC-1	Ht_1	Foxn1het	2.17047	-12.0599	cTEC	0	0	0	0.0187989	0.0181442	0
Ht_1.CGGGACTCATCACAGG-1	Ht_1	Foxn1het	2.93878	-8.8747	cTEC	0	0	0	0.0227609	0.0311439	0.00852281
Ht_1.TGCACAGCAACCTTCA-1	Ht_1	Foxn1het	6.12039	-7.0302	low quality 2	0	0	0	0.0170665	0.0283385	0.0343155
Ht_1.ATGTGGCTCGACTGGT-1	Ht_1	Foxn1het	8.96569	-11.9337	haematopoietic 2	0	0	0	0.0108524	0.0474882	0.0165129
Ht_1.CGATGAGAGGTTAATC-1	Ht_1	Foxn1het	8.61387	-11.7959	haematopoietic 2	0	0	0	0.0124953	0.0410248	0.0156719
Ht_1.TCGGTATGTAGCCTGC-1	Ht_1	Foxn1het	6.25945	-3.12752	low quality 1	0	0	0	0.0463377	0.0869464	0.0192044
Ht_1.CAGTCCTCATGCTCGT-1	Ht_1	Foxn1het	2.96792	-11.4863	cTEC	0	0	0	0.0249627	0.0219261	0
Ht_1.GGATTAGGTAATCGGA-1	Ht_1	Foxn1het	5.25957	-6.04763	low quality 2	0	0	0	0.0187933	0.0319892	0
Ht_1.ATCCACAAGTCGAACC-1	Ht_1	Foxn1het	6.20298	-3.14636	low quality 1	0	0	0	0.0330489	0.105244	0.0269141
Ht_1.CTGATAGTCGACTCAA-1	Ht_1	Foxn1het	10.8568	-8.74047	haematopoietic 2	0	0	0	0.0127133	0.0454479	0.0103732
Ht_1.GGGTATGAGATAGATG-1	Ht_1	Foxn1het	5.00447	-4.25687	low quality 1	0	0	0	0.0276954	0.0528513	0.0103732
Ht_1.GTCCAGTAGTCGAGGA-1	Ht_1	Foxn1het	1.25928	-9.46891	postnatal prog.	0	0	0	0.00173236	0.0169273	0.0114946
Ht_1.CGTGATTGTTGGTCTG-1	Ht_1	Foxn1het	9.59105	-8.95088	low quality 2	0	0	0	0.00366589	0.0286882	0.0199052
Ht_1.CCAATTAGTTTAGCCG-1	Ht_1	Foxn1het	1.42757	-11.9312	cTEC	0	0	0	0.0109697	0.0224434	0
Ht_1.CAGGAGGCAATCTAAG-1	Ht_1	Foxn1het	7.29512	-8.78082	haematopoietic 1	0	1.58085	0	0.0136297	0.0371919	0.00925173
Ht_1.CTTGGGCGTATGTGAG-1	Ht_1	Foxn1het	13.0441	2.24176	fibroblasts	0	0	0	0.00215706	0.0392541	0.0519499
Ht_1.GTAAGTTTCACTCATC-1	Ht_1	Foxn1het	5.07431	-7.6592	low quality 2	0	0	0	0.00481707	0.0324919	0.0177185
Ht_1.GGAGTCAAGTGCAAGG-1	Ht_1	Foxn1het	2.51189	-11.352	cTEC	0	0	0	0.0206653	0.0260212	0.00773781
Ht_1.TGCCCATCATCACACC-1	Ht_1	Foxn1het	4.88957	-3.83174	low quality 1	0	0	0	0.0226883	0.0790985	0
Ht_1.CCGTGCAAGGGGTCAA-1	Ht_1	Foxn1het	1.96389	-7.34419	postnatal prog.	0	0	0	0.0224815	0.0301966	0.0291009
Ht_1.GTGTCCTCAAACTACA-1	Ht_1	Foxn1het	2.90994	-11.018	cTEC	0	0	0	0.0137024	0.025533	0.0154476
Ht_1.AACGAACAGCGCTCGA-1	Ht_1	Foxn1het	3.00981	-11.881	cTEC	0	0	0	0.0152783	0.0241194	0.0199893
Ht_1.CGATTCCCACCACATC-1	Ht_1	Foxn1het	5.10068	-6.31148	low quality 2	0	0	0	0.02109	0.0363904	0.0264656
Ht_1.AAGTCAAAGCGCTCAG-1	Ht_1	Foxn1het	10.1145	-5.60524	haematopoietic 1	0	0	0	0.0141606	0.0355961	0.0171297
Ht_1.GGGTTTCAGCCCGTTC-1	Ht_1	Foxn1het	8.39342	-12.1679	haematopoietic 2	0	0	0	0.00837678	0.0435898	0.0308952
Ht_1.ACTGGTCAGTGAGTCC-1	Ht_1	Foxn1het	4.50885	-7.74667	low quality 2	0	0	0	0.0159712	0.016082	0.0383807
Ht_1.ATGCGGTTCCAGCGCA-1	Ht_1	Foxn1het	11.5533	4.97269	fibroblasts	0	0	0	0.00924855	0.0322952	0.038661
Ht_1.AAGGTTAAGAACGATA-1	Ht_1	Foxn1het	2.87281	-11.7824	cTEC	0	0	0	0.0135571	0.0109302	0.0145224
Ht_1.GCGCCTAAGTATGACT-1	Ht_1	Foxn1het	2.084	-7.54345	postnatal prog.	0	0	0	0.00724237	0.0337744	0.0306709
Ht_1.TGGCTAATCCAGATAT-1	Ht_1	Foxn1het	10.4832	-9.03689	haematopoietic 2	0	0	0	0.00553795	0.0602402	0
Ht_1.TACGAGTCAGGTTCCT-1	Ht_1	Foxn1het	11.0703	-9.32443	haematopoietic 2	0	0	0	0.00758884	0.0368057	0.00871906
Ht_1.TCAATCCTCGACTACA-1	Ht_1	Foxn1het	10.544	4.69364	fibroblasts	0	0	0	0.00986326	0.0141656	0
Ht_1.GCACTATGTTGACGTT-1	Ht_1	Foxn1het	5.18469	-6.28708	low quality 2	0	0	0	0.0246777	0.0244181	0.0129244
Ht_1.AAACCCTGTTGCTTAA-1	Ht_1	Foxn1het	2.82532	-9.30147	cTEC	0	0	0	0.0178992	0.030284	0.00860691
Ht_1.CGCATGGTCGACTGCG-1	Ht_1	Foxn1het	10.1349	-9.34679	haematopoietic 2	0	0	0	0.0211236	0.0261743	0.0269702
Ht_1.CGCTCATCAAGCCATG-1	Ht_1	Foxn1het	3.19174	-10.9054	cTEC	0	0	0	0.0116906	0.0242433	0.0130085
Ht_1.GTCATTTCAGCTAGAT-1	Ht_1	Foxn1het	5.2016	-6.13338	low quality 2	0	0	0	0.0188324	0.0295626	0.0109899
Ht_1.GCCGTCAAGCGCCACA-1	Ht_1	Foxn1het	5.29168	-6.02225	low quality 2	0	0	0	0.0109753	0.0445516	0.0180829
Ht_1.CGCGCAATCGTGCCGA-1	Ht_1	Foxn1het	13.1068	1.81457	fibroblasts	0	0	0	0.010735	0.036558	0.020466
Ht_1.TGGTTACGTTGTCTGG-1	Ht_1	Foxn1het	2.20369	-12.6139	cTEC	0	0	0	0.0186536	0.0152732	0.00726121
Ht_1.ATGCTTAGTTCACTAA-1	Ht_1	Foxn1het	6.76233	-7.13726	haematopoietic 1	0	0	0	0.0128586	0.0463223	0.00639211
Ht_1.GTAGTGAGTCAAGGCG-1	Ht_1	Foxn1het	12.2837	2.52106	fibroblasts	0	0	0	0.0192068	0.0423802	0.0225125
Ht_1.CACGGTTAGCAATCAT-1	Ht_1	Foxn1het	10.8779	-5.29986	haematopoietic 1	0	0	0	0.00369942	0.0364487	0.0163167
Ht_1.ATGATTGCAAGTTCCC-1	Ht_1	Foxn1het	2.84858	-11.6906	cTEC	0	0	0	0.0199165	0.0209715	0.00779388
Ht_1.GTAATGAAGGTGCTAC-1	Ht_1	Foxn1het	10.1729	-5.77266	haematopoietic 1	0	0	0	0.00735972	0.0226912	0.0213911
Ht_1.ATTGCCTTCCTGAGCG-1	Ht_1	Foxn1het	10.5808	-9.46161	haematopoietic 2	0	0	0	0.0135739	0.0459434	0.0170736
Ht_1.AAGTCCATCCTGCCGT-1	Ht_1	Foxn1het	8.94934	-7.76526	haematopoietic 1	0	0	0	0.0155521	0.0528076	0
Ht_1.TCGTTTCAGGTGAAGT-1	Ht_1	Foxn1het	2.63065	-11.0505	cTEC	0	0	0	0.0145127	0.0238935	0.0313437
Ht_1.TGTATGACAAACTGTA-1	Ht_1	Foxn1het	10.8823	-4.3693	haematopoietic 1	0	0	0	0.0045153	0.0437647	0.0200174
Ht_1.ACAGACAGTCTTACGG-1	Ht_1	Foxn1het	7.91368	-6.36503	haematopoietic 1	0	0	0	0.00780678	0.0279887	0.0237461
Ht_1.TGCCGTAGTCATCAAC-1	Ht_1	Foxn1het	12.5287	3.31989	fibroblasts	0	0	0	0.0119533	0.0286008	0.040203
Ht_1.CCGGTTAGTTAGCTTA-1	Ht_1	Foxn1het	2.51484	-12.8536	cTEC	0	0	0	0.0176309	0.0209569	0.0142981
Ht_1.TGTGAACCATCAATCT-1	Ht_1	Foxn1het	8.50287	-12.3462	haematopoietic 2	0	0	0	0.00973473	0.045324	0.0286804
Ht_1.CGATGGTTCCATCGAA-1	Ht_1	Foxn1het	1.45115	-8.73232	poorly differentiated	0	0	0	0.00519707	0.0314572	0.0348762
Ht_1.TGCCTTTAGCCATCGG-1	Ht_1	Foxn1het	11.0755	5.5527	fibroblasts	0	0	0	0.0118974	0.027311	0.0498192
Ht_1.TCCAATTCAATACCAA-1	Ht_1	Foxn1het	1.91728	-10.3354	cTEC	0	0	0	0.019028	0.0132037	0.0199893
Ht_1.CAAATGGGTAACGATG-1	Ht_1	Foxn1het	11.9021	3.65447	fibroblasts	0	0	0	0.00355412	0.0183992	0.0399507
Ht_1.ATGGTAGGTAAGTGTG-1	Ht_1	Foxn1het	8.38996	-11.7084	haematopoietic 2	0	0	0	0.0136186	0.0183555	0.0393899
Ht_1.GCACCATAGTAGAGGT-1	Ht_1	Foxn1het	8.51985	-12.0279	haematopoietic 2	0	0	0	0.00948884	0.0463005	0.0611175
Ht_1.AATCATCAGCCAGGAA-1	Ht_1	Foxn1het	3.93463	-7.76626	low quality 2	0	0	0	0.0256445	0.0237915	0
Ht_1.GTTCCAAAGCTATGCA-1	Ht_1	Foxn1het	8.67268	-1.10303	connective tissue	0	0	0	0.0121544	0.013313	0.0405394
Ht_1.AGCGCCTGTCTGTGCA-1	Ht_1	Foxn1het	7.26819	-8.57201	haematopoietic 1	0	0	0	0.00828178	0.0439177	0.0352126
Ht_1.GGCTGAGGTCCATCAG-1	Ht_1	Foxn1het	8.65271	-12.0509	haematopoietic 2	0	0	0	0.0117521	0.0492225	0.0300261
Ht_1.GTAGGTGAGGGTACTC-1	Ht_1	Foxn1het	2.60798	-11.6552	cTEC	0	0	0	0.00600178	0.0124605	0.0135972
Ht_1.GGGTACGGTTCGTCTC-1	Ht_1	Foxn1het	2.61692	-5.72301	mTEC	0	0	0	0.0198159	0.030131	0.0355491
Ht_1.TGTCGTCCAAACTACA-1	Ht_1	Foxn1het	10.8854	-9.00747	haematopoietic 2	0	0	0	0.0066556	0.0477506	0.0415487
Ht_1.CTCATGTTCGATGGAG-1	Ht_1	Foxn1het	1.22022	-7.57503	postnatal prog.	0	0	0	0.00900825	0.0310929	0.00939191
Ht_1.GGAACATAGTTGCTGA-1	Ht_1	Foxn1het	7.01945	-7.97861	haematopoietic 1	0	0	0	0.00553795	0.0511972	0.0216995
Ht_1.CAATCCTTCATATAGC-1	Ht_1	Foxn1het	12.2419	1.14809	fibroblasts	0	0	0	0.0105618	0.0327616	0
Ht_1.AGGACTAGTTATGAGG-1	Ht_1	Foxn1het	11.1532	-4.55933	haematopoietic 1	0	0	0	0.00774531	0.0299051	0
Ht_1.GCTTCCATCAGCAGGA-1	Ht_1	Foxn1het	9.13443	-7.68913	haematopoietic 1	0	0	0	0.00763913	0.0377895	0.0230452
Ht_1.TGGTTAACATGACGAT-1	Ht_1	Foxn1het	1.35562	-12.2644	cTEC	0	0	0	0.0067506	0.0133276	0.00518658
Ht_1.TGCTCCATCGTAGTGC-1	Ht_1	Foxn1het	8.8638	-12.0606	haematopoietic 2	0	0	0	0.011998	0.0445516	0.00950405
Ht_1.TGGCTTGGTCAGGGCA-1	Ht_1	Foxn1het	11.9738	4.02398	fibroblasts	0	0	0	0.0145965	0.037651	0.0211388
Ht_1.TGAGCATCATTAAGCA-1	Ht_1	Foxn1het	9.84948	-8.24969	haematopoietic 1	0	0	0	0.00945531	0.0290599	0.0269141
Ht_1.CCTCTTGAGTGATTCG-1	Ht_1	Foxn1het	2.64913	-5.66426	mTEC	0	0	0	0.0218165	0.0494047	0.00134571
Ht_1.AATTCCTCAAGTGCCA-1	Ht_1	Foxn1het	5.21695	-6.12978	low quality 2	0	0	0	0.0181394	0.0324701	0.0115226
Ht_1.TGTCCTTAGGGCCATT-1	Ht_1	Foxn1het	5.68674	-4.03168	low quality 1	0	0	0	0.0237333	0.0390938	0.0285963
Ht_1.CTAGTCAAGGATCAGG-1	Ht_1	Foxn1het	2.50241	-11.7411	cTEC	0	0	0	0.0162227	0.00303861	0.00773781
Ht_1.TATAGGGGTCATCCCT-1	Ht_1	Foxn1het	12.4069	3.02263	fibroblasts	0	0	0	0.0215483	0.0264876	0.0351285
Ht_1.CGTCATGGTAATGCCT-1	Ht_1	Foxn1het	7.1682	-7.49682	haematopoietic 1	0	0	0	0.0107294	0.0389772	0.023662
Ht_1.GGATGTGAGGCACATC-1	Ht_1	Foxn1het	2.92668	-11.6982	cTEC	0	0	0	0.0215371	0.0164828	0
Ht_1.ATCTCATCAACCCGTT-1	Ht_1	Foxn1het	12.8152	4.22938	fibroblasts	0	0	0	0.00858914	0.0393051	0.018924
Ht_1.CTGTGGGTCAGCACGT-1	Ht_1	Foxn1het	5.63359	-3.8969	low quality 1	0	0	0	0.0297574	0.0716149	0
Ht_1.CACGATTGTCTGGCTA-1	Ht_1	Foxn1het	5.24877	-6.13207	low quality 2	0	0	0	0.00752178	0.026954	0
Ht_1.GCTTACTTCAATCTGG-1	Ht_1	Foxn1het	8.27199	-11.7562	haematopoietic 2	0	0	0	0.0200059	0.0257808	0.0285963
Ht_1.GGTACTATCTCATCGT-1	Ht_1	Foxn1het	5.30379	-4.03907	low quality 1	0	0	0	0.0287292	0.0726132	0
Ht_1.CTTGCCTGTAAGTCGA-1	Ht_1	Foxn1het	12.7633	2.21131	fibroblasts	0	0	0	0.0111206	0.0192518	0.0123917
Ht_1.GGAATTGGTTAGAGAT-1	Ht_1	Foxn1het	3.78452	-8.86339	low quality 2	0	0	0	0.011143	0.0240247	0.0330539
Ht_1.TGCCATAAGCGACTAC-1	Ht_1	Foxn1het	8.84367	-12.4198	haematopoietic 2	0	0	0	0.0130597	0.0444933	0.0109619
Ht_1.ACGCGGTCATCCACAC-1	Ht_1	Foxn1het	6.27786	-7.27712	low quality 2	0	0	0	0.00502942	0.0280834	0.0170456
Ht_1.TCTGCAAAGGCTACGT-1	Ht_1	Foxn1het	2.80567	-11.9292	cTEC	0	0	0	0.0206597	0.0160092	0.00185035
Ht_1.AACTAGCCAGCACTCT-1	Ht_1	Foxn1het	8.00037	-5.81494	haematopoietic 1	0	0	0	0.00250912	0.0583893	0
Ht_1.AGTCGTTGTTTGAGAG-1	Ht_1	Foxn1het	1.91958	-8.29911	low quality 2	0	0	0	0.0170386	0.0138377	0.0175222
Ht_1.CGGGTGAGTAGCGACG-1	Ht_1	Foxn1het	2.56431	-12.5905	cTEC	0	0	0	0.0190224	0.0148943	0.0109899
Ht_1.AGGAGTTAGCGGTCAT-1	Ht_1	Foxn1het	3.1174	-6.31323	mTEC	0	0	0	0.0146803	0.0577845	0.0521181
Ht_1.GTGAATCCAAACTCGG-1	Ht_1	Foxn1het	12.2724	4.63861	fibroblasts	0	0	0	0.0146524	0.0391302	0.0336707
Ht_1.GTACATTAGGTCGAAG-1	Ht_1	Foxn1het	10.5694	-8.90301	haematopoietic 2	0	0	0	0.0103941	0.0302695	0.0293252
Ht_1.TACCCAGGTTTACGGT-1	Ht_1	Foxn1het	2.05166	-11.7219	cTEC	0	0	0	0.0274495	0.00538496	0.0163447
Ht_1.GCTACCCTCAATCAGT-1	Ht_1	Foxn1het	10.1415	-9.06202	haematopoietic 2	0	0	0	0.0115844	0.0453095	0.0319886
Ht_1.ACGTTCAAGCCTGCGA-1	Ht_1	Foxn1het	12.4061	3.12403	fibroblasts	0	0	0	0.0149206	0.0324919	0.0276991
Ht_1.AGAAGGTTCACAGATT-1	Ht_1	Foxn1het	8.62556	-12.3142	haematopoietic 2	0	0	0	0.00840472	0.0434805	0.0285122
Ht_1.CTAATTGGTTGCTGTG-1	Ht_1	Foxn1het	12.1082	3.54679	fibroblasts	0	0	0	0.0198215	0.0322005	0.0104853
Ht_1.CTCTAATCAAGGTAGA-1	Ht_1	Foxn1het	0.990389	-12.1657	cTEC	0	0	0	0.00701884	0.0184502	0.00482211
Ht_1.TGCTACCCACAACCAG-1	Ht_1	Foxn1het	5.0262	-4.18056	low quality 1	0	0	0	0.0189386	0.0640002	0.014158
Ht_1.TCTCCAACACCTCATA-1	Ht_1	Foxn1het	7.51815	-5.91815	haematopoietic 1	0	0	0	0.00947767	0.0349257	0
Ht_1.AGCAAGGTCATCTACC-1	Ht_1	Foxn1het	2.72218	-12.0335	cTEC	0	0	0	0.0134733	0.0258828	0.0240825
Ht_1.TCGCTCTGTGGACTGG-1	Ht_1	Foxn1het	2.81475	-12.3126	cTEC	0	0	0	0.0249403	0.0207383	0.0141299
Ht_1.AGCGATAGTATAGTCC-1	Ht_1	Foxn1het	9.49056	-8.89981	low quality 2	0	0	0	0.00615266	0.0318434	0.037063
Ht_1.ATGGTAGGTAATGCGA-1	Ht_1	Foxn1het	10.9132	-5.24282	haematopoietic 1	0	0	0	0.00674501	0.0337817	0.00103732
Ht_1.TCCCCTAAGGAGTACG-1	Ht_1	Foxn1het	9.70766	-5.80035	haematopoietic 1	0	0	0	0.00458795	0.0371701	0.0335866
Ht_1.TAGGGGATCTGGGACT-1	Ht_1	Foxn1het	5.31318	-7.90331	low quality 2	0	0	0	0.0149541	0.0356836	0.0292691
Ht_1.GCATGTCAGGATTGCC-1	Ht_1	Foxn1het	12.7004	3.03335	fibroblasts	0	0	0	0.00573913	0.0248262	0.025204
Ht_1.CGTACCTCAGCCATTC-1	Ht_1	Foxn1het	5.14411	-6.17149	low quality 2	0	0	0	0.0183294	0.0248408	0.026017
Ht_1.AGGCGCAGTCTAGAGA-1	Ht_1	Foxn1het	10.7307	-9.73905	haematopoietic 2	0	0	0	0.00748825	0.0594532	0.0205501
Ht_1.TGAGCGAAGCGAATCC-1	Ht_1	Foxn1het	12.1569	4.81116	fibroblasts	0	0	0	0.0120427	0.031756	0.0345118
Ht_1.ACGGAGGCATCGAAGT-1	Ht_1	Foxn1het	10.932	-4.55539	haematopoietic 1	0	0	0	0.00743237	0.0261451	0
Ht_1.AGGACATAGCGGAGAC-1	Ht_1	Foxn1het	8.4304	-12.2289	haematopoietic 2	0	0	0	0.00675619	0.0341315	0.0326614
Ht_1.TCGTGCCTCCCAGATA-1	Ht_1	Foxn1het	5.43034	-10.0175	ciliated	0	0	0	0.141914	0.0232158	0.0117189
Ht_1.AATGCAAAGGCGATCT-1	Ht_1	Foxn1het	9.48624	-4.75343	haematopoietic 1	0	0	0	0.0217327	0.0302476	0.0303625
Ht_1.ATAACCACAAGCCACA-1	Ht_1	Foxn1het	9.88358	-9.12697	haematopoietic 2	0	0	0	0.00827061	0.0447921	0.0541647
Ht_1.GTGGTTGCAACTGGAT-1	Ht_1	Foxn1het	2.6628	-6.10439	mTEC	0	0	0	0.0134677	0.0523704	0.0809106
Ht_1.CCATAAGTCGAACCCG-1	Ht_1	Foxn1het	11.066	-4.36446	haematopoietic 1	0	0	0	0.0047053	0.0406459	0.0190361
Ht_1.TCCCTTGAGATTGAAG-1	Ht_1	Foxn1het	10.9216	-4.70647	haematopoietic 1	0	0	0	0.0118303	0.0499876	0.0447728
Ht_1.TCCATCCGTAGCTGGG-1	Ht_1	Foxn1het	5.91543	-3.6411	low quality 1	0	0	0	0.0304895	0.0620619	0.054389
Ht_1.CTATCAAGTGGCGCTT-1	Ht_1	Foxn1het	10.7783	-8.71874	haematopoietic 2	0	0	0	0.0160606	0.0258682	0.0146906
Ht_1.GGGACAATCTAACCTC-1	Ht_1	Foxn1het	7.79339	-7.04465	haematopoietic 1	0	0	0	0.0113497	0.0503665	0.0298579
Ht_1.TCGTCAAAGGGGCAAC-1	Ht_1	Foxn1het	10.0628	-5.79705	haematopoietic 1	0	0	0	0.00667795	0.00903566	0.00824245
Ht_1.AAGTCATTCGCTGGCA-1	Ht_1	Foxn1het	12.61	1.87833	fibroblasts	0	0	0	0.0145294	0.0276608	0.0403712
Ht_1.AAGTCAAAGTAGCGGA-1	Ht_1	Foxn1het	6.25673	-9.67726	tuft	0	0	1.88475	0.00865061	0.0632569	0.014971
Ht_1.CACCGCTTCAGCCATA-1	Ht_1	Foxn1het	10.7484	-9.65469	haematopoietic 2	0	0	0	0.00459913	0.0519478	0
Ht_1.CATTTGGAGAAGGATC-1	Ht_1	Foxn1het	12.0453	5.0592	fibroblasts	0	0	0	0.0194136	0.0222102	0.00919566
Ht_1.TCCTGTTAGTACGGTC-1	Ht_1	Foxn1het	1.46325	-11.7116	cTEC	0	0	0	0.0173012	0.0195287	0
Ht_1.AAATGGATCCTTCAAC-1	Ht_1	Foxn1het	2.16686	-5.89743	mTEC	0	0	0	0.00393413	0.0375199	0
Ht_1.GGGTTAGAGTGAACTT-1	Ht_1	Foxn1het	10.6682	-9.54889	haematopoietic 2	0	0	0	0.0124003	0.0356763	0.0923211
Ht_1.CCATCGCTCTTGATCC-1	Ht_1	Foxn1het	4.84661	-3.75167	low quality 1	0	0	0	0.0217886	0.0342408	0.0227088
Ht_1.TGATGGTCACAATCAA-1	Ht_1	Foxn1het	10.9613	-8.82561	haematopoietic 2	0	0	0	0.0120427	0.0457904	0.00103732
Ht_1.AACTGCATCCATAGCA-1	Ht_1	Foxn1het	4.98396	-3.83888	low quality 1	0	0	0	0.0298189	0.0578064	0.0388012
Ht_1.CCTATGGGTGGCTGCT-1	Ht_1	Foxn1het	11.2757	-9.00586	haematopoietic 2	0	0	0	0.0119756	0.025431	0.0216995
Ht_1.CTTACGCCATTACCTG-1	Ht_1	Foxn1het	7.62371	-6.06293	haematopoietic 1	0	0	0	0.0178489	0.0319163	0.0155037
Ht_1.CCTAATGAGGGGATGC-1	Ht_1	Foxn1het	10.5848	-5.20753	haematopoietic 1	0	0	0	0.0143953	0.0391375	0.0166531
Ht_1.TCACACAAGGTTAGTT-1	Ht_1	Foxn1het	9.18789	-7.51328	haematopoietic 1	0	0	0	0.0133559	0.060211	0
Ht_1.ACCCAACAGGTGAGAT-1	Ht_1	Foxn1het	1.97346	-12.4026	cTEC	0	0	0	0.0159265	0.0109229	0.00773781
Ht_1.AAATGGGCATTAGAGC-1	Ht_1	Foxn1het	6.07401	-3.52653	low quality 1	0	0	0	0.042996	0.0841993	0.0601363
Ht_1.ATCGGGCCATGACCTC-1	Ht_1	Foxn1het	11.4676	-4.62954	haematopoietic 1	0	0	0	0.00174353	0.0375271	0.0172419
Ht_1.GGCGTGAGTTCGTGCA-1	Ht_1	Foxn1het	12.0889	0.854581	fibroblasts	0	0	0	0.023465	0.0299197	0.0112423
Ht_1.TGTCATGAGGTACGAG-1	Ht_1	Foxn1het	1.92792	-12.2974	cTEC	0	0	0	0.00738766	0.0114695	0
Ht_1.ATCGTTAGTCATGTGT-1	Ht_1	Foxn1het	3.1976	-5.84032	mTEC	0	0	0	0.0166139	0.0616465	0.0879475
Ht_1.AGGTAGTAGATAGGCG-1	Ht_1	Foxn1het	12.1395	1.36061	fibroblasts	0	0	0	0.00178824	0.0404054	0.0192324
Ht_1.GCAATCATCCCCAGGA-1	Ht_1	Foxn1het	5.01603	-4.14712	low quality 1	0	0	0	0.0199836	0.0542504	0.0172138
Ht_1.TCGCTAGGTTAGAGGC-1	Ht_1	Foxn1het	11.4413	6.08831	fibroblasts	0	0	0	0.0048003	0.023245	0.0124758
Ht_1.GTGCCATAGCGCCATG-1	Ht_1	Foxn1het	5.76627	-3.99912	low quality 1	0	0	0	0.0288521	0.0352537	0.0486136
Ht_1.TACACAACAGGAATCT-1	Ht_1	Foxn1het	5.4904	-4.08235	low quality 1	0	0	0	0.0318474	0.0595698	0.0129805
Ht_1.CAAGGGATCCATTCCG-1	Ht_1	Foxn1het	1.81822	-11.6937	cTEC	0	0	0	0.0145015	0.0167743	0.035493
Ht_1.GTAATGTTCCGTCAGG-1	Ht_1	Foxn1het	2.81257	-11.7836	cTEC	0	0	0	0.0204697	0.0118338	0.00535479
Ht_1.GTTCTAAGTTTGAGCT-1	Ht_1	Foxn1het	1.56086	-12.1053	cTEC	0	0	0	0.0227553	0.0152003	0.0211949
Ht_1.ACTTTCGCAGTAAGGA-1	Ht_1	Foxn1het	12.1487	3.38982	fibroblasts	0	0	0	0.00791296	0.0248481	0
Ht_1.AGCGTTGCACTAGGGC-1	Ht_1	Foxn1het	2.20387	-12.2624	cTEC	0	0	0	0.0129089	0.0226912	0.0148028
Ht_1.ACCCGTTCAGCTCAAG-1	Ht_1	Foxn1het	12.5875	4.52962	fibroblasts	0	0	0	0.0113665	0.0257006	0.0304466
Ht_1.TGATCCGGTCAACTAC-1	Ht_1	Foxn1het	5.3832	-3.85283	low quality 1	0	0	0	0.0271309	0.0809639	2.80355e-05
Ht_1.GGAACGATCACTCCGC-1	Ht_1	Foxn1het	9.03296	-8.0039	haematopoietic 1	0	0	0	0.00321324	0.0338837	0.0324091
Ht_1.GGGTTGAAGGAGCTTC-1	Ht_1	Foxn1het	12.1768	3.46175	fibroblasts	0	0	0	0.00737649	0.0318361	0.00569122
Ht_1.AGAAGTTGTCTCACGA-1	Ht_1	Foxn1het	5.85422	-3.99055	low quality 1	0	0	0	0.037296	0.0522611	0.000813031
Ht_1.CGGTGCATCACGTAGC-1	Ht_1	Foxn1het	10.9817	-4.82524	haematopoietic 1	0	0	0	0.00467177	0.0413454	0.0129805
Ht_1.TATCCATCAATACGCG-1	Ht_1	Foxn1het	8.58763	-12.5274	haematopoietic 2	0	0	0	0.0103215	0.0385327	0.0280075
Ht_1.GCACGTTAGTGCCATA-1	Ht_1	Foxn1het	12.3364	2.51279	fibroblasts	0	0	0	0.00402913	0.0179329	0.0182511
Ht_1.GCGTTCTCACAACGTG-1	Ht_1	Foxn1het	5.04035	-3.80708	low quality 1	0	0	0	0.040811	0.0951295	0.0115226
Ht_1.CAAGCAAGTTCCCATC-1	Ht_1	Foxn1het	2.67048	-5.97721	mTEC	0	0	0	0.0112044	0.0441873	0.0139617
Ht_1.TCCTCTTCAGGTATGT-1	Ht_1	Foxn1het	10.8769	-4.74675	haematopoietic 1	0	0	0	0.0121824	0.01974	0.0447447
Ht_1.CTCATCACATCGAACG-1	Ht_1	Foxn1het	4.83769	-4.03083	low quality 1	0	0	0	0.0224424	0.0609689	0.00745746
Ht_1.GGACAATAGTAATTGC-1	Ht_1	Foxn1het	1.18055	-8.44578	postnatal prog.	0	0	0	0.0114503	0.0354723	0
Ht_1.GCTTGTAAGTACGGGA-1	Ht_1	Foxn1het	8.837	-12.3983	haematopoietic 2	0	0	0	0.0127244	0.0353702	0.0374555
Ht_1.GTTCATGAGGTGCTTA-1	Ht_1	Foxn1het	12.1421	4.96442	fibroblasts	0	0	0	0.0162953	0.0241558	0.0533236
Ht_1.TCGGGGTCATTCGGCT-1	Ht_1	Foxn1het	7.46164	-8.72923	haematopoietic 1	0	0	0	0.00503501	0.0461985	0.0226247
Ht_1.CGCCAATAGCTATGAT-1	Ht_1	Foxn1het	11.8248	4.77117	fibroblasts	0	0	0	0.0126071	0.0390501	0.0196249
Ht_1.AATCGAGGTGACGATA-1	Ht_1	Foxn1het	8.62491	-7.5412	haematopoietic 1	0	0	0	0.00911443	0.0391448	0.0131487
Ht_1.TGCCAGGTCGATAGCC-1	Ht_1	Foxn1het	12.0592	2.08856	fibroblasts	0	0	0	0.00797443	0.0211974	0.0104573
Ht_1.TGTAAGCCAACTGTCC-1	Ht_1	Foxn1het	4.99175	-3.66521	low quality 1	0	0	0	0.0417945	0.0588703	0.0111862
Ht_1.GGTCGATTCAGCGGAA-1	Ht_1	Foxn1het	2.69739	-5.74253	mTEC	0	0	0	0.0111262	0.0435971	0.0353528
Ht_1.TGAGGTAGTTGCAGGG-1	Ht_1	Foxn1het	7.32484	-8.71232	haematopoietic 1	0	0	0	0.00538707	0.0368349	0.037091
Ht_1.AAGGTAATCAATTAGC-1	Ht_1	Foxn1het	12.1021	1.43277	fibroblasts	0	0	0	0.013015	0.031705	0.0571925
Ht_1.GGGACAATCCCGCATC-1	Ht_1	Foxn1het	7.92798	-5.77939	haematopoietic 1	0	0	0	0.00648237	0.0415568	0.0397544
Ht_1.GTCGATGCAATGTAGC-1	Ht_1	Foxn1het	1.50971	-12.1382	cTEC	0	0	0	0.018525	0.0231284	0
Ht_1.CCGTAGTAGAACCTCA-1	Ht_1	Foxn1het	9.31961	-5.06821	haematopoietic 1	0	0	0	0.00815884	0.0329292	0.0152794
Ht_1.TGAGGCAAGGAGTAGT-1	Ht_1	Foxn1het	11.2715	-4.45386	haematopoietic 1	0	0	0	0.00449854	0.0416952	0.0132047
Ht_1.GCGATAAGTTCGCTCT-1	Ht_1	Foxn1het	6.02847	-3.29425	low quality 1	0	0	0	0.0247559	0.0567061	0.000925173
Ht_1.GGTATCTGTTCGTGGC-1	Ht_1	Foxn1het	5.97864	-3.29195	low quality 1	0	0	0	0.0422024	0.0743402	0.0166812
Ht_1.TCGGGGTCAACTACGG-1	Ht_1	Foxn1het	5.262	-3.74833	low quality 1	0	0	0	0.0379442	0.045652	0.00869102
Ht_1.CCTGGCAAGCTGGAAG-1	Ht_1	Foxn1het	6.23285	-4.14152	low quality 1	0	0	0	0.0327583	0.0532958	0.0155317
Ht_1.ATGTTAGCAAGTGTGT-1	Ht_1	Foxn1het	2.73664	-12.7928	cTEC	0	0	0	0.0137359	0.0192226	0.00156999
Ht_1.CGTCCATCATCCGGTT-1	Ht_1	Foxn1het	2.44788	-11.9641	cTEC	0	0	0	0.0177818	0.00966233	0.00958816
Ht_1.CTGGTCAGTAACGATG-1	Ht_1	Foxn1het	5.68375	-3.94636	low quality 1	0	0	0	0.0275165	0.0586225	0.0462587
Ht_1.CGAGGGTAGTAGAGTA-1	Ht_1	Foxn1het	1.21268	-11.7039	cTEC	0	0	0	0.0252868	0.0179839	0.0132889
Ht_1.TGAAACCCATAGGTGT-1	Ht_1	Foxn1het	5.51869	-3.90136	low quality 1	0	0	0	0.02128	0.0592273	0.0167933
Ht_1.CCTGTGAGTTCGCTAG-1	Ht_1	Foxn1het	6.15877	-4.03387	low quality 1	0	0	0	0.0344068	0.0950639	0.0191763
Ht_1.GTAAGGTAGTCAACTG-1	Ht_1	Foxn1het	4.99299	-3.71415	low quality 1	0	0	0	0.0268403	0.0588047	0.0314279
Ht_1.CTCTAGAAGGGCTCCA-1	Ht_1	Foxn1het	5.98835	-3.29378	low quality 1	0	0	0	0.0242809	0.0548188	0
Ht_2.AGCGATGAGCGGTAGA-1	Ht_2	Foxn1het	1.71442	-7.27157	postnatal prog.	0	0	0	0.0074156	0.0538642	0.0511368
Ht_2.GCATTAACACATATAG-1	Ht_2	Foxn1het	11.4388	-4.59433	haematopoietic 1	0	0	0	0	0.0501989	0.0301943
Ht_2.ATGCCAGCATCCATCA-1	Ht_2	Foxn1het	1.46328	-11.0654	cTEC	0	0	0	0.0183183	0.0481805	0.0414085
Ht_2.TCTGACAAGCATCCAA-1	Ht_2	Foxn1het	11.8587	-4.00862	haematopoietic 1	0	0	0	0.0024253	0.0399172	0
Ht_2.TGATCATAGCGGATTC-1	Ht_2	Foxn1het	1.47268	-12.5061	cTEC	0	0	0	0.00915914	0.0153825	0.0249516
Ht_2.ACTATCTCAAGCGTAT-1	Ht_2	Foxn1het	11.7125	0.637981	fibroblasts	0	0	0	0.0112491	0.0467668	0.000280355
Ht_2.AATGGGGTCCCGCACT-1	Ht_2	Foxn1het	12.256	3.23347	fibroblasts	0	0	0	0.0097459	0.0362665	0.0174101
Ht_2.GGAACATAGTATGATC-1	Ht_2	Foxn1het	2.04367	-12.6529	cTEC	0	0	0	0.01919	0.0277992	0.0340352
Ht_2.AATACGAAGCAACTGC-1	Ht_2	Foxn1het	2.23534	-11.394	cTEC	0	0	0	0.00714737	0.0397423	0
Ht_2.CATAAGCCAGTTGGGC-1	Ht_2	Foxn1het	1.81174	-12.8555	cTEC	0	0	0	0.00992473	0.0312605	0.0293813
Ht_2.CTTATGCTCGACCGAT-1	Ht_2	Foxn1het	10.3718	-4.88721	haematopoietic 1	0	0	0	0.00341442	0.0594022	0.0349884
Ht_2.GGTTCAATCGATGCAC-1	Ht_2	Foxn1het	3.12131	-12.4085	cTEC	0	0	0	0.0208106	0.0194777	0.0197931
Ht_2.TAGCAGTCATTAACCT-1	Ht_2	Foxn1het	1.1196	-9.19438	postnatal prog.	0	0	0	0.0114224	0.0269685	0.0347641
Ht_2.AATGTGTTCCTTCACG-1	Ht_2	Foxn1het	2.63905	-12.0397	cTEC	0	0	0	0.0108691	0.0278065	0
Ht_2.CTGATTTCACATTGCC-1	Ht_2	Foxn1het	3.12435	-12.4704	cTEC	0	0	0	0.0122383	0.0204395	0.0204379
Ht_2.CATGCAATCAATTAGC-1	Ht_2	Foxn1het	3.48624	-5.8583	mTEC	0	0	0	0.00710266	0.0198274	0.0421935
Ht_2.AAGCGATAGTTAGAGA-1	Ht_2	Foxn1het	1.56088	-9.8034	cTEC	0	0	0	0.00441471	0.0271434	0.0422215
Ht_2.ACTACTTCATCCACAC-1	Ht_2	Foxn1het	9.20207	-11.9027	haematopoietic 2	0	0	0	0.00714178	0.0554892	0.0455858
Ht_2.ACCCTCTGTTTAGCAC-1	Ht_2	Foxn1het	6.97511	0.468332	connective tissue	0	0	0	0.00700207	0.0557588	0.0353248
Ht_2.GTGATAGGTTCCGGGT-1	Ht_2	Foxn1het	2.67896	-13.2208	cTEC	0	0	0	0.0187653	0.0294825	0.0222883
Ht_2.TGGTAGTCAAGCCAAT-1	Ht_2	Foxn1het	8.9389	-12.2328	haematopoietic 2	0	0	0	0.00258736	0.0440489	0.0453896
Ht_2.ACGCGGTCATCATCAT-1	Ht_2	Foxn1het	2.82134	-12.2679	cTEC	0	0	0	0.0172062	0.0259921	0.00728924
Ht_2.CTTCTCCTCCCTCTAG-1	Ht_2	Foxn1het	12.2558	2.24668	fibroblasts	0	0	0	0.0102824	0.0533396	0.0323811
Ht_2.TAACTGGTCACCATCT-1	Ht_2	Foxn1het	12.8334	3.82159	fibroblasts	0	0	0	0.00409618	0.0322296	0.03782
Ht_2.ACGGGCAGTTAATCTG-1	Ht_2	Foxn1het	11.7413	-4.16497	haematopoietic 1	0	0	0	0.00186647	0.0314499	0.024419
Ht_2.TCATTCGCACTTGCAC-1	Ht_2	Foxn1het	1.53989	-7.4792	postnatal prog.	0	0	0	0.0117465	0.0456082	0.0336146
Ht_2.CTGCTGCTCATGGCCG-1	Ht_2	Foxn1het	2.83111	-13.3575	cTEC	0	0	0	0.0153509	0.0175977	0.0211668
Ht_2.GGCTCGATCCATGAGC-1	Ht_2	Foxn1het	2.8813	-5.89845	mTEC	0	0	0	0.0142053	0.0371482	0.0373994
Ht_2.TGGTCAATCTGTCATC-1	Ht_2	Foxn1het	11.6683	0.754587	fibroblasts	0	0	0	0.0108636	0.0466794	0.0133169
Ht_2.GTCCTATTCCGGTTGG-1	Ht_2	Foxn1het	1.56857	-12.4812	cTEC	0	0	0	0.0151497	0.0272017	0.0158681
Ht_2.CTTGGTAAGAATCGAA-1	Ht_2	Foxn1het	11.4204	-4.22076	haematopoietic 1	0	0	0	0.00655501	0.0467304	0.0216434
Ht_2.CATCGTTTCTAGTCCT-1	Ht_2	Foxn1het	8.98751	-6.89711	haematopoietic 1	0	0	0	0.00251471	0.0511754	0.0106815
Ht_2.TCACGAATCCGCAACG-1	Ht_2	Foxn1het	3.13669	-12.296	cTEC	0	0	0	0.0129591	0.0218095	0.0200735
Ht_2.GCATTAACAACGTGAT-1	Ht_2	Foxn1het	0.952193	-6.88517	postnatal prog.	0	0	0	0.0036603	0.0325721	0.0158401
Ht_2.CTAGCCAGTGATAGAT-1	Ht_2	Foxn1het	-0.41578	0.599408	poorly differentiated	0	0	0	0.00812531	0.0583092	0.0506883
Ht_2.ACAGGCTTCATCTGTC-1	Ht_2	Foxn1het	5.49558	-9.7186	ciliated	0	0.359538	0	0.108496	0.0304298	0.0141299
Ht_2.CGTGTCAGTTGGTAGA-1	Ht_2	Foxn1het	3.02533	-5.93523	mTEC	0	0	0	0.0052753	0.0348675	0.016597
Ht_2.GTTGTGATCGTGCGTG-1	Ht_2	Foxn1het	12.3441	1.98432	fibroblasts	0	0	0	0.0078459	0.030969	0.0539965
Ht_2.CCGTAAATCTGGTAGC-1	Ht_2	Foxn1het	11.7413	-4.13223	haematopoietic 1	0	0	0	0.00314059	0.0430724	0
Ht_2.CCACGTAGTGGCCAAG-1	Ht_2	Foxn1het	2.29362	-11.5866	cTEC	0	0	0	0.0103997	0.0231867	0.0245311
Ht_2.AATGTCCGTTAAGCCT-1	Ht_2	Foxn1het	13.3399	2.44634	fibroblasts	0	0	0	0.0114783	0.0292857	0.0390255
Ht_2.CCCATGCTCCAGCAAC-1	Ht_2	Foxn1het	1.40793	-7.70888	postnatal prog.	0	0	0	0.00703001	0.033104	0.033951
Ht_2.CACTCGCTCGAGTCCG-1	Ht_2	Foxn1het	12.0599	3.30456	fibroblasts	0	0	0	0.0067059	0.0367547	0.0235499
Ht_2.ACCTTAAGTGATTCCG-1	Ht_2	Foxn1het	2.86977	-12.8758	cTEC	0	0	0	0.0145797	0.0145591	0.0105694
Ht_2.CTGCGTAGTCATTCGG-1	Ht_2	Foxn1het	12.5877	1.64061	fibroblasts	0	0	0	0.00332501	0.033104	0.0303905
Ht_2.ATATGGGGTGGACAGT-1	Ht_2	Foxn1het	1.05289	-9.10051	postnatal prog.	0	0	0	0.00187765	0.0296501	0.0184194
Ht_2.TAAGGCGAGGGGCATA-1	Ht_2	Foxn1het	12.4289	2.12347	fibroblasts	0	0	0	0.00943855	0.0324847	0.0130365
Ht_2.ACAAGCTCACTTACGC-1	Ht_2	Foxn1het	2.46177	-13.2394	cTEC	0	0	0	0.0180724	0.0237842	0.0162326
Ht_2.AACAGGCGTGGAAGTC-1	Ht_2	Foxn1het	5.42183	-10.1554	ciliated	0	0.709144	0	0.153453	0.034095	0.0537161
Ht_2.AGAGATGCACCACACT-1	Ht_2	Foxn1het	12.9051	2.30774	fibroblasts	0	0	0	0.00355412	0.038387	0.0303345
Ht_2.TCTCTGGTCCCAGAGT-1	Ht_2	Foxn1het	9.94777	-5.71316	haematopoietic 1	0	0	0	0.00415766	0.0526473	0.0116628
Ht_2.CAAAGGCGTGGACCTC-1	Ht_2	Foxn1het	11.8906	6.00718	fibroblasts	0	0	0	0.0125009	0.0356544	0.0120553
Ht_2.GGAGCAATCTATCACC-1	Ht_2	Foxn1het	1.12955	-11.1069	cTEC	0	0	0	0.00676737	0.0278648	0
Ht_2.GTTAATGCAACCCTAC-1	Ht_2	Foxn1het	-0.15628	-0.093726	poorly differentiated	0	0	0	0.00767266	0.0414183	0.0988814
Ht_2.GCCATCAGTTGGCGCT-1	Ht_2	Foxn1het	1.14771	-9.03198	postnatal prog.	0	0	0	0.0163177	0.0257298	0.0176063
Ht_2.GCCACATAGTCATTGG-1	Ht_2	Foxn1het	11.2311	-5.37691	haematopoietic 1	0	0	0	0	0.0342189	0.0298579
Ht_2.GGCTGGTCATTCCTCT-1	Ht_2	Foxn1het	12.8202	1.05513	fibroblasts	0	0	0	0.00224089	0.0467158	0.0303905
Ht_2.GTCGGATTCGATCCAA-1	Ht_2	Foxn1het	12.8105	3.07923	fibroblasts	0	0	0	0.0152391	0.0218896	0.0407637
Ht_2.TAACGATTCTGGCTAA-1	Ht_2	Foxn1het	11.5432	-4.59365	haematopoietic 1	0	0	0	0.00537031	0.0414766	0.0041773
Ht_2.ACGTCTAAGTCAGTGC-1	Ht_2	Foxn1het	11.3416	-5.23984	haematopoietic 1	0	0	0	0.00528648	0.034627	0.0238022
Ht_2.ACGGCACCAGCACTTC-1	Ht_2	Foxn1het	12.529	1.1634	fibroblasts	0	0	0	0.0105953	0.0395383	0.0306429
Ht_2.GCACGTTAGGATAGCG-1	Ht_2	Foxn1het	0.271803	-0.418308	poorly differentiated	0	0	0	0.0043253	0.0503884	0.102834
Ht_2.TACGAGGAGGATAGTA-1	Ht_2	Foxn1het	13.0329	4.10472	fibroblasts	0	0	0	0.00435883	0.0336943	0.0240265
Ht_2.CTAGGTCAGCGATGCT-1	Ht_2	Foxn1het	12.9233	1.97625	fibroblasts	0	0	0	0.00838237	0.0372211	0.047296
Ht_2.CCTAGCCTCACGGCCA-1	Ht_2	Foxn1het	1.89745	-7.52204	postnatal prog.	0	0	0	0	0.0487489	0.0279795
Ht_2.CTTATGGAGCTAGTGC-1	Ht_2	Foxn1het	12.9533	4.23912	fibroblasts	0	0	0	0.0125288	0.0493682	0.0282879
Ht_2.TGTAAGCCAGCTCTAC-1	Ht_2	Foxn1het	2.76466	-12.5995	cTEC	0	0	0	0.00387824	0.0259775	0.0139056
Ht_2.TGATAGCCATTAGTTC-1	Ht_2	Foxn1het	12.2687	0.895205	fibroblasts	0	0	0	0.00643766	0.0396768	0.0275309
Ht_2.ATCTTGCTCTAACCGA-1	Ht_2	Foxn1het	12.4265	0.928297	fibroblasts	0	0	0	0.00681207	0.0302986	0.0259609
Ht_2.AGCAGCAAGCCACTCC-1	Ht_2	Foxn1het	7.15467	-8.54304	haematopoietic 1	0	0	0	0.0091759	0.0462276	0.0320166
Ht_2.AGGGAACCACATTACT-1	Ht_2	Foxn1het	2.40378	-5.82252	mTEC	0	0	0	0.0111653	0.0434076	0.0820601
Ht_2.GGTGACTTCCCATGCC-1	Ht_2	Foxn1het	-0.827574	0.586878	poorly differentiated	0	0	0	0.002375	0.0415203	0.108133
Ht_2.GTCACCCTCATCGAAT-1	Ht_2	Foxn1het	10.8368	-5.1671	haematopoietic 1	0	0	0	0.0020453	0.0496233	0
Ht_2.GTGAAATGTCATCCAG-1	Ht_2	Foxn1het	12.82	2.71449	fibroblasts	0	0	0	0.00443148	0.028047	0.0238583
Ht_2.CTACATAGTGGGAATC-1	Ht_2	Foxn1het	11.6951	-4.32712	haematopoietic 1	0	0	0	0.00575589	0.0374397	0.0109339
Ht_2.GTCATAACAAGCACCA-1	Ht_2	Foxn1het	8.86416	-1.17909	connective tissue	0	0	0	0.00596825	0.0402961	0.0603325
Ht_2.CAGCTCTCAGCTACTC-1	Ht_2	Foxn1het	2.5367	-12.9832	cTEC	0	0	0	0.0165468	0.0232012	0.0178306
Ht_2.ACTATTGGTGAGGAGA-1	Ht_2	Foxn1het	1.14178	-8.86539	postnatal prog.	0	0	0	0.00383354	0.0236239	0.0246993
Ht_2.TATCTCATCTGGGAAG-1	Ht_2	Foxn1het	1.33088	-12.4634	cTEC	0	0	0	0.01881	0.0215909	0.0260731
Ht_2.CAACTAGTCTAAGCGC-1	Ht_2	Foxn1het	12.1021	3.24006	fibroblasts	0	0	0	0.00283324	0.0354941	0.0167653
Ht_2.CATAGCCAGCATATAC-1	Ht_2	Foxn1het	-0.356489	1.35728	poorly differentiated	0	0	0	0.00357648	0.056298	0.101461
Ht_2.ATAGGCTCAATTACTC-1	Ht_2	Foxn1het	12.8609	3.49365	fibroblasts	0	0	0	0.00534236	0.011914	0.0145504
Ht_2.GCTAGGGGTGACCGAG-1	Ht_2	Foxn1het	0.41651	-6.61092	poorly differentiated	0	0	0	0.00731502	0.0427809	0.0444083
Ht_2.ATGTACCGTTCGTGTG-1	Ht_2	Foxn1het	11.5881	-4.02391	haematopoietic 1	0	0	0	0.00098912	0.0477214	0.0179147
Ht_2.TATCGGGCATAGAGGA-1	Ht_2	Foxn1het	2.19405	-12.0947	cTEC	0	0	0	0.0157477	0.014887	0.00857888
Ht_2.CACCCTGCACAACCGA-1	Ht_2	Foxn1het	1.88504	-7.27856	postnatal prog.	0	0	0	0.00764472	0.035873	0.0160644
Ht_2.CCGTTCATCGCTTCGC-1	Ht_2	Foxn1het	12.3675	1.08447	fibroblasts	0	0	0	0.0096509	0.0275806	0.0424458
Ht_2.TACCTCACACTTAGCC-1	Ht_2	Foxn1het	1.75889	-7.68984	postnatal prog.	0	0	0	0.00635384	0.0337453	0.0114946
Ht_2.TATCTTGTCACGCCTC-1	Ht_2	Foxn1het	1.88638	-13.139	cTEC	0	0	0	0.0179774	0.0211245	0.0367826
Ht_2.TCCTGTTAGCAATCCA-1	Ht_2	Foxn1het	12.4043	2.09286	fibroblasts	0	0	0	0.00530883	0.0281126	0.0304186
Ht_2.ATGCATTAGCCTACCC-1	Ht_2	Foxn1het	11.7352	2.79593	fibroblasts	0	0	0	0.00927649	0.0375126	0.0120273
Ht_2.CCTCGGTTCTGTCTGT-1	Ht_2	Foxn1het	11.283	-5.01814	haematopoietic 1	0	0	0	0.00219059	0.0443695	0.0348762
Ht_2.CAAGGAACACAGCACA-1	Ht_2	Foxn1het	2.43536	-11.7502	cTEC	0	0	0	0.0102991	0.0175248	0.0154756
Ht_2.CTTCGCGCACAATCCC-1	Ht_2	Foxn1het	7.87349	-5.98696	haematopoietic 1	0	0	0	0.00153677	0.0303496	0.0303905
Ht_2.TGCTATGAGTAGCCCG-1	Ht_2	Foxn1het	1.15501	-12.5288	cTEC	0	0	0	0.011428	0.0180057	0.0128964
Ht_2.TGCATCCCAAATCGAC-1	Ht_2	Foxn1het	1.95712	-12.978	cTEC	0	0	0	0.0164015	0.0245274	0.0284561
Ht_2.AGTGTCATCATGTAAC-1	Ht_2	Foxn1het	1.20016	-12.7025	cTEC	0	0	0	0.0113721	0.0230045	0.0280075
Ht_2.TCCTGTTAGCTTCCAT-1	Ht_2	Foxn1het	12.4054	1.81616	fibroblasts	0	0	0	0.0099359	0.040522	0.0196249
Ht_2.ACGCGAAAGCGGTCAT-1	Ht_2	Foxn1het	12.5355	1.2378	fibroblasts	0	0	0	0.0101371	0.0336214	0.0341193
Ht_2.TCCACTTAGGTATCGC-1	Ht_2	Foxn1het	2.80796	-13.2752	cTEC	0	0	0	0.0161389	0.0277409	0.0381283
Ht_2.AGCATCTGTCATTCCC-1	Ht_2	Foxn1het	11.6709	0.479497	fibroblasts	0	0	0	0.00589001	0.0362082	0.0243068
Ht_2.AGGCCCATCAGTAATC-1	Ht_2	Foxn1het	2.97673	-12.8591	cTEC	0	0	0	0.0162897	0.0151129	8.41066e-05
Ht_2.ATTCAGTAGTTGGCCG-1	Ht_2	Foxn1het	3.20923	-12.0967	cTEC	0	0	0	0.0217606	0.0241121	0.0290168
Ht_2.CATAGGCTCACTGGCG-1	Ht_2	Foxn1het	12.4799	1.58478	fibroblasts	0	0	0	0.00881267	0.0344594	0.0421655
Ht_2.ACCCTATTCGACTGAC-1	Ht_2	Foxn1het	11.417	-4.09065	haematopoietic 1	0	0	0	0.00877355	0.0484355	0.00257927
Ht_2.TACCAAGTCCATCGAA-1	Ht_2	Foxn1het	9.107	-6.84424	haematopoietic 1	0	0	0	0.00472207	0.0508547	0.0455578
Ht_2.ATCCCGCTCAGCGGTT-1	Ht_2	Foxn1het	12.7067	2.89349	fibroblasts	0	0	0	0.00887972	0.0368203	0.0201576
Ht_2.GTACCAGCATCCATTG-1	Ht_2	Foxn1het	1.42914	-10.9996	cTEC	0	0	0	0.0153118	0.0249792	0.0230452
Ht_2.CCCATAGGTGAGACGT-1	Ht_2	Foxn1het	12.4603	1.87371	fibroblasts	0	0	0	0.00887972	0.0317778	0.0250918
Ht_2.ACTGCAATCTGGCAAC-1	Ht_2	Foxn1het	12.7363	4.54674	fibroblasts	0	0	0	0.0113162	0.0380737	0.0206622
Ht_2.CTCCCTAAGCATGATT-1	Ht_2	Foxn1het	2.85662	-13.1117	cTEC	0	0	0	0.0135012	0.0183482	0.0287925
Ht_2.GGCCCTAAGTTAGTGT-1	Ht_2	Foxn1het	0.925645	-7.40104	postnatal prog.	0	0	0	0.012758	0.0299488	0.0363901
Ht_2.ATCATCCTCATGTCAG-1	Ht_2	Foxn1het	12.7056	4.0755	fibroblasts	0	0	0	0.0133615	0.0406896	0.0140458
Ht_2.ACGTATTAGTGGGTTC-1	Ht_2	Foxn1het	3.28099	-5.82674	mTEC	0	0	0	0.00182736	0.0444642	0.0195408
Ht_2.TCGCACCTCCGTGTCC-1	Ht_2	Foxn1het	12.7788	3.74325	fibroblasts	0	0	0	0.00833766	0.0368422	0.0332782
Ht_2.CTTAATGGTCTAGCTG-1	Ht_2	Foxn1het	12.9562	4.42601	fibroblasts	0	0	0	0.00834884	0.0300217	0.0366985
Ht_2.AGGCTTATCAGCGATC-1	Ht_2	Foxn1het	1.3437	-12.2437	cTEC	0	0	0	0.00557148	0.0235729	0.0227929
Ht_2.TCTATCGCAAGCTCAG-1	Ht_2	Foxn1het	0.840056	-7.34506	postnatal prog.	0	0	0	0.00799119	0.0277701	0.0453054
Ht_2.TAGTCCCCACAACGAT-1	Ht_2	Foxn1het	12.0883	4.09884	fibroblasts	0	0	0	0.0111933	0.0383433	0.034736
Ht_2.TATCATGGTGGGTCAG-1	Ht_2	Foxn1het	1.57242	-12.9523	cTEC	0	0	0	0.0189442	0.0219333	0.0129805
Ht_2.AGTCAACCAACCTGAG-1	Ht_2	Foxn1het	12.8529	4.5935	fibroblasts	0	0	0	0.0122886	0.0320839	0.0479969
Ht_2.CGCGAAGGTTTAGGCT-1	Ht_2	Foxn1het	12.3567	1.73704	fibroblasts	0	0	0	0.0128138	0.0446682	0.0375957
Ht_2.TGGTCCTCACAGCCTT-1	Ht_2	Foxn1het	12.5251	4.71714	fibroblasts	0	0	0	0.00747149	0.0281781	0.0218117
Ht_2.CAAGCTATCTAGCCTT-1	Ht_2	Foxn1het	7.13327	-8.49732	haematopoietic 1	0	0	0	0.0031853	0.0544544	0.0389694
Ht_2.AACGCTCAGTCGACAC-1	Ht_2	Foxn1het	12.2216	2.4516	fibroblasts	0	0	0	0.0039006	0.0582582	0.0406796
Ht_2.ACTTGGGCATCCCAAC-1	Ht_2	Foxn1het	12.4634	1.3704	fibroblasts	0	0	0	0.00888531	0.040573	0.0299139
Ht_2.AGCCTCAGTAAGTGCA-1	Ht_2	Foxn1het	1.60132	-12.5419	cTEC	0	0	0	0.0148536	0.0247679	0.0129244
Ht_2.CGTTGCCTCCCCAGTC-1	Ht_2	Foxn1het	1.95049	-13.2299	cTEC	0	0	0	0.0175862	0.0229681	0.00927977
Ht_2.AGTCTTGAGAAGCGCA-1	Ht_2	Foxn1het	2.0837	-12.9161	cTEC	0	0	0	0.0164406	0.0199076	0.0424178
Ht_2.GTCCTGCTCCAATTCC-1	Ht_2	Foxn1het	1.17711	-9.12444	postnatal prog.	0	0	0	0.00745472	0.0276535	0.0190642
Ht_2.ATAACCACAATCGAAC-1	Ht_2	Foxn1het	11.6972	-4.18176	haematopoietic 1	0	0	0	0.00749384	0.0384744	0.0311475
Ht_2.TGCACACAGCGATACC-1	Ht_2	Foxn1het	11.7267	0.492413	fibroblasts	0	0	0	0.00540383	0.0318799	0.0405955
Ht_2.CCAGAGGGTTGTGCAT-1	Ht_2	Foxn1het	2.89178	-12.9309	cTEC	0	0	0	0.0179103	0.0127082	0.011074
Ht_2.ATGCTCAAGGATGAAC-1	Ht_2	Foxn1het	13.3585	2.16654	fibroblasts	0	0	0	0.00490648	0.0399901	0.0295775
Ht_2.CACTACAAGTAGCGGA-1	Ht_2	Foxn1het	0.0683286	0.282489	poorly differentiated	0	0	0	0.002185	0.0626157	0.0912837
Ht_2.GGTCTAATCATCAGTG-1	Ht_2	Foxn1het	2.87172	-10.9588	cTEC	0	0	0	0.0140824	0.0264002	0.0429224
Ht_2.TATAGTCAGTTGCACA-1	Ht_2	Foxn1het	12.438	2.37961	fibroblasts	0	0	0	0.00592354	0.0429558	0.0466512
Ht_2.CGTACAGCAGCTACCT-1	Ht_2	Foxn1het	2.24439	-13.2302	cTEC	0	0	0	0.0194806	0.0127884	0.0383526
Ht_2.TAGCCAATCCGTGCTC-1	Ht_2	Foxn1het	11.831	0.771803	fibroblasts	0	0	0	0.00130206	0.0400994	0.040988
Ht_2.GCATCCTCATGTCGTC-1	Ht_2	Foxn1het	7.52586	-8.83064	haematopoietic 1	0	0	0	0.00571678	0.0457321	0.0390255
Ht_2.TCGCCTTGTTCCAGTG-1	Ht_2	Foxn1het	12.3422	0.76582	fibroblasts	0	0	0	0.00839355	0.0461037	0.0154476
Ht_2.GCCAAGCCACAACTAA-1	Ht_2	Foxn1het	1.27779	-9.17549	postnatal prog.	0	0	0	0.00533119	0.0400411	0.025204
Ht_2.CTTGTCCGTTTACAGC-1	Ht_2	Foxn1het	1.58263	-12.0109	cTEC	0	0	0	0.0131268	0.0264147	0.018896
Ht_2.CTATTCATCCTGCGCT-1	Ht_2	Foxn1het	2.85137	-13.1612	cTEC	0	0	0	0.0186983	0.0208476	0.013373
Ht_2.GCCTCCACATGATATG-1	Ht_2	Foxn1het	13.1337	2.0218	fibroblasts	0	0	0	0.00715854	0.0296501	0.0303905
Ht_2.CAACTAACAATTGGCG-1	Ht_2	Foxn1het	1.41471	-12.0879	cTEC	0	0	0	0.0115174	0.0232158	0.00759763
Ht_2.ACTTACTCATTCGGGA-1	Ht_2	Foxn1het	2.95069	-6.14842	mTEC	0	0	0	0.0147586	0.0216929	0.0194006
Ht_2.TAGGTAGGTTAAGCAG-1	Ht_2	Foxn1het	7.82042	-6.31839	haematopoietic 1	0	0	0	0.00217383	0.0416733	0.016541
Ht_2.AGACATCCAAGGTTAC-1	Ht_2	Foxn1het	9.20809	-7.39293	haematopoietic 1	0	0	0	0.0115956	0.0440926	0.0103171
Ht_2.GGATCGCCACAATCCC-1	Ht_2	Foxn1het	10.9641	-5.28387	haematopoietic 1	0	0	0	0.00374413	0.0393926	0.0423898
Ht_2.CGATTATAGATTCGCA-1	Ht_2	Foxn1het	2.80095	-13.2623	cTEC	0	0	0	0.0146356	0.0239081	0.00227088
Ht_2.CACTCAAAGTCAGTTG-1	Ht_2	Foxn1het	12.7528	1.58632	fibroblasts	0	0	0	0.00974031	0.0366236	0.0371751
Ht_2.TGTCCTTAGGATGGAT-1	Ht_2	Foxn1het	12.5304	4.03525	fibroblasts	0	0	0	0.00545413	0.0238133	0.0283439
Ht_2.AGAGTCCTCCAGCCTC-1	Ht_2	Foxn1het	9.06972	-6.93847	haematopoietic 1	0	0	0	0.00604089	0.0608304	0.0285682
Ht_2.CATTGGATCCATCGCC-1	Ht_2	Foxn1het	11.4098	0.620633	fibroblasts	0	0	0	0.00338089	0.0517292	0.0373714
Ht_2.AAGTATGAGCATGCGT-1	Ht_2	Foxn1het	12.7784	2.67879	fibroblasts	0	0	0	0.0074659	0.0409374	0.0451372
Ht_2.CCGGAAGGTGACTTCG-1	Ht_2	Foxn1het	12.5713	4.32248	fibroblasts	0	0	0	0.00868414	0.0315447	0.0324371
Ht_2.GTATCCCCAACGGCTA-1	Ht_2	Foxn1het	12.8555	1.76429	fibroblasts	0	0	0	0.00730384	0.0304589	0.0268581
Ht_2.AACCGAAGTTTCACGG-1	Ht_2	Foxn1het	1.82314	-7.99331	postnatal prog.	0	0	0	0.00692943	0.037345	0.0453054
Ht_2.GCTAGTTGTTTGCCTC-1	Ht_2	Foxn1het	11.7112	2.25285	fibroblasts	0	0	0	0.00663884	0.0363758	0.0258768
Ht_2.TGGTTATAGGTAGCGA-1	Ht_2	Foxn1het	0.133413	-0.259829	poorly differentiated	0	0	0	0.0107853	0.0383578	0.0729485
Ht_2.CCATACTTCACTGTCT-1	Ht_2	Foxn1het	2.25454	-13.4009	cTEC	0	0	0	0.0198942	0.0203812	0
Ht_2.AAGCTAGGTGAGGATC-1	Ht_2	Foxn1het	12.901	3.69655	fibroblasts	0	0	0	0.0113944	0.0263856	0.0183633
Ht_2.GTCCATGGTGCACGAG-1	Ht_2	Foxn1het	1.71429	-11.6008	cTEC	0	0	0	0.0165747	0.0223997	0.00782192
Ht_2.ATCAGGGAGCAATGAA-1	Ht_2	Foxn1het	10.5048	-5.38827	haematopoietic 1	0	0	0	0.00492883	0.0440634	0.0148028
Ht_2.TCATGTTCAAGCACAT-1	Ht_2	Foxn1het	1.06809	-8.82122	postnatal prog.	0	0	0	0.00558825	0.0413236	0.02369
Ht_2.CAAGATGGTAGCGCCT-1	Ht_2	Foxn1het	13.1853	2.26216	fibroblasts	0	0	0	0.00805266	0.0399172	0.0289607
Ht_2.AAATTGCTCAGTTAGT-1	Ht_2	Foxn1het	10.8012	5.61704	fibroblasts	0	0	0	0.0187821	0.0398298	0.0289047
Ht_2.CGTCCTGCATTCAGTT-1	Ht_2	Foxn1het	1.79768	-7.56038	postnatal prog.	0	0	0	0.00779002	0.037651	0.0531274
Ht_2.CCGCTCACACTAAGGT-1	Ht_2	Foxn1het	8.61666	-12.4688	haematopoietic 2	0	0	0	0.0141662	0.0543306	0.034736
Ht_2.TGCGACTAGCAATCGC-1	Ht_2	Foxn1het	3.26595	-11.9926	cTEC	0	0	0	0.014943	0.0250885	0.00956012
Ht_2.TCAACCAAGTTGCCTT-1	Ht_2	Foxn1het	12.583	3.25557	fibroblasts	0	0	0	0.00178824	0.0229098	0.0184474
Ht_2.GCCAAGCCATCCTCGG-1	Ht_2	Foxn1het	12.951	4.35162	fibroblasts	0	0	0	0.0105338	0.0468251	0.0438756
Ht_2.ACAAGCGAGATTGGCC-1	Ht_2	Foxn1het	11.371	2.19278	fibroblasts	0	0	0	0.00349824	0.0339493	0.0455297
Ht_2.CATATAGCAAAGGTCT-1	Ht_2	Foxn1het	2.76818	-11.9065	cTEC	0	0	0	0.0105841	0.0272964	0.00754156
Ht_2.ACTTCATCATAATCTC-1	Ht_2	Foxn1het	2.65639	-5.91466	mTEC	0	0	0	0.0065606	0.0421033	0.0533797
Ht_2.TCGTACCCACAACCGA-1	Ht_2	Foxn1het	12.535	4.04585	fibroblasts	0	0	0	0.0123947	0.0204905	0.0192324
Ht_2.CATCACCCAACATCAA-1	Ht_2	Foxn1het	12.0203	1.22493	fibroblasts	0	0	0	0.0117409	0.034627	0.0548656
Ht_2.ATCGTTGAGTTGCCTT-1	Ht_2	Foxn1het	12.5208	1.10596	fibroblasts	0	0	0	0.00842149	0.0365799	0.0263254
Ht_2.ACAATCACATGGATTA-1	Ht_2	Foxn1het	12.5458	4.66565	fibroblasts	0	0	0	0.00458236	0.0189166	0.0362219
Ht_2.TACGAACCAAACCTGG-1	Ht_2	Foxn1het	11.502	-4.26299	haematopoietic 1	0	0	0	0.00376648	0.041156	0.0025232
Ht_2.GGCTATATCCCTCTAG-1	Ht_2	Foxn1het	1.1806	-7.26033	postnatal prog.	0	0	0	0.00862825	0.0251031	0.0092237
Ht_2.TAGCCTGGTATTGCAC-1	Ht_2	Foxn1het	1.79437	-7.48374	postnatal prog.	0	0	0	0.00121824	0.0345906	0.0330539
Ht_2.CTACGGGTCGACCGAT-1	Ht_2	Foxn1het	12.3386	0.800134	fibroblasts	0	0	0	0.00564413	0.047153	0.0411001
Ht_2.CTCTGACCATGCTTCA-1	Ht_2	Foxn1het	12.8534	4.14188	fibroblasts	0	0	0	0.00780119	0.0383797	0.02526
Ht_2.AACGCAAGTGATGAAT-1	Ht_2	Foxn1het	12.4348	1.72475	fibroblasts	0	0	0	0.00935473	0.031071	0.0617062
Ht_2.CTACTCCGTTCCGTGA-1	Ht_2	Foxn1het	0.223221	-6.69713	poorly differentiated	0	0	0	0.00774531	0.0331915	0.03468
Ht_2.TGAGAACAGCCTATCT-1	Ht_2	Foxn1het	7.36911	-8.76212	haematopoietic 1	0	0	0	0.0039956	0.0427591	0.050492
Ht_2.GGTATGTCAAGTTCAA-1	Ht_2	Foxn1het	12.2769	1.66996	fibroblasts	0	0	0	0.00395089	0.039633	0.0379041
Ht_2.GTAGGTTCAACCTACC-1	Ht_2	Foxn1het	2.40025	-12.8786	cTEC	0	0	0	0.018145	0.0276972	0.0208584
Ht_2.TCTGATGAGTCATGGC-1	Ht_2	Foxn1het	13.1189	3.90136	fibroblasts	0	0	0	0.0134733	0.032062	0.00459783
Ht_2.ACGCATATCGATGCAC-1	Ht_2	Foxn1het	7.19312	-8.61586	haematopoietic 1	0	0	0	0.00611354	0.0576096	0.0461465
Ht_2.ATACTCCTCCAATGTG-1	Ht_2	Foxn1het	2.43942	-12.6475	cTEC	0	0	0	0.0226436	0.017911	0.0280636
Ht_2.TGCAGTCAGCGCTGAT-1	Ht_2	Foxn1het	12.7515	4.73144	fibroblasts	0	0	0	0.00225206	0.0303059	0.0440158
Ht_2.TAACCCTTCCCCAGTC-1	Ht_2	Foxn1het	12.9652	2.13673	fibroblasts	0	0	0	0.0039006	0.0366527	0
Ht_2.AAGCGCAAGATTCACG-1	Ht_2	Foxn1het	13.2216	2.79572	fibroblasts	0	0	0	0.00741002	0.0382485	0.0304746
Ht_2.CTGAACATCCGCGTGA-1	Ht_2	Foxn1het	12.3743	1.15755	fibroblasts	0	0	0	0.0114503	0.0361281	0.0688833
Ht_2.TCGCCTATCGATCGCG-1	Ht_2	Foxn1het	1.04274	-9.05525	postnatal prog.	0	0	0	0.00513001	0.0245857	0.0399226
Ht_2.TAGCCAGCACTCGGAA-1	Ht_2	Foxn1het	12.7195	1.53061	fibroblasts	0	0	0	0.00471648	0.0395893	0.0211108
Ht_2.CGAGCCATCACCTCGC-1	Ht_2	Foxn1het	12.1834	0.640583	fibroblasts	0	0	0	0.00658854	0.0507163	0.0317643
Ht_2.GTAGTCATCCCGCGTT-1	Ht_2	Foxn1het	12.3684	1.51053	fibroblasts	0	0	0	0.0047556	0.0263127	0.0269982
Ht_2.TGGAGCGGTATGGCCC-1	Ht_2	Foxn1het	5.33381	-4.31892	low quality 1	0	0	0	0.0175806	0.0759506	0.0302784
Ht_2.TGCCCTCAGCCAGTGT-1	Ht_2	Foxn1het	6.95397	0.319616	connective tissue	0	0	0	0.00476677	0.0424385	0.0334184
Ht_2.CGCATGGTCACGCGAT-1	Ht_2	Foxn1het	12.6908	2.43345	fibroblasts	0	0	0	0.010925	0.0413964	0.0277832
Ht_2.TCTAATGGTTCCAGTG-1	Ht_2	Foxn1het	12.7835	1.60462	fibroblasts	0	0	0	0.00648795	0.0340003	0.0408758
Ht_2.CCTGCAAGTAGGTACA-1	Ht_2	Foxn1het	10.6924	-5.06834	haematopoietic 1	0	0	0	0.00392854	0.0437209	0.000616782
Ht_2.GTGAGGATCACAGCAC-1	Ht_2	Foxn1het	1.12592	-7.69869	postnatal prog.	0	0	0	0.00678972	0.0380154	0.0326614
Ht_2.CCGGTCAAGCAACCTA-1	Ht_2	Foxn1het	2.6721	-11.1465	cTEC	0	0	0	0.0203133	0.023755	0.0224845
Ht_2.ACCTATGAGTAATTGC-1	Ht_2	Foxn1het	11.5708	0.844486	fibroblasts	0	0	0	0.00743796	0.0353047	0.026017
Ht_2.TACACCTTCGCTCCTA-1	Ht_2	Foxn1het	1.6743	-7.66675	postnatal prog.	0	0	0	0.00938267	0.0473206	0.0231574
Ht_2.GTCTCAAAGTGCGGAA-1	Ht_2	Foxn1het	12.0199	2.15645	fibroblasts	0	0	0	0.0074156	0.0411195	0.0364742
Ht_2.CCGTCATCAGTTGCAG-1	Ht_2	Foxn1het	12.7339	2.45535	fibroblasts	0	0	0	0.0112268	0.0286445	0.0336987
Ht_2.GTCCATAAGGTAGTGG-1	Ht_2	Foxn1het	12.5266	1.59076	fibroblasts	0	0	0	0.00793531	0.0269175	0.0385489
Ht_2.TGAGCTGCATTCCTAG-1	Ht_2	Foxn1het	12.4737	1.68271	fibroblasts	0	0	0	0.010545	0.027945	0.016541
Ht_2.CACCGATAGTAGGACG-1	Ht_2	Foxn1het	11.72	3.04656	fibroblasts	0	0	0	0.0130541	0.0228952	0.035493
Ht_2.GTAGCGCCAAGCCAGC-1	Ht_2	Foxn1het	13.1653	3.34281	fibroblasts	0	0	0	0.00675619	0.0318143	0.011074
Ht_2.TCACCGCTCACATTGG-1	Ht_2	Foxn1het	11.9877	0.761987	fibroblasts	0	0	0	0.00832649	0.0314572	0.0337268
Ht_2.GGAAACTAGCATGCCG-1	Ht_2	Foxn1het	5.37634	-9.72963	ciliated	0	0.874779	0	0.103394	0.0361718	0.0453615
Ht_2.CTCCTTAGTCAGTAGA-1	Ht_2	Foxn1het	2.98199	-10.8197	cTEC	0	0	0	0.018553	0.0234854	0.00818638
Ht_2.GGAGCTGGTTACTGCG-1	Ht_2	Foxn1het	2.42129	-12.7513	cTEC	0	0	0	0.018743	0.0122127	0.0141299
Ht_2.ATGCTCAAGCCTGTGG-1	Ht_2	Foxn1het	11.0541	-5.25624	haematopoietic 1	0	0	0	0.00483383	0.0417681	0.0243068
Ht_2.GCTTACCCATGGTCTC-1	Ht_2	Foxn1het	1.31321	-7.61153	postnatal prog.	0	0	0	0.0109418	0.0356544	0.0322689
Ht_2.GGCCTCAAGCCTCTGC-1	Ht_2	Foxn1het	12.6851	4.46223	fibroblasts	0	0	0	0.00824825	0.0168107	0.0316802
Ht_2.CGAGGGTAGAAGCTCC-1	Ht_2	Foxn1het	1.44384	-12.5967	cTEC	0	0	0	0.011428	0.0219042	0
Ht_2.CACTACTTCTGTGCTT-1	Ht_2	Foxn1het	12.2073	2.07622	fibroblasts	0	0	0	0.0119477	0.0265896	0.0338389
Ht_2.TCACGCCTCCTTCGTG-1	Ht_2	Foxn1het	12.6873	3.10494	fibroblasts	0	0	0	0	0.0467377	0.0374275
Ht_2.TCGTTCCGTATAGCCT-1	Ht_2	Foxn1het	12.7459	3.96607	fibroblasts	0	0	0	0.00304559	0.0307431	0.0200735
Ht_2.CACCTTTAGTACGCAC-1	Ht_2	Foxn1het	1.07498	-11.597	cTEC	0	0	0	0.0164797	0.0233761	0.0225686
Ht_2.CGTCATCCACCTGCAT-1	Ht_2	Foxn1het	3.25502	-11.1479	cTEC	0	0	0	0.0184133	0.0309326	0.0284561
Ht_2.GGCCGTTGTCTAGTTA-1	Ht_2	Foxn1het	12.8566	1.85481	fibroblasts	0	0	0	0.0100365	0.0481878	0.0442121
Ht_2.TACTATGGTTCGAGTT-1	Ht_2	Foxn1het	12.6025	1.53305	fibroblasts	0	0	0	0.00523619	0.0404929	0.012588
Ht_2.TGCCTCATCGATACGC-1	Ht_2	Foxn1het	13.1438	1.78021	fibroblasts	0	0	0	0.0111653	0.0403107	0.0235218
Ht_2.TCCCGTTGTTGCGGAG-1	Ht_2	Foxn1het	9.02874	-12.1447	haematopoietic 2	0	0	0	0.0116124	0.0664923	0.0211388
Ht_2.GTTCCCGCAACGTGGC-1	Ht_2	Foxn1het	11.9608	0.716466	fibroblasts	0	0	0	0.00538148	0.039123	0.0109899
Ht_2.TGTAATGCATGACCAG-1	Ht_2	Foxn1het	11.5065	0.837313	fibroblasts	0	0	0	0.0048953	0.0380664	0.0122235
Ht_2.ACGACATCAGCCTATC-1	Ht_2	Foxn1het	9.83353	-5.93387	haematopoietic 1	0	0	0	0.0101706	0.0457102	0.006308
Ht_2.ACCACCTCAATAGTCA-1	Ht_2	Foxn1het	2.5205	-5.81706	mTEC	0	0	0	0.0162115	0.028404	0.0522863
Ht_2.GTGATTGTCTCATCCG-1	Ht_2	Foxn1het	9.21695	-7.35159	haematopoietic 1	0	0	0	0.00980737	0.0569465	0.0166812
Ht_2.CGCAGATTCGCATCGG-1	Ht_2	Foxn1het	1.91666	-12.7256	cTEC	0	0	0	0.00983531	0.0142895	0.0075696
Ht_2.CGAGCCTGTGCGGTGA-1	Ht_2	Foxn1het	1.47982	-12.9831	cTEC	0	0	0	0.00647119	0.0258245	0.0314559
Ht_2.CCTATTCAGTAGCCAC-1	Ht_2	Foxn1het	12.9499	1.73388	fibroblasts	0	0	0	0.0102991	0.0379061	0.0495949
Ht_2.GCCTAACAGCTACCAA-1	Ht_2	Foxn1het	12.0521	2.78815	fibroblasts	0	0	0	0.00355412	0.0348456	0.0456138
Ht_2.CACCCGTTCGCGCTGA-1	Ht_2	Foxn1het	12.2797	0.88695	fibroblasts	0	0	0	0.0127636	0.0376364	0.0351846
Ht_2.TGTCGTTTCCCAGACG-1	Ht_2	Foxn1het	11.8665	1.96204	fibroblasts	0	0	0	0.0104388	0.0429704	0.0514452
Ht_2.TCTGGCTCAACGTGGC-1	Ht_2	Foxn1het	1.2155	-7.41823	postnatal prog.	0	0	0	0.00408501	0.0415057	0.0310914
Ht_2.ACCCGAACATAGGTTA-1	Ht_2	Foxn1het	2.19225	-11.6426	cTEC	0	0	0	0.0115397	0.0252343	0
Ht_2.ACCTGATGTTATAGCC-1	Ht_2	Foxn1het	11.7263	0.674443	fibroblasts	0	0	0	0.00729266	0.0424603	0.0136533
Ht_2.CCCTTAACAAGCACAT-1	Ht_2	Foxn1het	6.65422	-10.8207	tuft	0	0	0.92046	0.00515795	0.205044	0.0508845
Ht_2.CAACGATCAGCTAACG-1	Ht_2	Foxn1het	2.87281	-11.8624	cTEC	0	0	0	0.0172453	0.024542	0.0111301
Ht_2.ACCCATGGTATTGAGG-1	Ht_2	Foxn1het	1.59109	-13.2596	cTEC	0	0	0	0.0122886	0.0165775	0.0176063
Ht_2.CTTCTCCTCCTGATCT-1	Ht_2	Foxn1het	12.1389	4.22282	fibroblasts	0	0	0	0.00804708	0.0426644	0.0379321
Ht_2.CGGGATGGTTCCCGAA-1	Ht_2	Foxn1het	1.07038	-11.9975	cTEC	0	0	0	0.0124786	0.0256715	0.0143822
Ht_2.ACCCTCGCAAAGGGTA-1	Ht_2	Foxn1het	5.41787	-10.1133	ciliated	0	0.539913	0	0.186636	0.0393853	0.052875
Ht_2.CACAGGTTCCTGCATT-1	Ht_2	Foxn1het	12.7782	4.52932	fibroblasts	0	0	0	0.00825943	0.0349913	0.0219238
Ht_2.ATCCACAAGTGAACTT-1	Ht_2	Foxn1het	10.5921	-4.57196	haematopoietic 1	0	0	0	0.00748825	0.0534634	0.0222602
Ht_2.CTCTGGTCATCGCGTT-1	Ht_2	Foxn1het	5.11885	-6.09768	low quality 2	0	0	0	0.00875678	0.0496014	0.0164569
Ht_2.GGTTTGATCGACCTGG-1	Ht_2	Foxn1het	1.23725	-8.58173	postnatal prog.	0	0	0	0.00657178	0.0329583	0.0335866
Ht_2.CTTCGATTCAGGGCAA-1	Ht_2	Foxn1het	10.5651	-4.99809	haematopoietic 1	0	0	0	0	0.058812	0.0418571
Ht_2.GCTAATGTCGAGGTCT-1	Ht_2	Foxn1het	12.7408	2.31934	fibroblasts	0	0	0	0.00934355	0.0299707	0.0220359
Ht_2.AGCAATTTCACATGCA-1	Ht_2	Foxn1het	11.2156	-4.938	haematopoietic 1	0	0	0	0.00634825	0.0523923	0.0277552
Ht_2.ACCTCCGCAACCTTCA-1	Ht_2	Foxn1het	2.56014	-12.4449	cTEC	0	0	0	0.0188492	0.0171459	0
Ht_2.CCTGTCATCAATGTGT-1	Ht_2	Foxn1het	12.6362	1.7597	fibroblasts	0	0	0	0.00414648	0.037396	0.00773781
Ht_2.AGCGCACCAGTAAGCT-1	Ht_2	Foxn1het	2.92914	-11.9851	cTEC	0	0	0	0.0132441	0.0269904	0.0155037
Ht_2.CTCATTATCCCGCTTA-1	Ht_2	Foxn1het	12.9102	3.95345	fibroblasts	0	0	0	0.0046103	0.0248116	0.0414926
Ht_2.AAAGTTGAGCCCGTGA-1	Ht_2	Foxn1het	1.36736	-12.9475	cTEC	0	0	0	0.01767	0.0237332	0
Ht_2.TACCCCTGTTATAGCC-1	Ht_2	Foxn1het	3.33723	-5.86911	mTEC	0	0	0	0.0032803	0.0336506	0.0322409
Ht_2.GGATTCGCAACCTCGT-1	Ht_2	Foxn1het	12.2252	3.13172	fibroblasts	0	0	0	0.00627001	0.0435023	0.0371191
Ht_2.GCCTTCATCAGCAACC-1	Ht_2	Foxn1het	13.2358	1.81916	fibroblasts	0	0	0	0.00834884	0.0277118	0.0304746
Ht_2.GCTGGTTAGCCGATAC-1	Ht_2	Foxn1het	2.14203	-13.107	cTEC	0	0	0	0.0111653	0.0218678	0
Ht_2.CTGGTAATCCGTGAAC-1	Ht_2	Foxn1het	10.5544	-4.61188	haematopoietic 1	0	0	0	0.0126686	0.039378	0.0168213
Ht_2.CACCGTAGTCAGGAGT-1	Ht_2	Foxn1het	2.11999	-12.1542	cTEC	0	0	0	0.0161836	0.0222977	0.0178867
Ht_2.AAATGTGAGAAGCCCT-1	Ht_2	Foxn1het	1.99365	-7.17855	postnatal prog.	0	0	0	0.00947208	0.0238061	0.0286523
Ht_2.ACCCATAAGCGATAGG-1	Ht_2	Foxn1het	12.0341	1.58431	fibroblasts	0	0	0	0.0167871	0.0279887	0.0248115
Ht_2.TCCCAACCAAGCCATG-1	Ht_2	Foxn1het	12.187	2.61406	fibroblasts	0	0	0	0.0112324	0.0243453	0.0363901
Ht_2.ACAACCGCACATTGGG-1	Ht_2	Foxn1het	12.8515	2.4189	fibroblasts	0	0	0	0.00899149	0.0278211	0.0242227
Ht_2.CCTGCTCAGGGTCCAT-1	Ht_2	Foxn1het	1.48939	-11.7121	cTEC	0	0	0	0.0228727	0.0278138	0.0197651
Ht_2.GCTGCTAGTTCGCCAA-1	Ht_2	Foxn1het	11.7988	0.677747	fibroblasts	0	0	0	0.00396207	0.0323171	0.0298298
Ht_2.CGTCCGTTCCTGACCC-1	Ht_2	Foxn1het	13.1689	1.8846	fibroblasts	0	0	0	0.00836561	0.0316467	0.0148588
Ht_2.GTGGTTATCCCAGTAA-1	Ht_2	Foxn1het	9.02897	-6.88447	haematopoietic 1	0	0	0	0.00583413	0.054163	0.00025232
Ht_2.ATGCCAATCTGGATTG-1	Ht_2	Foxn1het	11.2198	-5.29252	haematopoietic 1	0	0	0	0.00716972	0.0537622	0.0121955
Ht_2.GCTCCTGCAATCGCAG-1	Ht_2	Foxn1het	3.32779	-5.89346	mTEC	0	0	0	0.00302883	0.0380299	0.0400067
Ht_2.GTCTGTCCATAATCGA-1	Ht_2	Foxn1het	12.5337	2.71805	fibroblasts	0	0	0	0.00334736	0.0250958	0.0137935
Ht_2.CGTGTCAGTCTTGCCT-1	Ht_2	Foxn1het	1.1996	-10.6127	cTEC	0	0	0	0.0102097	0.0319746	0.011831
Ht_2.AACTGAGGTTCCTGCT-1	Ht_2	Foxn1het	12.7979	2.5257	fibroblasts	0	0	0	0.00183853	0.0297448	0.0176063
Ht_2.ATACGGTCACCTGCTG-1	Ht_2	Foxn1het	12.6601	4.74519	fibroblasts	0	0	0	0.00522501	0.0308816	0.0238583
Ht_2.TCGATTAGTTGCGACC-1	Ht_2	Foxn1het	1.79848	-12.022	cTEC	0	0	0	0.00977943	0.0174738	0.0257927
Ht_2.CTGTCATTCGCGATGT-1	Ht_2	Foxn1het	12.7324	1.93915	fibroblasts	0	0	0	0.00391177	0.0317268	0.0437074
Ht_2.AGGTAGTAGCAAGCCT-1	Ht_2	Foxn1het	3.11873	-12.6735	cTEC	0	0	0	0.0099862	0.0100631	0.0212509
Ht_2.TGGCATATCCCATATC-1	Ht_2	Foxn1het	3.49859	-6.17271	mTEC	0	0	0	0.00491766	0.0288777	0.0539404
Ht_2.GCAATTTAGTAAGTAG-1	Ht_2	Foxn1het	2.59356	-13.1851	cTEC	0	0	0	0.016273	0.0129997	0.00944798
Ht_2.GTTAGCATCGTGCCGA-1	Ht_2	Foxn1het	11.5529	-4.56049	haematopoietic 1	0	0	0	0.0047053	0.0557151	0.0226808
Ht_2.CTGTACCCACCATGCT-1	Ht_2	Foxn1het	2.85868	-12.4515	cTEC	0	0	0	0.0185083	0.0262107	0.0112703
Ht_2.CGTTATGAGTCGAATT-1	Ht_2	Foxn1het	2.77187	-6.24631	mTEC	0	0	0	0.0208665	0.027311	0.0326334
Ht_2.GGGGTCAGTGAGACAC-1	Ht_2	Foxn1het	3.43635	-6.09774	mTEC	0	0	0	0.0119253	0.0507819	0.102806
Ht_2.GCGGATGGTCATCAGT-1	Ht_2	Foxn1het	2.20767	-12.1653	cTEC	0	0	0	0.0145853	0.017656	0.027587
Ht_2.AGGCTTGCACCTTAGC-1	Ht_2	Foxn1het	9.7202	1.25837	fibroblasts	0	0	0	0.00653266	0.0343792	0.0308111
Ht_2.TCATGTTCAATACGCG-1	Ht_2	Foxn1het	2.83731	-11.9503	cTEC	0	0	0	0.00747149	0.0268228	0.0340352
Ht_2.TCAGCCAGTCTGGGCT-1	Ht_2	Foxn1het	12.3957	1.74753	fibroblasts	0	0	0	0.0112938	0.0493099	0.0337548
Ht_2.CCTGATTTCCTCAACT-1	Ht_2	Foxn1het	12.1057	3.42738	fibroblasts	0	0	0	0.0068009	0.0409665	0.012644
Ht_2.GTACTAGTCGATACGC-1	Ht_2	Foxn1het	11.0949	-4.91807	haematopoietic 1	0	0	0	0.00860031	0.0295044	0
Ht_2.GCGGTAGGTGAGTGAC-1	Ht_2	Foxn1het	1.56298	-10.6783	cTEC	0	0	0	0.0106624	0.0257443	0.0223724
Ht_2.GGTATCTGTTTAGCAC-1	Ht_2	Foxn1het	12.3507	1.00224	fibroblasts	0	0	0	0.0087959	0.0435971	0.0371191
Ht_2.CTGGCCAAGGATTACT-1	Ht_2	Foxn1het	3.06254	-11.3036	cTEC	0	0	0	0.00830972	0.0266333	0.0146065
Ht_2.GGATATGGTCATTGCG-1	Ht_2	Foxn1het	6.83584	-8.18098	haematopoietic 1	0	0	0	0.00364913	0.0482606	0.0256245
Ht_2.TACCATTCAACCGTAG-1	Ht_2	Foxn1het	1.78212	-7.30481	postnatal prog.	0	0	0	0.00712501	0.0317851	0.0430626
Ht_2.AACGATTTCAGTTGAT-1	Ht_2	Foxn1het	1.11968	-8.13645	postnatal prog.	0	0	0	0.00547089	0.0264657	0.0447447
Ht_2.TCGCATAAGATTCACG-1	Ht_2	Foxn1het	11.588	-4.77566	haematopoietic 1	0	0	0	0.00358765	0.0398662	0.0131206
Ht_2.AAATTCGCATGCTCTA-1	Ht_2	Foxn1het	3.36558	-5.72593	mTEC	0	0	0	0.00643207	0.0278794	0.058342
Ht_2.CCGTTGGAGCTAGTTG-1	Ht_2	Foxn1het	2.11436	-11.2646	cTEC	0	0	0	0.00753854	0.0380154	0.0164288
Ht_2.GGGTATGAGCTATCCT-1	Ht_2	Foxn1het	12.6637	2.01269	fibroblasts	0	0	0	0.00644884	0.0385837	0.0203258
Ht_2.TGAAACGGTCATCCCT-1	Ht_2	Foxn1het	12.3167	2.09055	fibroblasts	0	0	0	0.00844943	0.0458778	0.0163447
Ht_2.CCTTGCATCTGGCTGG-1	Ht_2	Foxn1het	11.634	-4.01519	haematopoietic 1	0	0	0	0.0035653	0.0414912	0.033951
Ht_2.TAGTGGGAGTAGTCGC-1	Ht_2	Foxn1het	12.3616	2.42728	fibroblasts	0	0	0	0.0165133	0.0341898	0.0593232
Ht_2.ACAATGAAGTTACAGT-1	Ht_2	Foxn1het	12.6761	4.1642	fibroblasts	0	0	0	0.00627001	0.0221884	0.016597
Ht_2.GTAAGCCTCGAATCAT-1	Ht_2	Foxn1het	12.6877	4.63724	fibroblasts	0	0	0	0.00534795	0.0307795	0.0144663
Ht_2.ACCCGTGAGGTCCACG-1	Ht_2	Foxn1het	11.2483	2.28565	fibroblasts	0	0	0	0.00945531	0.0295335	0.0166251
Ht_2.TGCCTCATCCACCTAT-1	Ht_2	Foxn1het	-0.814829	-5.45527	poorly differentiated	0	0	0	0.0072256	0.0213723	0.0191483
Ht_2.CCTGTGAGTGATGCAA-1	Ht_2	Foxn1het	1.3515	-9.23328	postnatal prog.	0	0	0	0.0073709	0.0210516	0.0186156
Ht_2.TGCCGTAGTCAACTGT-1	Ht_2	Foxn1het	13.08	1.36453	fibroblasts	0	0	0	0.00566089	0.0388606	0.0427822
Ht_2.GCACGAGGTGGCGACA-1	Ht_2	Foxn1het	5.44657	-9.6714	ciliated	0	0	0	0.103282	0.0277992	0.0239143
Ht_2.CTCTGGTCAAATGCAC-1	Ht_2	Foxn1het	1.12816	-8.03182	postnatal prog.	0	0	0	0.00610795	0.0236822	0.0375396
Ht_2.AAACGAATCGTACACA-1	Ht_2	Foxn1het	2.82111	-11.0962	cTEC	0	0	0	0.0106512	0.0180786	0.0250918
Ht_2.TAAGCCATCGACTATG-1	Ht_2	Foxn1het	12.6315	1.66196	fibroblasts	0	0	0.635377	0.0123165	0.0394436	0.0513051
Ht_2.ACAGGTAGTTCCGTCT-1	Ht_2	Foxn1het	12.5245	1.48218	fibroblasts	0	0	0	0.00357648	0.0393488	0.0319325
Ht_2.ACTATGGTCGACTCAA-1	Ht_2	Foxn1het	12.2253	0.750651	fibroblasts	0	0	0	0.00691825	0.0469126	0.0207743
Ht_2.TCACATTCATGAGCCA-1	Ht_2	Foxn1het	1.37691	-9.48933	cTEC	0	0	0	0.00339765	0.0179256	0.0139617
Ht_2.CGTTCGCTCCCGCAGA-1	Ht_2	Foxn1het	13.0641	1.42973	fibroblasts	0	0	0	0.0158539	0.0249647	0
Ht_2.GTACTAACAGTACTCC-1	Ht_2	Foxn1het	3.11901	-12.2858	cTEC	0	0	0	0.00913678	0.0165411	0.0264936
Ht_2.AACGGATAGGTAAGTA-1	Ht_2	Foxn1het	2.45984	-12.9358	cTEC	0	0	0	0.0133839	0.0205343	0.0346519
Ht_2.AATGGCCTCTGGATTG-1	Ht_2	Foxn1het	2.95721	-11.3628	cTEC	0	0	0	0.0133727	0.0175904	0.0192885
Ht_2.ACGTTATAGCGAAGTG-1	Ht_2	Foxn1het	1.5168	-11.6025	cTEC	0	0	0	0.0155689	0.0210079	0.0162326
Ht_2.AGACGCGGTCCATCCT-1	Ht_2	Foxn1het	2.84288	-12.7247	cTEC	0	0	0	0.0193968	0.0163735	0.0298018
Ht_2.TAAGTGAAGTTGCTGA-1	Ht_2	Foxn1het	12.6921	2.42265	fibroblasts	0	0	0	0.00131883	0.0399099	0.0286523
Ht_2.ACCCCTGCAAATGCAC-1	Ht_2	Foxn1het	11.3669	-4.13711	haematopoietic 1	0	0	0	0.00559942	0.0459143	0.033138
Ht_2.CTGCATGGTTTGACAC-1	Ht_2	Foxn1het	12.6781	1.42594	fibroblasts	0	0	0	0.0122997	0.0388752	0.0420814
Ht_2.TAACCAACACCTGCAT-1	Ht_2	Foxn1het	1.99219	-12.7068	cTEC	0	0	0	0.0197992	0.0287611	0.0379321
Ht_2.CCGTGATAGGTGCAAG-1	Ht_2	Foxn1het	1.5613	-11.3747	cTEC	0	0	0	0.0132218	0.0210881	0.000112142
Ht_2.TAACCGATCTAACCTC-1	Ht_2	Foxn1het	12.4126	2.62898	fibroblasts	0	0	0	0.00478354	0.0432837	0.0154756
Ht_2.TAGTCAACAATACTCT-1	Ht_2	Foxn1het	12.6126	1.72875	fibroblasts	0	0	0	0.00869531	0.0379352	0.0339791
Ht_2.CATATCCTCCCTTGAT-1	Ht_2	Foxn1het	1.5798	-9.62793	cTEC	0	0	0	0.00564413	0.0292857	0.0299139
Ht_2.GGTGGATGTAGTTAGG-1	Ht_2	Foxn1het	2.51469	-5.81616	mTEC	0	0	0	0.0149318	0.0433712	0.0587064
Ht_2.GCTCATCCACTAGGAT-1	Ht_2	Foxn1het	1.24063	-8.60461	postnatal prog.	0	0	0	0.00853884	0.0340732	0.0298298
Ht_2.ATTCCGCCAAATGGAG-1	Ht_2	Foxn1het	13.0079	3.10734	fibroblasts	0	0	0	0.00917031	0.0425113	0.0269702
Ht_2.TCAAATGCAGCCATTC-1	Ht_2	Foxn1het	11.9742	3.57498	fibroblasts	0	0	0	0.00129647	0.0227276	0.0213911
Ht_2.TAGCTCCCATCCCATA-1	Ht_2	Foxn1het	7.10017	-8.34776	haematopoietic 1	0	0	0	0.00930443	0.0498127	0.0155317
Ht_2.CAAGCGGGTTATGCTA-1	Ht_2	Foxn1het	12.3047	0.732706	fibroblasts	0	0	0	0.00297295	0.0351371	0.0183913
Ht_2.ACGTTTGAGCATGACC-1	Ht_2	Foxn1het	2.62478	-12.6031	cTEC	0	0	0	0.0114838	0.0217439	0
Ht_2.TCTCGGCTCCCAATCT-1	Ht_2	Foxn1het	9.13615	-12.1163	haematopoietic 2	0	0	0	0.0104221	0.0385546	0.0306429
Ht_2.AATACGCCATCCGTGT-1	Ht_2	Foxn1het	10.386	-5.64688	haematopoietic 1	0	0	0	0.00892443	0.0412434	0.0540806
[truncated: 33,057 more rows]

## Sheet: fig4d
condition	rep	label	count	prop
Foxn1KO	1	ciliated	13	0.0833333
Foxn1KO	1	ionocyte	121	0.307107
Foxn1KO	2	cTEC	1	0.000710227
Foxn1KO	2	ciliated	64	0.410256
Foxn1KO	2	ionocyte	211	0.535533
Foxn1KO	3	ciliated	33	0.211538
Foxn1KO	3	ionocyte	61	0.154822
Foxn1het	1	cTEC	384	0.272727
Foxn1het	1	ciliated	9	0.0576923
Foxn1het	1	mTEC	51	0.173469
Foxn1het	1	tuft	9	0.0782609
Foxn1het	2	cTEC	361	0.256392
Foxn1het	2	ciliated	10	0.0641026
Foxn1het	2	ionocyte	1	0.00253807
Foxn1het	2	mTEC	96	0.326531
Foxn1het	2	tuft	46	0.4
Foxn1het	3	cTEC	662	0.47017
Foxn1het	3	ciliated	27	0.173077
Foxn1het	3	mTEC	147	0.5
Foxn1het	3	tuft	60	0.521739
