# Supplementary material for: Developmental trajectory and evolutionary origin of thymic mimetic cells
Source: Nature. 2025 Jun 11;643(8073):1066–75. doi: 10.1038/s41586-025-09148-y (PMC12286861; doi:10.1038/s41586-025-09148-y)
Supplement: Supplementary file 8 — Source Data Fig. 5 [file 41586_2025_9148_MOESM8_ESM.xlsx]

## Sheet: fig5f
comparison	signature	signed.padj.camera
cmF4-vs-WT	Aire-stage	-9.89847
cmF4-vs-WT	Ciliated	-0.567923
cmF4-vs-WT	EnteroHepato	-19.1166
cmF4-vs-WT	Goblet	-2.64373
cmF4-vs-WT	Ionocyte	-0.506102
cmF4-vs-WT	Lung_basal	-7.09515
cmF4-vs-WT	Microfold	-17.3116
cmF4-vs-WT	Muscle	1.03054
cmF4-vs-WT	Neuroendocrine	-7.17134
cmF4-vs-WT	Pancreatic	-7.7684
cmF4-vs-WT	Skin	-14.7377
cmF4-vs-WT	Tuft	-13.0677
cmF4-vs-WT	cTEC	8.31013
cmF4-vs-WT	early_progenitor	45.0875
cmF4-vs-WT	mTEC	-54.3963
cmF4-vs-WT	postnatal_progenitor	2.42364
cmF1-vs-WT	Aire-stage	-23.122
cmF1-vs-WT	Ciliated	-2.05906
cmF1-vs-WT	EnteroHepato	-21.7888
cmF1-vs-WT	Goblet	-15.0513
cmF1-vs-WT	Ionocyte	-2.73988
cmF1-vs-WT	Lung_basal	-21.7922
cmF1-vs-WT	Microfold	-24.341
cmF1-vs-WT	Muscle	-6.61456
cmF1-vs-WT	Neuroendocrine	-10.1297
cmF1-vs-WT	Pancreatic	-13.6783
cmF1-vs-WT	Skin	-35.2132
cmF1-vs-WT	Tuft	-35.7978
cmF1-vs-WT	cTEC	0.0801958
cmF1-vs-WT	early_progenitor	1.30636
cmF1-vs-WT	mTEC	-43.9968
cmF1-vs-WT	postnatal_progenitor	-0.191342
cmdtgF1F4-vs-WT	Aire-stage	-5.74674
cmdtgF1F4-vs-WT	Ciliated	-0.00284422
cmdtgF1F4-vs-WT	EnteroHepato	-10.0445
cmdtgF1F4-vs-WT	Goblet	-0.916632
cmdtgF1F4-vs-WT	Ionocyte	-0.663867
cmdtgF1F4-vs-WT	Lung_basal	-3.66445
cmdtgF1F4-vs-WT	Microfold	-6.07735
cmdtgF1F4-vs-WT	Muscle	-0.164082
cmdtgF1F4-vs-WT	Neuroendocrine	-3.6038
cmdtgF1F4-vs-WT	Pancreatic	-3.05109
cmdtgF1F4-vs-WT	Skin	-6.35776
cmdtgF1F4-vs-WT	Tuft	-4.89341
cmdtgF1F4-vs-WT	cTEC	9.53962
cmdtgF1F4-vs-WT	early_progenitor	19.2809
cmdtgF1F4-vs-WT	mTEC	-20.9588
cmdtgF1F4-vs-WT	postnatal_progenitor	2.4275
cmF4-vs-cmF1	Aire-stage	0.478233
cmF4-vs-cmF1	Ciliated	0.674963
cmF4-vs-cmF1	EnteroHepato	-1.92927
cmF4-vs-cmF1	Goblet	2.92015
cmF4-vs-cmF1	Ionocyte	0.758212
cmF4-vs-cmF1	Lung_basal	1.42257
cmF4-vs-cmF1	Microfold	-0.594401
cmF4-vs-cmF1	Muscle	13.8101
cmF4-vs-cmF1	Neuroendocrine	-0.39265
cmF4-vs-cmF1	Pancreatic	-0.0191863
cmF4-vs-cmF1	Skin	1.01956
cmF4-vs-cmF1	Tuft	1.7869
cmF4-vs-cmF1	cTEC	7.86778
cmF4-vs-cmF1	early_progenitor	29.6491
cmF4-vs-cmF1	mTEC	-8.60838
cmF4-vs-cmF1	postnatal_progenitor	3.07299

## Sheet: fig5g
comparison	signature	signed.padj.camera
DR.Foxn1KO-vs-DR.WT	Aire-stage	-0.046476
DR.Foxn1KO-vs-DR.WT	Ciliated	-0.955981
DR.Foxn1KO-vs-DR.WT	EnteroHepato	0.558052
DR.Foxn1KO-vs-DR.WT	Goblet	3.02845
DR.Foxn1KO-vs-DR.WT	Ionocyte	1.55883
DR.Foxn1KO-vs-DR.WT	Lung_basal	3.03888
DR.Foxn1KO-vs-DR.WT	Microfold	0.793646
DR.Foxn1KO-vs-DR.WT	Muscle	3.47325
DR.Foxn1KO-vs-DR.WT	Neuroendocrine	3.51766
DR.Foxn1KO-vs-DR.WT	Pancreatic	0.213957
DR.Foxn1KO-vs-DR.WT	Skin	2.66572
DR.Foxn1KO-vs-DR.WT	Tuft	0.289922
DR.Foxn1KO-vs-DR.WT	cTEC	0.466436
DR.Foxn1KO-vs-DR.WT	early_progenitor	8.71765
DR.Foxn1KO-vs-DR.WT	mTEC	0.0681028
DR.Foxn1KO-vs-DR.WT	postnatal_progenitor	3.60292

## Sheet: fig5h
comparison	signature	signed.padj.camera
AF4-vs-WT	Aire-stage	-9.74
AF4-vs-WT	Ciliated	-0.842099
AF4-vs-WT	EnteroHepato	-12.7977
AF4-vs-WT	Goblet	-0.672798
AF4-vs-WT	Ionocyte	-0.0694965
AF4-vs-WT	Lung_basal	-3.95973
AF4-vs-WT	Microfold	-10.6637
AF4-vs-WT	Muscle	0.150284
AF4-vs-WT	Neuroendocrine	-3.57718
AF4-vs-WT	Pancreatic	-5.25591
AF4-vs-WT	Skin	-7.32492
AF4-vs-WT	Tuft	-4.47025
AF4-vs-WT	cTEC	13.4719
AF4-vs-WT	early_progenitor	33.2404
AF4-vs-WT	mTEC	-28.2808
AF4-vs-WT	postnatal_progenitor	0.0906407
