# Supplementary material for: Developmental trajectory and evolutionary origin of thymic mimetic cells
Source: Nature. 2025 Jun 11;643(8073):1066–75. doi: 10.1038/s41586-025-09148-y (PMC12286861; doi:10.1038/s41586-025-09148-y)
Supplement: Supplementary file 9 — Source Data Extended Data Fig. 1 [file 41586_2025_9148_MOESM9_ESM.xlsx]

## Sheet: edf1a_1
sample	barcoded	genotype	transcriptome	label	signature	auc	threshold	above_threshold
embryo	TRUE	WT	T136_1	cTEC	Aire-stage	0.238061	0.32	FALSE
embryo	TRUE	WT	T136_2	unassigned	Aire-stage	0.2062	0.32	FALSE
embryo	TRUE	WT	T136_3	cTEC	Aire-stage	0.237042	0.32	FALSE
embryo	TRUE	WT	T136_4	early_progenitor	Aire-stage	0.227078	0.32	FALSE
embryo	TRUE	WT	T136_5	cTEC	Aire-stage	0.2515	0.32	FALSE
embryo	TRUE	WT	T136_8	cTEC	Aire-stage	0.21827	0.32	FALSE
embryo	TRUE	WT	T136_9	cTEC	Aire-stage	0.192172	0.32	FALSE
embryo	TRUE	WT	T136_10	postnatal_progenitor	Aire-stage	0.248126	0.32	FALSE
embryo	TRUE	WT	T136_11	early_progenitor	Aire-stage	0.218236	0.32	FALSE
embryo	TRUE	WT	T136_14	cTEC	Aire-stage	0.250923	0.32	FALSE
embryo	TRUE	WT	T136_17	cTEC	Aire-stage	0.249768	0.32	FALSE
embryo	TRUE	WT	T136_20	cTEC	Aire-stage	0.227282	0.32	FALSE
embryo	TRUE	WT	T136_22	early_progenitor	Aire-stage	0.217217	0.32	FALSE
embryo	TRUE	WT	T136_23	unassigned	Aire-stage	0.257467	0.32	FALSE
embryo	TRUE	WT	T136_24	early_progenitor	Aire-stage	0.245341	0.32	FALSE
embryo	TRUE	WT	T136_25	cTEC	Aire-stage	0.209132	0.32	FALSE
embryo	TRUE	WT	T136_26	cTEC	Aire-stage	0.237959	0.32	FALSE
embryo	TRUE	WT	T136_27	early_progenitor	Aire-stage	0.221836	0.32	FALSE
embryo	TRUE	WT	T136_28	cTEC	Aire-stage	0.251093	0.32	FALSE
embryo	TRUE	WT	T136_29	postnatal_progenitor	Aire-stage	0.353185	0.32	TRUE
embryo	TRUE	WT	T136_31	early_progenitor	Aire-stage	0.222391	0.32	FALSE
embryo	TRUE	WT	T136_32	early_progenitor	Aire-stage	0.231856	0.32	FALSE
embryo	TRUE	WT	T136_33	cTEC	Aire-stage	0.220251	0.32	FALSE
embryo	TRUE	WT	T136_34	cTEC	Aire-stage	0.187598	0.32	FALSE
embryo	TRUE	WT	T136_35	cTEC	Aire-stage	0.210016	0.32	FALSE
embryo	TRUE	WT	T136_37	early_progenitor	Aire-stage	0.234721	0.32	FALSE
embryo	TRUE	WT	T136_38	cTEC	Aire-stage	0.250526	0.32	FALSE
embryo	TRUE	WT	T136_40	cTEC	Aire-stage	0.242352	0.32	FALSE
embryo	TRUE	WT	T136_41	early_progenitor	Aire-stage	0.224033	0.32	FALSE
embryo	TRUE	WT	T136_42	early_progenitor	Aire-stage	0.214363	0.32	FALSE
embryo	TRUE	WT	T136_43	cTEC	Aire-stage	0.237823	0.32	FALSE
embryo	TRUE	WT	T136_44	unassigned	Aire-stage	0.166278	0.32	FALSE
embryo	TRUE	WT	T136_45	cTEC	Aire-stage	0.219957	0.32	FALSE
embryo	TRUE	WT	T136_48	cTEC	Aire-stage	0.229558	0.32	FALSE
embryo	TRUE	WT	T136_49	early_progenitor	Aire-stage	0.215813	0.32	FALSE
embryo	TRUE	WT	T136_50	unassigned	Aire-stage	0.210797	0.32	FALSE
embryo	TRUE	WT	T136_52	unassigned	Aire-stage	0.203641	0.32	FALSE
embryo	TRUE	WT	T136_55	early_progenitor	Aire-stage	0.219753	0.32	FALSE
embryo	TRUE	WT	T136_56	early_progenitor	Aire-stage	0.223047	0.32	FALSE
embryo	TRUE	WT	T136_57	cTEC	Aire-stage	0.233237	0.32	FALSE
embryo	TRUE	WT	T136_59	postnatal_progenitor	Aire-stage	0.252734	0.32	FALSE
embryo	TRUE	WT	T136_60	early_progenitor	Aire-stage	0.242578	0.32	FALSE
embryo	TRUE	WT	T136_61	early_progenitor	Aire-stage	0.265574	0.32	FALSE
embryo	TRUE	WT	T136_63	cTEC	Aire-stage	0.236668	0.32	FALSE
embryo	TRUE	WT	T136_64	early_progenitor	Aire-stage	0.207015	0.32	FALSE
embryo	TRUE	WT	T136_65	cTEC	Aire-stage	0.208363	0.32	FALSE
embryo	TRUE	WT	T136_67	early_progenitor	Aire-stage	0.217817	0.32	FALSE
embryo	TRUE	WT	T136_68	cTEC	Aire-stage	0.237608	0.32	FALSE
embryo	TRUE	WT	T136_69	cTEC	Aire-stage	0.211884	0.32	FALSE
embryo	TRUE	WT	T136_71	cTEC	Aire-stage	0.231256	0.32	FALSE
embryo	TRUE	WT	T136_72	cTEC	Aire-stage	0.22958	0.32	FALSE
embryo	TRUE	WT	T136_73	cTEC	Aire-stage	0.234698	0.32	FALSE
embryo	TRUE	WT	T136_74	early_progenitor	Aire-stage	0.216752	0.32	FALSE
embryo	TRUE	WT	T136_76	cTEC	Aire-stage	0.227146	0.32	FALSE
embryo	TRUE	WT	T136_78	early_progenitor	Aire-stage	0.210706	0.32	FALSE
embryo	TRUE	WT	T136_79	unassigned	Aire-stage	0.255157	0.32	FALSE
embryo	TRUE	WT	T136_80	postnatal_progenitor	Aire-stage	0.266536	0.32	FALSE
embryo	TRUE	WT	T136_81	early_progenitor	Aire-stage	0.197957	0.32	FALSE
embryo	TRUE	WT	T136_82	early_progenitor	Aire-stage	0.232547	0.32	FALSE
embryo	TRUE	WT	T136_83	cTEC	Aire-stage	0.244084	0.32	FALSE
embryo	TRUE	WT	T136_84	early_progenitor	Aire-stage	0.245398	0.32	FALSE
embryo	TRUE	WT	T136_85	unassigned	Aire-stage	0.240676	0.32	FALSE
embryo	TRUE	WT	T136_87	early_progenitor	Aire-stage	0.251104	0.32	FALSE
embryo	TRUE	WT	T136_88	cTEC	Aire-stage	0.245126	0.32	FALSE
embryo	TRUE	WT	T136_89	cTEC	Aire-stage	0.241684	0.32	FALSE
embryo	TRUE	WT	T136_90	cTEC	Aire-stage	0.260886	0.32	FALSE
embryo	TRUE	WT	T136_91	postnatal_progenitor	Aire-stage	0.245454	0.32	FALSE
embryo	TRUE	WT	T136_92	cTEC	Aire-stage	0.231392	0.32	FALSE
embryo	TRUE	WT	T136_95	cTEC	Aire-stage	0.256505	0.32	FALSE
embryo	TRUE	WT	T136_96	cTEC	Aire-stage	0.207627	0.32	FALSE
embryo	TRUE	WT	T137_98	cTEC	Aire-stage	0.235717	0.32	FALSE
embryo	TRUE	WT	T137_102	postnatal_progenitor	Aire-stage	0.27034	0.32	FALSE
embryo	TRUE	WT	T137_103	cTEC	Aire-stage	0.24645	0.32	FALSE
embryo	TRUE	WT	T137_104	cTEC	Aire-stage	0.253199	0.32	FALSE
embryo	TRUE	WT	T137_105	early_progenitor	Aire-stage	0.25056	0.32	FALSE
embryo	TRUE	WT	T137_106	early_progenitor	Aire-stage	0.236	0.32	FALSE
embryo	TRUE	WT	T137_107	unassigned	Aire-stage	0.288252	0.32	FALSE
embryo	TRUE	WT	T137_109	early_progenitor	Aire-stage	0.221632	0.32	FALSE
embryo	TRUE	WT	T137_110	early_progenitor	Aire-stage	0.224089	0.32	FALSE
embryo	TRUE	WT	T137_112	cTEC	Aire-stage	0.234358	0.32	FALSE
embryo	TRUE	WT	T137_113	cTEC	Aire-stage	0.235196	0.32	FALSE
embryo	TRUE	WT	T137_114	unassigned	Aire-stage	0.25458	0.32	FALSE
embryo	TRUE	WT	T137_115	early_progenitor	Aire-stage	0.211386	0.32	FALSE
embryo	TRUE	WT	T137_116	early_progenitor	Aire-stage	0.2527	0.32	FALSE
embryo	TRUE	WT	T137_117	early_progenitor	Aire-stage	0.23857	0.32	FALSE
embryo	TRUE	WT	T137_119	early_progenitor	Aire-stage	0.247968	0.32	FALSE
embryo	TRUE	WT	T137_120	early_progenitor	Aire-stage	0.230452	0.32	FALSE
embryo	TRUE	WT	T137_121	cTEC	Aire-stage	0.226206	0.32	FALSE
embryo	TRUE	WT	T137_122	cTEC	Aire-stage	0.251296	0.32	FALSE
embryo	TRUE	WT	T137_123	cTEC	Aire-stage	0.244152	0.32	FALSE
embryo	TRUE	WT	T137_124	early_progenitor	Aire-stage	0.232151	0.32	FALSE
embryo	TRUE	WT	T137_125	cTEC	Aire-stage	0.232853	0.32	FALSE
embryo	TRUE	WT	T137_127	cTEC	Aire-stage	0.249156	0.32	FALSE
embryo	TRUE	WT	T137_128	early_progenitor	Aire-stage	0.229524	0.32	FALSE
embryo	TRUE	WT	T137_129	cTEC	Aire-stage	0.254478	0.32	FALSE
embryo	TRUE	WT	T137_130	unassigned	Aire-stage	0.237246	0.32	FALSE
embryo	TRUE	WT	T137_131	postnatal_progenitor	Aire-stage	0.25184	0.32	FALSE
embryo	TRUE	WT	T137_132	cTEC	Aire-stage	0.234075	0.32	FALSE
embryo	TRUE	WT	T137_133	cTEC	Aire-stage	0.264894	0.32	FALSE
embryo	TRUE	WT	T137_134	cTEC	Aire-stage	0.219277	0.32	FALSE
embryo	TRUE	WT	T137_135	early_progenitor	Aire-stage	0.23223	0.32	FALSE
embryo	TRUE	WT	T137_136	cTEC	Aire-stage	0.247447	0.32	FALSE
embryo	TRUE	WT	T137_138	early_progenitor	Aire-stage	0.222708	0.32	FALSE
embryo	TRUE	WT	T137_139	cTEC	Aire-stage	0.217613	0.32	FALSE
embryo	TRUE	WT	T137_141	early_progenitor	Aire-stage	0.231935	0.32	FALSE
embryo	TRUE	WT	T137_143	cTEC	Aire-stage	0.244888	0.32	FALSE
embryo	TRUE	WT	T137_145	cTEC	Aire-stage	0.244752	0.32	FALSE
embryo	TRUE	WT	T137_146	early_progenitor	Aire-stage	0.221304	0.32	FALSE
embryo	TRUE	WT	T137_147	cTEC	Aire-stage	0.233702	0.32	FALSE
embryo	TRUE	WT	T137_148	cTEC	Aire-stage	0.217907	0.32	FALSE
embryo	TRUE	WT	T137_149	cTEC	Aire-stage	0.189273	0.32	FALSE
embryo	TRUE	WT	T137_150	early_progenitor	Aire-stage	0.216718	0.32	FALSE
embryo	TRUE	WT	T137_151	cTEC	Aire-stage	0.250017	0.32	FALSE
embryo	TRUE	WT	T137_152	early_progenitor	Aire-stage	0.218326	0.32	FALSE
embryo	TRUE	WT	T137_153	cTEC	Aire-stage	0.228471	0.32	FALSE
embryo	TRUE	WT	T137_154	cTEC	Aire-stage	0.238446	0.32	FALSE
embryo	TRUE	WT	T137_155	postnatal_progenitor	Aire-stage	0.259799	0.32	FALSE
embryo	TRUE	WT	T137_156	postnatal_progenitor	Aire-stage	0.274518	0.32	FALSE
embryo	TRUE	WT	T137_157	cTEC	Aire-stage	0.235389	0.32	FALSE
embryo	TRUE	WT	T137_158	cTEC	Aire-stage	0.249655	0.32	FALSE
embryo	TRUE	WT	T137_159	early_progenitor	Aire-stage	0.224984	0.32	FALSE
embryo	TRUE	WT	T137_161	cTEC	Aire-stage	0.276341	0.32	FALSE
embryo	TRUE	WT	T137_162	cTEC	Aire-stage	0.268834	0.32	FALSE
embryo	TRUE	WT	T137_165	early_progenitor	Aire-stage	0.252021	0.32	FALSE
embryo	TRUE	WT	T137_168	early_progenitor	Aire-stage	0.252508	0.32	FALSE
embryo	TRUE	WT	T137_169	cTEC	Aire-stage	0.246292	0.32	FALSE
embryo	TRUE	WT	T137_170	cTEC	Aire-stage	0.235615	0.32	FALSE
embryo	TRUE	WT	T137_171	early_progenitor	Aire-stage	0.224734	0.32	FALSE
embryo	TRUE	WT	T137_172	cTEC	Aire-stage	0.254648	0.32	FALSE
embryo	TRUE	WT	T137_173	early_progenitor	Aire-stage	0.231381	0.32	FALSE
embryo	TRUE	WT	T137_174	early_progenitor	Aire-stage	0.237732	0.32	FALSE
embryo	TRUE	WT	T137_176	cTEC	Aire-stage	0.254229	0.32	FALSE
embryo	TRUE	WT	T137_177	cTEC	Aire-stage	0.258667	0.32	FALSE
embryo	TRUE	WT	T137_178	early_progenitor	Aire-stage	0.195467	0.32	FALSE
embryo	TRUE	WT	T137_179	cTEC	Aire-stage	0.243914	0.32	FALSE
embryo	TRUE	WT	T137_180	cTEC	Aire-stage	0.203392	0.32	FALSE
embryo	TRUE	WT	T137_181	cTEC	Aire-stage	0.257773	0.32	FALSE
embryo	TRUE	WT	T137_182	cTEC	Aire-stage	0.240925	0.32	FALSE
embryo	TRUE	WT	T137_183	unassigned	Aire-stage	0.256595	0.32	FALSE
embryo	TRUE	WT	T137_184	postnatal_progenitor	Aire-stage	0.302756	0.32	FALSE
embryo	TRUE	WT	T137_185	unassigned	Aire-stage	0.261871	0.32	FALSE
embryo	TRUE	WT	T137_187	early_progenitor	Aire-stage	0.239725	0.32	FALSE
embryo	TRUE	WT	T137_188	cTEC	Aire-stage	0.224146	0.32	FALSE
embryo	TRUE	WT	T137_189	early_progenitor	Aire-stage	0.241967	0.32	FALSE
embryo	TRUE	WT	T137_190	early_progenitor	Aire-stage	0.244945	0.32	FALSE
embryo	TRUE	WT	T137_191	early_progenitor	Aire-stage	0.256018	0.32	FALSE
embryo	TRUE	WT	T137_192	early_progenitor	Aire-stage	0.25398	0.32	FALSE
embryo	TRUE	WT	T138_2	postnatal_progenitor	Aire-stage	0.277553	0.32	FALSE
embryo	TRUE	WT	T138_3	postnatal_progenitor	Aire-stage	0.297366	0.32	FALSE
embryo	TRUE	WT	T138_4	cTEC	Aire-stage	0.267283	0.32	FALSE
embryo	TRUE	WT	T138_5	cTEC	Aire-stage	0.218213	0.32	FALSE
embryo	TRUE	WT	T138_6	early_progenitor	Aire-stage	0.237483	0.32	FALSE
embryo	TRUE	WT	T138_8	unassigned	Aire-stage	0.244786	0.32	FALSE
embryo	TRUE	WT	T138_11	early_progenitor	Aire-stage	0.238683	0.32	FALSE
embryo	TRUE	WT	T138_12	cTEC	Aire-stage	0.259075	0.32	FALSE
embryo	TRUE	WT	T138_14	early_progenitor	Aire-stage	0.225187	0.32	FALSE
embryo	TRUE	WT	T138_15	cTEC	Aire-stage	0.252429	0.32	FALSE
embryo	TRUE	WT	T138_16	cTEC	Aire-stage	0.229818	0.32	FALSE
embryo	TRUE	WT	T138_17	cTEC	Aire-stage	0.251319	0.32	FALSE
embryo	TRUE	WT	T138_18	postnatal_progenitor	Aire-stage	0.278549	0.32	FALSE
embryo	TRUE	WT	T138_19	early_progenitor	Aire-stage	0.249621	0.32	FALSE
embryo	TRUE	WT	T138_20	early_progenitor	Aire-stage	0.234528	0.32	FALSE
embryo	TRUE	WT	T138_21	early_progenitor	Aire-stage	0.259029	0.32	FALSE
embryo	TRUE	WT	T138_23	cTEC	Aire-stage	0.240529	0.32	FALSE
embryo	TRUE	WT	T138_26	cTEC	Aire-stage	0.258973	0.32	FALSE
embryo	TRUE	WT	T138_27	cTEC	Aire-stage	0.266049	0.32	FALSE
embryo	TRUE	WT	T138_28	early_progenitor	Aire-stage	0.250934	0.32	FALSE
embryo	TRUE	WT	T138_29	early_progenitor	Aire-stage	0.241208	0.32	FALSE
embryo	TRUE	WT	T138_30	early_progenitor	Aire-stage	0.236895	0.32	FALSE
embryo	TRUE	WT	T138_31	unassigned	Aire-stage	0.279794	0.32	FALSE
embryo	TRUE	WT	T138_32	cTEC	Aire-stage	0.261147	0.32	FALSE
embryo	TRUE	WT	T138_34	cTEC	Aire-stage	0.241967	0.32	FALSE
embryo	TRUE	WT	T138_35	early_progenitor	Aire-stage	0.239034	0.32	FALSE
embryo	TRUE	WT	T138_36	early_progenitor	Aire-stage	0.228233	0.32	FALSE
embryo	TRUE	WT	T138_38	early_progenitor	Aire-stage	0.24559	0.32	FALSE
embryo	TRUE	WT	T138_39	postnatal_progenitor	Aire-stage	0.290641	0.32	FALSE
embryo	TRUE	WT	T138_40	cTEC	Aire-stage	0.216752	0.32	FALSE
embryo	TRUE	WT	T138_42	postnatal_progenitor	Aire-stage	0.293245	0.32	FALSE
embryo	TRUE	WT	T138_43	cTEC	Aire-stage	0.245873	0.32	FALSE
embryo	TRUE	WT	T138_44	postnatal_progenitor	Aire-stage	0.312414	0.32	FALSE
embryo	TRUE	WT	T138_46	cTEC	Aire-stage	0.24987	0.32	FALSE
embryo	TRUE	WT	T138_47	early_progenitor	Aire-stage	0.23317	0.32	FALSE
embryo	TRUE	WT	T138_48	cTEC	Aire-stage	0.21228	0.32	FALSE
embryo	TRUE	WT	T138_50	cTEC	Aire-stage	0.225957	0.32	FALSE
embryo	TRUE	WT	T138_52	cTEC	Aire-stage	0.205702	0.32	FALSE
embryo	TRUE	WT	T138_53	early_progenitor	Aire-stage	0.238514	0.32	FALSE
embryo	TRUE	WT	T138_54	cTEC	Aire-stage	0.248568	0.32	FALSE
embryo	TRUE	WT	T138_55	early_progenitor	Aire-stage	0.242827	0.32	FALSE
embryo	TRUE	WT	T138_56	cTEC	Aire-stage	0.238853	0.32	FALSE
embryo	TRUE	WT	T138_57	cTEC	Aire-stage	0.244979	0.32	FALSE
embryo	TRUE	WT	T138_59	postnatal_progenitor	Aire-stage	0.262788	0.32	FALSE
embryo	TRUE	WT	T138_60	cTEC	Aire-stage	0.254478	0.32	FALSE
embryo	TRUE	WT	T138_61	early_progenitor	Aire-stage	0.238434	0.32	FALSE
embryo	TRUE	WT	T138_62	cTEC	Aire-stage	0.248092	0.32	FALSE
embryo	TRUE	WT	T138_63	cTEC	Aire-stage	0.257592	0.32	FALSE
embryo	TRUE	WT	T138_64	early_progenitor	Aire-stage	0.223308	0.32	FALSE
embryo	TRUE	WT	T138_65	early_progenitor	Aire-stage	0.248432	0.32	FALSE
embryo	TRUE	WT	T138_67	early_progenitor	Aire-stage	0.245262	0.32	FALSE
embryo	TRUE	WT	T138_69	postnatal_progenitor	Aire-stage	0.310342	0.32	FALSE
embryo	TRUE	WT	T138_70	postnatal_progenitor	Aire-stage	0.467562	0.32	TRUE
embryo	TRUE	WT	T138_71	early_progenitor	Aire-stage	0.250832	0.32	FALSE
embryo	TRUE	WT	T138_72	cTEC	Aire-stage	0.254501	0.32	FALSE
embryo	TRUE	WT	T138_73	cTEC	Aire-stage	0.262245	0.32	FALSE
embryo	TRUE	WT	T138_74	cTEC	Aire-stage	0.241808	0.32	FALSE
embryo	TRUE	WT	T138_75	cTEC	Aire-stage	0.245692	0.32	FALSE
embryo	TRUE	WT	T138_76	early_progenitor	Aire-stage	0.240744	0.32	FALSE
embryo	TRUE	WT	T138_77	cTEC	Aire-stage	0.265528	0.32	FALSE
embryo	TRUE	WT	T138_79	cTEC	Aire-stage	0.236929	0.32	FALSE
embryo	TRUE	WT	T138_80	early_progenitor	Aire-stage	0.240529	0.32	FALSE
embryo	TRUE	WT	T138_81	cTEC	Aire-stage	0.268302	0.32	FALSE
embryo	TRUE	WT	T138_83	cTEC	Aire-stage	0.268257	0.32	FALSE
embryo	TRUE	WT	T138_84	unassigned	Aire-stage	0.252508	0.32	FALSE
embryo	TRUE	WT	T138_85	early_progenitor	Aire-stage	0.266196	0.32	FALSE
embryo	TRUE	WT	T138_86	cTEC	Aire-stage	0.261373	0.32	FALSE
embryo	TRUE	WT	T138_88	early_progenitor	Aire-stage	0.245069	0.32	FALSE
embryo	TRUE	WT	T138_89	cTEC	Aire-stage	0.264204	0.32	FALSE
embryo	TRUE	WT	T138_90	cTEC	Aire-stage	0.263638	0.32	FALSE
embryo	TRUE	WT	T138_91	early_progenitor	Aire-stage	0.268053	0.32	FALSE
embryo	TRUE	WT	T138_94	cTEC	Aire-stage	0.256154	0.32	FALSE
embryo	TRUE	WT	T138_95	early_progenitor	Aire-stage	0.233237	0.32	FALSE
embryo	TRUE	WT	T138_96	early_progenitor	Aire-stage	0.250504	0.32	FALSE
embryo	TRUE	WT	T139_97	cTEC	Aire-stage	0.225199	0.32	FALSE
embryo	TRUE	WT	T139_103	cTEC	Aire-stage	0.225708	0.32	FALSE
embryo	TRUE	WT	T139_104	cTEC	Aire-stage	0.220477	0.32	FALSE
embryo	TRUE	WT	T139_105	postnatal_progenitor	Aire-stage	0.401214	0.32	TRUE
embryo	TRUE	WT	T139_106	early_progenitor	Aire-stage	0.203913	0.32	FALSE
embryo	TRUE	WT	T139_107	early_progenitor	Aire-stage	0.224519	0.32	FALSE
embryo	TRUE	WT	T139_109	cTEC	Aire-stage	0.217873	0.32	FALSE
embryo	TRUE	WT	T139_110	cTEC	Aire-stage	0.249156	0.32	FALSE
embryo	TRUE	WT	T139_111	postnatal_progenitor	Aire-stage	0.321007	0.32	TRUE
embryo	TRUE	WT	T139_112	cTEC	Aire-stage	0.210831	0.32	FALSE
embryo	TRUE	WT	T139_113	cTEC	Aire-stage	0.256176	0.32	FALSE
embryo	TRUE	WT	T139_115	cTEC	Aire-stage	0.22033	0.32	FALSE
embryo	TRUE	WT	T139_118	cTEC	Aire-stage	0.26845	0.32	FALSE
embryo	TRUE	WT	T139_119	cTEC	Aire-stage	0.248036	0.32	FALSE
embryo	TRUE	WT	T139_120	cTEC	Aire-stage	0.24345	0.32	FALSE
embryo	TRUE	WT	T139_121	cTEC	Aire-stage	0.224984	0.32	FALSE
embryo	TRUE	WT	T139_122	cTEC	Aire-stage	0.235581	0.32	FALSE
embryo	TRUE	WT	T139_123	early_progenitor	Aire-stage	0.243393	0.32	FALSE
embryo	TRUE	WT	T139_125	cTEC	Aire-stage	0.257693	0.32	FALSE
embryo	TRUE	WT	T139_126	early_progenitor	Aire-stage	0.221666	0.32	FALSE
embryo	TRUE	WT	T139_127	cTEC	Aire-stage	0.258282	0.32	FALSE
embryo	TRUE	WT	T139_128	early_progenitor	Aire-stage	0.228324	0.32	FALSE
embryo	TRUE	WT	T139_129	early_progenitor	Aire-stage	0.223863	0.32	FALSE
embryo	TRUE	WT	T139_130	cTEC	Aire-stage	0.241367	0.32	FALSE
embryo	TRUE	WT	T139_131	cTEC	Aire-stage	0.259596	0.32	FALSE
embryo	TRUE	WT	T139_132	cTEC	Aire-stage	0.222946	0.32	FALSE
embryo	TRUE	WT	T139_133	cTEC	Aire-stage	0.216198	0.32	FALSE
embryo	TRUE	WT	T139_134	postnatal_progenitor	Aire-stage	0.272107	0.32	FALSE
embryo	TRUE	WT	T139_135	cTEC	Aire-stage	0.245318	0.32	FALSE
embryo	TRUE	WT	T139_136	cTEC	Aire-stage	0.247288	0.32	FALSE
embryo	TRUE	WT	T139_137	early_progenitor	Aire-stage	0.227837	0.32	FALSE
embryo	TRUE	WT	T139_138	cTEC	Aire-stage	0.224995	0.32	FALSE
embryo	TRUE	WT	T139_139	cTEC	Aire-stage	0.243382	0.32	FALSE
embryo	TRUE	WT	T139_142	early_progenitor	Aire-stage	0.220602	0.32	FALSE
embryo	TRUE	WT	T139_143	cTEC	Aire-stage	0.241129	0.32	FALSE
embryo	TRUE	WT	T139_144	early_progenitor	Aire-stage	0.241457	0.32	FALSE
embryo	TRUE	WT	T139_147	cTEC	Aire-stage	0.204977	0.32	FALSE
embryo	TRUE	WT	T139_149	early_progenitor	Aire-stage	0.2223	0.32	FALSE
embryo	TRUE	WT	T139_150	early_progenitor	Aire-stage	0.213208	0.32	FALSE
embryo	TRUE	WT	T139_152	early_progenitor	Aire-stage	0.201331	0.32	FALSE
embryo	TRUE	WT	T139_154	postnatal_progenitor	Aire-stage	0.232117	0.32	FALSE
embryo	TRUE	WT	T139_155	early_progenitor	Aire-stage	0.247073	0.32	FALSE
embryo	TRUE	WT	T139_156	early_progenitor	Aire-stage	0.213729	0.32	FALSE
embryo	TRUE	WT	T139_158	cTEC	Aire-stage	0.253176	0.32	FALSE
embryo	TRUE	WT	T139_159	cTEC	Aire-stage	0.256233	0.32	FALSE
embryo	TRUE	WT	T139_160	cTEC	Aire-stage	0.244979	0.32	FALSE
embryo	TRUE	WT	T139_161	unassigned	Aire-stage	0.347977	0.32	TRUE
embryo	TRUE	WT	T139_162	cTEC	Aire-stage	0.241412	0.32	FALSE
embryo	TRUE	WT	T139_164	early_progenitor	Aire-stage	0.231256	0.32	FALSE
embryo	TRUE	WT	T139_168	early_progenitor	Aire-stage	0.23009	0.32	FALSE
embryo	TRUE	WT	T139_170	early_progenitor	Aire-stage	0.218802	0.32	FALSE
embryo	TRUE	WT	T139_171	cTEC	Aire-stage	0.239487	0.32	FALSE
embryo	TRUE	WT	T139_172	cTEC	Aire-stage	0.254727	0.32	FALSE
embryo	TRUE	WT	T139_173	postnatal_progenitor	Aire-stage	0.311304	0.32	FALSE
embryo	TRUE	WT	T139_174	cTEC	Aire-stage	0.224757	0.32	FALSE
embryo	TRUE	WT	T139_176	early_progenitor	Aire-stage	0.217715	0.32	FALSE
embryo	TRUE	WT	T139_177	cTEC	Aire-stage	0.23035	0.32	FALSE
embryo	TRUE	WT	T139_178	cTEC	Aire-stage	0.249587	0.32	FALSE
embryo	TRUE	WT	T139_179	early_progenitor	Aire-stage	0.202769	0.32	FALSE
embryo	TRUE	WT	T139_180	cTEC	Aire-stage	0.220319	0.32	FALSE
embryo	TRUE	WT	T139_181	cTEC	Aire-stage	0.247594	0.32	FALSE
embryo	TRUE	WT	T139_182	early_progenitor	Aire-stage	0.247639	0.32	FALSE
embryo	TRUE	WT	T139_183	early_progenitor	Aire-stage	0.23574	0.32	FALSE
embryo	TRUE	WT	T139_184	cTEC	Aire-stage	0.399663	0.32	TRUE
embryo	TRUE	WT	T139_186	cTEC	Aire-stage	0.259686	0.32	FALSE
embryo	TRUE	WT	T139_187	cTEC	Aire-stage	0.251964	0.32	FALSE
embryo	TRUE	WT	T139_189	early_progenitor	Aire-stage	0.227859	0.32	FALSE
embryo	TRUE	WT	T139_190	cTEC	Aire-stage	0.264226	0.32	FALSE
embryo	TRUE	WT	T139_192	cTEC	Aire-stage	0.229071	0.32	FALSE
embryo	TRUE	WT	T168_1	early_progenitor	Aire-stage	0.182265	0.32	FALSE
embryo	TRUE	WT	T168_2	cTEC	Aire-stage	0.22581	0.32	FALSE
embryo	TRUE	WT	T168_3	cTEC	Aire-stage	0.234562	0.32	FALSE
embryo	TRUE	WT	T168_4	early_progenitor	Aire-stage	0.212133	0.32	FALSE
embryo	TRUE	WT	T168_5	cTEC	Aire-stage	0.220308	0.32	FALSE
embryo	TRUE	WT	T168_8	cTEC	Aire-stage	0.234189	0.32	FALSE
embryo	TRUE	WT	T168_9	cTEC	Aire-stage	0.240167	0.32	FALSE
embryo	TRUE	WT	T168_10	cTEC	Aire-stage	0.226376	0.32	FALSE
embryo	TRUE	WT	T168_11	early_progenitor	Aire-stage	0.232762	0.32	FALSE
embryo	TRUE	WT	T168_12	cTEC	Aire-stage	0.230815	0.32	FALSE
embryo	TRUE	WT	T168_13	early_progenitor	Aire-stage	0.226138	0.32	FALSE
embryo	TRUE	WT	T168_14	early_progenitor	Aire-stage	0.236883	0.32	FALSE
embryo	TRUE	WT	T168_15	cTEC	Aire-stage	0.236917	0.32	FALSE
embryo	TRUE	WT	T168_16	cTEC	Aire-stage	0.242442	0.32	FALSE
embryo	TRUE	WT	T168_17	cTEC	Aire-stage	0.23086	0.32	FALSE
embryo	TRUE	WT	T168_18	early_progenitor	Aire-stage	0.230294	0.32	FALSE
embryo	TRUE	WT	T168_21	early_progenitor	Aire-stage	0.244084	0.32	FALSE
embryo	TRUE	WT	T168_22	cTEC	Aire-stage	0.21956	0.32	FALSE
embryo	TRUE	WT	T168_23	early_progenitor	Aire-stage	0.217749	0.32	FALSE
embryo	TRUE	WT	T168_24	cTEC	Aire-stage	0.232456	0.32	FALSE
embryo	TRUE	WT	T168_27	cTEC	Aire-stage	0.216764	0.32	FALSE
embryo	TRUE	WT	T168_28	cTEC	Aire-stage	0.227871	0.32	FALSE
embryo	TRUE	WT	T168_29	early_progenitor	Aire-stage	0.240121	0.32	FALSE
embryo	TRUE	WT	T168_30	cTEC	Aire-stage	0.252395	0.32	FALSE
embryo	TRUE	WT	T168_31	cTEC	Aire-stage	0.251444	0.32	FALSE
embryo	TRUE	WT	T168_33	cTEC	Aire-stage	0.252372	0.32	FALSE
embryo	TRUE	WT	T168_34	cTEC	Aire-stage	0.225335	0.32	FALSE
embryo	TRUE	WT	T168_35	early_progenitor	Aire-stage	0.208895	0.32	FALSE
embryo	TRUE	WT	T168_36	cTEC	Aire-stage	0.257161	0.32	FALSE
embryo	TRUE	WT	T168_38	early_progenitor	Aire-stage	0.215156	0.32	FALSE
embryo	TRUE	WT	T168_39	early_progenitor	Aire-stage	0.186816	0.32	FALSE
embryo	TRUE	WT	T168_40	early_progenitor	Aire-stage	0.222923	0.32	FALSE
embryo	TRUE	WT	T168_42	unassigned	Aire-stage	0.214963	0.32	FALSE
embryo	TRUE	WT	T168_43	cTEC	Aire-stage	0.252734	0.32	FALSE
embryo	TRUE	WT	T168_44	cTEC	Aire-stage	0.25595	0.32	FALSE
embryo	TRUE	WT	T168_46	early_progenitor	Aire-stage	0.202192	0.32	FALSE
embryo	TRUE	WT	T168_47	postnatal_progenitor	Aire-stage	0.294151	0.32	FALSE
embryo	TRUE	WT	T168_48	cTEC	Aire-stage	0.224361	0.32	FALSE
embryo	TRUE	WT	T168_49	early_progenitor	Aire-stage	0.205894	0.32	FALSE
embryo	TRUE	WT	T168_50	cTEC	Aire-stage	0.252315	0.32	FALSE
embryo	TRUE	WT	T168_51	postnatal_progenitor	Aire-stage	0.299359	0.32	FALSE
embryo	TRUE	WT	T168_52	early_progenitor	Aire-stage	0.239918	0.32	FALSE
embryo	TRUE	WT	T168_54	cTEC	Aire-stage	0.242578	0.32	FALSE
embryo	TRUE	WT	T168_55	early_progenitor	Aire-stage	0.226863	0.32	FALSE
embryo	TRUE	WT	T168_56	cTEC	Aire-stage	0.263355	0.32	FALSE
embryo	TRUE	WT	T168_58	cTEC	Aire-stage	0.227327	0.32	FALSE
embryo	TRUE	WT	T168_60	cTEC	Aire-stage	0.237891	0.32	FALSE
embryo	TRUE	WT	T168_61	cTEC	Aire-stage	0.236351	0.32	FALSE
embryo	TRUE	WT	T168_62	postnatal_progenitor	Aire-stage	0.269955	0.32	FALSE
embryo	TRUE	WT	T168_64	cTEC	Aire-stage	0.233215	0.32	FALSE
embryo	TRUE	WT	T168_65	cTEC	Aire-stage	0.250006	0.32	FALSE
embryo	TRUE	WT	T168_66	early_progenitor	Aire-stage	0.224282	0.32	FALSE
embryo	TRUE	WT	T168_67	cTEC	Aire-stage	0.236	0.32	FALSE
embryo	TRUE	WT	T168_68	postnatal_progenitor	Aire-stage	0.234777	0.32	FALSE
embryo	TRUE	WT	T168_70	cTEC	Aire-stage	0.218994	0.32	FALSE
embryo	TRUE	WT	T168_71	cTEC	Aire-stage	0.253504	0.32	FALSE
embryo	TRUE	WT	T168_72	early_progenitor	Aire-stage	0.214828	0.32	FALSE
embryo	TRUE	WT	T168_74	early_progenitor	Aire-stage	0.232977	0.32	FALSE
embryo	TRUE	WT	T168_76	early_progenitor	Aire-stage	0.225867	0.32	FALSE
embryo	TRUE	WT	T168_77	early_progenitor	Aire-stage	0.225335	0.32	FALSE
embryo	TRUE	WT	T168_78	early_progenitor	Aire-stage	0.244028	0.32	FALSE
embryo	TRUE	WT	T168_79	early_progenitor	Aire-stage	0.227905	0.32	FALSE
embryo	TRUE	WT	T168_80	cTEC	Aire-stage	0.246281	0.32	FALSE
embryo	TRUE	WT	T168_81	cTEC	Aire-stage	0.245081	0.32	FALSE
embryo	TRUE	WT	T168_82	unassigned	Aire-stage	0.224859	0.32	FALSE
embryo	TRUE	WT	T168_83	cTEC	Aire-stage	0.242148	0.32	FALSE
embryo	TRUE	WT	T168_84	cTEC	Aire-stage	0.231652	0.32	FALSE
embryo	TRUE	WT	T168_85	cTEC	Aire-stage	0.26426	0.32	FALSE
embryo	TRUE	WT	T168_86	cTEC	Aire-stage	0.22821	0.32	FALSE
embryo	TRUE	WT	T168_87	cTEC	Aire-stage	0.262494	0.32	FALSE
embryo	TRUE	WT	T168_89	cTEC	Aire-stage	0.22504	0.32	FALSE
embryo	TRUE	WT	T168_90	postnatal_progenitor	Aire-stage	0.243812	0.32	FALSE
embryo	TRUE	WT	T168_91	early_progenitor	Aire-stage	0.23977	0.32	FALSE
embryo	TRUE	WT	T168_92	cTEC	Aire-stage	0.232502	0.32	FALSE
embryo	TRUE	WT	T168_93	early_progenitor	Aire-stage	0.226025	0.32	FALSE
embryo	TRUE	WT	T169_98	early_progenitor	Aire-stage	0.233702	0.32	FALSE
embryo	TRUE	WT	T169_99	postnatal_progenitor	Aire-stage	0.307919	0.32	FALSE
embryo	TRUE	WT	T169_100	cTEC	Aire-stage	0.259086	0.32	FALSE
embryo	TRUE	WT	T169_101	cTEC	Aire-stage	0.240223	0.32	FALSE
embryo	TRUE	WT	T169_102	early_progenitor	Aire-stage	0.235185	0.32	FALSE
embryo	TRUE	WT	T169_105	cTEC	Aire-stage	0.249077	0.32	FALSE
embryo	TRUE	WT	T169_106	early_progenitor	Aire-stage	0.2038	0.32	FALSE
embryo	TRUE	WT	T169_107	cTEC	Aire-stage	0.239148	0.32	FALSE
embryo	TRUE	WT	T169_108	cTEC	Aire-stage	0.231403	0.32	FALSE
embryo	TRUE	WT	T169_109	cTEC	Aire-stage	0.257501	0.32	FALSE
embryo	TRUE	WT	T169_111	cTEC	Aire-stage	0.228063	0.32	FALSE
embryo	TRUE	WT	T169_112	early_progenitor	Aire-stage	0.220149	0.32	FALSE
embryo	TRUE	WT	T169_113	early_progenitor	Aire-stage	0.216549	0.32	FALSE
embryo	TRUE	WT	T169_114	early_progenitor	Aire-stage	0.211748	0.32	FALSE
embryo	TRUE	WT	T169_115	early_progenitor	Aire-stage	0.221372	0.32	FALSE
embryo	TRUE	WT	T169_116	early_progenitor	Aire-stage	0.227508	0.32	FALSE
embryo	TRUE	WT	T169_117	cTEC	Aire-stage	0.237132	0.32	FALSE
embryo	TRUE	WT	T169_118	cTEC	Aire-stage	0.249168	0.32	FALSE
embryo	TRUE	WT	T169_119	cTEC	Aire-stage	0.213627	0.32	FALSE
embryo	TRUE	WT	T169_120	cTEC	Aire-stage	0.239827	0.32	FALSE
embryo	TRUE	WT	T169_121	cTEC	Aire-stage	0.23129	0.32	FALSE
embryo	TRUE	WT	T169_122	cTEC	Aire-stage	0.245477	0.32	FALSE
embryo	TRUE	WT	T169_123	cTEC	Aire-stage	0.213073	0.32	FALSE
embryo	TRUE	WT	T169_124	cTEC	Aire-stage	0.235094	0.32	FALSE
embryo	TRUE	WT	T169_125	cTEC	Aire-stage	0.247005	0.32	FALSE
embryo	TRUE	WT	T169_126	postnatal_progenitor	Aire-stage	0.257478	0.32	FALSE
embryo	TRUE	WT	T169_127	cTEC	Aire-stage	0.222187	0.32	FALSE
embryo	TRUE	WT	T169_128	cTEC	Aire-stage	0.25886	0.32	FALSE
embryo	TRUE	WT	T169_129	cTEC	Aire-stage	0.251851	0.32	FALSE
embryo	TRUE	WT	T169_130	postnatal_progenitor	Aire-stage	0.274733	0.32	FALSE
embryo	TRUE	WT	T169_131	early_progenitor	Aire-stage	0.230305	0.32	FALSE
embryo	TRUE	WT	T169_132	early_progenitor	Aire-stage	0.244594	0.32	FALSE
embryo	TRUE	WT	T169_134	cTEC	Aire-stage	0.265155	0.32	FALSE
embryo	TRUE	WT	T169_135	cTEC	Aire-stage	0.2378	0.32	FALSE
embryo	TRUE	WT	T169_136	cTEC	Aire-stage	0.253436	0.32	FALSE
embryo	TRUE	WT	T169_137	early_progenitor	Aire-stage	0.216265	0.32	FALSE
embryo	TRUE	WT	T169_139	early_progenitor	Aire-stage	0.225935	0.32	FALSE
embryo	TRUE	WT	T169_141	cTEC	Aire-stage	0.248817	0.32	FALSE
embryo	TRUE	WT	T169_142	unassigned	Aire-stage	0.215597	0.32	FALSE
embryo	TRUE	WT	T169_143	early_progenitor	Aire-stage	0.204955	0.32	FALSE
embryo	TRUE	WT	T169_144	early_progenitor	Aire-stage	0.237732	0.32	FALSE
embryo	TRUE	WT	T169_145	early_progenitor	Aire-stage	0.232037	0.32	FALSE
embryo	TRUE	WT	T169_146	cTEC	Aire-stage	0.214409	0.32	FALSE
embryo	TRUE	WT	T169_148	early_progenitor	Aire-stage	0.211035	0.32	FALSE
embryo	TRUE	WT	T169_149	early_progenitor	Aire-stage	0.20697	0.32	FALSE
embryo	TRUE	WT	T169_150	cTEC	Aire-stage	0.187269	0.32	FALSE
embryo	TRUE	WT	T169_151	cTEC	Aire-stage	0.259018	0.32	FALSE
embryo	TRUE	WT	T169_152	cTEC	Aire-stage	0.204592	0.32	FALSE
embryo	TRUE	WT	T169_153	early_progenitor	Aire-stage	0.207887	0.32	FALSE
embryo	TRUE	WT	T169_154	cTEC	Aire-stage	0.229275	0.32	FALSE
embryo	TRUE	WT	T169_156	cTEC	Aire-stage	0.240053	0.32	FALSE
embryo	TRUE	WT	T169_157	cTEC	Aire-stage	0.217443	0.32	FALSE
embryo	TRUE	WT	T169_158	postnatal_progenitor	Aire-stage	0.285659	0.32	FALSE
embryo	TRUE	WT	T169_159	cTEC	Aire-stage	0.257014	0.32	FALSE
embryo	TRUE	WT	T169_160	cTEC	Aire-stage	0.245069	0.32	FALSE
embryo	TRUE	WT	T169_162	cTEC	Aire-stage	0.229614	0.32	FALSE
embryo	TRUE	WT	T169_163	cTEC	Aire-stage	0.244605	0.32	FALSE
embryo	TRUE	WT	T169_164	cTEC	Aire-stage	0.255655	0.32	FALSE
embryo	TRUE	WT	T169_165	cTEC	Aire-stage	0.226659	0.32	FALSE
embryo	TRUE	WT	T169_166	postnatal_progenitor	Aire-stage	0.281866	0.32	FALSE
embryo	TRUE	WT	T169_168	unassigned	Aire-stage	0.211578	0.32	FALSE
embryo	TRUE	WT	T169_169	early_progenitor	Aire-stage	0.225889	0.32	FALSE
embryo	TRUE	WT	T169_170	cTEC	Aire-stage	0.265404	0.32	FALSE
embryo	TRUE	WT	T169_171	cTEC	Aire-stage	0.207344	0.32	FALSE
embryo	TRUE	WT	T169_172	early_progenitor	Aire-stage	0.209461	0.32	FALSE
embryo	TRUE	WT	T169_173	cTEC	Aire-stage	0.235321	0.32	FALSE
embryo	TRUE	WT	T169_175	unassigned	Aire-stage	0.22367	0.32	FALSE
embryo	TRUE	WT	T169_176	cTEC	Aire-stage	0.232083	0.32	FALSE
embryo	TRUE	WT	T169_177	cTEC	Aire-stage	0.193938	0.32	FALSE
embryo	TRUE	WT	T169_178	cTEC	Aire-stage	0.220715	0.32	FALSE
embryo	TRUE	WT	T169_179	early_progenitor	Aire-stage	0.228924	0.32	FALSE
embryo	TRUE	WT	T169_181	cTEC	Aire-stage	0.242329	0.32	FALSE
embryo	TRUE	WT	T169_182	cTEC	Aire-stage	0.249156	0.32	FALSE
embryo	TRUE	WT	T169_183	early_progenitor	Aire-stage	0.23429	0.32	FALSE
embryo	TRUE	WT	T169_184	early_progenitor	Aire-stage	0.237223	0.32	FALSE
embryo	TRUE	WT	T169_185	unassigned	Aire-stage	0.170694	0.32	FALSE
embryo	TRUE	WT	T169_187	cTEC	Aire-stage	0.201196	0.32	FALSE
embryo	TRUE	WT	T169_190	early_progenitor	Aire-stage	0.212325	0.32	FALSE
embryo	TRUE	WT	T169_191	early_progenitor	Aire-stage	0.238197	0.32	FALSE
embryo	TRUE	WT	T169_192	cTEC	Aire-stage	0.270431	0.32	FALSE
embryo	TRUE	WT	T170_1	early_progenitor	Aire-stage	0.205555	0.32	FALSE
embryo	TRUE	WT	T170_2	early_progenitor	Aire-stage	0.24037	0.32	FALSE
embryo	TRUE	WT	T170_3	cTEC	Aire-stage	0.244243	0.32	FALSE
embryo	TRUE	WT	T170_5	early_progenitor	Aire-stage	0.241197	0.32	FALSE
embryo	TRUE	WT	T170_6	early_progenitor	Aire-stage	0.233645	0.32	FALSE
embryo	TRUE	WT	T170_8	cTEC	Aire-stage	0.273545	0.32	FALSE
embryo	TRUE	WT	T170_9	postnatal_progenitor	Aire-stage	0.285988	0.32	FALSE
embryo	TRUE	WT	T170_11	early_progenitor	Aire-stage	0.249474	0.32	FALSE
embryo	TRUE	WT	T170_12	cTEC	Aire-stage	0.233939	0.32	FALSE
embryo	TRUE	WT	T170_13	cTEC	Aire-stage	0.242737	0.32	FALSE
embryo	TRUE	WT	T170_16	cTEC	Aire-stage	0.234132	0.32	FALSE
embryo	TRUE	WT	T170_17	early_progenitor	Aire-stage	0.227248	0.32	FALSE
embryo	TRUE	WT	T170_18	cTEC	Aire-stage	0.231901	0.32	FALSE
embryo	TRUE	WT	T170_19	cTEC	Aire-stage	0.254138	0.32	FALSE
embryo	TRUE	WT	T170_20	early_progenitor	Aire-stage	0.198218	0.32	FALSE
embryo	TRUE	WT	T170_21	early_progenitor	Aire-stage	0.231935	0.32	FALSE
embryo	TRUE	WT	T170_23	cTEC	Aire-stage	0.228561	0.32	FALSE
embryo	TRUE	WT	T170_24	cTEC	Aire-stage	0.263128	0.32	FALSE
embryo	TRUE	WT	T170_25	cTEC	Aire-stage	0.275345	0.32	FALSE
embryo	TRUE	WT	T170_26	early_progenitor	Aire-stage	0.204366	0.32	FALSE
embryo	TRUE	WT	T170_27	cTEC	Aire-stage	0.254863	0.32	FALSE
embryo	TRUE	WT	T170_28	cTEC	Aire-stage	0.255769	0.32	FALSE
embryo	TRUE	WT	T170_31	cTEC	Aire-stage	0.24919	0.32	FALSE
embryo	TRUE	WT	T170_32	cTEC	Aire-stage	0.212631	0.32	FALSE
embryo	TRUE	WT	T170_34	cTEC	Aire-stage	0.236713	0.32	FALSE
embryo	TRUE	WT	T170_35	postnatal_progenitor	Aire-stage	0.293857	0.32	FALSE
embryo	TRUE	WT	T170_36	cTEC	Aire-stage	0.231267	0.32	FALSE
embryo	TRUE	WT	T170_37	unassigned	Aire-stage	0.256482	0.32	FALSE
embryo	TRUE	WT	T170_38	unassigned	Aire-stage	0.199497	0.32	FALSE
embryo	TRUE	WT	T170_39	early_progenitor	Aire-stage	0.232456	0.32	FALSE
embryo	TRUE	WT	T170_40	postnatal_progenitor	Aire-stage	0.281176	0.32	FALSE
embryo	TRUE	WT	T170_41	early_progenitor	Aire-stage	0.233249	0.32	FALSE
embryo	TRUE	WT	T170_42	cTEC	Aire-stage	0.230067	0.32	FALSE
embryo	TRUE	WT	T170_43	early_progenitor	Aire-stage	0.227418	0.32	FALSE
embryo	TRUE	WT	T170_44	early_progenitor	Aire-stage	0.228222	0.32	FALSE
embryo	TRUE	WT	T170_45	early_progenitor	Aire-stage	0.237053	0.32	FALSE
embryo	TRUE	WT	T170_46	cTEC	Aire-stage	0.220206	0.32	FALSE
embryo	TRUE	WT	T170_47	early_progenitor	Aire-stage	0.195319	0.32	FALSE
embryo	TRUE	WT	T170_48	cTEC	Aire-stage	0.22846	0.32	FALSE
embryo	TRUE	WT	T170_49	early_progenitor	Aire-stage	0.225731	0.32	FALSE
embryo	TRUE	WT	T170_51	cTEC	Aire-stage	0.239623	0.32	FALSE
embryo	TRUE	WT	T170_53	cTEC	Aire-stage	0.254784	0.32	FALSE
embryo	TRUE	WT	T170_54	cTEC	Aire-stage	0.257943	0.32	FALSE
embryo	TRUE	WT	T170_55	cTEC	Aire-stage	0.251455	0.32	FALSE
embryo	TRUE	WT	T170_56	cTEC	Aire-stage	0.230769	0.32	FALSE
embryo	TRUE	WT	T170_57	cTEC	Aire-stage	0.229478	0.32	FALSE
embryo	TRUE	WT	T170_59	cTEC	Aire-stage	0.254489	0.32	FALSE
embryo	TRUE	WT	T170_60	early_progenitor	Aire-stage	0.214941	0.32	FALSE
embryo	TRUE	WT	T170_61	early_progenitor	Aire-stage	0.259018	0.32	FALSE
embryo	TRUE	WT	T170_62	cTEC	Aire-stage	0.228561	0.32	FALSE
embryo	TRUE	WT	T170_63	early_progenitor	Aire-stage	0.22658	0.32	FALSE
embryo	TRUE	WT	T170_64	cTEC	Aire-stage	0.241242	0.32	FALSE
embryo	TRUE	WT	T170_65	cTEC	Aire-stage	0.223025	0.32	FALSE
embryo	TRUE	WT	T170_67	postnatal_progenitor	Aire-stage	0.295464	0.32	FALSE
embryo	TRUE	WT	T170_69	early_progenitor	Aire-stage	0.231562	0.32	FALSE
embryo	TRUE	WT	T170_70	cTEC	Aire-stage	0.213616	0.32	FALSE
embryo	TRUE	WT	T170_71	cTEC	Aire-stage	0.240144	0.32	FALSE
embryo	TRUE	WT	T170_74	cTEC	Aire-stage	0.230056	0.32	FALSE
embryo	TRUE	WT	T170_76	early_progenitor	Aire-stage	0.232196	0.32	FALSE
embryo	TRUE	WT	T170_77	cTEC	Aire-stage	0.241786	0.32	FALSE
embryo	TRUE	WT	T170_78	cTEC	Aire-stage	0.239295	0.32	FALSE
embryo	TRUE	WT	T170_79	cTEC	Aire-stage	0.22718	0.32	FALSE
embryo	TRUE	WT	T170_80	cTEC	Aire-stage	0.208714	0.32	FALSE
embryo	TRUE	WT	T170_83	cTEC	Aire-stage	0.218236	0.32	FALSE
embryo	TRUE	WT	T170_84	cTEC	Aire-stage	0.230011	0.32	FALSE
embryo	TRUE	WT	T170_85	cTEC	Aire-stage	0.226399	0.32	FALSE
embryo	TRUE	WT	T170_86	early_progenitor	Aire-stage	0.257195	0.32	FALSE
embryo	TRUE	WT	T170_89	cTEC	Aire-stage	0.24542	0.32	FALSE
embryo	TRUE	WT	T170_92	unassigned	Aire-stage	0.26203	0.32	FALSE
embryo	TRUE	WT	T170_93	cTEC	Aire-stage	0.203653	0.32	FALSE
embryo	TRUE	WT	T170_94	cTEC	Aire-stage	0.232547	0.32	FALSE
embryo	TRUE	WT	T170_95	cTEC	Aire-stage	0.253855	0.32	FALSE
embryo	TRUE	WT	T170_96	cTEC	Aire-stage	0.257365	0.32	FALSE
embryo	TRUE	WT	T171_97	early_progenitor	Aire-stage	0.221734	0.32	FALSE
embryo	TRUE	WT	T171_98	cTEC	Aire-stage	0.254093	0.32	FALSE
embryo	TRUE	WT	T171_99	cTEC	Aire-stage	0.228754	0.32	FALSE
embryo	TRUE	WT	T171_101	cTEC	Aire-stage	0.257433	0.32	FALSE
embryo	TRUE	WT	T171_102	cTEC	Aire-stage	0.24319	0.32	FALSE
embryo	TRUE	WT	T171_103	cTEC	Aire-stage	0.220308	0.32	FALSE
embryo	TRUE	WT	T171_104	cTEC	Aire-stage	0.240721	0.32	FALSE
embryo	TRUE	WT	T171_106	cTEC	Aire-stage	0.254002	0.32	FALSE
embryo	TRUE	WT	T171_107	cTEC	Aire-stage	0.245239	0.32	FALSE
embryo	TRUE	WT	T171_110	cTEC	Aire-stage	0.254682	0.32	FALSE
embryo	TRUE	WT	T171_111	cTEC	Aire-stage	0.222379	0.32	FALSE
embryo	TRUE	WT	T171_112	early_progenitor	Aire-stage	0.207253	0.32	FALSE
embryo	TRUE	WT	T171_113	cTEC	Aire-stage	0.238627	0.32	FALSE
embryo	TRUE	WT	T171_114	unassigned	Aire-stage	0.229252	0.32	FALSE
embryo	TRUE	WT	T171_115	cTEC	Aire-stage	0.25467	0.32	FALSE
embryo	TRUE	WT	T171_116	cTEC	Aire-stage	0.253583	0.32	FALSE
embryo	TRUE	WT	T171_117	cTEC	Aire-stage	0.25801	0.32	FALSE
embryo	TRUE	WT	T171_120	cTEC	Aire-stage	0.262064	0.32	FALSE
embryo	TRUE	WT	T171_121	early_progenitor	Aire-stage	0.267204	0.32	FALSE
embryo	TRUE	WT	T171_122	cTEC	Aire-stage	0.232954	0.32	FALSE
embryo	TRUE	WT	T171_123	unassigned	Aire-stage	0.285422	0.32	FALSE
embryo	TRUE	WT	T171_124	cTEC	Aire-stage	0.235309	0.32	FALSE
embryo	TRUE	WT	T171_125	cTEC	Aire-stage	0.259177	0.32	FALSE
embryo	TRUE	WT	T171_126	early_progenitor	Aire-stage	0.240325	0.32	FALSE
embryo	TRUE	WT	T171_127	cTEC	Aire-stage	0.231369	0.32	FALSE
embryo	TRUE	WT	T171_128	cTEC	Aire-stage	0.235785	0.32	FALSE
embryo	TRUE	WT	T171_130	cTEC	Aire-stage	0.257105	0.32	FALSE
embryo	TRUE	WT	T171_131	early_progenitor	Aire-stage	0.209551	0.32	FALSE
embryo	TRUE	WT	T171_133	early_progenitor	Aire-stage	0.248783	0.32	FALSE
embryo	TRUE	WT	T171_134	cTEC	Aire-stage	0.252927	0.32	FALSE
embryo	TRUE	WT	T171_135	early_progenitor	Aire-stage	0.244628	0.32	FALSE
embryo	TRUE	WT	T171_137	cTEC	Aire-stage	0.214884	0.32	FALSE
embryo	TRUE	WT	T171_138	early_progenitor	Aire-stage	0.222289	0.32	FALSE
embryo	TRUE	WT	T171_139	cTEC	Aire-stage	0.22769	0.32	FALSE
embryo	TRUE	WT	T171_140	postnatal_progenitor	Aire-stage	0.248488	0.32	FALSE
embryo	TRUE	WT	T171_141	cTEC	Aire-stage	0.23754	0.32	FALSE
embryo	TRUE	WT	T171_142	cTEC	Aire-stage	0.200052	0.32	FALSE
embryo	TRUE	WT	T171_143	cTEC	Aire-stage	0.249915	0.32	FALSE
embryo	TRUE	WT	T171_144	cTEC	Aire-stage	0.248421	0.32	FALSE
embryo	TRUE	WT	T171_148	cTEC	Aire-stage	0.259165	0.32	FALSE
embryo	TRUE	WT	T171_150	early_progenitor	Aire-stage	0.236272	0.32	FALSE
embryo	TRUE	WT	T171_152	cTEC	Aire-stage	0.231958	0.32	FALSE
embryo	TRUE	WT	T171_153	cTEC	Aire-stage	0.238242	0.32	FALSE
embryo	TRUE	WT	T171_154	unassigned	Aire-stage	0.214714	0.32	FALSE
embryo	TRUE	WT	T171_156	early_progenitor	Aire-stage	0.229263	0.32	FALSE
embryo	TRUE	WT	T171_157	cTEC	Aire-stage	0.238514	0.32	FALSE
embryo	TRUE	WT	T171_158	cTEC	Aire-stage	0.231562	0.32	FALSE
embryo	TRUE	WT	T171_159	cTEC	Aire-stage	0.229796	0.32	FALSE
embryo	TRUE	WT	T171_161	cTEC	Aire-stage	0.243733	0.32	FALSE
embryo	TRUE	WT	T171_163	cTEC	Aire-stage	0.227905	0.32	FALSE
embryo	TRUE	WT	T171_164	postnatal_progenitor	Aire-stage	0.375037	0.32	TRUE
embryo	TRUE	WT	T171_165	early_progenitor	Aire-stage	0.235072	0.32	FALSE
embryo	TRUE	WT	T171_167	cTEC	Aire-stage	0.238921	0.32	FALSE
embryo	TRUE	WT	T171_168	cTEC	Aire-stage	0.221745	0.32	FALSE
embryo	TRUE	WT	T171_169	early_progenitor	Aire-stage	0.232151	0.32	FALSE
embryo	TRUE	WT	T171_170	cTEC	Aire-stage	0.270623	0.32	FALSE
embryo	TRUE	WT	T171_171	cTEC	Aire-stage	0.204706	0.32	FALSE
embryo	TRUE	WT	T171_172	early_progenitor	Aire-stage	0.25124	0.32	FALSE
embryo	TRUE	WT	T171_173	unassigned	Aire-stage	0.245239	0.32	FALSE
embryo	TRUE	WT	T171_174	early_progenitor	Aire-stage	0.23977	0.32	FALSE
embryo	TRUE	WT	T171_177	cTEC	Aire-stage	0.230939	0.32	FALSE
embryo	TRUE	WT	T171_178	early_progenitor	Aire-stage	0.223682	0.32	FALSE
embryo	TRUE	WT	T171_179	unassigned	Aire-stage	0.269299	0.32	FALSE
embryo	TRUE	WT	T171_180	early_progenitor	Aire-stage	0.229331	0.32	FALSE
embryo	TRUE	WT	T171_181	postnatal_progenitor	Aire-stage	0.310987	0.32	FALSE
embryo	TRUE	WT	T171_183	unassigned	Aire-stage	0.188877	0.32	FALSE
embryo	TRUE	WT	T171_184	cTEC	Aire-stage	0.239759	0.32	FALSE
embryo	TRUE	WT	T171_185	early_progenitor	Aire-stage	0.242499	0.32	FALSE
embryo	TRUE	WT	T171_186	early_progenitor	Aire-stage	0.224451	0.32	FALSE
embryo	TRUE	WT	T171_187	cTEC	Aire-stage	0.252066	0.32	FALSE
embryo	TRUE	WT	T171_188	cTEC	Aire-stage	0.261758	0.32	FALSE
embryo	TRUE	WT	T171_189	cTEC	Aire-stage	0.260026	0.32	FALSE
embryo	TRUE	WT	T171_190	early_progenitor	Aire-stage	0.230056	0.32	FALSE
embryo	TRUE	WT	T171_191	cTEC	Aire-stage	0.238672	0.32	FALSE
embryo	TRUE	WT	T171_192	early_progenitor	Aire-stage	0.2521	0.32	FALSE
embryo	TRUE	WT	T172_1	cTEC	Aire-stage	0.242284	0.32	FALSE
embryo	TRUE	WT	T172_3	cTEC	Aire-stage	0.242488	0.32	FALSE
embryo	TRUE	WT	T172_4	cTEC	Aire-stage	0.254829	0.32	FALSE
embryo	TRUE	WT	T172_5	unassigned	Aire-stage	0.171101	0.32	FALSE
embryo	TRUE	WT	T172_6	early_progenitor	Aire-stage	0.219979	0.32	FALSE
embryo	TRUE	WT	T172_8	early_progenitor	Aire-stage	0.220704	0.32	FALSE
embryo	TRUE	WT	T172_9	early_progenitor	Aire-stage	0.221281	0.32	FALSE
embryo	TRUE	WT	T172_10	cTEC	Aire-stage	0.234653	0.32	FALSE
embryo	TRUE	WT	T172_11	early_progenitor	Aire-stage	0.231437	0.32	FALSE
embryo	TRUE	WT	T172_12	early_progenitor	Aire-stage	0.225312	0.32	FALSE
embryo	TRUE	WT	T172_14	postnatal_progenitor	Aire-stage	0.281583	0.32	FALSE
embryo	TRUE	WT	T172_15	unassigned	Aire-stage	0.226535	0.32	FALSE
embryo	TRUE	WT	T172_16	cTEC	Aire-stage	0.235332	0.32	FALSE
embryo	TRUE	WT	T172_17	cTEC	Aire-stage	0.221372	0.32	FALSE
embryo	TRUE	WT	T172_18	cTEC	Aire-stage	0.241412	0.32	FALSE
embryo	TRUE	WT	T172_20	early_progenitor	Aire-stage	0.221327	0.32	FALSE
embryo	TRUE	WT	T172_21	early_progenitor	Aire-stage	0.234381	0.32	FALSE
embryo	TRUE	WT	T172_23	early_progenitor	Aire-stage	0.238831	0.32	FALSE
embryo	TRUE	WT	T172_24	cTEC	Aire-stage	0.254002	0.32	FALSE
embryo	TRUE	WT	T172_25	cTEC	Aire-stage	0.212167	0.32	FALSE
embryo	TRUE	WT	T172_26	early_progenitor	Aire-stage	0.226557	0.32	FALSE
embryo	TRUE	WT	T172_27	unassigned	Aire-stage	0.259018	0.32	FALSE
embryo	TRUE	WT	T172_28	early_progenitor	Aire-stage	0.234472	0.32	FALSE
embryo	TRUE	WT	T172_29	early_progenitor	Aire-stage	0.250074	0.32	FALSE
embryo	TRUE	WT	T172_30	cTEC	Aire-stage	0.229048	0.32	FALSE
embryo	TRUE	WT	T172_31	early_progenitor	Aire-stage	0.206608	0.32	FALSE
embryo	TRUE	WT	T172_33	early_progenitor	Aire-stage	0.248058	0.32	FALSE
embryo	TRUE	WT	T172_34	cTEC	Aire-stage	0.236498	0.32	FALSE
embryo	TRUE	WT	T172_35	cTEC	Aire-stage	0.193168	0.32	FALSE
embryo	TRUE	WT	T172_36	cTEC	Aire-stage	0.258237	0.32	FALSE
embryo	TRUE	WT	T172_37	unassigned	Aire-stage	0.263185	0.32	FALSE
embryo	TRUE	WT	T172_38	cTEC	Aire-stage	0.25758	0.32	FALSE
embryo	TRUE	WT	T172_39	cTEC	Aire-stage	0.193202	0.32	FALSE
embryo	TRUE	WT	T172_42	cTEC	Aire-stage	0.210967	0.32	FALSE
embryo	TRUE	WT	T172_43	cTEC	Aire-stage	0.23925	0.32	FALSE
embryo	TRUE	WT	T172_46	early_progenitor	Aire-stage	0.236023	0.32	FALSE
embryo	TRUE	WT	T172_47	cTEC	Aire-stage	0.237472	0.32	FALSE
embryo	TRUE	WT	T172_48	early_progenitor	Aire-stage	0.236476	0.32	FALSE
embryo	TRUE	WT	T172_49	unassigned	Aire-stage	0.14352	0.32	FALSE
embryo	TRUE	WT	T172_51	cTEC	Aire-stage	0.229716	0.32	FALSE
embryo	TRUE	WT	T172_52	postnatal_progenitor	Aire-stage	0.283836	0.32	FALSE
embryo	TRUE	WT	T172_54	early_progenitor	Aire-stage	0.213254	0.32	FALSE
embryo	TRUE	WT	T172_55	early_progenitor	Aire-stage	0.216435	0.32	FALSE
embryo	TRUE	WT	T172_57	cTEC	Aire-stage	0.239499	0.32	FALSE
embryo	TRUE	WT	T172_58	cTEC	Aire-stage	0.227441	0.32	FALSE
embryo	TRUE	WT	T172_59	postnatal_progenitor	Aire-stage	0.31024	0.32	FALSE
embryo	TRUE	WT	T172_60	unassigned	Aire-stage	0.251228	0.32	FALSE
embryo	TRUE	WT	T172_61	early_progenitor	Aire-stage	0.228867	0.32	FALSE
embryo	TRUE	WT	T172_62	postnatal_progenitor	Aire-stage	0.256323	0.32	FALSE
embryo	TRUE	WT	T172_63	cTEC	Aire-stage	0.235423	0.32	FALSE
embryo	TRUE	WT	T172_64	cTEC	Aire-stage	0.217284	0.32	FALSE
embryo	TRUE	WT	T172_65	cTEC	Aire-stage	0.209099	0.32	FALSE
embryo	TRUE	WT	T172_66	early_progenitor	Aire-stage	0.236566	0.32	FALSE
embryo	TRUE	WT	T172_67	early_progenitor	Aire-stage	0.250764	0.32	FALSE
embryo	TRUE	WT	T172_68	cTEC	Aire-stage	0.247085	0.32	FALSE
embryo	TRUE	WT	T172_69	postnatal_progenitor	Aire-stage	0.262585	0.32	FALSE
embryo	TRUE	WT	T172_70	cTEC	Aire-stage	0.236578	0.32	FALSE
embryo	TRUE	WT	T172_71	early_progenitor	Aire-stage	0.217919	0.32	FALSE
embryo	TRUE	WT	T172_72	cTEC	Aire-stage	0.275084	0.32	FALSE
embryo	TRUE	WT	T172_73	cTEC	Aire-stage	0.246473	0.32	FALSE
embryo	TRUE	WT	T172_74	early_progenitor	Aire-stage	0.202033	0.32	FALSE
embryo	TRUE	WT	T172_75	early_progenitor	Aire-stage	0.222028	0.32	FALSE
embryo	TRUE	WT	T172_76	early_progenitor	Aire-stage	0.221055	0.32	FALSE
embryo	TRUE	WT	T172_77	early_progenitor	Aire-stage	0.234823	0.32	FALSE
embryo	TRUE	WT	T172_78	cTEC	Aire-stage	0.243473	0.32	FALSE
embryo	TRUE	WT	T172_79	early_progenitor	Aire-stage	0.221757	0.32	FALSE
embryo	TRUE	WT	T172_80	cTEC	Aire-stage	0.257648	0.32	FALSE
embryo	TRUE	WT	T172_81	early_progenitor	Aire-stage	0.207683	0.32	FALSE
embryo	TRUE	WT	T172_82	cTEC	Aire-stage	0.235298	0.32	FALSE
embryo	TRUE	WT	T172_83	early_progenitor	Aire-stage	0.225765	0.32	FALSE
embryo	TRUE	WT	T172_84	cTEC	Aire-stage	0.230826	0.32	FALSE
embryo	TRUE	WT	T172_86	postnatal_progenitor	Aire-stage	0.266547	0.32	FALSE
embryo	TRUE	WT	T172_87	cTEC	Aire-stage	0.24739	0.32	FALSE
embryo	TRUE	WT	T172_88	postnatal_progenitor	Aire-stage	0.310795	0.32	FALSE
embryo	TRUE	WT	T172_89	cTEC	Aire-stage	0.251455	0.32	FALSE
embryo	TRUE	WT	T172_90	early_progenitor	Aire-stage	0.212427	0.32	FALSE
embryo	TRUE	WT	T172_91	cTEC	Aire-stage	0.221474	0.32	FALSE
embryo	TRUE	WT	T172_92	cTEC	Aire-stage	0.260037	0.32	FALSE
embryo	TRUE	WT	T172_93	early_progenitor	Aire-stage	0.242046	0.32	FALSE
embryo	TRUE	WT	T172_94	cTEC	Aire-stage	0.240801	0.32	FALSE
embryo	TRUE	WT	T172_95	early_progenitor	Aire-stage	0.23763	0.32	FALSE
embryo	TRUE	WT	T172_96	cTEC	Aire-stage	0.24739	0.32	FALSE
embryo	TRUE	WT	T173_97	cTEC	Aire-stage	0.217149	0.32	FALSE
embryo	TRUE	WT	T173_99	cTEC	Aire-stage	0.226829	0.32	FALSE
embryo	TRUE	WT	T173_100	cTEC	Aire-stage	0.211771	0.32	FALSE
embryo	TRUE	WT	T173_101	cTEC	Aire-stage	0.246009	0.32	FALSE
embryo	TRUE	WT	T173_103	cTEC	Aire-stage	0.229331	0.32	FALSE
embryo	TRUE	WT	T173_104	early_progenitor	Aire-stage	0.226206	0.32	FALSE
embryo	TRUE	WT	T173_105	cTEC	Aire-stage	0.24302	0.32	FALSE
embryo	TRUE	WT	T173_106	cTEC	Aire-stage	0.230497	0.32	FALSE
embryo	TRUE	WT	T173_107	unassigned	Aire-stage	0.265449	0.32	FALSE
embryo	TRUE	WT	T173_108	cTEC	Aire-stage	0.257886	0.32	FALSE
embryo	TRUE	WT	T173_109	early_progenitor	Aire-stage	0.226523	0.32	FALSE
embryo	TRUE	WT	T173_110	cTEC	Aire-stage	0.211521	0.32	FALSE
embryo	TRUE	WT	T173_111	early_progenitor	Aire-stage	0.229535	0.32	FALSE
embryo	TRUE	WT	T173_112	unassigned	Aire-stage	0.2515	0.32	FALSE
embryo	TRUE	WT	T173_113	cTEC	Aire-stage	0.231064	0.32	FALSE
embryo	TRUE	WT	T173_114	cTEC	Aire-stage	0.25338	0.32	FALSE
embryo	TRUE	WT	T173_115	early_progenitor	Aire-stage	0.241933	0.32	FALSE
embryo	TRUE	WT	T173_116	cTEC	Aire-stage	0.249677	0.32	FALSE
embryo	TRUE	WT	T173_117	cTEC	Aire-stage	0.23095	0.32	FALSE
embryo	TRUE	WT	T173_118	early_progenitor	Aire-stage	0.218745	0.32	FALSE
embryo	TRUE	WT	T173_119	early_progenitor	Aire-stage	0.248998	0.32	FALSE
embryo	TRUE	WT	T173_120	cTEC	Aire-stage	0.2521	0.32	FALSE
embryo	TRUE	WT	T173_121	cTEC	Aire-stage	0.253504	0.32	FALSE
embryo	TRUE	WT	T173_122	postnatal_progenitor	Aire-stage	0.328752	0.32	TRUE
embryo	TRUE	WT	T173_123	cTEC	Aire-stage	0.255406	0.32	FALSE
embryo	TRUE	WT	T173_124	cTEC	Aire-stage	0.234053	0.32	FALSE
embryo	TRUE	WT	T173_126	early_progenitor	Aire-stage	0.236838	0.32	FALSE
embryo	TRUE	WT	T173_127	cTEC	Aire-stage	0.233136	0.32	FALSE
embryo	TRUE	WT	T173_128	early_progenitor	Aire-stage	0.233928	0.32	FALSE
embryo	TRUE	WT	T173_129	cTEC	Aire-stage	0.233181	0.32	FALSE
embryo	TRUE	WT	T173_130	cTEC	Aire-stage	0.216696	0.32	FALSE
embryo	TRUE	WT	T173_131	cTEC	Aire-stage	0.237551	0.32	FALSE
embryo	TRUE	WT	T173_132	cTEC	Aire-stage	0.250402	0.32	FALSE
embryo	TRUE	WT	T173_133	cTEC	Aire-stage	0.227961	0.32	FALSE
embryo	TRUE	WT	T173_135	cTEC	Aire-stage	0.268257	0.32	FALSE
embryo	TRUE	WT	T173_136	cTEC	Aire-stage	0.236691	0.32	FALSE
embryo	TRUE	WT	T173_137	cTEC	Aire-stage	0.233192	0.32	FALSE
embryo	TRUE	WT	T173_138	cTEC	Aire-stage	0.253221	0.32	FALSE
embryo	TRUE	WT	T173_139	unassigned	Aire-stage	0.225595	0.32	FALSE
embryo	TRUE	WT	T173_140	cTEC	Aire-stage	0.237472	0.32	FALSE
embryo	TRUE	WT	T173_141	unassigned	Aire-stage	0.238706	0.32	FALSE
embryo	TRUE	WT	T173_142	cTEC	Aire-stage	0.220036	0.32	FALSE
embryo	TRUE	WT	T173_144	postnatal_progenitor	Aire-stage	0.262166	0.32	FALSE
embryo	TRUE	WT	T173_145	cTEC	Aire-stage	0.232785	0.32	FALSE
embryo	TRUE	WT	T173_146	early_progenitor	Aire-stage	0.211069	0.32	FALSE
embryo	TRUE	WT	T173_147	postnatal_progenitor	Aire-stage	0.227293	0.32	FALSE
embryo	TRUE	WT	T173_148	cTEC	Aire-stage	0.231358	0.32	FALSE
embryo	TRUE	WT	T173_149	cTEC	Aire-stage	0.205124	0.32	FALSE
embryo	TRUE	WT	T173_150	postnatal_progenitor	Aire-stage	0.315425	0.32	FALSE
embryo	TRUE	WT	T173_151	cTEC	Aire-stage	0.227384	0.32	FALSE
embryo	TRUE	WT	T173_152	cTEC	Aire-stage	0.237619	0.32	FALSE
embryo	TRUE	WT	T173_153	cTEC	Aire-stage	0.218383	0.32	FALSE
embryo	TRUE	WT	T173_154	cTEC	Aire-stage	0.248579	0.32	FALSE
embryo	TRUE	WT	T173_155	unassigned	Aire-stage	0.211476	0.32	FALSE
embryo	TRUE	WT	T173_156	early_progenitor	Aire-stage	0.221893	0.32	FALSE
embryo	TRUE	WT	T173_157	postnatal_progenitor	Aire-stage	0.340753	0.32	TRUE
embryo	TRUE	WT	T173_158	early_progenitor	Aire-stage	0.225052	0.32	FALSE
embryo	TRUE	WT	T173_160	cTEC	Aire-stage	0.244979	0.32	FALSE
embryo	TRUE	WT	T173_162	cTEC	Aire-stage	0.244028	0.32	FALSE
embryo	TRUE	WT	T173_164	early_progenitor	Aire-stage	0.241038	0.32	FALSE
embryo	TRUE	WT	T173_165	early_progenitor	Aire-stage	0.207706	0.32	FALSE
embryo	TRUE	WT	T173_167	unassigned	Aire-stage	0.255089	0.32	FALSE
embryo	TRUE	WT	T173_168	cTEC	Aire-stage	0.254682	0.32	FALSE
embryo	TRUE	WT	T173_169	cTEC	Aire-stage	0.218745	0.32	FALSE
embryo	TRUE	WT	T173_171	early_progenitor	Aire-stage	0.219707	0.32	FALSE
embryo	TRUE	WT	T173_172	cTEC	Aire-stage	0.244379	0.32	FALSE
embryo	TRUE	WT	T173_174	cTEC	Aire-stage	0.269853	0.32	FALSE
embryo	TRUE	WT	T173_175	cTEC	Aire-stage	0.218394	0.32	FALSE
embryo	TRUE	WT	T173_176	cTEC	Aire-stage	0.258645	0.32	FALSE
embryo	TRUE	WT	T173_177	cTEC	Aire-stage	0.262245	0.32	FALSE
embryo	TRUE	WT	T173_178	cTEC	Aire-stage	0.245273	0.32	FALSE
embryo	TRUE	WT	T173_179	cTEC	Aire-stage	0.252893	0.32	FALSE
embryo	TRUE	WT	T173_180	cTEC	Aire-stage	0.254976	0.32	FALSE
embryo	TRUE	WT	T173_181	cTEC	Aire-stage	0.225301	0.32	FALSE
embryo	TRUE	WT	T173_182	cTEC	Aire-stage	0.21973	0.32	FALSE
embryo	TRUE	WT	T173_184	early_progenitor	Aire-stage	0.233237	0.32	FALSE
embryo	TRUE	WT	T173_185	cTEC	Aire-stage	0.252123	0.32	FALSE
embryo	TRUE	WT	T173_186	early_progenitor	Aire-stage	0.245148	0.32	FALSE
embryo	TRUE	WT	T173_187	early_progenitor	Aire-stage	0.257524	0.32	FALSE
embryo	TRUE	WT	T173_188	cTEC	Aire-stage	0.24876	0.32	FALSE
embryo	TRUE	WT	T173_189	cTEC	Aire-stage	0.261475	0.32	FALSE
embryo	TRUE	WT	T173_190	cTEC	Aire-stage	0.243461	0.32	FALSE
embryo	TRUE	WT	T173_191	cTEC	Aire-stage	0.254795	0.32	FALSE
embryo	TRUE	WT	T173_192	early_progenitor	Aire-stage	0.229569	0.32	FALSE
embryo	TRUE	WT	T174_1	cTEC	Aire-stage	0.236532	0.32	FALSE
embryo	TRUE	WT	T174_2	early_progenitor	Aire-stage	0.237427	0.32	FALSE
embryo	TRUE	WT	T174_3	unassigned	Aire-stage	0.249168	0.32	FALSE
embryo	TRUE	WT	T174_5	early_progenitor	Aire-stage	0.221745	0.32	FALSE
embryo	TRUE	WT	T174_7	cTEC	Aire-stage	0.250436	0.32	FALSE
embryo	TRUE	WT	T174_8	postnatal_progenitor	Aire-stage	0.274065	0.32	FALSE
embryo	TRUE	WT	T174_9	cTEC	Aire-stage	0.253176	0.32	FALSE
embryo	TRUE	WT	T174_10	early_progenitor	Aire-stage	0.214205	0.32	FALSE
embryo	TRUE	WT	T174_11	cTEC	Aire-stage	0.24268	0.32	FALSE
embryo	TRUE	WT	T174_12	early_progenitor	Aire-stage	0.222096	0.32	FALSE
embryo	TRUE	WT	T174_14	early_progenitor	Aire-stage	0.221338	0.32	FALSE
embryo	TRUE	WT	T174_15	early_progenitor	Aire-stage	0.231233	0.32	FALSE
embryo	TRUE	WT	T174_16	cTEC	Aire-stage	0.257037	0.32	FALSE
embryo	TRUE	WT	T174_18	cTEC	Aire-stage	0.245726	0.32	FALSE
embryo	TRUE	WT	T174_20	cTEC	Aire-stage	0.254025	0.32	FALSE
embryo	TRUE	WT	T174_21	cTEC	Aire-stage	0.239193	0.32	FALSE
embryo	TRUE	WT	T174_22	early_progenitor	Aire-stage	0.209619	0.32	FALSE
embryo	TRUE	WT	T174_24	postnatal_progenitor	Aire-stage	0.27034	0.32	FALSE
embryo	TRUE	WT	T174_25	cTEC	Aire-stage	0.239408	0.32	FALSE
embryo	TRUE	WT	T174_26	early_progenitor	Aire-stage	0.21476	0.32	FALSE
embryo	TRUE	WT	T174_27	cTEC	Aire-stage	0.249847	0.32	FALSE
embryo	TRUE	WT	T174_28	postnatal_progenitor	Aire-stage	0.298872	0.32	FALSE
embryo	TRUE	WT	T174_29	cTEC	Aire-stage	0.209314	0.32	FALSE
embryo	TRUE	WT	T174_31	cTEC	Aire-stage	0.220511	0.32	FALSE
embryo	TRUE	WT	T174_32	cTEC	Aire-stage	0.253232	0.32	FALSE
embryo	TRUE	WT	T174_33	cTEC	Aire-stage	0.216299	0.32	FALSE
embryo	TRUE	WT	T174_34	early_progenitor	Aire-stage	0.222436	0.32	FALSE
embryo	TRUE	WT	T174_35	cTEC	Aire-stage	0.231618	0.32	FALSE
embryo	TRUE	WT	T174_36	cTEC	Aire-stage	0.248839	0.32	FALSE
embryo	TRUE	WT	T174_38	early_progenitor	Aire-stage	0.235479	0.32	FALSE
embryo	TRUE	WT	T174_39	early_progenitor	Aire-stage	0.236272	0.32	FALSE
embryo	TRUE	WT	T174_40	early_progenitor	Aire-stage	0.225493	0.32	FALSE
embryo	TRUE	WT	T174_41	early_progenitor	Aire-stage	0.216469	0.32	FALSE
embryo	TRUE	WT	T174_42	cTEC	Aire-stage	0.210355	0.32	FALSE
embryo	TRUE	WT	T174_44	early_progenitor	Aire-stage	0.20757	0.32	FALSE
embryo	TRUE	WT	T174_45	cTEC	Aire-stage	0.253595	0.32	FALSE
embryo	TRUE	WT	T174_47	cTEC	Aire-stage	0.212223	0.32	FALSE
embryo	TRUE	WT	T174_48	postnatal_progenitor	Aire-stage	0.305201	0.32	FALSE
embryo	TRUE	WT	T174_49	early_progenitor	Aire-stage	0.184835	0.32	FALSE
embryo	TRUE	WT	T174_50	cTEC	Aire-stage	0.197652	0.32	FALSE
embryo	TRUE	WT	T174_51	early_progenitor	Aire-stage	0.259969	0.32	FALSE
embryo	TRUE	WT	T174_52	cTEC	Aire-stage	0.252836	0.32	FALSE
embryo	TRUE	WT	T174_53	cTEC	Aire-stage	0.235026	0.32	FALSE
embryo	TRUE	WT	T174_54	cTEC	Aire-stage	0.223942	0.32	FALSE
embryo	TRUE	WT	T174_55	cTEC	Aire-stage	0.245669	0.32	FALSE
embryo	TRUE	WT	T174_56	postnatal_progenitor	Aire-stage	0.209155	0.32	FALSE
embryo	TRUE	WT	T174_57	early_progenitor	Aire-stage	0.248862	0.32	FALSE
embryo	TRUE	WT	T174_58	early_progenitor	Aire-stage	0.210106	0.32	FALSE
embryo	TRUE	WT	T174_59	unassigned	Aire-stage	0.238446	0.32	FALSE
embryo	TRUE	WT	T174_60	cTEC	Aire-stage	0.237415	0.32	FALSE
embryo	TRUE	WT	T174_61	early_progenitor	Aire-stage	0.238638	0.32	FALSE
embryo	TRUE	WT	T174_62	unassigned	Aire-stage	0.258984	0.32	FALSE
embryo	TRUE	WT	T174_63	early_progenitor	Aire-stage	0.211182	0.32	FALSE
embryo	TRUE	WT	T174_64	early_progenitor	Aire-stage	0.195818	0.32	FALSE
embryo	TRUE	WT	T174_65	early_progenitor	Aire-stage	0.22949	0.32	FALSE
embryo	TRUE	WT	T174_66	cTEC	Aire-stage	0.255429	0.32	FALSE
embryo	TRUE	WT	T174_67	cTEC	Aire-stage	0.246405	0.32	FALSE
embryo	TRUE	WT	T174_68	cTEC	Aire-stage	0.239306	0.32	FALSE
embryo	TRUE	WT	T174_69	early_progenitor	Aire-stage	0.223999	0.32	FALSE
embryo	TRUE	WT	T174_70	early_progenitor	Aire-stage	0.23206	0.32	FALSE
embryo	TRUE	WT	T174_71	cTEC	Aire-stage	0.247062	0.32	FALSE
embryo	TRUE	WT	T174_72	early_progenitor	Aire-stage	0.212405	0.32	FALSE
embryo	TRUE	WT	T174_73	cTEC	Aire-stage	0.24773	0.32	FALSE
embryo	TRUE	WT	T174_75	cTEC	Aire-stage	0.268936	0.32	FALSE
embryo	TRUE	WT	T174_76	early_progenitor	Aire-stage	0.244095	0.32	FALSE
embryo	TRUE	WT	T174_77	early_progenitor	Aire-stage	0.263547	0.32	FALSE
embryo	TRUE	WT	T174_78	postnatal_progenitor	Aire-stage	0.301114	0.32	FALSE
embryo	TRUE	WT	T174_79	early_progenitor	Aire-stage	0.24285	0.32	FALSE
embryo	TRUE	WT	T174_80	cTEC	Aire-stage	0.226908	0.32	FALSE
embryo	TRUE	WT	T174_82	early_progenitor	Aire-stage	0.210491	0.32	FALSE
embryo	TRUE	WT	T174_83	cTEC	Aire-stage	0.272367	0.32	FALSE
embryo	TRUE	WT	T174_84	early_progenitor	Aire-stage	0.261203	0.32	FALSE
embryo	TRUE	WT	T174_85	early_progenitor	Aire-stage	0.24619	0.32	FALSE
embryo	TRUE	WT	T174_86	cTEC	Aire-stage	0.249564	0.32	FALSE
embryo	TRUE	WT	T174_87	early_progenitor	Aire-stage	0.243926	0.32	FALSE
embryo	TRUE	WT	T174_88	cTEC	Aire-stage	0.262619	0.32	FALSE
embryo	TRUE	WT	T174_89	cTEC	Aire-stage	0.25467	0.32	FALSE
embryo	TRUE	WT	T174_90	cTEC	Aire-stage	0.250062	0.32	FALSE
embryo	TRUE	WT	T174_91	unassigned	Aire-stage	0.224859	0.32	FALSE
embryo	TRUE	WT	T174_92	cTEC	Aire-stage	0.250119	0.32	FALSE
embryo	TRUE	WT	T174_93	postnatal_progenitor	Aire-stage	0.31975	0.32	FALSE
embryo	TRUE	WT	T174_94	early_progenitor	Aire-stage	0.244763	0.32	FALSE
embryo	TRUE	WT	T174_95	early_progenitor	Aire-stage	0.241118	0.32	FALSE
embryo	TRUE	WT	T174_96	cTEC	Aire-stage	0.274303	0.32	FALSE
embryo	TRUE	WT	T175_97	early_progenitor	Aire-stage	0.234053	0.32	FALSE
embryo	TRUE	WT	T175_98	cTEC	Aire-stage	0.242329	0.32	FALSE
embryo	TRUE	WT	T175_99	cTEC	Aire-stage	0.222164	0.32	FALSE
embryo	TRUE	WT	T175_100	unassigned	Aire-stage	0.226806	0.32	FALSE
embryo	TRUE	WT	T175_102	early_progenitor	Aire-stage	0.2175	0.32	FALSE
embryo	TRUE	WT	T175_103	early_progenitor	Aire-stage	0.224361	0.32	FALSE
embryo	TRUE	WT	T175_104	cTEC	Aire-stage	0.24062	0.32	FALSE
embryo	TRUE	WT	T175_105	early_progenitor	Aire-stage	0.230871	0.32	FALSE
embryo	TRUE	WT	T175_106	cTEC	Aire-stage	0.23172	0.32	FALSE
embryo	TRUE	WT	T175_107	early_progenitor	Aire-stage	0.21142	0.32	FALSE
embryo	TRUE	WT	T175_109	cTEC	Aire-stage	0.234313	0.32	FALSE
embryo	TRUE	WT	T175_110	cTEC	Aire-stage	0.245579	0.32	FALSE
embryo	TRUE	WT	T175_111	cTEC	Aire-stage	0.236045	0.32	FALSE
embryo	TRUE	WT	T175_112	cTEC	Aire-stage	0.220738	0.32	FALSE
embryo	TRUE	WT	T175_113	cTEC	Aire-stage	0.260988	0.32	FALSE
embryo	TRUE	WT	T175_114	early_progenitor	Aire-stage	0.230724	0.32	FALSE
embryo	TRUE	WT	T175_115	early_progenitor	Aire-stage	0.21759	0.32	FALSE
embryo	TRUE	WT	T175_117	postnatal_progenitor	Aire-stage	0.238559	0.32	FALSE
embryo	TRUE	WT	T175_118	cTEC	Aire-stage	0.232683	0.32	FALSE
embryo	TRUE	WT	T175_119	early_progenitor	Aire-stage	0.226965	0.32	FALSE
embryo	TRUE	WT	T175_120	early_progenitor	Aire-stage	0.236929	0.32	FALSE
embryo	TRUE	WT	T175_121	cTEC	Aire-stage	0.246269	0.32	FALSE
embryo	TRUE	WT	T175_122	early_progenitor	Aire-stage	0.231279	0.32	FALSE
embryo	TRUE	WT	T175_123	cTEC	Aire-stage	0.245907	0.32	FALSE
embryo	TRUE	WT	T175_126	early_progenitor	Aire-stage	0.230418	0.32	FALSE
embryo	TRUE	WT	T175_127	cTEC	Aire-stage	0.214035	0.32	FALSE
embryo	TRUE	WT	T175_128	postnatal_progenitor	Aire-stage	0.230656	0.32	FALSE
embryo	TRUE	WT	T175_129	early_progenitor	Aire-stage	0.198716	0.32	FALSE
embryo	TRUE	WT	T175_130	unassigned	Aire-stage	0.247186	0.32	FALSE
embryo	TRUE	WT	T175_131	early_progenitor	Aire-stage	0.236215	0.32	FALSE
embryo	TRUE	WT	T175_132	early_progenitor	Aire-stage	0.211499	0.32	FALSE
embryo	TRUE	WT	T175_133	cTEC	Aire-stage	0.200596	0.32	FALSE
embryo	TRUE	WT	T175_134	early_progenitor	Aire-stage	0.236985	0.32	FALSE
embryo	TRUE	WT	T175_135	postnatal_progenitor	Aire-stage	0.260377	0.32	FALSE
embryo	TRUE	WT	T175_136	cTEC	Aire-stage	0.212982	0.32	FALSE
embryo	TRUE	WT	T175_137	postnatal_progenitor	Aire-stage	0.357759	0.32	TRUE
embryo	TRUE	WT	T175_138	early_progenitor	Aire-stage	0.22153	0.32	FALSE
embryo	TRUE	WT	T175_139	early_progenitor	Aire-stage	0.196825	0.32	FALSE
embryo	TRUE	WT	T175_140	early_progenitor	Aire-stage	0.244933	0.32	FALSE
embryo	TRUE	WT	T175_141	cTEC	Aire-stage	0.207989	0.32	FALSE
embryo	TRUE	WT	T175_142	cTEC	Aire-stage	0.240484	0.32	FALSE
embryo	TRUE	WT	T175_143	early_progenitor	Aire-stage	0.225357	0.32	FALSE
embryo	TRUE	WT	T175_145	early_progenitor	Aire-stage	0.161024	0.32	FALSE
embryo	TRUE	WT	T175_146	cTEC	Aire-stage	0.199611	0.32	FALSE
embryo	TRUE	WT	T175_147	early_progenitor	Aire-stage	0.220783	0.32	FALSE
embryo	TRUE	WT	T175_148	cTEC	Aire-stage	0.258067	0.32	FALSE
embryo	TRUE	WT	T175_149	cTEC	Aire-stage	0.23994	0.32	FALSE
embryo	TRUE	WT	T175_150	cTEC	Aire-stage	0.203279	0.32	FALSE
embryo	TRUE	WT	T175_151	early_progenitor	Aire-stage	0.238095	0.32	FALSE
embryo	TRUE	WT	T175_152	cTEC	Aire-stage	0.245782	0.32	FALSE
embryo	TRUE	WT	T175_153	early_progenitor	Aire-stage	0.219515	0.32	FALSE
embryo	TRUE	WT	T175_154	early_progenitor	Aire-stage	0.240846	0.32	FALSE
embryo	TRUE	WT	T175_155	early_progenitor	Aire-stage	0.218009	0.32	FALSE
embryo	TRUE	WT	T175_156	early_progenitor	Aire-stage	0.232354	0.32	FALSE
embryo	TRUE	WT	T175_157	early_progenitor	Aire-stage	0.250696	0.32	FALSE
embryo	TRUE	WT	T175_158	unassigned	Aire-stage	0.254184	0.32	FALSE
embryo	TRUE	WT	T175_159	unassigned	Aire-stage	0.219673	0.32	FALSE
embryo	TRUE	WT	T175_160	early_progenitor	Aire-stage	0.222821	0.32	FALSE
embryo	TRUE	WT	T175_161	early_progenitor	Aire-stage	0.245296	0.32	FALSE
embryo	TRUE	WT	T175_162	cTEC	Aire-stage	0.225504	0.32	FALSE
embryo	TRUE	WT	T175_163	early_progenitor	Aire-stage	0.21733	0.32	FALSE
embryo	TRUE	WT	T175_164	cTEC	Aire-stage	0.223829	0.32	FALSE
embryo	TRUE	WT	T175_165	cTEC	Aire-stage	0.22821	0.32	FALSE
embryo	TRUE	WT	T175_166	cTEC	Aire-stage	0.244028	0.32	FALSE
embryo	TRUE	WT	T175_167	cTEC	Aire-stage	0.232218	0.32	FALSE
embryo	TRUE	WT	T175_168	early_progenitor	Aire-stage	0.257727	0.32	FALSE
embryo	TRUE	WT	T175_169	unassigned	Aire-stage	0.274597	0.32	FALSE
embryo	TRUE	WT	T175_170	cTEC	Aire-stage	0.24739	0.32	FALSE
embryo	TRUE	WT	T175_171	early_progenitor	Aire-stage	0.206891	0.32	FALSE
embryo	TRUE	WT	T175_172	cTEC	Aire-stage	0.250243	0.32	FALSE
embryo	TRUE	WT	T175_173	early_progenitor	Aire-stage	0.212778	0.32	FALSE
embryo	TRUE	WT	T175_174	cTEC	Aire-stage	0.2914	0.32	FALSE
embryo	TRUE	WT	T175_175	postnatal_progenitor	Aire-stage	0.303911	0.32	FALSE
embryo	TRUE	WT	T175_176	unassigned	Aire-stage	0.246235	0.32	FALSE
embryo	TRUE	WT	T175_177	early_progenitor	Aire-stage	0.220885	0.32	FALSE
embryo	TRUE	WT	T175_179	cTEC	Aire-stage	0.232581	0.32	FALSE
embryo	TRUE	WT	T175_181	early_progenitor	Aire-stage	0.229218	0.32	FALSE
embryo	TRUE	WT	T175_182	cTEC	Aire-stage	0.265087	0.32	FALSE
embryo	TRUE	WT	T175_183	postnatal_progenitor	Aire-stage	0.243167	0.32	FALSE
embryo	TRUE	WT	T175_185	early_progenitor	Aire-stage	0.244277	0.32	FALSE
embryo	TRUE	WT	T175_186	early_progenitor	Aire-stage	0.241967	0.32	FALSE
embryo	TRUE	WT	T175_187	cTEC	Aire-stage	0.216447	0.32	FALSE
embryo	TRUE	WT	T175_188	unassigned	Aire-stage	0.258826	0.32	FALSE
embryo	TRUE	WT	T175_189	postnatal_progenitor	Aire-stage	0.21913	0.32	FALSE
embryo	TRUE	WT	T175_191	cTEC	Aire-stage	0.266423	0.32	FALSE
embryo	TRUE	WT	T175_192	cTEC	Aire-stage	0.240087	0.32	FALSE
embryo	TRUE	WT	T232_2	cTEC	Aire-stage	0.248579	0.32	FALSE
embryo	TRUE	WT	T232_3	cTEC	Aire-stage	0.259856	0.32	FALSE
embryo	TRUE	WT	T232_4	cTEC	Aire-stage	0.204909	0.32	FALSE
embryo	TRUE	WT	T232_6	cTEC	Aire-stage	0.265302	0.32	FALSE
embryo	TRUE	WT	T232_7	cTEC	Aire-stage	0.248092	0.32	FALSE
embryo	TRUE	WT	T232_8	unassigned	Aire-stage	0.226942	0.32	FALSE
embryo	TRUE	WT	T232_9	cTEC	Aire-stage	0.241254	0.32	FALSE
embryo	TRUE	WT	T232_10	early_progenitor	Aire-stage	0.224633	0.32	FALSE
embryo	TRUE	WT	T232_11	postnatal_progenitor	Aire-stage	0.371561	0.32	TRUE
embryo	TRUE	WT	T232_15	early_progenitor	Aire-stage	0.234438	0.32	FALSE
embryo	TRUE	WT	T232_16	cTEC	Aire-stage	0.263513	0.32	FALSE
embryo	TRUE	WT	T232_17	early_progenitor	Aire-stage	0.233939	0.32	FALSE
embryo	TRUE	WT	T232_19	cTEC	Aire-stage	0.249791	0.32	FALSE
embryo	TRUE	WT	T232_20	unassigned	Aire-stage	0.269718	0.32	FALSE
embryo	TRUE	WT	T232_21	unassigned	Aire-stage	0.251942	0.32	FALSE
embryo	TRUE	WT	T232_23	cTEC	Aire-stage	0.246756	0.32	FALSE
embryo	TRUE	WT	T232_24	postnatal_progenitor	Aire-stage	0.293607	0.32	FALSE
embryo	TRUE	WT	T232_25	early_progenitor	Aire-stage	0.229569	0.32	FALSE
embryo	TRUE	WT	T232_26	early_progenitor	Aire-stage	0.234064	0.32	FALSE
embryo	TRUE	WT	T232_27	early_progenitor	Aire-stage	0.235966	0.32	FALSE
embryo	TRUE	WT	T232_28	early_progenitor	Aire-stage	0.243926	0.32	FALSE
embryo	TRUE	WT	T232_29	early_progenitor	Aire-stage	0.240269	0.32	FALSE
embryo	TRUE	WT	T232_30	early_progenitor	Aire-stage	0.250221	0.32	FALSE
embryo	TRUE	WT	T232_31	early_progenitor	Aire-stage	0.243337	0.32	FALSE
embryo	TRUE	WT	T232_33	early_progenitor	Aire-stage	0.255701	0.32	FALSE
embryo	TRUE	WT	T232_34	cTEC	Aire-stage	0.225527	0.32	FALSE
embryo	TRUE	WT	T232_35	early_progenitor	Aire-stage	0.23112	0.32	FALSE
embryo	TRUE	WT	T232_36	postnatal_progenitor	Aire-stage	0.345882	0.32	TRUE
embryo	TRUE	WT	T232_37	cTEC	Aire-stage	0.266615	0.32	FALSE
embryo	TRUE	WT	T232_38	cTEC	Aire-stage	0.276851	0.32	FALSE
embryo	TRUE	WT	T232_39	postnatal_progenitor	Aire-stage	0.278911	0.32	FALSE
embryo	TRUE	WT	T232_40	cTEC	Aire-stage	0.221847	0.32	FALSE
embryo	TRUE	WT	T232_41	cTEC	Aire-stage	0.245964	0.32	FALSE
embryo	TRUE	WT	T232_42	early_progenitor	Aire-stage	0.258044	0.32	FALSE
embryo	TRUE	WT	T232_45	early_progenitor	Aire-stage	0.22153	0.32	FALSE
embryo	TRUE	WT	T232_46	early_progenitor	Aire-stage	0.237778	0.32	FALSE
embryo	TRUE	WT	T232_47	early_progenitor	Aire-stage	0.234426	0.32	FALSE
embryo	TRUE	WT	T232_48	early_progenitor	Aire-stage	0.247571	0.32	FALSE
embryo	TRUE	WT	T232_49	cTEC	Aire-stage	0.231777	0.32	FALSE
embryo	TRUE	WT	T232_50	cTEC	Aire-stage	0.256233	0.32	FALSE
embryo	TRUE	WT	T232_52	cTEC	Aire-stage	0.238389	0.32	FALSE
embryo	TRUE	WT	T232_53	cTEC	Aire-stage	0.226116	0.32	FALSE
embryo	TRUE	WT	T232_54	cTEC	Aire-stage	0.254625	0.32	FALSE
embryo	TRUE	WT	T232_55	cTEC	Aire-stage	0.224282	0.32	FALSE
embryo	TRUE	WT	T232_56	cTEC	Aire-stage	0.270805	0.32	FALSE
embryo	TRUE	WT	T232_57	unassigned	Aire-stage	0.240065	0.32	FALSE
embryo	TRUE	WT	T232_58	postnatal_progenitor	Aire-stage	0.27282	0.32	FALSE
embryo	TRUE	WT	T232_59	postnatal_progenitor	Aire-stage	0.316376	0.32	FALSE
embryo	TRUE	WT	T232_60	early_progenitor	Aire-stage	0.239782	0.32	FALSE
embryo	TRUE	WT	T232_61	cTEC	Aire-stage	0.257275	0.32	FALSE
embryo	TRUE	WT	T232_62	early_progenitor	Aire-stage	0.251342	0.32	FALSE
embryo	TRUE	WT	T232_64	cTEC	Aire-stage	0.250583	0.32	FALSE
embryo	TRUE	WT	T232_65	early_progenitor	Aire-stage	0.230531	0.32	FALSE
embryo	TRUE	WT	T232_67	cTEC	Aire-stage	0.254116	0.32	FALSE
embryo	TRUE	WT	T232_69	early_progenitor	Aire-stage	0.231596	0.32	FALSE
embryo	TRUE	WT	T232_70	cTEC	Aire-stage	0.238061	0.32	FALSE
embryo	TRUE	WT	T232_71	cTEC	Aire-stage	0.257014	0.32	FALSE
embryo	TRUE	WT	T232_72	cTEC	Aire-stage	0.256256	0.32	FALSE
embryo	TRUE	WT	T232_73	cTEC	Aire-stage	0.25818	0.32	FALSE
embryo	TRUE	WT	T232_74	cTEC	Aire-stage	0.248013	0.32	FALSE
embryo	TRUE	WT	T232_75	cTEC	Aire-stage	0.231947	0.32	FALSE
embryo	TRUE	WT	T232_76	early_progenitor	Aire-stage	0.242963	0.32	FALSE
embryo	TRUE	WT	T232_77	early_progenitor	Aire-stage	0.238627	0.32	FALSE
embryo	TRUE	WT	T232_78	cTEC	Aire-stage	0.2366	0.32	FALSE
embryo	TRUE	WT	T232_79	unassigned	Aire-stage	0.237212	0.32	FALSE
embryo	TRUE	WT	T232_81	cTEC	Aire-stage	0.232105	0.32	FALSE
embryo	TRUE	WT	T232_83	postnatal_progenitor	Aire-stage	0.392213	0.32	TRUE
embryo	TRUE	WT	T232_84	cTEC	Aire-stage	0.253278	0.32	FALSE
embryo	TRUE	WT	T232_87	cTEC	Aire-stage	0.237189	0.32	FALSE
embryo	TRUE	WT	T232_88	early_progenitor	Aire-stage	0.249621	0.32	FALSE
embryo	TRUE	WT	T232_89	cTEC	Aire-stage	0.253029	0.32	FALSE
embryo	TRUE	WT	T232_90	cTEC	Aire-stage	0.239442	0.32	FALSE
embryo	TRUE	WT	T232_91	cTEC	Aire-stage	0.241876	0.32	FALSE
embryo	TRUE	WT	T232_92	cTEC	Aire-stage	0.242997	0.32	FALSE
embryo	TRUE	WT	T232_93	cTEC	Aire-stage	0.222436	0.32	FALSE
embryo	TRUE	WT	T232_94	cTEC	Aire-stage	0.245771	0.32	FALSE
embryo	TRUE	WT	T232_95	cTEC	Aire-stage	0.225403	0.32	FALSE
embryo	TRUE	WT	T232_96	unassigned	Aire-stage	0.255803	0.32	FALSE
embryo	TRUE	WT	T233_97	early_progenitor	Aire-stage	0.223931	0.32	FALSE
embryo	TRUE	WT	T233_98	early_progenitor	Aire-stage	0.24499	0.32	FALSE
embryo	TRUE	WT	T233_99	early_progenitor	Aire-stage	0.20877	0.32	FALSE
embryo	TRUE	WT	T233_101	early_progenitor	Aire-stage	0.233917	0.32	FALSE
embryo	TRUE	WT	T233_103	postnatal_progenitor	Aire-stage	0.354317	0.32	TRUE
embryo	TRUE	WT	T233_104	cTEC	Aire-stage	0.254829	0.32	FALSE
embryo	TRUE	WT	T233_105	cTEC	Aire-stage	0.243733	0.32	FALSE
embryo	TRUE	WT	T233_106	cTEC	Aire-stage	0.263751	0.32	FALSE
embryo	TRUE	WT	T233_109	cTEC	Aire-stage	0.227259	0.32	FALSE
embryo	TRUE	WT	T233_110	early_progenitor	Aire-stage	0.2372	0.32	FALSE
embryo	TRUE	WT	T233_111	cTEC	Aire-stage	0.261566	0.32	FALSE
embryo	TRUE	WT	T233_112	early_progenitor	Aire-stage	0.23052	0.32	FALSE
embryo	TRUE	WT	T233_113	early_progenitor	Aire-stage	0.236351	0.32	FALSE
embryo	TRUE	WT	T233_114	cTEC	Aire-stage	0.235842	0.32	FALSE
embryo	TRUE	WT	T233_115	early_progenitor	Aire-stage	0.206268	0.32	FALSE
embryo	TRUE	WT	T233_116	cTEC	Aire-stage	0.248285	0.32	FALSE
embryo	TRUE	WT	T233_118	early_progenitor	Aire-stage	0.219005	0.32	FALSE
embryo	TRUE	WT	T233_119	unassigned	Aire-stage	0.232049	0.32	FALSE
embryo	TRUE	WT	T233_121	cTEC	Aire-stage	0.250175	0.32	FALSE
embryo	TRUE	WT	T233_122	postnatal_progenitor	Aire-stage	0.259482	0.32	FALSE
embryo	TRUE	WT	T233_123	cTEC	Aire-stage	0.229796	0.32	FALSE
embryo	TRUE	WT	T233_124	cTEC	Aire-stage	0.228992	0.32	FALSE
embryo	TRUE	WT	T233_126	cTEC	Aire-stage	0.250957	0.32	FALSE
embryo	TRUE	WT	T233_127	cTEC	Aire-stage	0.253176	0.32	FALSE
embryo	TRUE	WT	T233_128	unassigned	Aire-stage	0.229331	0.32	FALSE
embryo	TRUE	WT	T233_129	early_progenitor	Aire-stage	0.250832	0.32	FALSE
embryo	TRUE	WT	T233_130	cTEC	Aire-stage	0.19344	0.32	FALSE
embryo	TRUE	WT	T233_132	cTEC	Aire-stage	0.267646	0.32	FALSE
embryo	TRUE	WT	T233_134	early_progenitor	Aire-stage	0.230871	0.32	FALSE
embryo	TRUE	WT	T233_135	cTEC	Aire-stage	0.253697	0.32	FALSE
embryo	TRUE	WT	T233_140	postnatal_progenitor	Aire-stage	0.255135	0.32	FALSE
embryo	TRUE	WT	T233_141	early_progenitor	Aire-stage	0.225369	0.32	FALSE
embryo	TRUE	WT	T233_143	cTEC	Aire-stage	0.247175	0.32	FALSE
embryo	TRUE	WT	T233_144	unassigned	Aire-stage	0.229377	0.32	FALSE
embryo	TRUE	WT	T233_145	early_progenitor	Aire-stage	0.228788	0.32	FALSE
embryo	TRUE	WT	T233_147	unassigned	Aire-stage	0.22709	0.32	FALSE
embryo	TRUE	WT	T233_149	postnatal_progenitor	Aire-stage	0.27993	0.32	FALSE
embryo	TRUE	WT	T233_150	postnatal_progenitor	Aire-stage	0.467279	0.32	TRUE
embryo	TRUE	WT	T233_151	cTEC	Aire-stage	0.230713	0.32	FALSE
embryo	TRUE	WT	T233_152	early_progenitor	Aire-stage	0.241457	0.32	FALSE
embryo	TRUE	WT	T233_154	postnatal_progenitor	Aire-stage	0.288614	0.32	FALSE
embryo	TRUE	WT	T233_156	cTEC	Aire-stage	0.241265	0.32	FALSE
embryo	TRUE	WT	T233_157	unassigned	Aire-stage	0.252485	0.32	FALSE
embryo	TRUE	WT	T233_160	early_progenitor	Aire-stage	0.248624	0.32	FALSE
embryo	TRUE	WT	T233_161	early_progenitor	Aire-stage	0.261396	0.32	FALSE
embryo	TRUE	WT	T233_162	cTEC	Aire-stage	0.276556	0.32	FALSE
embryo	TRUE	WT	T233_163	cTEC	Aire-stage	0.248319	0.32	FALSE
embryo	TRUE	WT	T233_164	cTEC	Aire-stage	0.251851	0.32	FALSE
embryo	TRUE	WT	T233_165	early_progenitor	Aire-stage	0.248409	0.32	FALSE
embryo	TRUE	WT	T233_166	cTEC	Aire-stage	0.227384	0.32	FALSE
embryo	TRUE	WT	T233_168	cTEC	Aire-stage	0.223138	0.32	FALSE
embryo	TRUE	WT	T233_169	cTEC	Aire-stage	0.260128	0.32	FALSE
embryo	TRUE	WT	T233_170	cTEC	Aire-stage	0.243507	0.32	FALSE
embryo	TRUE	WT	T233_171	unassigned	Aire-stage	0.246654	0.32	FALSE
embryo	TRUE	WT	T233_175	postnatal_progenitor	Aire-stage	0.28721	0.32	FALSE
embryo	TRUE	WT	T233_176	unassigned	Aire-stage	0.228007	0.32	FALSE
embryo	TRUE	WT	T233_177	early_progenitor	Aire-stage	0.238887	0.32	FALSE
embryo	TRUE	WT	T233_178	cTEC	Aire-stage	0.261249	0.32	FALSE
embryo	TRUE	WT	T233_179	cTEC	Aire-stage	0.251715	0.32	FALSE
embryo	TRUE	WT	T233_180	early_progenitor	Aire-stage	0.215971	0.32	FALSE
embryo	TRUE	WT	T233_181	early_progenitor	Aire-stage	0.234121	0.32	FALSE
embryo	TRUE	WT	T233_182	early_progenitor	Aire-stage	0.25304	0.32	FALSE
embryo	TRUE	WT	T233_184	cTEC	Aire-stage	0.230826	0.32	FALSE
embryo	TRUE	WT	T233_185	early_progenitor	Aire-stage	0.222346	0.32	FALSE
embryo	TRUE	WT	T233_186	cTEC	Aire-stage	0.241944	0.32	FALSE
embryo	TRUE	WT	T233_187	early_progenitor	Aire-stage	0.196293	0.32	FALSE
embryo	TRUE	WT	T233_189	early_progenitor	Aire-stage	0.221598	0.32	FALSE
embryo	TRUE	WT	T233_190	cTEC	Aire-stage	0.252768	0.32	FALSE
embryo	TRUE	WT	T233_191	cTEC	Aire-stage	0.245907	0.32	FALSE
embryo	TRUE	WT	T233_192	unassigned	Aire-stage	0.206653	0.32	FALSE
embryo	TRUE	WT	T234_1	early_progenitor	Aire-stage	0.243212	0.32	FALSE
embryo	TRUE	WT	T234_2	early_progenitor	Aire-stage	0.235117	0.32	FALSE
embryo	TRUE	WT	T234_3	early_progenitor	Aire-stage	0.238038	0.32	FALSE
embryo	TRUE	WT	T234_4	early_progenitor	Aire-stage	0.256505	0.32	FALSE
embryo	TRUE	WT	T234_7	cTEC	Aire-stage	0.267804	0.32	FALSE
embryo	TRUE	WT	T234_8	cTEC	Aire-stage	0.269412	0.32	FALSE
embryo	TRUE	WT	T234_9	postnatal_progenitor	Aire-stage	0.248975	0.32	FALSE
embryo	TRUE	WT	T234_12	early_progenitor	Aire-stage	0.226818	0.32	FALSE
embryo	TRUE	WT	T234_15	early_progenitor	Aire-stage	0.247175	0.32	FALSE
embryo	TRUE	WT	T234_16	postnatal_progenitor	Aire-stage	0.321709	0.32	TRUE
embryo	TRUE	WT	T234_17	postnatal_progenitor	Aire-stage	0.279896	0.32	FALSE
embryo	TRUE	WT	T234_18	early_progenitor	Aire-stage	0.23155	0.32	FALSE
embryo	TRUE	WT	T234_19	cTEC	Aire-stage	0.257841	0.32	FALSE
embryo	TRUE	WT	T234_20	cTEC	Aire-stage	0.285025	0.32	FALSE
embryo	TRUE	WT	T234_21	postnatal_progenitor	Aire-stage	0.244333	0.32	FALSE
embryo	TRUE	WT	T234_22	cTEC	Aire-stage	0.280768	0.32	FALSE
embryo	TRUE	WT	T234_23	cTEC	Aire-stage	0.256844	0.32	FALSE
embryo	TRUE	WT	T234_24	cTEC	Aire-stage	0.263173	0.32	FALSE
embryo	TRUE	WT	T234_25	cTEC	Aire-stage	0.238412	0.32	FALSE
embryo	TRUE	WT	T234_26	early_progenitor	Aire-stage	0.228969	0.32	FALSE
embryo	TRUE	WT	T234_27	early_progenitor	Aire-stage	0.196112	0.32	FALSE
embryo	TRUE	WT	T234_28	early_progenitor	Aire-stage	0.266061	0.32	FALSE
embryo	TRUE	WT	T234_30	cTEC	Aire-stage	0.25081	0.32	FALSE
embryo	TRUE	WT	T234_31	cTEC	Aire-stage	0.244865	0.32	FALSE
embryo	TRUE	WT	T234_32	cTEC	Aire-stage	0.249213	0.32	FALSE
embryo	TRUE	WT	T234_33	cTEC	Aire-stage	0.270589	0.32	FALSE
embryo	TRUE	WT	T234_34	cTEC	Aire-stage	0.24696	0.32	FALSE
embryo	TRUE	WT	T234_35	postnatal_progenitor	Aire-stage	0.267453	0.32	FALSE
embryo	TRUE	WT	T234_36	unassigned	Aire-stage	0.242714	0.32	FALSE
embryo	TRUE	WT	T234_37	unassigned	Aire-stage	0.225833	0.32	FALSE
embryo	TRUE	WT	T234_38	postnatal_progenitor	Aire-stage	0.329714	0.32	TRUE
embryo	TRUE	WT	T234_40	early_progenitor	Aire-stage	0.24773	0.32	FALSE
embryo	TRUE	WT	T234_41	postnatal_progenitor	Aire-stage	0.235275	0.32	FALSE
embryo	TRUE	WT	T234_42	cTEC	Aire-stage	0.234449	0.32	FALSE
embryo	TRUE	WT	T234_43	early_progenitor	Aire-stage	0.240019	0.32	FALSE
embryo	TRUE	WT	T234_44	cTEC	Aire-stage	0.24996	0.32	FALSE
embryo	TRUE	WT	T234_45	cTEC	Aire-stage	0.247673	0.32	FALSE
embryo	TRUE	WT	T234_47	cTEC	Aire-stage	0.265845	0.32	FALSE
embryo	TRUE	WT	T234_48	cTEC	Aire-stage	0.24037	0.32	FALSE
embryo	TRUE	WT	T234_49	cTEC	Aire-stage	0.234709	0.32	FALSE
embryo	TRUE	WT	T234_50	unassigned	Aire-stage	0.282025	0.32	FALSE
embryo	TRUE	WT	T234_51	early_progenitor	Aire-stage	0.235038	0.32	FALSE
embryo	TRUE	WT	T234_53	cTEC	Aire-stage	0.261702	0.32	FALSE
embryo	TRUE	WT	T234_54	early_progenitor	Aire-stage	0.243835	0.32	FALSE
embryo	TRUE	WT	T234_55	unassigned	Aire-stage	0.250232	0.32	FALSE
embryo	TRUE	WT	T234_56	cTEC	Aire-stage	0.237959	0.32	FALSE
embryo	TRUE	WT	T234_57	postnatal_progenitor	Aire-stage	0.329793	0.32	TRUE
embryo	TRUE	WT	T234_58	cTEC	Aire-stage	0.235525	0.32	FALSE
embryo	TRUE	WT	T234_59	cTEC	Aire-stage	0.264702	0.32	FALSE
embryo	TRUE	WT	T234_60	early_progenitor	Aire-stage	0.253889	0.32	FALSE
embryo	TRUE	WT	T234_61	cTEC	Aire-stage	0.238582	0.32	FALSE
embryo	TRUE	WT	T234_62	cTEC	Aire-stage	0.228946	0.32	FALSE
embryo	TRUE	WT	T234_63	cTEC	Aire-stage	0.248228	0.32	FALSE
embryo	TRUE	WT	T234_64	early_progenitor	Aire-stage	0.221881	0.32	FALSE
embryo	TRUE	WT	T234_65	cTEC	Aire-stage	0.250017	0.32	FALSE
embryo	TRUE	WT	T234_67	early_progenitor	Aire-stage	0.24285	0.32	FALSE
embryo	TRUE	WT	T234_68	early_progenitor	Aire-stage	0.224248	0.32	FALSE
embryo	TRUE	WT	T234_70	early_progenitor	Aire-stage	0.241503	0.32	FALSE
embryo	TRUE	WT	T234_71	unassigned	Aire-stage	0.2497	0.32	FALSE
embryo	TRUE	WT	T234_72	cTEC	Aire-stage	0.242341	0.32	FALSE
embryo	TRUE	WT	T234_73	cTEC	Aire-stage	0.242612	0.32	FALSE
embryo	TRUE	WT	T234_76	early_progenitor	Aire-stage	0.244684	0.32	FALSE
embryo	TRUE	WT	T234_77	cTEC	Aire-stage	0.253504	0.32	FALSE
embryo	TRUE	WT	T234_78	cTEC	Aire-stage	0.250934	0.32	FALSE
embryo	TRUE	WT	T234_79	early_progenitor	Aire-stage	0.236521	0.32	FALSE
embryo	TRUE	WT	T234_80	cTEC	Aire-stage	0.224531	0.32	FALSE
embryo	TRUE	WT	T234_83	cTEC	Aire-stage	0.242646	0.32	FALSE
embryo	TRUE	WT	T234_84	cTEC	Aire-stage	0.250866	0.32	FALSE
embryo	TRUE	WT	T234_85	cTEC	Aire-stage	0.256674	0.32	FALSE
embryo	TRUE	WT	T234_86	early_progenitor	Aire-stage	0.244458	0.32	FALSE
embryo	TRUE	WT	T234_87	cTEC	Aire-stage	0.259618	0.32	FALSE
embryo	TRUE	WT	T234_88	cTEC	Aire-stage	0.257626	0.32	FALSE
embryo	TRUE	WT	T234_89	cTEC	Aire-stage	0.260026	0.32	FALSE
embryo	TRUE	WT	T234_90	cTEC	Aire-stage	0.234619	0.32	FALSE
embryo	TRUE	WT	T234_91	cTEC	Aire-stage	0.257988	0.32	FALSE
embryo	TRUE	WT	T234_92	cTEC	Aire-stage	0.233905	0.32	FALSE
embryo	TRUE	WT	T234_93	early_progenitor	Aire-stage	0.254874	0.32	FALSE
embryo	TRUE	WT	T234_94	early_progenitor	Aire-stage	0.25612	0.32	FALSE
embryo	TRUE	WT	T234_95	early_progenitor	Aire-stage	0.24165	0.32	FALSE
embryo	TRUE	WT	T234_96	cTEC	Aire-stage	0.230962	0.32	FALSE
embryo	TRUE	WT	T235_97	cTEC	Aire-stage	0.268166	0.32	FALSE
embryo	TRUE	WT	T235_98	early_progenitor	Aire-stage	0.262664	0.32	FALSE
embryo	TRUE	WT	T235_100	postnatal_progenitor	Aire-stage	0.283893	0.32	FALSE
embryo	TRUE	WT	T235_101	cTEC	Aire-stage	0.260581	0.32	FALSE
embryo	TRUE	WT	T235_102	early_progenitor	Aire-stage	0.234313	0.32	FALSE
embryo	TRUE	WT	T235_103	cTEC	Aire-stage	0.242556	0.32	FALSE
embryo	TRUE	WT	T235_104	cTEC	Aire-stage	0.243529	0.32	FALSE
embryo	TRUE	WT	T235_105	cTEC	Aire-stage	0.2181	0.32	FALSE
embryo	TRUE	WT	T235_107	cTEC	Aire-stage	0.274133	0.32	FALSE
embryo	TRUE	WT	T235_108	early_progenitor	Aire-stage	0.224904	0.32	FALSE
embryo	TRUE	WT	T235_110	cTEC	Aire-stage	0.257093	0.32	FALSE
embryo	TRUE	WT	T235_111	early_progenitor	Aire-stage	0.233464	0.32	FALSE
embryo	TRUE	WT	T235_112	unassigned	Aire-stage	0.22821	0.32	FALSE
embryo	TRUE	WT	T235_114	early_progenitor	Aire-stage	0.204105	0.32	FALSE
embryo	TRUE	WT	T235_115	early_progenitor	Aire-stage	0.267555	0.32	FALSE
embryo	TRUE	WT	T235_116	early_progenitor	Aire-stage	0.261351	0.32	FALSE
embryo	TRUE	WT	T235_117	cTEC	Aire-stage	0.238197	0.32	FALSE
embryo	TRUE	WT	T235_118	early_progenitor	Aire-stage	0.234143	0.32	FALSE
embryo	TRUE	WT	T235_119	unassigned	Aire-stage	0.252734	0.32	FALSE
embryo	TRUE	WT	T235_120	cTEC	Aire-stage	0.260298	0.32	FALSE
embryo	TRUE	WT	T235_121	unassigned	Aire-stage	0.272786	0.32	FALSE
embryo	TRUE	WT	T235_122	early_progenitor	Aire-stage	0.248092	0.32	FALSE
embryo	TRUE	WT	T235_124	cTEC	Aire-stage	0.242737	0.32	FALSE
embryo	TRUE	WT	T235_125	postnatal_progenitor	Aire-stage	0.314712	0.32	FALSE
embryo	TRUE	WT	T235_126	early_progenitor	Aire-stage	0.24011	0.32	FALSE
embryo	TRUE	WT	T235_127	cTEC	Aire-stage	0.276081	0.32	FALSE
embryo	TRUE	WT	T235_128	cTEC	Aire-stage	0.268687	0.32	FALSE
embryo	TRUE	WT	T235_129	cTEC	Aire-stage	0.238955	0.32	FALSE
embryo	TRUE	WT	T235_130	cTEC	Aire-stage	0.258124	0.32	FALSE
embryo	TRUE	WT	T235_132	early_progenitor	Aire-stage	0.236521	0.32	FALSE
embryo	TRUE	WT	T235_133	cTEC	Aire-stage	0.223999	0.32	FALSE
embryo	TRUE	WT	T235_134	postnatal_progenitor	Aire-stage	0.327914	0.32	TRUE
embryo	TRUE	WT	T235_135	cTEC	Aire-stage	0.216039	0.32	FALSE
embryo	TRUE	WT	T235_136	cTEC	Aire-stage	0.252225	0.32	FALSE
embryo	TRUE	WT	T235_137	early_progenitor	Aire-stage	0.239578	0.32	FALSE
embryo	TRUE	WT	T235_138	cTEC	Aire-stage	0.238842	0.32	FALSE
embryo	TRUE	WT	T235_139	cTEC	Aire-stage	0.255871	0.32	FALSE
embryo	TRUE	WT	T235_140	cTEC	Aire-stage	0.254444	0.32	FALSE
embryo	TRUE	WT	T235_141	cTEC	Aire-stage	0.271291	0.32	FALSE
embryo	TRUE	WT	T235_142	cTEC	Aire-stage	0.25321	0.32	FALSE
embryo	TRUE	WT	T235_143	cTEC	Aire-stage	0.252202	0.32	FALSE
embryo	TRUE	WT	T235_144	cTEC	Aire-stage	0.241605	0.32	FALSE
embryo	TRUE	WT	T235_145	cTEC	Aire-stage	0.264962	0.32	FALSE
embryo	TRUE	WT	T235_146	unassigned	Aire-stage	0.23703	0.32	FALSE
embryo	TRUE	WT	T235_148	cTEC	Aire-stage	0.257818	0.32	FALSE
embryo	TRUE	WT	T235_149	early_progenitor	Aire-stage	0.233883	0.32	FALSE
embryo	TRUE	WT	T235_150	early_progenitor	Aire-stage	0.204785	0.32	FALSE
embryo	TRUE	WT	T235_151	cTEC	Aire-stage	0.260524	0.32	FALSE
embryo	TRUE	WT	T235_152	early_progenitor	Aire-stage	0.252066	0.32	FALSE
embryo	TRUE	WT	T235_153	postnatal_progenitor	Aire-stage	0.293777	0.32	FALSE
embryo	TRUE	WT	T235_154	cTEC	Aire-stage	0.205566	0.32	FALSE
embryo	TRUE	WT	T235_155	cTEC	Aire-stage	0.234551	0.32	FALSE
embryo	TRUE	WT	T235_156	cTEC	Aire-stage	0.242091	0.32	FALSE
embryo	TRUE	WT	T235_157	cTEC	Aire-stage	0.227927	0.32	FALSE
embryo	TRUE	WT	T235_158	cTEC	Aire-stage	0.244492	0.32	FALSE
embryo	TRUE	WT	T235_160	cTEC	Aire-stage	0.252202	0.32	FALSE
embryo	TRUE	WT	T235_161	early_progenitor	Aire-stage	0.209925	0.32	FALSE
embryo	TRUE	WT	T235_162	cTEC	Aire-stage	0.246926	0.32	FALSE
embryo	TRUE	WT	T235_163	cTEC	Aire-stage	0.22615	0.32	FALSE
embryo	TRUE	WT	T235_164	cTEC	Aire-stage	0.209099	0.32	FALSE
embryo	TRUE	WT	T235_165	cTEC	Aire-stage	0.232105	0.32	FALSE
embryo	TRUE	WT	T235_166	early_progenitor	Aire-stage	0.229116	0.32	FALSE
embryo	TRUE	WT	T235_167	cTEC	Aire-stage	0.248998	0.32	FALSE
embryo	TRUE	WT	T235_168	unassigned	Aire-stage	0.268438	0.32	FALSE
embryo	TRUE	WT	T235_169	cTEC	Aire-stage	0.243677	0.32	FALSE
embryo	TRUE	WT	T235_170	cTEC	Aire-stage	0.256867	0.32	FALSE
embryo	TRUE	WT	T235_171	cTEC	Aire-stage	0.258769	0.32	FALSE
embryo	TRUE	WT	T235_172	cTEC	Aire-stage	0.253946	0.32	FALSE
embryo	TRUE	WT	T235_173	cTEC	Aire-stage	0.252497	0.32	FALSE
embryo	TRUE	WT	T235_174	cTEC	Aire-stage	0.25167	0.32	FALSE
embryo	TRUE	WT	T235_175	cTEC	Aire-stage	0.234528	0.32	FALSE
embryo	TRUE	WT	T235_176	cTEC	Aire-stage	0.254795	0.32	FALSE
embryo	TRUE	WT	T235_177	cTEC	Aire-stage	0.243688	0.32	FALSE
embryo	TRUE	WT	T235_178	cTEC	Aire-stage	0.220908	0.32	FALSE
embryo	TRUE	WT	T235_180	cTEC	Aire-stage	0.240574	0.32	FALSE
embryo	TRUE	WT	T235_181	early_progenitor	Aire-stage	0.241084	0.32	FALSE
embryo	TRUE	WT	T235_182	cTEC	Aire-stage	0.24285	0.32	FALSE
embryo	TRUE	WT	T235_183	unassigned	Aire-stage	0.259879	0.32	FALSE
embryo	TRUE	WT	T235_184	early_progenitor	Aire-stage	0.245341	0.32	FALSE
embryo	TRUE	WT	T235_185	early_progenitor	Aire-stage	0.260581	0.32	FALSE
embryo	TRUE	WT	T235_186	cTEC	Aire-stage	0.213197	0.32	FALSE
embryo	TRUE	WT	T235_188	cTEC	Aire-stage	0.222685	0.32	FALSE
embryo	TRUE	WT	T235_189	cTEC	Aire-stage	0.251217	0.32	FALSE
embryo	TRUE	WT	T235_190	cTEC	Aire-stage	0.239838	0.32	FALSE
embryo	TRUE	WT	T235_192	early_progenitor	Aire-stage	0.25064	0.32	FALSE
embryo	TRUE	WT	T29_1	early_progenitor	Aire-stage	0.238797	0.32	FALSE
embryo	TRUE	WT	T29_2	cTEC	Aire-stage	0.264011	0.32	FALSE
embryo	TRUE	WT	T29_3	cTEC	Aire-stage	0.251036	0.32	FALSE
embryo	TRUE	WT	T29_4	postnatal_progenitor	Aire-stage	0.20594	0.32	FALSE
embryo	TRUE	WT	T29_7	early_progenitor	Aire-stage	0.240937	0.32	FALSE
embryo	TRUE	WT	T29_8	early_progenitor	Aire-stage	0.222232	0.32	FALSE
embryo	TRUE	WT	T29_9	cTEC	Aire-stage	0.255214	0.32	FALSE
embryo	TRUE	WT	T29_12	cTEC	Aire-stage	0.262879	0.32	FALSE
embryo	TRUE	WT	T29_15	early_progenitor	Aire-stage	0.238434	0.32	FALSE
embryo	TRUE	WT	T29_16	early_progenitor	Aire-stage	0.241559	0.32	FALSE
embryo	TRUE	WT	T29_17	early_progenitor	Aire-stage	0.272582	0.32	FALSE
embryo	TRUE	WT	T29_19	unassigned	Aire-stage	0.258486	0.32	FALSE
embryo	TRUE	WT	T29_21	unassigned	Aire-stage	0.220749	0.32	FALSE
embryo	TRUE	WT	T29_22	cTEC	Aire-stage	0.257241	0.32	FALSE
embryo	TRUE	WT	T29_23	cTEC	Aire-stage	0.268427	0.32	FALSE
embryo	TRUE	WT	T29_24	early_progenitor	Aire-stage	0.246496	0.32	FALSE
embryo	TRUE	WT	T29_25	postnatal_progenitor	Aire-stage	0.35494	0.32	TRUE
embryo	TRUE	WT	T29_27	postnatal_progenitor	Aire-stage	0.239442	0.32	FALSE
embryo	TRUE	WT	T29_28	cTEC	Aire-stage	0.268246	0.32	FALSE
embryo	TRUE	WT	T29_29	early_progenitor	Aire-stage	0.214703	0.32	FALSE
embryo	TRUE	WT	T29_30	early_progenitor	Aire-stage	0.238151	0.32	FALSE
embryo	TRUE	WT	T29_34	cTEC	Aire-stage	0.243484	0.32	FALSE
embryo	TRUE	WT	T29_36	unassigned	Aire-stage	0.206857	0.32	FALSE
embryo	TRUE	WT	T29_37	cTEC	Aire-stage	0.249383	0.32	FALSE
embryo	TRUE	WT	T29_39	unassigned	Aire-stage	0.247243	0.32	FALSE
embryo	TRUE	WT	T29_40	cTEC	Aire-stage	0.247526	0.32	FALSE
embryo	TRUE	WT	T29_42	early_progenitor	Aire-stage	0.245069	0.32	FALSE
embryo	TRUE	WT	T29_45	cTEC	Aire-stage	0.257354	0.32	FALSE
embryo	TRUE	WT	T29_46	cTEC	Aire-stage	0.241299	0.32	FALSE
embryo	TRUE	WT	T29_47	cTEC	Aire-stage	0.246394	0.32	FALSE
embryo	TRUE	WT	T29_48	cTEC	Aire-stage	0.254614	0.32	FALSE
embryo	TRUE	WT	T29_49	early_progenitor	Aire-stage	0.239216	0.32	FALSE
embryo	TRUE	WT	T29_50	postnatal_progenitor	Aire-stage	0.295736	0.32	FALSE
embryo	TRUE	WT	T29_52	cTEC	Aire-stage	0.252553	0.32	FALSE
embryo	TRUE	WT	T29_53	early_progenitor	Aire-stage	0.235242	0.32	FALSE
embryo	TRUE	WT	T29_54	cTEC	Aire-stage	0.267215	0.32	FALSE
embryo	TRUE	WT	T29_57	postnatal_progenitor	Aire-stage	0.285693	0.32	FALSE
embryo	TRUE	WT	T29_58	postnatal_progenitor	Aire-stage	0.391046	0.32	TRUE
embryo	TRUE	WT	T29_60	cTEC	Aire-stage	0.24799	0.32	FALSE
embryo	TRUE	WT	T29_61	cTEC	Aire-stage	0.253108	0.32	FALSE
embryo	TRUE	WT	T29_62	unassigned	Aire-stage	0.223285	0.32	FALSE
embryo	TRUE	WT	T29_63	cTEC	Aire-stage	0.246632	0.32	FALSE
embryo	TRUE	WT	T29_65	early_progenitor	Aire-stage	0.223693	0.32	FALSE
embryo	TRUE	WT	T29_66	cTEC	Aire-stage	0.231754	0.32	FALSE
embryo	TRUE	WT	T29_68	cTEC	Aire-stage	0.270182	0.32	FALSE
embryo	TRUE	WT	T29_70	cTEC	Aire-stage	0.248228	0.32	FALSE
embryo	TRUE	WT	T29_72	early_progenitor	Aire-stage	0.22992	0.32	FALSE
embryo	TRUE	WT	T29_75	unassigned	Aire-stage	0.216583	0.32	FALSE
embryo	TRUE	WT	T29_76	early_progenitor	Aire-stage	0.239272	0.32	FALSE
embryo	TRUE	WT	T29_77	cTEC	Aire-stage	0.236498	0.32	FALSE
embryo	TRUE	WT	T29_79	early_progenitor	Aire-stage	0.239284	0.32	FALSE
embryo	TRUE	WT	T29_80	unassigned	Aire-stage	0.2479	0.32	FALSE
embryo	TRUE	WT	T29_83	cTEC	Aire-stage	0.244922	0.32	FALSE
embryo	TRUE	WT	T29_84	cTEC	Aire-stage	0.244311	0.32	FALSE
embryo	TRUE	WT	T29_85	unassigned	Aire-stage	0.165904	0.32	FALSE
embryo	TRUE	WT	T29_86	early_progenitor	Aire-stage	0.227961	0.32	FALSE
embryo	TRUE	WT	T29_87	early_progenitor	Aire-stage	0.236464	0.32	FALSE
embryo	TRUE	WT	T29_88	postnatal_progenitor	Aire-stage	0.323849	0.32	TRUE
embryo	TRUE	WT	T29_90	postnatal_progenitor	Aire-stage	0.280632	0.32	FALSE
embryo	TRUE	WT	T29_91	cTEC	Aire-stage	0.236521	0.32	FALSE
embryo	TRUE	WT	T29_92	unassigned	Aire-stage	0.262845	0.32	FALSE
embryo	TRUE	WT	T29_93	cTEC	Aire-stage	0.245499	0.32	FALSE
embryo	TRUE	WT	T29_94	unassigned	Aire-stage	0.233656	0.32	FALSE
embryo	TRUE	WT	T29_95	cTEC	Aire-stage	0.259901	0.32	FALSE
embryo	TRUE	WT	T29_96	postnatal_progenitor	Aire-stage	0.260818	0.32	FALSE
embryo	TRUE	WT	T30_97	cTEC	Aire-stage	0.235083	0.32	FALSE
embryo	TRUE	WT	T30_98	cTEC	Aire-stage	0.265913	0.32	FALSE
embryo	TRUE	WT	T30_100	cTEC	Aire-stage	0.231256	0.32	FALSE
embryo	TRUE	WT	T30_101	cTEC	Aire-stage	0.222368	0.32	FALSE
embryo	TRUE	WT	T30_103	early_progenitor	Aire-stage	0.230781	0.32	FALSE
embryo	TRUE	WT	T30_104	cTEC	Aire-stage	0.266355	0.32	FALSE
embryo	TRUE	WT	T30_105	early_progenitor	Aire-stage	0.227282	0.32	FALSE
embryo	TRUE	WT	T30_108	cTEC	Aire-stage	0.237517	0.32	FALSE
embryo	TRUE	WT	T30_109	early_progenitor	Aire-stage	0.223749	0.32	FALSE
embryo	TRUE	WT	T30_110	cTEC	Aire-stage	0.24396	0.32	FALSE
embryo	TRUE	WT	T30_111	early_progenitor	Aire-stage	0.222198	0.32	FALSE
embryo	TRUE	WT	T30_112	cTEC	Aire-stage	0.257931	0.32	FALSE
embryo	TRUE	WT	T30_113	cTEC	Aire-stage	0.23643	0.32	FALSE
embryo	TRUE	WT	T30_115	early_progenitor	Aire-stage	0.242352	0.32	FALSE
embryo	TRUE	WT	T30_116	early_progenitor	Aire-stage	0.254206	0.32	FALSE
embryo	TRUE	WT	T30_118	unassigned	Aire-stage	0.204558	0.32	FALSE
embryo	TRUE	WT	T30_119	early_progenitor	Aire-stage	0.233022	0.32	FALSE
embryo	TRUE	WT	T30_120	unassigned	Aire-stage	0.256256	0.32	FALSE
embryo	TRUE	WT	T30_121	cTEC	Aire-stage	0.215043	0.32	FALSE
embryo	TRUE	WT	T30_122	unassigned	Aire-stage	0.235366	0.32	FALSE
embryo	TRUE	WT	T30_123	cTEC	Aire-stage	0.253051	0.32	FALSE
embryo	TRUE	WT	T30_124	postnatal_progenitor	Aire-stage	0.277054	0.32	FALSE
embryo	TRUE	WT	T30_125	cTEC	Aire-stage	0.242182	0.32	FALSE
embryo	TRUE	WT	T30_126	postnatal_progenitor	Aire-stage	0.286429	0.32	FALSE
embryo	TRUE	WT	T30_127	cTEC	Aire-stage	0.25878	0.32	FALSE
embryo	TRUE	WT	T30_128	cTEC	Aire-stage	0.252032	0.32	FALSE
embryo	TRUE	WT	T30_129	cTEC	Aire-stage	0.251251	0.32	FALSE
embryo	TRUE	WT	T30_130	early_progenitor	Aire-stage	0.266332	0.32	FALSE
embryo	TRUE	WT	T30_131	cTEC	Aire-stage	0.221315	0.32	FALSE
embryo	TRUE	WT	T30_132	postnatal_progenitor	Aire-stage	0.392326	0.32	TRUE
embryo	TRUE	WT	T30_133	cTEC	Aire-stage	0.258463	0.32	FALSE
embryo	TRUE	WT	T30_134	cTEC	Aire-stage	0.231166	0.32	FALSE
embryo	TRUE	WT	T30_135	cTEC	Aire-stage	0.247458	0.32	FALSE
embryo	TRUE	WT	T30_136	cTEC	Aire-stage	0.251602	0.32	FALSE
embryo	TRUE	WT	T30_138	cTEC	Aire-stage	0.252734	0.32	FALSE
embryo	TRUE	WT	T30_139	cTEC	Aire-stage	0.242601	0.32	FALSE
embryo	TRUE	WT	T30_141	cTEC	Aire-stage	0.251512	0.32	FALSE
embryo	TRUE	WT	T30_142	early_progenitor	Aire-stage	0.235728	0.32	FALSE
embryo	TRUE	WT	T30_143	cTEC	Aire-stage	0.245816	0.32	FALSE
embryo	TRUE	WT	T30_144	early_progenitor	Aire-stage	0.244299	0.32	FALSE
embryo	TRUE	WT	T30_145	cTEC	Aire-stage	0.232705	0.32	FALSE
embryo	TRUE	WT	T30_146	early_progenitor	Aire-stage	0.23026	0.32	FALSE
embryo	TRUE	WT	T30_147	cTEC	Aire-stage	0.22247	0.32	FALSE
embryo	TRUE	WT	T30_148	unassigned	Aire-stage	0.23771	0.32	FALSE
embryo	TRUE	WT	T30_149	early_progenitor	Aire-stage	0.247402	0.32	FALSE
embryo	TRUE	WT	T30_150	postnatal_progenitor	Aire-stage	0.265574	0.32	FALSE
embryo	TRUE	WT	T30_152	unassigned	Aire-stage	0.222889	0.32	FALSE
embryo	TRUE	WT	T30_154	cTEC	Aire-stage	0.228414	0.32	FALSE
embryo	TRUE	WT	T30_155	cTEC	Aire-stage	0.24259	0.32	FALSE
embryo	TRUE	WT	T30_157	cTEC	Aire-stage	0.252406	0.32	FALSE
embryo	TRUE	WT	T30_158	cTEC	Aire-stage	0.226274	0.32	FALSE
embryo	TRUE	WT	T30_159	early_progenitor	Aire-stage	0.243439	0.32	FALSE
embryo	TRUE	WT	T30_160	early_progenitor	Aire-stage	0.240393	0.32	FALSE
embryo	TRUE	WT	T30_161	cTEC	Aire-stage	0.250832	0.32	FALSE
embryo	TRUE	WT	T30_162	postnatal_progenitor	Aire-stage	0.371617	0.32	TRUE
embryo	TRUE	WT	T30_163	postnatal_progenitor	Aire-stage	0.274903	0.32	FALSE
embryo	TRUE	WT	T30_164	cTEC	Aire-stage	0.238853	0.32	FALSE
embryo	TRUE	WT	T30_165	cTEC	Aire-stage	0.235242	0.32	FALSE
embryo	TRUE	WT	T30_166	cTEC	Aire-stage	0.255871	0.32	FALSE
embryo	TRUE	WT	T30_167	cTEC	Aire-stage	0.230407	0.32	FALSE
embryo	TRUE	WT	T30_168	cTEC	Aire-stage	0.240586	0.32	FALSE
embryo	TRUE	WT	T30_169	early_progenitor	Aire-stage	0.254999	0.32	FALSE
embryo	TRUE	WT	T30_170	postnatal_progenitor	Aire-stage	0.279421	0.32	FALSE
embryo	TRUE	WT	T30_171	early_progenitor	Aire-stage	0.252723	0.32	FALSE
embryo	TRUE	WT	T30_172	cTEC	Aire-stage	0.241899	0.32	FALSE
embryo	TRUE	WT	T30_173	cTEC	Aire-stage	0.255033	0.32	FALSE
embryo	TRUE	WT	T30_174	cTEC	Aire-stage	0.256607	0.32	FALSE
embryo	TRUE	WT	T30_175	cTEC	Aire-stage	0.270159	0.32	FALSE
embryo	TRUE	WT	T30_177	postnatal_progenitor	Aire-stage	0.342451	0.32	TRUE
embryo	TRUE	WT	T30_178	cTEC	Aire-stage	0.245624	0.32	FALSE
embryo	TRUE	WT	T30_179	early_progenitor	Aire-stage	0.225289	0.32	FALSE
embryo	TRUE	WT	T30_180	cTEC	Aire-stage	0.239159	0.32	FALSE
embryo	TRUE	WT	T30_181	early_progenitor	Aire-stage	0.237676	0.32	FALSE
embryo	TRUE	WT	T30_182	cTEC	Aire-stage	0.256256	0.32	FALSE
embryo	TRUE	WT	T30_183	postnatal_progenitor	Aire-stage	0.271767	0.32	FALSE
embryo	TRUE	WT	T30_185	cTEC	Aire-stage	0.25201	0.32	FALSE
embryo	TRUE	WT	T30_186	cTEC	Aire-stage	0.256708	0.32	FALSE
embryo	TRUE	WT	T30_188	cTEC	Aire-stage	0.247685	0.32	FALSE
embryo	TRUE	WT	T30_191	postnatal_progenitor	Aire-stage	0.367202	0.32	TRUE
embryo	TRUE	WT	T30_192	cTEC	Aire-stage	0.254195	0.32	FALSE
embryo	TRUE	WT	T31_1	cTEC	Aire-stage	0.23908	0.32	FALSE
embryo	TRUE	WT	T31_2	early_progenitor	Aire-stage	0.229422	0.32	FALSE
embryo	TRUE	WT	T31_3	cTEC	Aire-stage	0.2783	0.32	FALSE
embryo	TRUE	WT	T31_4	cTEC	Aire-stage	0.243835	0.32	FALSE
embryo	TRUE	WT	T31_6	cTEC	Aire-stage	0.244854	0.32	FALSE
embryo	TRUE	WT	T31_7	cTEC	Aire-stage	0.241061	0.32	FALSE
embryo	TRUE	WT	T31_8	cTEC	Aire-stage	0.260649	0.32	FALSE
embryo	TRUE	WT	T31_9	unassigned	Aire-stage	0.24388	0.32	FALSE
embryo	TRUE	WT	T31_11	cTEC	Aire-stage	0.255814	0.32	FALSE
embryo	TRUE	WT	T31_12	early_progenitor	Aire-stage	0.253629	0.32	FALSE
embryo	TRUE	WT	T31_13	cTEC	Aire-stage	0.237291	0.32	FALSE
embryo	TRUE	WT	T31_14	cTEC	Aire-stage	0.247843	0.32	FALSE
embryo	TRUE	WT	T31_15	early_progenitor	Aire-stage	0.229331	0.32	FALSE
embryo	TRUE	WT	T31_16	cTEC	Aire-stage	0.266174	0.32	FALSE
embryo	TRUE	WT	T31_17	early_progenitor	Aire-stage	0.228392	0.32	FALSE
embryo	TRUE	WT	T31_21	early_progenitor	Aire-stage	0.213593	0.32	FALSE
embryo	TRUE	WT	T31_23	cTEC	Aire-stage	0.241299	0.32	FALSE
embryo	TRUE	WT	T31_24	cTEC	Aire-stage	0.250017	0.32	FALSE
embryo	TRUE	WT	T31_26	cTEC	Aire-stage	0.209857	0.32	FALSE
embryo	TRUE	WT	T31_29	cTEC	Aire-stage	0.231573	0.32	FALSE
embryo	TRUE	WT	T31_30	cTEC	Aire-stage	0.251851	0.32	FALSE
embryo	TRUE	WT	T31_31	cTEC	Aire-stage	0.241401	0.32	FALSE
embryo	TRUE	WT	T31_32	early_progenitor	Aire-stage	0.243495	0.32	FALSE
embryo	TRUE	WT	T31_35	early_progenitor	Aire-stage	0.248251	0.32	FALSE
embryo	TRUE	WT	T31_37	cTEC	Aire-stage	0.244311	0.32	FALSE
embryo	TRUE	WT	T31_38	cTEC	Aire-stage	0.282851	0.32	FALSE
embryo	TRUE	WT	T31_39	postnatal_progenitor	Aire-stage	0.293223	0.32	FALSE
embryo	TRUE	WT	T31_40	cTEC	Aire-stage	0.24199	0.32	FALSE
embryo	TRUE	WT	T31_41	early_progenitor	Aire-stage	0.246269	0.32	FALSE
embryo	TRUE	WT	T31_42	cTEC	Aire-stage	0.24268	0.32	FALSE
embryo	TRUE	WT	T31_43	cTEC	Aire-stage	0.25013	0.32	FALSE
embryo	TRUE	WT	T31_44	cTEC	Aire-stage	0.248013	0.32	FALSE
embryo	TRUE	WT	T31_46	early_progenitor	Aire-stage	0.23583	0.32	FALSE
embryo	TRUE	WT	T31_47	early_progenitor	Aire-stage	0.240857	0.32	FALSE
embryo	TRUE	WT	T31_48	postnatal_progenitor	Aire-stage	0.294128	0.32	FALSE
embryo	TRUE	WT	T31_49	postnatal_progenitor	Aire-stage	0.379928	0.32	TRUE
embryo	TRUE	WT	T31_51	cTEC	Aire-stage	0.237291	0.32	FALSE
embryo	TRUE	WT	T31_52	early_progenitor	Aire-stage	0.250266	0.32	FALSE
embryo	TRUE	WT	T31_53	cTEC	Aire-stage	0.247526	0.32	FALSE
embryo	TRUE	WT	T31_54	early_progenitor	Aire-stage	0.233305	0.32	FALSE
embryo	TRUE	WT	T31_55	cTEC	Aire-stage	0.237246	0.32	FALSE
embryo	TRUE	WT	T31_56	cTEC	Aire-stage	0.254659	0.32	FALSE
embryo	TRUE	WT	T31_58	cTEC	Aire-stage	0.239351	0.32	FALSE
embryo	TRUE	WT	T31_59	cTEC	Aire-stage	0.260716	0.32	FALSE
embryo	TRUE	WT	T31_60	cTEC	Aire-stage	0.258078	0.32	FALSE
embryo	TRUE	WT	T31_61	early_progenitor	Aire-stage	0.240438	0.32	FALSE
embryo	TRUE	WT	T31_62	unassigned	Aire-stage	0.257852	0.32	FALSE
embryo	TRUE	WT	T31_63	cTEC	Aire-stage	0.230237	0.32	FALSE
embryo	TRUE	WT	T31_64	cTEC	Aire-stage	0.219753	0.32	FALSE
embryo	TRUE	WT	T31_68	cTEC	Aire-stage	0.219504	0.32	FALSE
embryo	TRUE	WT	T31_70	early_progenitor	Aire-stage	0.215937	0.32	FALSE
embryo	TRUE	WT	T31_71	cTEC	Aire-stage	0.256471	0.32	FALSE
embryo	TRUE	WT	T31_72	cTEC	Aire-stage	0.261022	0.32	FALSE
embryo	TRUE	WT	T31_73	early_progenitor	Aire-stage	0.243439	0.32	FALSE
embryo	TRUE	WT	T31_74	early_progenitor	Aire-stage	0.24525	0.32	FALSE
embryo	TRUE	WT	T31_75	early_progenitor	Aire-stage	0.240631	0.32	FALSE
embryo	TRUE	WT	T31_76	cTEC	Aire-stage	0.240506	0.32	FALSE
embryo	TRUE	WT	T31_80	early_progenitor	Aire-stage	0.247639	0.32	FALSE
embryo	TRUE	WT	T31_82	early_progenitor	Aire-stage	0.246779	0.32	FALSE
embryo	TRUE	WT	T31_84	cTEC	Aire-stage	0.242771	0.32	FALSE
embryo	TRUE	WT	T31_85	cTEC	Aire-stage	0.241174	0.32	FALSE
embryo	TRUE	WT	T31_87	cTEC	Aire-stage	0.250209	0.32	FALSE
embryo	TRUE	WT	T31_88	cTEC	Aire-stage	0.240121	0.32	FALSE
embryo	TRUE	WT	T31_89	early_progenitor	Aire-stage	0.219345	0.32	FALSE
embryo	TRUE	WT	T31_90	early_progenitor	Aire-stage	0.241763	0.32	FALSE
embryo	TRUE	WT	T31_91	early_progenitor	Aire-stage	0.245771	0.32	FALSE
embryo	TRUE	WT	T31_93	unassigned	Aire-stage	0.22752	0.32	FALSE
embryo	TRUE	WT	T31_94	cTEC	Aire-stage	0.231913	0.32	FALSE
embryo	TRUE	WT	T31_95	cTEC	Aire-stage	0.252281	0.32	FALSE
embryo	TRUE	WT	T31_96	unassigned	Aire-stage	0.245975	0.32	FALSE
embryo	TRUE	WT	T32_97	cTEC	Aire-stage	0.357793	0.32	TRUE
embryo	TRUE	WT	T32_99	cTEC	Aire-stage	0.246473	0.32	FALSE
embryo	TRUE	WT	T32_100	cTEC	Aire-stage	0.23703	0.32	FALSE
embryo	TRUE	WT	T32_102	cTEC	Aire-stage	0.221372	0.32	FALSE
embryo	TRUE	WT	T32_104	cTEC	Aire-stage	0.271314	0.32	FALSE
embryo	TRUE	WT	T32_105	cTEC	Aire-stage	0.236895	0.32	FALSE
embryo	TRUE	WT	T32_106	cTEC	Aire-stage	0.263558	0.32	FALSE
embryo	TRUE	WT	T32_107	cTEC	Aire-stage	0.239204	0.32	FALSE
embryo	TRUE	WT	T32_109	early_progenitor	Aire-stage	0.224621	0.32	FALSE
embryo	TRUE	WT	T32_110	early_progenitor	Aire-stage	0.236057	0.32	FALSE
embryo	TRUE	WT	T32_111	cTEC	Aire-stage	0.235468	0.32	FALSE
embryo	TRUE	WT	T32_113	cTEC	Aire-stage	0.25826	0.32	FALSE
embryo	TRUE	WT	T32_114	cTEC	Aire-stage	0.259109	0.32	FALSE
embryo	TRUE	WT	T32_115	cTEC	Aire-stage	0.23386	0.32	FALSE
embryo	TRUE	WT	T32_116	cTEC	Aire-stage	0.260003	0.32	FALSE
embryo	TRUE	WT	T32_117	cTEC	Aire-stage	0.260909	0.32	FALSE
embryo	TRUE	WT	T32_118	cTEC	Aire-stage	0.213231	0.32	FALSE
embryo	TRUE	WT	T32_119	cTEC	Aire-stage	0.231494	0.32	FALSE
embryo	TRUE	WT	T32_120	cTEC	Aire-stage	0.269876	0.32	FALSE
embryo	TRUE	WT	T32_121	early_progenitor	Aire-stage	0.205192	0.32	FALSE
embryo	TRUE	WT	T32_124	early_progenitor	Aire-stage	0.212439	0.32	FALSE
embryo	TRUE	WT	T32_125	early_progenitor	Aire-stage	0.242771	0.32	FALSE
embryo	TRUE	WT	T32_126	postnatal_progenitor	Aire-stage	0.280904	0.32	FALSE
embryo	TRUE	WT	T32_129	cTEC	Aire-stage	0.255146	0.32	FALSE
embryo	TRUE	WT	T32_130	early_progenitor	Aire-stage	0.243711	0.32	FALSE
embryo	TRUE	WT	T32_131	cTEC	Aire-stage	0.206619	0.32	FALSE
embryo	TRUE	WT	T32_132	cTEC	Aire-stage	0.241027	0.32	FALSE
embryo	TRUE	WT	T32_133	early_progenitor	Aire-stage	0.197222	0.32	FALSE
embryo	TRUE	WT	T32_134	early_progenitor	Aire-stage	0.223659	0.32	FALSE
embryo	TRUE	WT	T32_135	cTEC	Aire-stage	0.258701	0.32	FALSE
embryo	TRUE	WT	T32_136	cTEC	Aire-stage	0.262675	0.32	FALSE
embryo	TRUE	WT	T32_137	early_progenitor	Aire-stage	0.245024	0.32	FALSE
embryo	TRUE	WT	T32_138	cTEC	Aire-stage	0.232207	0.32	FALSE
embryo	TRUE	WT	T32_139	unassigned	Aire-stage	0.283259	0.32	FALSE
embryo	TRUE	WT	T32_141	early_progenitor	Aire-stage	0.209268	0.32	FALSE
embryo	TRUE	WT	T32_143	postnatal_progenitor	Aire-stage	0.315731	0.32	FALSE
embryo	TRUE	WT	T32_144	early_progenitor	Aire-stage	0.236306	0.32	FALSE
embryo	TRUE	WT	T32_146	early_progenitor	Aire-stage	0.222685	0.32	FALSE
embryo	TRUE	WT	T32_147	cTEC	Aire-stage	0.239351	0.32	FALSE
embryo	TRUE	WT	T32_148	postnatal_progenitor	Aire-stage	0.346346	0.32	TRUE
embryo	TRUE	WT	T32_149	cTEC	Aire-stage	0.235989	0.32	FALSE
embryo	TRUE	WT	T32_150	early_progenitor	Aire-stage	0.224984	0.32	FALSE
embryo	TRUE	WT	T32_151	cTEC	Aire-stage	0.268767	0.32	FALSE
embryo	TRUE	WT	T32_152	early_progenitor	Aire-stage	0.238344	0.32	FALSE
embryo	TRUE	WT	T32_153	cTEC	Aire-stage	0.223376	0.32	FALSE
embryo	TRUE	WT	T32_154	cTEC	Aire-stage	0.220942	0.32	FALSE
embryo	TRUE	WT	T32_155	early_progenitor	Aire-stage	0.23189	0.32	FALSE
embryo	TRUE	WT	T32_156	early_progenitor	Aire-stage	0.247028	0.32	FALSE
embryo	TRUE	WT	T32_157	cTEC	Aire-stage	0.261464	0.32	FALSE
embryo	TRUE	WT	T32_158	early_progenitor	Aire-stage	0.238616	0.32	FALSE
embryo	TRUE	WT	T32_159	cTEC	Aire-stage	0.27128	0.32	FALSE
embryo	TRUE	WT	T32_160	cTEC	Aire-stage	0.284969	0.32	FALSE
embryo	TRUE	WT	T32_161	early_progenitor	Aire-stage	0.230973	0.32	FALSE
embryo	TRUE	WT	T32_162	cTEC	Aire-stage	0.267532	0.32	FALSE
embryo	TRUE	WT	T32_163	early_progenitor	Aire-stage	0.235536	0.32	FALSE
embryo	TRUE	WT	T32_164	unassigned	Aire-stage	0.219107	0.32	FALSE
embryo	TRUE	WT	T32_165	cTEC	Aire-stage	0.229014	0.32	FALSE
embryo	TRUE	WT	T32_166	early_progenitor	Aire-stage	0.244469	0.32	FALSE
embryo	TRUE	WT	T32_167	early_progenitor	Aire-stage	0.256222	0.32	FALSE
embryo	TRUE	WT	T32_169	early_progenitor	Aire-stage	0.22247	0.32	FALSE
embryo	TRUE	WT	T32_171	early_progenitor	Aire-stage	0.237381	0.32	FALSE
embryo	TRUE	WT	T32_172	cTEC	Aire-stage	0.224984	0.32	FALSE
embryo	TRUE	WT	T32_173	early_progenitor	Aire-stage	0.270295	0.32	FALSE
embryo	TRUE	WT	T32_174	cTEC	Aire-stage	0.273284	0.32	FALSE
embryo	TRUE	WT	T32_175	cTEC	Aire-stage	0.251194	0.32	FALSE
embryo	TRUE	WT	T32_176	cTEC	Aire-stage	0.270238	0.32	FALSE
embryo	TRUE	WT	T32_178	early_progenitor	Aire-stage	0.208306	0.32	FALSE
embryo	TRUE	WT	T32_179	cTEC	Aire-stage	0.251206	0.32	FALSE
embryo	TRUE	WT	T32_180	early_progenitor	Aire-stage	0.242454	0.32	FALSE
embryo	TRUE	WT	T32_183	early_progenitor	Aire-stage	0.256459	0.32	FALSE
embryo	TRUE	WT	T32_184	cTEC	Aire-stage	0.238491	0.32	FALSE
embryo	TRUE	WT	T32_185	early_progenitor	Aire-stage	0.234743	0.32	FALSE
embryo	TRUE	WT	T32_187	early_progenitor	Aire-stage	0.261079	0.32	FALSE
embryo	TRUE	WT	T32_190	cTEC	Aire-stage	0.251421	0.32	FALSE
embryo	TRUE	WT	T32_191	cTEC	Aire-stage	0.236736	0.32	FALSE
embryo	TRUE	WT	T32_192	early_progenitor	Aire-stage	0.210253	0.32	FALSE
embryo	TRUE	WT	T33_1	early_progenitor	Aire-stage	0.229229	0.32	FALSE
embryo	TRUE	WT	T33_3	postnatal_progenitor	Aire-stage	0.426859	0.32	TRUE
embryo	TRUE	WT	T33_4	cTEC	Aire-stage	0.255848	0.32	FALSE
embryo	TRUE	WT	T33_5	early_progenitor	Aire-stage	0.225787	0.32	FALSE
embryo	TRUE	WT	T33_6	cTEC	Aire-stage	0.255723	0.32	FALSE
embryo	TRUE	WT	T33_8	postnatal_progenitor	Aire-stage	0.290664	0.32	FALSE
embryo	TRUE	WT	T33_10	early_progenitor	Aire-stage	0.227101	0.32	FALSE
embryo	TRUE	WT	T33_11	cTEC	Aire-stage	0.252281	0.32	FALSE
embryo	TRUE	WT	T33_14	cTEC	Aire-stage	0.243054	0.32	FALSE
embryo	TRUE	WT	T33_15	early_progenitor	Aire-stage	0.232094	0.32	FALSE
embryo	TRUE	WT	T33_17	cTEC	Aire-stage	0.251579	0.32	FALSE
embryo	TRUE	WT	T33_18	cTEC	Aire-stage	0.22298	0.32	FALSE
embryo	TRUE	WT	T33_19	cTEC	Aire-stage	0.249541	0.32	FALSE
embryo	TRUE	WT	T33_20	unassigned	Aire-stage	0.245431	0.32	FALSE
embryo	TRUE	WT	T33_22	postnatal_progenitor	Aire-stage	0.360986	0.32	TRUE
embryo	TRUE	WT	T33_23	early_progenitor	Aire-stage	0.231822	0.32	FALSE
embryo	TRUE	WT	T33_24	cTEC	Aire-stage	0.238989	0.32	FALSE
embryo	TRUE	WT	T33_25	early_progenitor	Aire-stage	0.228743	0.32	FALSE
embryo	TRUE	WT	T33_26	cTEC	Aire-stage	0.237585	0.32	FALSE
embryo	TRUE	WT	T33_27	cTEC	Aire-stage	0.212495	0.32	FALSE
embryo	TRUE	WT	T33_28	cTEC	Aire-stage	0.24782	0.32	FALSE
embryo	TRUE	WT	T33_29	cTEC	Aire-stage	0.240325	0.32	FALSE
embryo	TRUE	WT	T33_30	cTEC	Aire-stage	0.24807	0.32	FALSE
embryo	TRUE	WT	T33_31	early_progenitor	Aire-stage	0.226388	0.32	FALSE
embryo	TRUE	WT	T33_32	cTEC	Aire-stage	0.243892	0.32	FALSE
embryo	TRUE	WT	T33_33	cTEC	Aire-stage	0.237291	0.32	FALSE
embryo	TRUE	WT	T33_34	cTEC	Aire-stage	0.255712	0.32	FALSE
embryo	TRUE	WT	T33_35	early_progenitor	Aire-stage	0.232162	0.32	FALSE
embryo	TRUE	WT	T33_39	postnatal_progenitor	Aire-stage	0.271405	0.32	FALSE
embryo	TRUE	WT	T33_40	cTEC	Aire-stage	0.234324	0.32	FALSE
embryo	TRUE	WT	T33_41	cTEC	Aire-stage	0.21656	0.32	FALSE
embryo	TRUE	WT	T33_42	cTEC	Aire-stage	0.261656	0.32	FALSE
embryo	TRUE	WT	T33_43	cTEC	Aire-stage	0.238344	0.32	FALSE
embryo	TRUE	WT	T33_44	unassigned	Aire-stage	0.225425	0.32	FALSE
embryo	TRUE	WT	T33_45	cTEC	Aire-stage	0.254863	0.32	FALSE
embryo	TRUE	WT	T33_47	early_progenitor	Aire-stage	0.254195	0.32	FALSE
embryo	TRUE	WT	T33_48	cTEC	Aire-stage	0.243677	0.32	FALSE
embryo	TRUE	WT	T33_49	early_progenitor	Aire-stage	0.260943	0.32	FALSE
embryo	TRUE	WT	T33_50	cTEC	Aire-stage	0.221553	0.32	FALSE
embryo	TRUE	WT	T33_51	early_progenitor	Aire-stage	0.261543	0.32	FALSE
embryo	TRUE	WT	T33_52	early_progenitor	Aire-stage	0.249723	0.32	FALSE
embryo	TRUE	WT	T33_53	cTEC	Aire-stage	0.242159	0.32	FALSE
embryo	TRUE	WT	T33_54	cTEC	Aire-stage	0.259799	0.32	FALSE
embryo	TRUE	WT	T33_55	unassigned	Aire-stage	0.159677	0.32	FALSE
embryo	TRUE	WT	T33_56	unassigned	Aire-stage	0.260241	0.32	FALSE
embryo	TRUE	WT	T33_57	cTEC	Aire-stage	0.257931	0.32	FALSE
embryo	TRUE	WT	T33_58	cTEC	Aire-stage	0.26417	0.32	FALSE
embryo	TRUE	WT	T33_59	cTEC	Aire-stage	0.249825	0.32	FALSE
embryo	TRUE	WT	T33_60	early_progenitor	Aire-stage	0.247017	0.32	FALSE
embryo	TRUE	WT	T33_61	cTEC	Aire-stage	0.232411	0.32	FALSE
embryo	TRUE	WT	T33_62	cTEC	Aire-stage	0.238491	0.32	FALSE
embryo	TRUE	WT	T33_63	cTEC	Aire-stage	0.234268	0.32	FALSE
embryo	TRUE	WT	T33_64	early_progenitor	Aire-stage	0.231222	0.32	FALSE
embryo	TRUE	WT	T33_65	unassigned	Aire-stage	0.229105	0.32	FALSE
embryo	TRUE	WT	T33_66	cTEC	Aire-stage	0.244095	0.32	FALSE
embryo	TRUE	WT	T33_67	cTEC	Aire-stage	0.23463	0.32	FALSE
embryo	TRUE	WT	T33_68	early_progenitor	Aire-stage	0.258429	0.32	FALSE
embryo	TRUE	WT	T33_69	cTEC	Aire-stage	0.223546	0.32	FALSE
embryo	TRUE	WT	T33_71	cTEC	Aire-stage	0.247266	0.32	FALSE
embryo	TRUE	WT	T33_72	early_progenitor	Aire-stage	0.245431	0.32	FALSE
embryo	TRUE	WT	T33_73	early_progenitor	Aire-stage	0.228663	0.32	FALSE
embryo	TRUE	WT	T33_74	postnatal_progenitor	Aire-stage	0.274111	0.32	FALSE
embryo	TRUE	WT	T33_75	early_progenitor	Aire-stage	0.207649	0.32	FALSE
embryo	TRUE	WT	T33_76	early_progenitor	Aire-stage	0.231301	0.32	FALSE
embryo	TRUE	WT	T33_78	early_progenitor	Aire-stage	0.243835	0.32	FALSE
embryo	TRUE	WT	T33_80	cTEC	Aire-stage	0.253165	0.32	FALSE
embryo	TRUE	WT	T33_81	early_progenitor	Aire-stage	0.234755	0.32	FALSE
embryo	TRUE	WT	T33_82	cTEC	Aire-stage	0.246088	0.32	FALSE
embryo	TRUE	WT	T33_83	cTEC	Aire-stage	0.267317	0.32	FALSE
embryo	TRUE	WT	T33_84	cTEC	Aire-stage	0.250062	0.32	FALSE
embryo	TRUE	WT	T33_85	unassigned	Aire-stage	0.23771	0.32	FALSE
embryo	TRUE	WT	T33_86	cTEC	Aire-stage	0.216515	0.32	FALSE
embryo	TRUE	WT	T33_87	cTEC	Aire-stage	0.251998	0.32	FALSE
embryo	TRUE	WT	T33_88	cTEC	Aire-stage	0.275039	0.32	FALSE
embryo	TRUE	WT	T33_89	early_progenitor	Aire-stage	0.227123	0.32	FALSE
embryo	TRUE	WT	T33_90	early_progenitor	Aire-stage	0.241016	0.32	FALSE
embryo	TRUE	WT	T33_91	early_progenitor	Aire-stage	0.220828	0.32	FALSE
embryo	TRUE	WT	T33_93	cTEC	Aire-stage	0.260603	0.32	FALSE
embryo	TRUE	WT	T33_94	early_progenitor	Aire-stage	0.250979	0.32	FALSE
embryo	TRUE	WT	T33_95	cTEC	Aire-stage	0.244152	0.32	FALSE
embryo	TRUE	WT	T33_96	postnatal_progenitor	Aire-stage	0.245069	0.32	FALSE
embryo	TRUE	WT	T34_97	early_progenitor	Aire-stage	0.241503	0.32	FALSE
embryo	TRUE	WT	T34_98	cTEC	Aire-stage	0.250277	0.32	FALSE
embryo	TRUE	WT	T34_99	early_progenitor	Aire-stage	0.21391	0.32	FALSE
embryo	TRUE	WT	T34_100	unassigned	Aire-stage	0.223648	0.32	FALSE
embryo	TRUE	WT	T34_101	early_progenitor	Aire-stage	0.256924	0.32	FALSE
embryo	TRUE	WT	T34_102	unassigned	Aire-stage	0.317724	0.32	FALSE
embryo	TRUE	WT	T34_103	unassigned	Aire-stage	0.255112	0.32	FALSE
embryo	TRUE	WT	T34_104	early_progenitor	Aire-stage	0.231154	0.32	FALSE
embryo	TRUE	WT	T34_105	postnatal_progenitor	Aire-stage	0.265608	0.32	FALSE
embryo	TRUE	WT	T34_106	cTEC	Aire-stage	0.258078	0.32	FALSE
embryo	TRUE	WT	T34_110	cTEC	Aire-stage	0.265098	0.32	FALSE
embryo	TRUE	WT	T34_111	early_progenitor	Aire-stage	0.229331	0.32	FALSE
embryo	TRUE	WT	T34_112	early_progenitor	Aire-stage	0.263626	0.32	FALSE
embryo	TRUE	WT	T34_113	cTEC	Aire-stage	0.251183	0.32	FALSE
embryo	TRUE	WT	T34_114	cTEC	Aire-stage	0.268744	0.32	FALSE
embryo	TRUE	WT	T34_115	early_progenitor	Aire-stage	0.215292	0.32	FALSE
embryo	TRUE	WT	T34_116	early_progenitor	Aire-stage	0.2348	0.32	FALSE
embryo	TRUE	WT	T34_117	cTEC	Aire-stage	0.255995	0.32	FALSE
embryo	TRUE	WT	T34_118	cTEC	Aire-stage	0.243065	0.32	FALSE
embryo	TRUE	WT	T34_119	early_progenitor	Aire-stage	0.21074	0.32	FALSE
embryo	TRUE	WT	T34_120	postnatal_progenitor	Aire-stage	0.252644	0.32	FALSE
embryo	TRUE	WT	T34_122	cTEC	Aire-stage	0.236668	0.32	FALSE
embryo	TRUE	WT	T34_123	cTEC	Aire-stage	0.248443	0.32	FALSE
embryo	TRUE	WT	T34_125	early_progenitor	Aire-stage	0.247764	0.32	FALSE
embryo	TRUE	WT	T34_126	unassigned	Aire-stage	0.2765	0.32	FALSE
embryo	TRUE	WT	T34_127	early_progenitor	Aire-stage	0.257829	0.32	FALSE
embryo	TRUE	WT	T34_128	cTEC	Aire-stage	0.255055	0.32	FALSE
embryo	TRUE	WT	T34_130	cTEC	Aire-stage	0.254976	0.32	FALSE
embryo	TRUE	WT	T34_131	cTEC	Aire-stage	0.266219	0.32	FALSE
embryo	TRUE	WT	T34_132	postnatal_progenitor	Aire-stage	0.33396	0.32	TRUE
embryo	TRUE	WT	T34_133	cTEC	Aire-stage	0.240461	0.32	FALSE
embryo	TRUE	WT	T34_135	cTEC	Aire-stage	0.250459	0.32	FALSE
embryo	TRUE	WT	T34_136	cTEC	Aire-stage	0.248579	0.32	FALSE
embryo	TRUE	WT	T34_137	cTEC	Aire-stage	0.236181	0.32	FALSE
embryo	TRUE	WT	T34_138	cTEC	Aire-stage	0.260796	0.32	FALSE
embryo	TRUE	WT	T34_139	early_progenitor	Aire-stage	0.233645	0.32	FALSE
embryo	TRUE	WT	T34_140	cTEC	Aire-stage	0.238604	0.32	FALSE
embryo	TRUE	WT	T34_141	cTEC	Aire-stage	0.261996	0.32	FALSE
embryo	TRUE	WT	T34_142	early_progenitor	Aire-stage	0.227271	0.32	FALSE
embryo	TRUE	WT	T34_143	unassigned	Aire-stage	0.248171	0.32	FALSE
embryo	TRUE	WT	T34_145	early_progenitor	Aire-stage	0.240291	0.32	FALSE
embryo	TRUE	WT	T34_146	postnatal_progenitor	Aire-stage	0.256765	0.32	FALSE
embryo	TRUE	WT	T34_148	cTEC	Aire-stage	0.246394	0.32	FALSE
embryo	TRUE	WT	T34_151	cTEC	Aire-stage	0.258962	0.32	FALSE
embryo	TRUE	WT	T34_152	postnatal_progenitor	Aire-stage	0.297242	0.32	FALSE
embryo	TRUE	WT	T34_153	cTEC	Aire-stage	0.246383	0.32	FALSE
embryo	TRUE	WT	T34_154	postnatal_progenitor	Aire-stage	0.286327	0.32	FALSE
embryo	TRUE	WT	T34_155	cTEC	Aire-stage	0.270782	0.32	FALSE
embryo	TRUE	WT	T34_156	cTEC	Aire-stage	0.225561	0.32	FALSE
embryo	TRUE	WT	T34_157	cTEC	Aire-stage	0.26811	0.32	FALSE
embryo	TRUE	WT	T34_158	early_progenitor	Aire-stage	0.231075	0.32	FALSE
embryo	TRUE	WT	T34_159	early_progenitor	Aire-stage	0.264306	0.32	FALSE
embryo	TRUE	WT	T34_161	early_progenitor	Aire-stage	0.230882	0.32	FALSE
embryo	TRUE	WT	T34_162	cTEC	Aire-stage	0.239182	0.32	FALSE
embryo	TRUE	WT	T34_163	early_progenitor	Aire-stage	0.247311	0.32	FALSE
embryo	TRUE	WT	T34_166	postnatal_progenitor	Aire-stage	0.358133	0.32	TRUE
embryo	TRUE	WT	T34_167	early_progenitor	Aire-stage	0.245081	0.32	FALSE
embryo	TRUE	WT	T34_170	early_progenitor	Aire-stage	0.238955	0.32	FALSE
embryo	TRUE	WT	T34_171	early_progenitor	Aire-stage	0.241355	0.32	FALSE
embryo	TRUE	WT	T34_172	early_progenitor	Aire-stage	0.269706	0.32	FALSE
embryo	TRUE	WT	T34_173	early_progenitor	Aire-stage	0.238797	0.32	FALSE
embryo	TRUE	WT	T34_174	postnatal_progenitor	Aire-stage	0.386982	0.32	TRUE
embryo	TRUE	WT	T34_175	postnatal_progenitor	Aire-stage	0.381989	0.32	TRUE
embryo	TRUE	WT	T34_176	cTEC	Aire-stage	0.24362	0.32	FALSE
embryo	TRUE	WT	T34_178	early_progenitor	Aire-stage	0.232694	0.32	FALSE
embryo	TRUE	WT	T34_179	early_progenitor	Aire-stage	0.25946	0.32	FALSE
embryo	TRUE	WT	T34_180	early_progenitor	Aire-stage	0.248534	0.32	FALSE
embryo	TRUE	WT	T34_181	early_progenitor	Aire-stage	0.263841	0.32	FALSE
embryo	TRUE	WT	T34_182	postnatal_progenitor	Aire-stage	0.458889	0.32	TRUE
embryo	TRUE	WT	T34_183	cTEC	Aire-stage	0.255361	0.32	FALSE
embryo	TRUE	WT	T34_184	cTEC	Aire-stage	0.255055	0.32	FALSE
embryo	TRUE	WT	T34_185	early_progenitor	Aire-stage	0.245545	0.32	FALSE
embryo	TRUE	WT	T34_186	early_progenitor	Aire-stage	0.245771	0.32	FALSE
embryo	TRUE	WT	T34_187	cTEC	Aire-stage	0.265268	0.32	FALSE
embryo	TRUE	WT	T34_188	cTEC	Aire-stage	0.288524	0.32	FALSE
embryo	TRUE	WT	T34_189	cTEC	Aire-stage	0.258701	0.32	FALSE
embryo	TRUE	WT	T34_190	early_progenitor	Aire-stage	0.248171	0.32	FALSE
embryo	TRUE	WT	T34_192	cTEC	Aire-stage	0.244005	0.32	FALSE
embryo	TRUE	WT	T35_1	cTEC	Aire-stage	0.225844	0.32	FALSE
embryo	TRUE	WT	T35_2	cTEC	Aire-stage	0.256323	0.32	FALSE
embryo	TRUE	WT	T35_3	cTEC	Aire-stage	0.25741	0.32	FALSE
embryo	TRUE	WT	T35_4	postnatal_progenitor	Aire-stage	0.290607	0.32	FALSE
embryo	TRUE	WT	T35_5	cTEC	Aire-stage	0.246088	0.32	FALSE
embryo	TRUE	WT	T35_7	early_progenitor	Aire-stage	0.232456	0.32	FALSE
embryo	TRUE	WT	T35_8	cTEC	Aire-stage	0.247085	0.32	FALSE
embryo	TRUE	WT	T35_9	cTEC	Aire-stage	0.245284	0.32	FALSE
embryo	TRUE	WT	T35_10	cTEC	Aire-stage	0.229626	0.32	FALSE
embryo	TRUE	WT	T35_11	cTEC	Aire-stage	0.264487	0.32	FALSE
embryo	TRUE	WT	T35_12	cTEC	Aire-stage	0.249281	0.32	FALSE
embryo	TRUE	WT	T35_13	unassigned	Aire-stage	0.241967	0.32	FALSE
embryo	TRUE	WT	T35_14	cTEC	Aire-stage	0.253097	0.32	FALSE
embryo	TRUE	WT	T35_15	cTEC	Aire-stage	0.252089	0.32	FALSE
embryo	TRUE	WT	T35_17	cTEC	Aire-stage	0.245805	0.32	FALSE
embryo	TRUE	WT	T35_18	cTEC	Aire-stage	0.268461	0.32	FALSE
embryo	TRUE	WT	T35_19	cTEC	Aire-stage	0.261928	0.32	FALSE
embryo	TRUE	WT	T35_20	unassigned	Aire-stage	0.247118	0.32	FALSE
embryo	TRUE	WT	T35_21	cTEC	Aire-stage	0.209936	0.32	FALSE
embryo	TRUE	WT	T35_22	postnatal_progenitor	Aire-stage	0.245296	0.32	FALSE
embryo	TRUE	WT	T35_24	unassigned	Aire-stage	0.261396	0.32	FALSE
embryo	TRUE	WT	T35_25	early_progenitor	Aire-stage	0.206562	0.32	FALSE
embryo	TRUE	WT	T35_26	cTEC	Aire-stage	0.277473	0.32	FALSE
embryo	TRUE	WT	T35_27	cTEC	Aire-stage	0.271235	0.32	FALSE
embryo	TRUE	WT	T35_28	postnatal_progenitor	Aire-stage	0.297446	0.32	FALSE
embryo	TRUE	WT	T35_29	early_progenitor	Aire-stage	0.244311	0.32	FALSE
embryo	TRUE	WT	T35_30	cTEC	Aire-stage	0.246496	0.32	FALSE
embryo	TRUE	WT	T35_31	cTEC	Aire-stage	0.238242	0.32	FALSE
embryo	TRUE	WT	T35_33	unassigned	Aire-stage	0.272039	0.32	FALSE
embryo	TRUE	WT	T35_34	cTEC	Aire-stage	0.262788	0.32	FALSE
embryo	TRUE	WT	T35_35	early_progenitor	Aire-stage	0.235796	0.32	FALSE
embryo	TRUE	WT	T35_36	early_progenitor	Aire-stage	0.243043	0.32	FALSE
embryo	TRUE	WT	T35_37	cTEC	Aire-stage	0.236102	0.32	FALSE
embryo	TRUE	WT	T35_38	cTEC	Aire-stage	0.267419	0.32	FALSE
embryo	TRUE	WT	T35_39	early_progenitor	Aire-stage	0.237132	0.32	FALSE
embryo	TRUE	WT	T35_40	cTEC	Aire-stage	0.263422	0.32	FALSE
embryo	TRUE	WT	T35_43	cTEC	Aire-stage	0.245884	0.32	FALSE
embryo	TRUE	WT	T35_44	cTEC	Aire-stage	0.238978	0.32	FALSE
embryo	TRUE	WT	T35_45	early_progenitor	Aire-stage	0.261056	0.32	FALSE
embryo	TRUE	WT	T35_47	cTEC	Aire-stage	0.258135	0.32	FALSE
embryo	TRUE	WT	T35_48	early_progenitor	Aire-stage	0.246949	0.32	FALSE
embryo	TRUE	WT	T35_49	cTEC	Aire-stage	0.253199	0.32	FALSE
embryo	TRUE	WT	T35_50	unassigned	Aire-stage	0.214465	0.32	FALSE
embryo	TRUE	WT	T35_51	cTEC	Aire-stage	0.266128	0.32	FALSE
embryo	TRUE	WT	T35_52	cTEC	Aire-stage	0.262958	0.32	FALSE
embryo	TRUE	WT	T35_53	cTEC	Aire-stage	0.246654	0.32	FALSE
embryo	TRUE	WT	T35_54	early_progenitor	Aire-stage	0.206302	0.32	FALSE
embryo	TRUE	WT	T35_55	cTEC	Aire-stage	0.250311	0.32	FALSE
embryo	TRUE	WT	T35_56	cTEC	Aire-stage	0.251557	0.32	FALSE
embryo	TRUE	WT	T35_57	early_progenitor	Aire-stage	0.235706	0.32	FALSE
embryo	TRUE	WT	T35_59	postnatal_progenitor	Aire-stage	0.297015	0.32	FALSE
embryo	TRUE	WT	T35_61	cTEC	Aire-stage	0.273624	0.32	FALSE
embryo	TRUE	WT	T35_62	early_progenitor	Aire-stage	0.231584	0.32	FALSE
embryo	TRUE	WT	T35_63	early_progenitor	Aire-stage	0.241706	0.32	FALSE
embryo	TRUE	WT	T35_64	early_progenitor	Aire-stage	0.238423	0.32	FALSE
embryo	TRUE	WT	T35_65	cTEC	Aire-stage	0.262075	0.32	FALSE
embryo	TRUE	WT	T35_66	cTEC	Aire-stage	0.259697	0.32	FALSE
embryo	TRUE	WT	T35_67	early_progenitor	Aire-stage	0.257207	0.32	FALSE
embryo	TRUE	WT	T35_69	cTEC	Aire-stage	0.24944	0.32	FALSE
embryo	TRUE	WT	T35_72	cTEC	Aire-stage	0.238785	0.32	FALSE
embryo	TRUE	WT	T35_73	postnatal_progenitor	Aire-stage	0.26683	0.32	FALSE
embryo	TRUE	WT	T35_74	cTEC	Aire-stage	0.25544	0.32	FALSE
embryo	TRUE	WT	T35_75	cTEC	Aire-stage	0.248613	0.32	FALSE
embryo	TRUE	WT	T35_76	cTEC	Aire-stage	0.264385	0.32	FALSE
embryo	TRUE	WT	T35_77	cTEC	Aire-stage	0.250866	0.32	FALSE
embryo	TRUE	WT	T35_78	early_progenitor	Aire-stage	0.254512	0.32	FALSE
embryo	TRUE	WT	T35_79	cTEC	Aire-stage	0.257252	0.32	FALSE
embryo	TRUE	WT	T35_80	unassigned	Aire-stage	0.240404	0.32	FALSE
embryo	TRUE	WT	T35_81	early_progenitor	Aire-stage	0.261294	0.32	FALSE
embryo	TRUE	WT	T35_82	cTEC	Aire-stage	0.236679	0.32	FALSE
embryo	TRUE	WT	T35_83	postnatal_progenitor	Aire-stage	0.338749	0.32	TRUE
embryo	TRUE	WT	T35_84	cTEC	Aire-stage	0.277451	0.32	FALSE
embryo	TRUE	WT	T35_85	cTEC	Aire-stage	0.264906	0.32	FALSE
embryo	TRUE	WT	T35_87	cTEC	Aire-stage	0.268382	0.32	FALSE
embryo	TRUE	WT	T35_88	early_progenitor	Aire-stage	0.226274	0.32	FALSE
embryo	TRUE	WT	T35_89	cTEC	Aire-stage	0.237064	0.32	FALSE
embryo	TRUE	WT	T35_91	early_progenitor	Aire-stage	0.258803	0.32	FALSE
embryo	TRUE	WT	T35_92	early_progenitor	Aire-stage	0.238559	0.32	FALSE
embryo	TRUE	WT	T35_93	cTEC	Aire-stage	0.25338	0.32	FALSE
embryo	TRUE	WT	T35_94	early_progenitor	Aire-stage	0.249134	0.32	FALSE
embryo	TRUE	WT	T35_95	early_progenitor	Aire-stage	0.258294	0.32	FALSE
embryo	TRUE	WT	T35_96	cTEC	Aire-stage	0.270872	0.32	FALSE
embryo	TRUE	WT	T36_97	cTEC	Aire-stage	0.253606	0.32	FALSE
embryo	TRUE	WT	T36_98	cTEC	Aire-stage	0.249394	0.32	FALSE
embryo	TRUE	WT	T36_100	cTEC	Aire-stage	0.239351	0.32	FALSE
embryo	TRUE	WT	T36_101	early_progenitor	Aire-stage	0.230147	0.32	FALSE
embryo	TRUE	WT	T36_102	cTEC	Aire-stage	0.249938	0.32	FALSE
embryo	TRUE	WT	T36_103	cTEC	Aire-stage	0.248613	0.32	FALSE
embryo	TRUE	WT	T36_104	early_progenitor	Aire-stage	0.235943	0.32	FALSE
embryo	TRUE	WT	T36_105	early_progenitor	Aire-stage	0.23232	0.32	FALSE
embryo	TRUE	WT	T36_106	early_progenitor	Aire-stage	0.264917	0.32	FALSE
embryo	TRUE	WT	T36_107	early_progenitor	Aire-stage	0.23763	0.32	FALSE
embryo	TRUE	WT	T36_108	early_progenitor	Aire-stage	0.241831	0.32	FALSE
embryo	TRUE	WT	T36_109	cTEC	Aire-stage	0.244186	0.32	FALSE
embryo	TRUE	WT	T36_111	cTEC	Aire-stage	0.237302	0.32	FALSE
embryo	TRUE	WT	T36_112	cTEC	Aire-stage	0.240144	0.32	FALSE
embryo	TRUE	WT	T36_113	early_progenitor	Aire-stage	0.225516	0.32	FALSE
embryo	TRUE	WT	T36_115	cTEC	Aire-stage	0.256867	0.32	FALSE
embryo	TRUE	WT	T36_116	cTEC	Aire-stage	0.259267	0.32	FALSE
embryo	TRUE	WT	T36_117	unassigned	Aire-stage	0.234743	0.32	FALSE
embryo	TRUE	WT	T36_118	early_progenitor	Aire-stage	0.236147	0.32	FALSE
embryo	TRUE	WT	T36_119	early_progenitor	Aire-stage	0.241876	0.32	FALSE
embryo	TRUE	WT	T36_120	cTEC	Aire-stage	0.263943	0.32	FALSE
embryo	TRUE	WT	T36_121	early_progenitor	Aire-stage	0.234607	0.32	FALSE
embryo	TRUE	WT	T36_122	early_progenitor	Aire-stage	0.222663	0.32	FALSE
embryo	TRUE	WT	T36_123	cTEC	Aire-stage	0.254614	0.32	FALSE
embryo	TRUE	WT	T36_124	unassigned	Aire-stage	0.253799	0.32	FALSE
embryo	TRUE	WT	T36_125	early_progenitor	Aire-stage	0.219719	0.32	FALSE
embryo	TRUE	WT	T36_126	early_progenitor	Aire-stage	0.261283	0.32	FALSE
embryo	TRUE	WT	T36_127	early_progenitor	Aire-stage	0.247492	0.32	FALSE
embryo	TRUE	WT	T36_129	early_progenitor	Aire-stage	0.240574	0.32	FALSE
embryo	TRUE	WT	T36_130	cTEC	Aire-stage	0.237098	0.32	FALSE
embryo	TRUE	WT	T36_131	postnatal_progenitor	Aire-stage	0.280225	0.32	FALSE
embryo	TRUE	WT	T36_132	cTEC	Aire-stage	0.251579	0.32	FALSE
embryo	TRUE	WT	T36_133	early_progenitor	Aire-stage	0.214782	0.32	FALSE
embryo	TRUE	WT	T36_134	early_progenitor	Aire-stage	0.211204	0.32	FALSE
embryo	TRUE	WT	T36_135	early_progenitor	Aire-stage	0.234698	0.32	FALSE
embryo	TRUE	WT	T36_136	cTEC	Aire-stage	0.257807	0.32	FALSE
embryo	TRUE	WT	T36_139	unassigned	Aire-stage	0.271654	0.32	FALSE
embryo	TRUE	WT	T36_140	cTEC	Aire-stage	0.237132	0.32	FALSE
embryo	TRUE	WT	T36_141	early_progenitor	Aire-stage	0.214092	0.32	FALSE
embryo	TRUE	WT	T36_142	early_progenitor	Aire-stage	0.242001	0.32	FALSE
embryo	TRUE	WT	T36_143	cTEC	Aire-stage	0.261826	0.32	FALSE
embryo	TRUE	WT	T36_144	early_progenitor	Aire-stage	0.241355	0.32	FALSE
embryo	TRUE	WT	T36_145	cTEC	Aire-stage	0.263581	0.32	FALSE
embryo	TRUE	WT	T36_146	early_progenitor	Aire-stage	0.239431	0.32	FALSE
embryo	TRUE	WT	T36_147	cTEC	Aire-stage	0.255123	0.32	FALSE
embryo	TRUE	WT	T36_148	cTEC	Aire-stage	0.249428	0.32	FALSE
embryo	TRUE	WT	T36_150	early_progenitor	Aire-stage	0.216209	0.32	FALSE
embryo	TRUE	WT	T36_151	early_progenitor	Aire-stage	0.260592	0.32	FALSE
embryo	TRUE	WT	T36_152	early_progenitor	Aire-stage	0.235366	0.32	FALSE
embryo	TRUE	WT	T36_153	early_progenitor	Aire-stage	0.248975	0.32	FALSE
embryo	TRUE	WT	T36_154	postnatal_progenitor	Aire-stage	0.246281	0.32	FALSE
embryo	TRUE	WT	T36_155	cTEC	Aire-stage	0.232954	0.32	FALSE
embryo	TRUE	WT	T36_156	early_progenitor	Aire-stage	0.24182	0.32	FALSE
embryo	TRUE	WT	T36_158	unassigned	Aire-stage	0.205838	0.32	FALSE
embryo	TRUE	WT	T36_159	cTEC	Aire-stage	0.26143	0.32	FALSE
embryo	TRUE	WT	T36_160	cTEC	Aire-stage	0.246768	0.32	FALSE
embryo	TRUE	WT	T36_161	cTEC	Aire-stage	0.239295	0.32	FALSE
embryo	TRUE	WT	T36_162	cTEC	Aire-stage	0.226569	0.32	FALSE
embryo	TRUE	WT	T36_163	postnatal_progenitor	Aire-stage	0.306583	0.32	FALSE
embryo	TRUE	WT	T36_164	cTEC	Aire-stage	0.246507	0.32	FALSE
embryo	TRUE	WT	T36_165	postnatal_progenitor	Aire-stage	0.241322	0.32	FALSE
embryo	TRUE	WT	T36_166	cTEC	Aire-stage	0.245737	0.32	FALSE
embryo	TRUE	WT	T36_167	cTEC	Aire-stage	0.269457	0.32	FALSE
embryo	TRUE	WT	T36_168	cTEC	Aire-stage	0.258758	0.32	FALSE
embryo	TRUE	WT	T36_169	early_progenitor	Aire-stage	0.23917	0.32	FALSE
embryo	TRUE	WT	T36_170	early_progenitor	Aire-stage	0.254501	0.32	FALSE
embryo	TRUE	WT	T36_171	unassigned	Aire-stage	0.243088	0.32	FALSE
embryo	TRUE	WT	T36_172	cTEC	Aire-stage	0.248228	0.32	FALSE
embryo	TRUE	WT	T36_173	cTEC	Aire-stage	0.266751	0.32	FALSE
embryo	TRUE	WT	T36_175	cTEC	Aire-stage	0.247888	0.32	FALSE
embryo	TRUE	WT	T36_176	early_progenitor	Aire-stage	0.239952	0.32	FALSE
embryo	TRUE	WT	T36_177	cTEC	Aire-stage	0.255814	0.32	FALSE
embryo	TRUE	WT	T36_179	unassigned	Aire-stage	0.286939	0.32	FALSE
embryo	TRUE	WT	T36_180	cTEC	Aire-stage	0.247707	0.32	FALSE
embryo	TRUE	WT	T36_181	cTEC	Aire-stage	0.247866	0.32	FALSE
embryo	TRUE	WT	T36_182	cTEC	Aire-stage	0.238989	0.32	FALSE
embryo	TRUE	WT	T36_183	cTEC	Aire-stage	0.249847	0.32	FALSE
embryo	TRUE	WT	T36_184	cTEC	Aire-stage	0.251081	0.32	FALSE
embryo	TRUE	WT	T36_186	early_progenitor	Aire-stage	0.227418	0.32	FALSE
embryo	TRUE	WT	T36_187	early_progenitor	Aire-stage	0.237381	0.32	FALSE
embryo	TRUE	WT	T36_188	early_progenitor	Aire-stage	0.254308	0.32	FALSE
embryo	TRUE	WT	T36_189	early_progenitor	Aire-stage	0.230633	0.32	FALSE
embryo	TRUE	WT	T36_190	early_progenitor	Aire-stage	0.238921	0.32	FALSE
embryo	TRUE	WT	T36_191	cTEC	Aire-stage	0.244797	0.32	FALSE
embryo	TRUE	WT	T36_192	early_progenitor	Aire-stage	0.275458	0.32	FALSE
embryo	TRUE	WT	T69_1	cTEC	Aire-stage	0.215564	0.32	FALSE
embryo	TRUE	WT	T69_2	cTEC	Aire-stage	0.240042	0.32	FALSE
embryo	TRUE	WT	T69_3	cTEC	Aire-stage	0.245805	0.32	FALSE
embryo	TRUE	WT	T69_4	early_progenitor	Aire-stage	0.245228	0.32	FALSE
embryo	TRUE	WT	T69_7	early_progenitor	Aire-stage	0.228131	0.32	FALSE
embryo	TRUE	WT	T69_8	cTEC	Aire-stage	0.222889	0.32	FALSE
embryo	TRUE	WT	T69_9	cTEC	Aire-stage	0.237823	0.32	FALSE
embryo	TRUE	WT	T69_13	cTEC	Aire-stage	0.239204	0.32	FALSE
embryo	TRUE	WT	T69_14	early_progenitor	Aire-stage	0.212359	0.32	FALSE
embryo	TRUE	WT	T69_15	unassigned	Aire-stage	0.203222	0.32	FALSE
embryo	TRUE	WT	T69_16	early_progenitor	Aire-stage	0.223081	0.32	FALSE
embryo	TRUE	WT	T69_17	early_progenitor	Aire-stage	0.199565	0.32	FALSE
embryo	TRUE	WT	T69_18	cTEC	Aire-stage	0.263989	0.32	FALSE
embryo	TRUE	WT	T69_19	cTEC	Aire-stage	0.247537	0.32	FALSE
embryo	TRUE	WT	T69_21	early_progenitor	Aire-stage	0.239193	0.32	FALSE
embryo	TRUE	WT	T69_22	cTEC	Aire-stage	0.253516	0.32	FALSE
embryo	TRUE	WT	T69_23	cTEC	Aire-stage	0.234494	0.32	FALSE
embryo	TRUE	WT	T69_25	cTEC	Aire-stage	0.210582	0.32	FALSE
embryo	TRUE	WT	T69_27	cTEC	Aire-stage	0.225878	0.32	FALSE
embryo	TRUE	WT	T69_28	cTEC	Aire-stage	0.231483	0.32	FALSE
embryo	TRUE	WT	T69_30	cTEC	Aire-stage	0.260128	0.32	FALSE
embryo	TRUE	WT	T69_31	postnatal_progenitor	Aire-stage	0.30159	0.32	FALSE
embryo	TRUE	WT	T69_32	cTEC	Aire-stage	0.260218	0.32	FALSE
embryo	TRUE	WT	T69_33	early_progenitor	Aire-stage	0.242793	0.32	FALSE
embryo	TRUE	WT	T69_34	early_progenitor	Aire-stage	0.230815	0.32	FALSE
embryo	TRUE	WT	T69_35	postnatal_progenitor	Aire-stage	0.230622	0.32	FALSE
embryo	TRUE	WT	T69_36	unassigned	Aire-stage	0.196542	0.32	FALSE
embryo	TRUE	WT	T69_37	cTEC	Aire-stage	0.260411	0.32	FALSE
embryo	TRUE	WT	T69_38	early_progenitor	Aire-stage	0.236838	0.32	FALSE
embryo	TRUE	WT	T69_40	early_progenitor	Aire-stage	0.211737	0.32	FALSE
embryo	TRUE	WT	T69_41	early_progenitor	Aire-stage	0.236091	0.32	FALSE
embryo	TRUE	WT	T69_42	early_progenitor	Aire-stage	0.237019	0.32	FALSE
embryo	TRUE	WT	T69_43	cTEC	Aire-stage	0.228176	0.32	FALSE
embryo	TRUE	WT	T69_45	early_progenitor	Aire-stage	0.248919	0.32	FALSE
embryo	TRUE	WT	T69_46	cTEC	Aire-stage	0.243337	0.32	FALSE
embryo	TRUE	WT	T69_47	cTEC	Aire-stage	0.244254	0.32	FALSE
embryo	TRUE	WT	T69_48	cTEC	Aire-stage	0.244492	0.32	FALSE
embryo	TRUE	WT	T69_50	early_progenitor	Aire-stage	0.243009	0.32	FALSE
embryo	TRUE	WT	T69_51	unassigned	Aire-stage	0.261351	0.32	FALSE
embryo	TRUE	WT	T69_52	cTEC	Aire-stage	0.23985	0.32	FALSE
embryo	TRUE	WT	T69_53	unassigned	Aire-stage	0.244333	0.32	FALSE
embryo	TRUE	WT	T69_54	early_progenitor	Aire-stage	0.251172	0.32	FALSE
embryo	TRUE	WT	T69_55	cTEC	Aire-stage	0.257297	0.32	FALSE
embryo	TRUE	WT	T69_56	early_progenitor	Aire-stage	0.231901	0.32	FALSE
embryo	TRUE	WT	T69_58	cTEC	Aire-stage	0.235513	0.32	FALSE
embryo	TRUE	WT	T69_60	early_progenitor	Aire-stage	0.236917	0.32	FALSE
embryo	TRUE	WT	T69_61	cTEC	Aire-stage	0.231562	0.32	FALSE
embryo	TRUE	WT	T69_62	early_progenitor	Aire-stage	0.241854	0.32	FALSE
embryo	TRUE	WT	T69_63	early_progenitor	Aire-stage	0.231539	0.32	FALSE
embryo	TRUE	WT	T69_64	cTEC	Aire-stage	0.263966	0.32	FALSE
embryo	TRUE	WT	T69_65	cTEC	Aire-stage	0.231709	0.32	FALSE
embryo	TRUE	WT	T69_66	cTEC	Aire-stage	0.243518	0.32	FALSE
embryo	TRUE	WT	T69_67	early_progenitor	Aire-stage	0.228358	0.32	FALSE
embryo	TRUE	WT	T69_68	early_progenitor	Aire-stage	0.231437	0.32	FALSE
embryo	TRUE	WT	T69_69	early_progenitor	Aire-stage	0.243948	0.32	FALSE
embryo	TRUE	WT	T69_70	early_progenitor	Aire-stage	0.244956	0.32	FALSE
embryo	TRUE	WT	T69_71	cTEC	Aire-stage	0.250945	0.32	FALSE
embryo	TRUE	WT	T69_72	early_progenitor	Aire-stage	0.244582	0.32	FALSE
embryo	TRUE	WT	T69_73	cTEC	Aire-stage	0.254297	0.32	FALSE
embryo	TRUE	WT	T69_74	early_progenitor	Aire-stage	0.254455	0.32	FALSE
embryo	TRUE	WT	T69_77	cTEC	Aire-stage	0.245862	0.32	FALSE
embryo	TRUE	WT	T69_78	cTEC	Aire-stage	0.240178	0.32	FALSE
embryo	TRUE	WT	T69_79	early_progenitor	Aire-stage	0.23583	0.32	FALSE
embryo	TRUE	WT	T69_80	early_progenitor	Aire-stage	0.229648	0.32	FALSE
embryo	TRUE	WT	T69_81	cTEC	Aire-stage	0.250877	0.32	FALSE
embryo	TRUE	WT	T69_83	cTEC	Aire-stage	0.278923	0.32	FALSE
embryo	TRUE	WT	T69_84	unassigned	Aire-stage	0.267068	0.32	FALSE
embryo	TRUE	WT	T69_86	cTEC	Aire-stage	0.259369	0.32	FALSE
embryo	TRUE	WT	T69_87	postnatal_progenitor	Aire-stage	0.289667	0.32	FALSE
embryo	TRUE	WT	T69_88	cTEC	Aire-stage	0.25758	0.32	FALSE
embryo	TRUE	WT	T69_89	cTEC	Aire-stage	0.246869	0.32	FALSE
embryo	TRUE	WT	T69_90	cTEC	Aire-stage	0.240846	0.32	FALSE
embryo	TRUE	WT	T69_92	early_progenitor	Aire-stage	0.233079	0.32	FALSE
embryo	TRUE	WT	T69_93	cTEC	Aire-stage	0.251987	0.32	FALSE
embryo	TRUE	WT	T69_94	cTEC	Aire-stage	0.23232	0.32	FALSE
embryo	TRUE	WT	T69_95	early_progenitor	Aire-stage	0.244526	0.32	FALSE
embryo	TRUE	WT	T69_96	cTEC	Aire-stage	0.249598	0.32	FALSE
embryo	TRUE	WT	T70_97	early_progenitor	Aire-stage	0.238751	0.32	FALSE
embryo	TRUE	WT	T70_98	cTEC	Aire-stage	0.236136	0.32	FALSE
embryo	TRUE	WT	T70_99	early_progenitor	Aire-stage	0.237302	0.32	FALSE
embryo	TRUE	WT	T70_100	postnatal_progenitor	Aire-stage	0.234721	0.32	FALSE
embryo	TRUE	WT	T70_101	cTEC	Aire-stage	0.236872	0.32	FALSE
embryo	TRUE	WT	T70_103	unassigned	Aire-stage	0.258395	0.32	FALSE
embryo	TRUE	WT	T70_104	cTEC	Aire-stage	0.245114	0.32	FALSE
embryo	TRUE	WT	T70_105	early_progenitor	Aire-stage	0.220704	0.32	FALSE
embryo	TRUE	WT	T70_106	early_progenitor	Aire-stage	0.248704	0.32	FALSE
embryo	TRUE	WT	T70_107	cTEC	Aire-stage	0.223942	0.32	FALSE
embryo	TRUE	WT	T70_108	cTEC	Aire-stage	0.258361	0.32	FALSE
embryo	TRUE	WT	T70_109	cTEC	Aire-stage	0.27462	0.32	FALSE
embryo	TRUE	WT	T70_111	cTEC	Aire-stage	0.252972	0.32	FALSE
embryo	TRUE	WT	T70_112	unassigned	Aire-stage	0.216447	0.32	FALSE
embryo	TRUE	WT	T70_114	unassigned	Aire-stage	0.252644	0.32	FALSE
embryo	TRUE	WT	T70_115	cTEC	Aire-stage	0.238774	0.32	FALSE
embryo	TRUE	WT	T70_116	early_progenitor	Aire-stage	0.243246	0.32	FALSE
embryo	TRUE	WT	T70_117	early_progenitor	Aire-stage	0.244843	0.32	FALSE
embryo	TRUE	WT	T70_118	cTEC	Aire-stage	0.247911	0.32	FALSE
embryo	TRUE	WT	T70_120	cTEC	Aire-stage	0.236645	0.32	FALSE
embryo	TRUE	WT	T70_121	early_progenitor	Aire-stage	0.23994	0.32	FALSE
embryo	TRUE	WT	T70_122	early_progenitor	Aire-stage	0.225867	0.32	FALSE
embryo	TRUE	WT	T70_123	cTEC	Aire-stage	0.239623	0.32	FALSE
embryo	TRUE	WT	T70_124	cTEC	Aire-stage	0.256788	0.32	FALSE
embryo	TRUE	WT	T70_125	early_progenitor	Aire-stage	0.252949	0.32	FALSE
embryo	TRUE	WT	T70_126	cTEC	Aire-stage	0.273952	0.32	FALSE
embryo	TRUE	WT	T70_127	cTEC	Aire-stage	0.243801	0.32	FALSE
embryo	TRUE	WT	T70_128	cTEC	Aire-stage	0.245216	0.32	FALSE
embryo	TRUE	WT	T70_129	cTEC	Aire-stage	0.21613	0.32	FALSE
embryo	TRUE	WT	T70_130	early_progenitor	Aire-stage	0.243122	0.32	FALSE
embryo	TRUE	WT	T70_131	cTEC	Aire-stage	0.208895	0.32	FALSE
embryo	TRUE	WT	T70_132	cTEC	Aire-stage	0.259154	0.32	FALSE
embryo	TRUE	WT	T70_133	early_progenitor	Aire-stage	0.248443	0.32	FALSE
embryo	TRUE	WT	T70_134	cTEC	Aire-stage	0.223025	0.32	FALSE
embryo	TRUE	WT	T70_135	early_progenitor	Aire-stage	0.251059	0.32	FALSE
embryo	TRUE	WT	T70_136	cTEC	Aire-stage	0.263162	0.32	FALSE
embryo	TRUE	WT	T70_137	cTEC	Aire-stage	0.247968	0.32	FALSE
embryo	TRUE	WT	T70_139	cTEC	Aire-stage	0.26169	0.32	FALSE
embryo	TRUE	WT	T70_140	unassigned	Aire-stage	0.323577	0.32	TRUE
embryo	TRUE	WT	T70_141	unassigned	Aire-stage	0.230667	0.32	FALSE
embryo	TRUE	WT	T70_142	early_progenitor	Aire-stage	0.233441	0.32	FALSE
embryo	TRUE	WT	T70_143	cTEC	Aire-stage	0.249858	0.32	FALSE
embryo	TRUE	WT	T70_144	cTEC	Aire-stage	0.237461	0.32	FALSE
embryo	TRUE	WT	T70_145	cTEC	Aire-stage	0.262449	0.32	FALSE
embryo	TRUE	WT	T70_146	early_progenitor	Aire-stage	0.246462	0.32	FALSE
embryo	TRUE	WT	T70_147	cTEC	Aire-stage	0.243416	0.32	FALSE
embryo	TRUE	WT	T70_148	early_progenitor	Aire-stage	0.231426	0.32	FALSE
embryo	TRUE	WT	T70_149	early_progenitor	Aire-stage	0.252961	0.32	FALSE
embryo	TRUE	WT	T70_150	cTEC	Aire-stage	0.24302	0.32	FALSE
embryo	TRUE	WT	T70_151	early_progenitor	Aire-stage	0.230169	0.32	FALSE
embryo	TRUE	WT	T70_152	cTEC	Aire-stage	0.243631	0.32	FALSE
embryo	TRUE	WT	T70_153	unassigned	Aire-stage	0.251817	0.32	FALSE
embryo	TRUE	WT	T70_156	postnatal_progenitor	Aire-stage	0.270827	0.32	FALSE
embryo	TRUE	WT	T70_157	unassigned	Aire-stage	0.238865	0.32	FALSE
embryo	TRUE	WT	T70_158	cTEC	Aire-stage	0.253221	0.32	FALSE
embryo	TRUE	WT	T70_159	early_progenitor	Aire-stage	0.232173	0.32	FALSE
embryo	TRUE	WT	T70_160	cTEC	Aire-stage	0.256154	0.32	FALSE
embryo	TRUE	WT	T70_161	early_progenitor	Aire-stage	0.260332	0.32	FALSE
embryo	TRUE	WT	T70_162	cTEC	Aire-stage	0.252621	0.32	FALSE
embryo	TRUE	WT	T70_163	cTEC	Aire-stage	0.240642	0.32	FALSE
embryo	TRUE	WT	T70_164	cTEC	Aire-stage	0.241967	0.32	FALSE
embryo	TRUE	WT	T70_165	cTEC	Aire-stage	0.246235	0.32	FALSE
embryo	TRUE	WT	T70_166	cTEC	Aire-stage	0.244073	0.32	FALSE
[truncated: 150,475 more rows]

## Sheet: edf1a_2
signature	n_genes	above	assigned
Aire-stage	187	1876	1838
Ciliated	340	56	52
Goblet	154	62	37
Ionocyte	53	23	13
Muscle	164	20	20
EnteroHepato	77	104	83
Lung_basal	83	52	31
Microfold	193	69	58
Neuroendocrine	136	54	34
Pancreatic	58	97	53
Skin_basal	174	105	53
Skin_keratinized	260	90	40
Tuft1	111	236	131
Tuft2	169	206	107

## Sheet: edf1b
signature.x	signature.y	jaccard
Aire-stage	Aire-stage	1
Aire-stage	Ciliated	0.00207469
Aire-stage	Goblet	0
Aire-stage	Ionocyte	0.00052687
Aire-stage	Muscle	0
Aire-stage	EnteroHepato	0.00814664
Aire-stage	Lung_basal	0
Aire-stage	Microfold	0.00516796
Aire-stage	Neuroendocrine	0
Aire-stage	Pancreatic	0.00611933
Aire-stage	Skin_basal	0.000505051
Aire-stage	Skin_keratinized	0
Aire-stage	Tuft1	0.000473709
Aire-stage	Tuft2	0.000961538
Ciliated	Aire-stage	0.00207469
Ciliated	Ciliated	1
Ciliated	Goblet	0.026087
Ciliated	Ionocyte	0.0675676
Ciliated	Muscle	0
Ciliated	EnteroHepato	0
Ciliated	Lung_basal	0.00934579
Ciliated	Microfold	0
Ciliated	Neuroendocrine	0.0280374
Ciliated	Pancreatic	0
Ciliated	Skin_basal	0
Ciliated	Skin_keratinized	0
Ciliated	Tuft1	0
Ciliated	Tuft2	0
Goblet	Aire-stage	0
Goblet	Ciliated	0.026087
Goblet	Goblet	1
Goblet	Ionocyte	0.197183
Goblet	Muscle	0
Goblet	EnteroHepato	0.0184049
Goblet	Lung_basal	0.325581
Goblet	Microfold	0
Goblet	Neuroendocrine	0.0265487
Goblet	Pancreatic	0.0392157
Goblet	Skin_basal	0.0503145
Goblet	Skin_keratinized	0.0555556
Goblet	Tuft1	0
Goblet	Tuft2	0
Ionocyte	Aire-stage	0.00052687
Ionocyte	Ciliated	0.0675676
Ionocyte	Goblet	0.197183
Ionocyte	Ionocyte	1
Ionocyte	Muscle	0
Ionocyte	EnteroHepato	0.00793651
Ionocyte	Lung_basal	0.153846
Ionocyte	Microfold	0
Ionocyte	Neuroendocrine	0.0547945
Ionocyte	Pancreatic	0.0169492
Ionocyte	Skin_basal	0
Ionocyte	Skin_keratinized	0
Ionocyte	Tuft1	0
Ionocyte	Tuft2	0
Muscle	Aire-stage	0
Muscle	Ciliated	0
Muscle	Goblet	0
Muscle	Ionocyte	0
Muscle	Muscle	1
Muscle	EnteroHepato	0
Muscle	Lung_basal	0
Muscle	Microfold	0
Muscle	Neuroendocrine	0
Muscle	Pancreatic	0
Muscle	Skin_basal	0
Muscle	Skin_keratinized	0
Muscle	Tuft1	0
Muscle	Tuft2	0
EnteroHepato	Aire-stage	0.00814664
EnteroHepato	Ciliated	0
EnteroHepato	Goblet	0.0184049
EnteroHepato	Ionocyte	0.00793651
EnteroHepato	Muscle	0
EnteroHepato	EnteroHepato	1
EnteroHepato	Lung_basal	0.012987
EnteroHepato	Microfold	0.08125
EnteroHepato	Neuroendocrine	0.0533333
EnteroHepato	Pancreatic	0.288462
EnteroHepato	Skin_basal	0.00480769
EnteroHepato	Skin_keratinized	0.00518135
EnteroHepato	Tuft1	0.00294985
EnteroHepato	Tuft2	0.00649351
Lung_basal	Aire-stage	0
Lung_basal	Ciliated	0.00934579
Lung_basal	Goblet	0.325581
Lung_basal	Ionocyte	0.153846
Lung_basal	Muscle	0
Lung_basal	EnteroHepato	0.012987
Lung_basal	Lung_basal	1
Lung_basal	Microfold	0
Lung_basal	Neuroendocrine	0.0291262
Lung_basal	Pancreatic	0.041958
Lung_basal	Skin_basal	0.145985
Lung_basal	Skin_keratinized	0.154472
Lung_basal	Tuft1	0
Lung_basal	Tuft2	0
Microfold	Aire-stage	0.00516796
Microfold	Ciliated	0
Microfold	Goblet	0
Microfold	Ionocyte	0
Microfold	Muscle	0
Microfold	EnteroHepato	0.08125
Microfold	Lung_basal	0
Microfold	Microfold	1
Microfold	Neuroendocrine	0
Microfold	Pancreatic	0.0993377
Microfold	Skin_basal	0
Microfold	Skin_keratinized	0
Microfold	Tuft1	0
Microfold	Tuft2	0
Neuroendocrine	Aire-stage	0
Neuroendocrine	Ciliated	0.0280374
Neuroendocrine	Goblet	0.0265487
Neuroendocrine	Ionocyte	0.0547945
Neuroendocrine	Muscle	0
Neuroendocrine	EnteroHepato	0.0533333
Neuroendocrine	Lung_basal	0.0291262
Neuroendocrine	Microfold	0
Neuroendocrine	Neuroendocrine	1
Neuroendocrine	Pancreatic	0.170543
Neuroendocrine	Skin_basal	0
Neuroendocrine	Skin_keratinized	0
Neuroendocrine	Tuft1	0.00346021
Neuroendocrine	Tuft2	0.003861
Pancreatic	Aire-stage	0.00611933
Pancreatic	Ciliated	0
Pancreatic	Goblet	0.0392157
Pancreatic	Ionocyte	0.0169492
Pancreatic	Muscle	0
Pancreatic	EnteroHepato	0.288462
Pancreatic	Lung_basal	0.041958
Pancreatic	Microfold	0.0993377
Pancreatic	Neuroendocrine	0.170543
Pancreatic	Pancreatic	1
Pancreatic	Skin_basal	0.00497512
Pancreatic	Skin_keratinized	0.00537634
Pancreatic	Tuft1	0.00301205
Pancreatic	Tuft2	0.00331126
Skin_basal	Aire-stage	0.000505051
Skin_basal	Ciliated	0
Skin_basal	Goblet	0.0503145
Skin_basal	Ionocyte	0
Skin_basal	Muscle	0
Skin_basal	EnteroHepato	0.00480769
Skin_basal	Lung_basal	0.145985
Skin_basal	Microfold	0
Skin_basal	Neuroendocrine	0
Skin_basal	Pancreatic	0.00497512
Skin_basal	Skin_basal	1
Skin_basal	Skin_keratinized	0.805556
Skin_basal	Tuft1	0
Skin_basal	Tuft2	0
Skin_keratinized	Aire-stage	0
Skin_keratinized	Ciliated	0
Skin_keratinized	Goblet	0.0555556
Skin_keratinized	Ionocyte	0
Skin_keratinized	Muscle	0
Skin_keratinized	EnteroHepato	0.00518135
Skin_keratinized	Lung_basal	0.154472
Skin_keratinized	Microfold	0
Skin_keratinized	Neuroendocrine	0
Skin_keratinized	Pancreatic	0.00537634
Skin_keratinized	Skin_basal	0.805556
Skin_keratinized	Skin_keratinized	1
Skin_keratinized	Tuft1	0
Skin_keratinized	Tuft2	0
Tuft1	Aire-stage	0.000473709
Tuft1	Ciliated	0
Tuft1	Goblet	0
Tuft1	Ionocyte	0
Tuft1	Muscle	0
Tuft1	EnteroHepato	0.00294985
Tuft1	Lung_basal	0
Tuft1	Microfold	0
Tuft1	Neuroendocrine	0.00346021
Tuft1	Pancreatic	0.00301205
Tuft1	Skin_basal	0
Tuft1	Skin_keratinized	0
Tuft1	Tuft1	1
Tuft1	Tuft2	0.841667
Tuft2	Aire-stage	0.000961538
Tuft2	Ciliated	0
Tuft2	Goblet	0
Tuft2	Ionocyte	0
Tuft2	Muscle	0
Tuft2	EnteroHepato	0.00649351
Tuft2	Lung_basal	0
Tuft2	Microfold	0
Tuft2	Neuroendocrine	0.003861
Tuft2	Pancreatic	0.00331126
Tuft2	Skin_basal	0
Tuft2	Skin_keratinized	0
Tuft2	Tuft1	0.841667
Tuft2	Tuft2	1

## Sheet: edf1c
sample	transcriptome	genotype	timepoint	label	signature	UMAP.1	UMAP.2
embryo	T136_1	WT	embryo	cTEC	no_signature	-1.85188	-0.268053
embryo	T136_2	WT	embryo	unassigned	no_signature	-1.87358	-2.58729
embryo	T136_3	WT	embryo	cTEC	no_signature	-2.03086	-0.519132
embryo	T136_4	WT	embryo	early_progenitor	no_signature	3.02053	2.86818
embryo	T136_5	WT	embryo	cTEC	no_signature	-2.40135	-1.08406
embryo	T136_8	WT	embryo	cTEC	no_signature	-2.04725	0.0577411
embryo	T136_9	WT	embryo	cTEC	no_signature	-0.032102	1.53734
embryo	T136_10	WT	embryo	postnatal_progenitor	no_signature	-0.131701	-3.11041
embryo	T136_11	WT	embryo	early_progenitor	no_signature	3.06853	2.691
embryo	T136_14	WT	embryo	cTEC	no_signature	-3.27712	-1.89223
embryo	T136_17	WT	embryo	cTEC	no_signature	-0.479054	-0.596606
embryo	T136_20	WT	embryo	cTEC	no_signature	0.230732	0.539363
embryo	T136_22	WT	embryo	early_progenitor	no_signature	3.62179	0.951011
embryo	T136_23	WT	embryo	unassigned	no_signature	-0.992284	-3.19119
embryo	T136_24	WT	embryo	early_progenitor	no_signature	2.44339	2.46962
embryo	T136_25	WT	embryo	cTEC	no_signature	-1.95774	1.67881
embryo	T136_26	WT	embryo	cTEC	no_signature	-2.91136	-1.74358
embryo	T136_27	WT	embryo	early_progenitor	no_signature	-0.787998	2.1833
embryo	T136_28	WT	embryo	cTEC	no_signature	-0.579906	-1.74304
embryo	T136_29	WT	embryo	postnatal_progenitor	Aire-stage	1.2216	-4.63986
embryo	T136_31	WT	embryo	early_progenitor	no_signature	2.93419	2.79607
embryo	T136_32	WT	embryo	early_progenitor	no_signature	0.792351	3.54917
embryo	T136_33	WT	embryo	cTEC	no_signature	-2.08053	1.09589
embryo	T136_34	WT	embryo	cTEC	no_signature	-2.17736	0.765392
embryo	T136_35	WT	embryo	cTEC	no_signature	-1.9244	0.938949
embryo	T136_37	WT	embryo	early_progenitor	no_signature	0.722236	3.10635
embryo	T136_38	WT	embryo	cTEC	no_signature	-3.41252	-1.19387
embryo	T136_40	WT	embryo	cTEC	no_signature	-2.74642	-0.627408
embryo	T136_41	WT	embryo	early_progenitor	no_signature	0.724542	2.85425
embryo	T136_42	WT	embryo	early_progenitor	no_signature	3.06257	0.597683
embryo	T136_43	WT	embryo	cTEC	no_signature	0.931152	0.406774
embryo	T136_44	WT	embryo	unassigned	no_signature	-1.74779	-2.85096
embryo	T136_45	WT	embryo	cTEC	no_signature	-3.47456	-1.02153
embryo	T136_48	WT	embryo	cTEC	no_signature	-3.19318	-1.18672
embryo	T136_49	WT	embryo	early_progenitor	no_signature	-0.515021	2.60245
embryo	T136_50	WT	embryo	unassigned	no_signature	-1.16007	-3.16936
embryo	T136_52	WT	embryo	unassigned	no_signature	0.780408	3.79324
embryo	T136_55	WT	embryo	early_progenitor	no_signature	3.70559	0.221036
embryo	T136_56	WT	embryo	early_progenitor	no_signature	3.10365	2.74001
embryo	T136_57	WT	embryo	cTEC	no_signature	-1.42956	1.0619
embryo	T136_59	WT	embryo	postnatal_progenitor	no_signature	0.928375	-2.75602
embryo	T136_60	WT	embryo	early_progenitor	no_signature	3.54581	-0.4408
embryo	T136_61	WT	embryo	early_progenitor	no_signature	2.90145	-0.0848737
embryo	T136_63	WT	embryo	cTEC	no_signature	-3.37873	-1.86946
embryo	T136_64	WT	embryo	early_progenitor	no_signature	1.76506	2.81753
embryo	T136_65	WT	embryo	cTEC	no_signature	-2.42642	-0.0818488
embryo	T136_67	WT	embryo	early_progenitor	no_signature	2.41245	3.0444
embryo	T136_68	WT	embryo	cTEC	no_signature	-2.05372	-0.198366
embryo	T136_69	WT	embryo	cTEC	no_signature	-0.711173	2.9535
embryo	T136_71	WT	embryo	cTEC	no_signature	-3.10096	-1.38061
embryo	T136_72	WT	embryo	cTEC	no_signature	-0.442949	-0.882449
embryo	T136_73	WT	embryo	cTEC	no_signature	-2.43537	-2.47647
embryo	T136_74	WT	embryo	early_progenitor	no_signature	0.0234471	2.39222
embryo	T136_76	WT	embryo	cTEC	no_signature	-3.01837	-0.881661
embryo	T136_78	WT	embryo	early_progenitor	no_signature	0.33819	0.0681442
embryo	T136_79	WT	embryo	unassigned	no_signature	-0.400389	-1.88623
embryo	T136_80	WT	embryo	postnatal_progenitor	no_signature	0.792125	-3.29266
embryo	T136_81	WT	embryo	early_progenitor	no_signature	0.519534	3.0358
embryo	T136_82	WT	embryo	early_progenitor	no_signature	2.59248	2.89775
embryo	T136_83	WT	embryo	cTEC	no_signature	-3.47071	-1.86825
embryo	T136_84	WT	embryo	early_progenitor	no_signature	0.430421	0.685713
embryo	T136_85	WT	embryo	unassigned	no_signature	0.768975	3.7296
embryo	T136_87	WT	embryo	early_progenitor	no_signature	3.57777	1.57245
embryo	T136_88	WT	embryo	cTEC	no_signature	-1.79801	-0.856984
embryo	T136_89	WT	embryo	cTEC	no_signature	-3.34894	-0.842771
embryo	T136_90	WT	embryo	cTEC	no_signature	-2.15627	-0.498242
embryo	T136_91	WT	embryo	postnatal_progenitor	no_signature	0.462791	-4.08474
embryo	T136_92	WT	embryo	cTEC	no_signature	0.233707	1.12276
embryo	T136_95	WT	embryo	cTEC	no_signature	-2.73929	-0.826859
embryo	T136_96	WT	embryo	cTEC	no_signature	-1.35246	0.929756
embryo	T137_98	WT	embryo	cTEC	no_signature	-1.9919	1.21856
embryo	T137_102	WT	embryo	postnatal_progenitor	no_signature	0.775809	-2.84698
embryo	T137_103	WT	embryo	cTEC	no_signature	-3.21378	-0.167197
embryo	T137_104	WT	embryo	cTEC	no_signature	-2.18551	0.925726
embryo	T137_105	WT	embryo	early_progenitor	no_signature	2.32216	-0.944866
embryo	T137_106	WT	embryo	early_progenitor	no_signature	1.67261	1.81554
embryo	T137_107	WT	embryo	unassigned	no_signature	-1.0392	-3.55615
embryo	T137_109	WT	embryo	early_progenitor	no_signature	3.03697	2.76103
embryo	T137_110	WT	embryo	early_progenitor	no_signature	3.7065	-0.205164
embryo	T137_112	WT	embryo	cTEC	no_signature	-3.39744	0.534492
embryo	T137_113	WT	embryo	cTEC	no_signature	-2.8779	-0.166923
embryo	T137_114	WT	embryo	unassigned	no_signature	0.156441	-1.92736
embryo	T137_115	WT	embryo	early_progenitor	no_signature	2.70584	1.74848
embryo	T137_116	WT	embryo	early_progenitor	no_signature	0.0329154	1.86974
embryo	T137_117	WT	embryo	early_progenitor	no_signature	3.2124	2.34845
embryo	T137_119	WT	embryo	early_progenitor	no_signature	3.19518	2.30365
embryo	T137_120	WT	embryo	early_progenitor	no_signature	0.100263	2.46983
embryo	T137_121	WT	embryo	cTEC	no_signature	-1.76564	0.64483
embryo	T137_122	WT	embryo	cTEC	no_signature	-2.16441	1.51326
embryo	T137_123	WT	embryo	cTEC	no_signature	-3.40579	-0.719829
embryo	T137_124	WT	embryo	early_progenitor	no_signature	-0.414058	1.91853
embryo	T137_125	WT	embryo	cTEC	no_signature	-1.83308	1.22427
embryo	T137_127	WT	embryo	cTEC	no_signature	-3.44787	0.500547
embryo	T137_128	WT	embryo	early_progenitor	no_signature	2.97272	2.77875
embryo	T137_129	WT	embryo	cTEC	no_signature	1.67188	-0.0593991
embryo	T137_130	WT	embryo	unassigned	no_signature	-1.25679	-2.89857
embryo	T137_131	WT	embryo	postnatal_progenitor	no_signature	0.848727	-2.92187
embryo	T137_132	WT	embryo	cTEC	no_signature	-1.64108	1.41041
embryo	T137_133	WT	embryo	cTEC	no_signature	-3.2315	0.705466
embryo	T137_134	WT	embryo	cTEC	no_signature	-2.57576	-1.89718
embryo	T137_135	WT	embryo	early_progenitor	no_signature	3.83999	1.82741
embryo	T137_136	WT	embryo	cTEC	no_signature	-1.99804	1.54329
embryo	T137_138	WT	embryo	early_progenitor	no_signature	1.92536	1.85017
embryo	T137_139	WT	embryo	cTEC	no_signature	-1.8139	1.72436
embryo	T137_141	WT	embryo	early_progenitor	no_signature	2.94374	0.957784
embryo	T137_143	WT	embryo	cTEC	no_signature	-3.06266	-1.37189
embryo	T137_145	WT	embryo	cTEC	no_signature	-1.95972	1.36882
embryo	T137_146	WT	embryo	early_progenitor	no_signature	1.52786	2.59594
embryo	T137_147	WT	embryo	cTEC	no_signature	-1.99506	-2.33998
embryo	T137_148	WT	embryo	cTEC	no_signature	-1.7742	1.81823
embryo	T137_149	WT	embryo	cTEC	no_signature	-3.28787	0.461465
embryo	T137_150	WT	embryo	early_progenitor	no_signature	1.62155	2.52929
embryo	T137_151	WT	embryo	cTEC	no_signature	-1.96086	1.53004
embryo	T137_152	WT	embryo	early_progenitor	no_signature	1.94463	1.82393
embryo	T137_153	WT	embryo	cTEC	no_signature	-1.75227	0.0772923
embryo	T137_154	WT	embryo	cTEC	no_signature	-1.8331	1.61008
embryo	T137_155	WT	embryo	postnatal_progenitor	no_signature	0.871247	-4.08645
embryo	T137_156	WT	embryo	postnatal_progenitor	no_signature	0.610419	-3.27001
embryo	T137_157	WT	embryo	cTEC	no_signature	-3.4387	-1.03955
embryo	T137_158	WT	embryo	cTEC	no_signature	-1.64472	1.68166
embryo	T137_159	WT	embryo	early_progenitor	no_signature	1.52417	1.98717
embryo	T137_161	WT	embryo	cTEC	no_signature	-1.26157	-2.65609
embryo	T137_162	WT	embryo	cTEC	no_signature	-1.49111	-1.44413
embryo	T137_165	WT	embryo	early_progenitor	no_signature	3.89084	1.803
embryo	T137_168	WT	embryo	early_progenitor	no_signature	3.47546	0.268476
embryo	T137_169	WT	embryo	cTEC	no_signature	1.99758	-0.102448
embryo	T137_170	WT	embryo	cTEC	no_signature	-1.87741	1.37145
embryo	T137_171	WT	embryo	early_progenitor	no_signature	3.52392	2.09936
embryo	T137_172	WT	embryo	cTEC	no_signature	-3.40554	0.450531
embryo	T137_173	WT	embryo	early_progenitor	no_signature	1.57324	2.56901
embryo	T137_174	WT	embryo	early_progenitor	no_signature	3.55071	1.45118
embryo	T137_176	WT	embryo	cTEC	no_signature	-0.302743	-0.733618
embryo	T137_177	WT	embryo	cTEC	no_signature	0.890557	-0.481203
embryo	T137_178	WT	embryo	early_progenitor	no_signature	0.580629	2.66041
embryo	T137_179	WT	embryo	cTEC	no_signature	-1.5649	-1.54081
embryo	T137_180	WT	embryo	cTEC	no_signature	3.34888	-0.630253
embryo	T137_181	WT	embryo	cTEC	no_signature	-2.82815	-2.21913
embryo	T137_182	WT	embryo	cTEC	no_signature	-2.44267	1.08036
embryo	T137_183	WT	embryo	unassigned	no_signature	-0.550184	-2.32376
embryo	T137_184	WT	embryo	postnatal_progenitor	no_signature	1.19519	-4.39911
embryo	T137_185	WT	embryo	unassigned	no_signature	-0.956373	-3.23358
embryo	T137_187	WT	embryo	early_progenitor	no_signature	2.55843	1.44367
embryo	T137_188	WT	embryo	cTEC	no_signature	-2.17482	-0.39096
embryo	T137_189	WT	embryo	early_progenitor	no_signature	3.56844	2.61475
embryo	T137_190	WT	embryo	early_progenitor	no_signature	0.448084	2.0733
embryo	T137_191	WT	embryo	early_progenitor	no_signature	1.1881	2.74762
embryo	T137_192	WT	embryo	early_progenitor	no_signature	2.75774	1.45049
embryo	T138_2	WT	embryo	postnatal_progenitor	no_signature	0.996354	-4.11474
embryo	T138_3	WT	embryo	postnatal_progenitor	no_signature	1.0644	-4.3486
embryo	T138_4	WT	embryo	cTEC	no_signature	-1.90719	0.675163
embryo	T138_5	WT	embryo	cTEC	no_signature	-1.94282	0.461636
embryo	T138_6	WT	embryo	early_progenitor	no_signature	3.47462	1.42956
embryo	T138_8	WT	embryo	unassigned	no_signature	-1.90644	-1.88342
embryo	T138_11	WT	embryo	early_progenitor	no_signature	0.486361	2.07829
embryo	T138_12	WT	embryo	cTEC	no_signature	0.129614	-0.704185
embryo	T138_14	WT	embryo	early_progenitor	no_signature	2.24043	-1.33474
embryo	T138_15	WT	embryo	cTEC	no_signature	-0.228571	-0.603003
embryo	T138_16	WT	embryo	cTEC	no_signature	-2.67963	-1.06276
embryo	T138_17	WT	embryo	cTEC	no_signature	-3.03817	-0.723012
embryo	T138_18	WT	embryo	postnatal_progenitor	no_signature	1.19074	-4.3724
embryo	T138_19	WT	embryo	early_progenitor	no_signature	0.179108	2.99609
embryo	T138_20	WT	embryo	early_progenitor	no_signature	0.0887981	2.32004
embryo	T138_21	WT	embryo	early_progenitor	no_signature	2.03388	-1.24416
embryo	T138_23	WT	embryo	cTEC	no_signature	-1.99653	0.627092
embryo	T138_26	WT	embryo	cTEC	no_signature	-1.20202	0.471928
embryo	T138_27	WT	embryo	cTEC	no_signature	-2.61174	-2.46192
embryo	T138_28	WT	embryo	early_progenitor	no_signature	2.95514	-1.21575
embryo	T138_29	WT	embryo	early_progenitor	no_signature	2.89173	1.60345
embryo	T138_30	WT	embryo	early_progenitor	no_signature	0.649388	2.34327
embryo	T138_31	WT	embryo	unassigned	no_signature	-0.828121	-3.73866
embryo	T138_32	WT	embryo	cTEC	no_signature	-2.42658	-1.17386
embryo	T138_34	WT	embryo	cTEC	no_signature	0.897551	0.581305
embryo	T138_35	WT	embryo	early_progenitor	no_signature	0.341693	2.9714
embryo	T138_36	WT	embryo	early_progenitor	no_signature	-0.0628758	2.09046
embryo	T138_38	WT	embryo	early_progenitor	no_signature	-0.123529	2.14399
embryo	T138_39	WT	embryo	postnatal_progenitor	no_signature	0.592978	-3.20816
embryo	T138_40	WT	embryo	cTEC	no_signature	0.318424	-0.613678
embryo	T138_42	WT	embryo	postnatal_progenitor	no_signature	1.01132	-4.19415
embryo	T138_43	WT	embryo	cTEC	no_signature	-0.941445	1.37113
embryo	T138_44	WT	embryo	postnatal_progenitor	no_signature	1.16888	-4.48151
embryo	T138_46	WT	embryo	cTEC	no_signature	1.96417	0.100795
embryo	T138_47	WT	embryo	early_progenitor	no_signature	3.32585	1.80455
embryo	T138_48	WT	embryo	cTEC	no_signature	-2.06512	1.18891
embryo	T138_50	WT	embryo	cTEC	no_signature	1.00444	0.349457
embryo	T138_52	WT	embryo	cTEC	no_signature	-1.43944	0.697684
embryo	T138_53	WT	embryo	early_progenitor	no_signature	3.76048	1.89872
embryo	T138_54	WT	embryo	cTEC	no_signature	-2.18621	-2.12122
embryo	T138_55	WT	embryo	early_progenitor	no_signature	3.21312	0.301694
embryo	T138_56	WT	embryo	cTEC	no_signature	-2.24875	1.14954
embryo	T138_57	WT	embryo	cTEC	no_signature	0.172905	-0.631719
embryo	T138_59	WT	embryo	postnatal_progenitor	no_signature	1.10571	-4.02854
embryo	T138_60	WT	embryo	cTEC	no_signature	-2.39351	-0.676833
embryo	T138_61	WT	embryo	early_progenitor	no_signature	0.533426	2.27009
embryo	T138_62	WT	embryo	cTEC	no_signature	-2.27023	-1.84247
embryo	T138_63	WT	embryo	cTEC	no_signature	-2.09313	-0.85345
embryo	T138_64	WT	embryo	early_progenitor	no_signature	0.479517	2.64294
embryo	T138_65	WT	embryo	early_progenitor	no_signature	3.87999	1.68623
embryo	T138_67	WT	embryo	early_progenitor	no_signature	3.27991	1.86508
embryo	T138_69	WT	embryo	postnatal_progenitor	no_signature	-0.161367	-3.13523
embryo	T138_70	WT	embryo	postnatal_progenitor	Aire-stage	1.0601	-4.90435
embryo	T138_71	WT	embryo	early_progenitor	no_signature	0.522159	2.6106
embryo	T138_72	WT	embryo	cTEC	no_signature	-1.2677	-0.619913
embryo	T138_73	WT	embryo	cTEC	no_signature	-3.52878	-1.60157
embryo	T138_74	WT	embryo	cTEC	no_signature	-1.45151	1.40999
embryo	T138_75	WT	embryo	cTEC	no_signature	-1.7116	-1.43667
embryo	T138_76	WT	embryo	early_progenitor	no_signature	3.15839	0.618195
embryo	T138_77	WT	embryo	cTEC	no_signature	-1.60188	0.886703
embryo	T138_79	WT	embryo	cTEC	no_signature	0.36285	2.99464
embryo	T138_80	WT	embryo	early_progenitor	no_signature	2.99869	2.86791
embryo	T138_81	WT	embryo	cTEC	no_signature	1.11213	0.698999
embryo	T138_83	WT	embryo	cTEC	no_signature	0.143923	0.608308
embryo	T138_84	WT	embryo	unassigned	no_signature	-0.119824	-2
embryo	T138_85	WT	embryo	early_progenitor	no_signature	0.365135	2.44576
embryo	T138_86	WT	embryo	cTEC	no_signature	-2.20461	-1.22084
embryo	T138_88	WT	embryo	early_progenitor	no_signature	1.23523	2.7395
embryo	T138_89	WT	embryo	cTEC	no_signature	0.590202	0.800762
embryo	T138_90	WT	embryo	cTEC	no_signature	0.49248	0.914407
embryo	T138_91	WT	embryo	early_progenitor	no_signature	3.25771	1.50836
embryo	T138_94	WT	embryo	cTEC	no_signature	0.941755	0.466901
embryo	T138_95	WT	embryo	early_progenitor	no_signature	0.600794	2.83067
embryo	T138_96	WT	embryo	early_progenitor	no_signature	1.17476	2.58588
embryo	T139_97	WT	embryo	cTEC	no_signature	0.520199	-0.181465
embryo	T139_103	WT	embryo	cTEC	no_signature	-1.36215	1.5229
embryo	T139_104	WT	embryo	cTEC	no_signature	0.872427	0.404677
embryo	T139_105	WT	embryo	postnatal_progenitor	Aire-stage	1.0971	-4.75751
embryo	T139_106	WT	embryo	early_progenitor	no_signature	3.89001	1.60781
embryo	T139_107	WT	embryo	early_progenitor	no_signature	3.2405	0.153861
embryo	T139_109	WT	embryo	cTEC	no_signature	-0.265483	1.3379
embryo	T139_110	WT	embryo	cTEC	no_signature	-3.02029	-0.258266
embryo	T139_111	WT	embryo	postnatal_progenitor	Aire-stage	1.30653	-4.46075
embryo	T139_112	WT	embryo	cTEC	no_signature	-1.51637	2.06463
embryo	T139_113	WT	embryo	cTEC	no_signature	-2.438	-1.837
embryo	T139_115	WT	embryo	cTEC	no_signature	-3.35657	0.438668
embryo	T139_118	WT	embryo	cTEC	no_signature	-1.25722	-0.726003
embryo	T139_119	WT	embryo	cTEC	no_signature	-2.72971	-1.54743
embryo	T139_120	WT	embryo	cTEC	no_signature	-2.36204	-0.239637
embryo	T139_121	WT	embryo	cTEC	no_signature	-2.72255	-0.914182
embryo	T139_122	WT	embryo	cTEC	no_signature	-3.42711	0.513173
embryo	T139_123	WT	embryo	early_progenitor	no_signature	3.27973	1.00672
embryo	T139_125	WT	embryo	cTEC	no_signature	-3.40979	0.515046
embryo	T139_126	WT	embryo	early_progenitor	no_signature	3.67474	-0.0853223
embryo	T139_127	WT	embryo	cTEC	no_signature	-1.94528	1.60275
embryo	T139_128	WT	embryo	early_progenitor	no_signature	3.63399	-0.157941
embryo	T139_129	WT	embryo	early_progenitor	no_signature	3.30418	2.70433
embryo	T139_130	WT	embryo	cTEC	no_signature	-1.85833	1.62671
embryo	T139_131	WT	embryo	cTEC	no_signature	-3.09262	0.36216
embryo	T139_132	WT	embryo	cTEC	no_signature	-2.3247	1.4101
embryo	T139_133	WT	embryo	cTEC	no_signature	-2.73991	1.10669
embryo	T139_134	WT	embryo	postnatal_progenitor	no_signature	0.722567	-3.07039
embryo	T139_135	WT	embryo	cTEC	no_signature	-1.48787	1.51045
embryo	T139_136	WT	embryo	cTEC	no_signature	-3.357	0.406465
embryo	T139_137	WT	embryo	early_progenitor	no_signature	-0.518999	2.73645
embryo	T139_138	WT	embryo	cTEC	no_signature	-3.45755	0.578101
embryo	T139_139	WT	embryo	cTEC	no_signature	-3.32887	0.347007
embryo	T139_142	WT	embryo	early_progenitor	no_signature	3.39553	2.18288
embryo	T139_143	WT	embryo	cTEC	no_signature	-3.05566	-0.256238
embryo	T139_144	WT	embryo	early_progenitor	no_signature	3.37358	2.62959
embryo	T139_147	WT	embryo	cTEC	no_signature	-1.72594	0.738509
embryo	T139_149	WT	embryo	early_progenitor	no_signature	0.375039	2.96799
embryo	T139_150	WT	embryo	early_progenitor	no_signature	1.4609	2.68608
embryo	T139_152	WT	embryo	early_progenitor	no_signature	3.56989	-0.0609973
embryo	T139_154	WT	embryo	postnatal_progenitor	no_signature	1.81018	0.807469
embryo	T139_155	WT	embryo	early_progenitor	no_signature	3.60635	-0.175835
embryo	T139_156	WT	embryo	early_progenitor	no_signature	2.51995	2.50245
embryo	T139_158	WT	embryo	cTEC	no_signature	1.30561	-0.136313
embryo	T139_159	WT	embryo	cTEC	no_signature	-2.7691	-2.35865
embryo	T139_160	WT	embryo	cTEC	no_signature	-2.39346	-0.392833
embryo	T139_161	WT	embryo	unassigned	Aire-stage	-2.34073	-2.67518
embryo	T139_162	WT	embryo	cTEC	no_signature	-2.85912	0.0956083
embryo	T139_164	WT	embryo	early_progenitor	no_signature	1.31517	2.77369
embryo	T139_168	WT	embryo	early_progenitor	no_signature	0.521906	1.72746
embryo	T139_170	WT	embryo	early_progenitor	no_signature	3.9738	1.61104
embryo	T139_171	WT	embryo	cTEC	no_signature	-3.44057	0.361806
embryo	T139_172	WT	embryo	cTEC	no_signature	-1.42544	-2.4417
embryo	T139_173	WT	embryo	postnatal_progenitor	no_signature	1.07371	-4.24988
embryo	T139_174	WT	embryo	cTEC	no_signature	-1.37674	1.50406
embryo	T139_176	WT	embryo	early_progenitor	no_signature	3.49936	0.217697
embryo	T139_177	WT	embryo	cTEC	no_signature	-1.31506	2.0941
embryo	T139_178	WT	embryo	cTEC	no_signature	-2.01905	1.02306
embryo	T139_179	WT	embryo	early_progenitor	no_signature	3.24683	-0.969669
embryo	T139_180	WT	embryo	cTEC	no_signature	-2.60845	0.387441
embryo	T139_181	WT	embryo	cTEC	no_signature	-2.53901	0.476299
embryo	T139_182	WT	embryo	early_progenitor	no_signature	0.462139	2.47711
embryo	T139_183	WT	embryo	early_progenitor	no_signature	1.14901	1.07037
embryo	T139_184	WT	embryo	cTEC	Aire-stage	-3.13443	0.48138
embryo	T139_186	WT	embryo	cTEC	no_signature	-3.0507	0.235524
embryo	T139_187	WT	embryo	cTEC	no_signature	-2.25732	1.45699
embryo	T139_189	WT	embryo	early_progenitor	no_signature	2.3841	2.22872
embryo	T139_190	WT	embryo	cTEC	no_signature	0.962099	-0.136149
embryo	T139_192	WT	embryo	cTEC	no_signature	-2.98057	-0.701977
embryo	T168_1	WT	embryo	early_progenitor	no_signature	0.915354	2.18111
embryo	T168_2	WT	embryo	cTEC	no_signature	-1.68229	0.238002
embryo	T168_3	WT	embryo	cTEC	no_signature	-1.33074	-0.955121
embryo	T168_4	WT	embryo	early_progenitor	no_signature	3.5193	0.76915
embryo	T168_5	WT	embryo	cTEC	no_signature	-2.6699	0.745395
embryo	T168_8	WT	embryo	cTEC	no_signature	-1.0413	-0.47953
embryo	T168_9	WT	embryo	cTEC	no_signature	-2.72423	-2.29046
embryo	T168_10	WT	embryo	cTEC	no_signature	-3.4338	-1.62408
embryo	T168_11	WT	embryo	early_progenitor	no_signature	3.58582	-0.242803
embryo	T168_12	WT	embryo	cTEC	no_signature	-1.8967	-0.952754
embryo	T168_13	WT	embryo	early_progenitor	no_signature	-0.788776	2.64643
embryo	T168_14	WT	embryo	early_progenitor	no_signature	3.70224	-0.182347
embryo	T168_15	WT	embryo	cTEC	no_signature	-0.237721	1.78312
embryo	T168_16	WT	embryo	cTEC	no_signature	0.586541	3.39206
embryo	T168_17	WT	embryo	cTEC	no_signature	0.396668	0.614551
embryo	T168_18	WT	embryo	early_progenitor	no_signature	-0.849694	2.3331
embryo	T168_21	WT	embryo	early_progenitor	no_signature	3.33738	1.97611
embryo	T168_22	WT	embryo	cTEC	no_signature	-2.17933	1.62621
embryo	T168_23	WT	embryo	early_progenitor	no_signature	2.4279	2.73517
embryo	T168_24	WT	embryo	cTEC	no_signature	-2.46227	-0.124498
embryo	T168_27	WT	embryo	cTEC	no_signature	-2.9645	0.013466
embryo	T168_28	WT	embryo	cTEC	no_signature	1.7017	-1.16328
embryo	T168_29	WT	embryo	early_progenitor	no_signature	2.07675	-1.43412
embryo	T168_30	WT	embryo	cTEC	no_signature	-2.94414	-0.819359
embryo	T168_31	WT	embryo	cTEC	no_signature	-1.35325	-0.957175
embryo	T168_33	WT	embryo	cTEC	no_signature	1.17262	0.32055
embryo	T168_34	WT	embryo	cTEC	no_signature	-1.70587	0.527804
embryo	T168_35	WT	embryo	early_progenitor	no_signature	-1.12667	1.76565
embryo	T168_36	WT	embryo	cTEC	no_signature	-3.46425	-0.851834
embryo	T168_38	WT	embryo	early_progenitor	no_signature	3.63402	0.70431
embryo	T168_39	WT	embryo	early_progenitor	no_signature	3.90528	1.82204
embryo	T168_40	WT	embryo	early_progenitor	no_signature	0.876032	2.45885
embryo	T168_42	WT	embryo	unassigned	no_signature	-0.789003	-3.62636
embryo	T168_43	WT	embryo	cTEC	no_signature	0.70977	0.542841
embryo	T168_44	WT	embryo	cTEC	no_signature	-2.80321	-2.23849
embryo	T168_46	WT	embryo	early_progenitor	no_signature	3.62804	0.216511
embryo	T168_47	WT	embryo	postnatal_progenitor	no_signature	1.14609	-4.72394
embryo	T168_48	WT	embryo	cTEC	no_signature	-1.1785	-1.02489
embryo	T168_49	WT	embryo	early_progenitor	no_signature	-0.408917	2.21362
embryo	T168_50	WT	embryo	cTEC	no_signature	-1.88211	-1.48645
embryo	T168_51	WT	embryo	postnatal_progenitor	no_signature	1.03559	-4.1334
embryo	T168_52	WT	embryo	early_progenitor	no_signature	0.571408	2.68887
embryo	T168_54	WT	embryo	cTEC	no_signature	-1.24714	1.27224
embryo	T168_55	WT	embryo	early_progenitor	no_signature	2.86268	2.93445
embryo	T168_56	WT	embryo	cTEC	no_signature	-1.29042	0.766822
embryo	T168_58	WT	embryo	cTEC	no_signature	1.66525	-0.361109
embryo	T168_60	WT	embryo	cTEC	no_signature	-2.40707	0.074609
embryo	T168_61	WT	embryo	cTEC	no_signature	-2.50636	-2.36133
embryo	T168_62	WT	embryo	postnatal_progenitor	no_signature	0.667967	-2.81224
embryo	T168_64	WT	embryo	cTEC	no_signature	-3.12569	-1.54826
embryo	T168_65	WT	embryo	cTEC	no_signature	-0.183323	0.685411
embryo	T168_66	WT	embryo	early_progenitor	no_signature	3.62227	2.30196
embryo	T168_67	WT	embryo	cTEC	no_signature	-2.00524	1.22733
embryo	T168_68	WT	embryo	postnatal_progenitor	no_signature	1.9928	1.96771
embryo	T168_70	WT	embryo	cTEC	no_signature	-0.319243	2.70914
embryo	T168_71	WT	embryo	cTEC	no_signature	-1.29094	-1.7664
embryo	T168_72	WT	embryo	early_progenitor	no_signature	3.56448	-0.438524
embryo	T168_74	WT	embryo	early_progenitor	no_signature	3.14534	0.339481
embryo	T168_76	WT	embryo	early_progenitor	no_signature	2.67604	2.62322
embryo	T168_77	WT	embryo	early_progenitor	no_signature	1.74513	1.9342
embryo	T168_78	WT	embryo	early_progenitor	no_signature	2.03369	-1.42364
embryo	T168_79	WT	embryo	early_progenitor	no_signature	3.14217	0.460132
embryo	T168_80	WT	embryo	cTEC	no_signature	-0.784817	1.55756
embryo	T168_81	WT	embryo	cTEC	no_signature	-1.51656	0.91128
embryo	T168_82	WT	embryo	unassigned	no_signature	0.78109	3.7877
embryo	T168_83	WT	embryo	cTEC	no_signature	-2.95646	-1.21178
embryo	T168_84	WT	embryo	cTEC	no_signature	-3.02362	-1.2583
embryo	T168_85	WT	embryo	cTEC	no_signature	2.76232	-0.361953
embryo	T168_86	WT	embryo	cTEC	no_signature	-1.79608	-0.867162
embryo	T168_87	WT	embryo	cTEC	no_signature	-1.24976	0.648333
embryo	T168_89	WT	embryo	cTEC	no_signature	-3.09538	-0.925956
embryo	T168_90	WT	embryo	postnatal_progenitor	no_signature	1.02891	-4.0355
embryo	T168_91	WT	embryo	early_progenitor	no_signature	3.77636	-0.187976
embryo	T168_92	WT	embryo	cTEC	no_signature	-3.40505	-1.35731
embryo	T168_93	WT	embryo	early_progenitor	no_signature	0.216389	0.943975
embryo	T169_98	WT	embryo	early_progenitor	no_signature	3.57323	2.24507
embryo	T169_99	WT	embryo	postnatal_progenitor	no_signature	1.26869	-4.40833
embryo	T169_100	WT	embryo	cTEC	no_signature	-2.89673	-0.164355
embryo	T169_101	WT	embryo	cTEC	no_signature	-2.17776	-0.716817
embryo	T169_102	WT	embryo	early_progenitor	no_signature	3.58358	2.3244
embryo	T169_105	WT	embryo	cTEC	no_signature	-3.54495	-1.21284
embryo	T169_106	WT	embryo	early_progenitor	no_signature	1.1323	1.73553
embryo	T169_107	WT	embryo	cTEC	no_signature	-0.973175	0.416894
embryo	T169_108	WT	embryo	cTEC	no_signature	2.28086	-0.128004
embryo	T169_109	WT	embryo	cTEC	no_signature	-0.801113	0.119421
embryo	T169_111	WT	embryo	cTEC	no_signature	-2.19916	-2.0436
embryo	T169_112	WT	embryo	early_progenitor	no_signature	3.28055	0.195916
embryo	T169_113	WT	embryo	early_progenitor	no_signature	-0.674012	2.18861
embryo	T169_114	WT	embryo	early_progenitor	no_signature	0.145491	2.5345
embryo	T169_115	WT	embryo	early_progenitor	no_signature	3.73671	-0.0347232
embryo	T169_116	WT	embryo	early_progenitor	no_signature	2.69699	-0.732011
embryo	T169_117	WT	embryo	cTEC	no_signature	-2.87307	-1.44808
embryo	T169_118	WT	embryo	cTEC	no_signature	-2.46517	-0.461883
embryo	T169_119	WT	embryo	cTEC	no_signature	0.286848	0.764527
embryo	T169_120	WT	embryo	cTEC	no_signature	-3.36854	-1.70223
embryo	T169_121	WT	embryo	cTEC	no_signature	-2.73033	-1.25896
embryo	T169_122	WT	embryo	cTEC	no_signature	-0.871801	1.88971
embryo	T169_123	WT	embryo	cTEC	no_signature	0.920795	0.665879
embryo	T169_124	WT	embryo	cTEC	no_signature	-2.18933	-0.224487
embryo	T169_125	WT	embryo	cTEC	no_signature	-1.35504	1.42518
embryo	T169_126	WT	embryo	postnatal_progenitor	no_signature	0.670254	-3.1526
embryo	T169_127	WT	embryo	cTEC	no_signature	-2.74236	-2.14395
embryo	T169_128	WT	embryo	cTEC	no_signature	-2.4357	-2.51827
embryo	T169_129	WT	embryo	cTEC	no_signature	1.27709	0.610543
embryo	T169_130	WT	embryo	postnatal_progenitor	no_signature	0.794653	-3.51519
embryo	T169_131	WT	embryo	early_progenitor	no_signature	0.359515	2.95411
embryo	T169_132	WT	embryo	early_progenitor	no_signature	2.45706	-1.02924
embryo	T169_134	WT	embryo	cTEC	no_signature	0.528229	0.265874
embryo	T169_135	WT	embryo	cTEC	no_signature	1.08957	0.915813
embryo	T169_136	WT	embryo	cTEC	no_signature	-0.645621	-0.0283913
embryo	T169_137	WT	embryo	early_progenitor	no_signature	0.815304	1.42858
embryo	T169_139	WT	embryo	early_progenitor	no_signature	3.56891	2.21205
embryo	T169_141	WT	embryo	cTEC	no_signature	-2.15153	-2.2597
embryo	T169_142	WT	embryo	unassigned	no_signature	-0.784679	-3.62488
embryo	T169_143	WT	embryo	early_progenitor	no_signature	2.75928	0.349137
embryo	T169_144	WT	embryo	early_progenitor	no_signature	1.52448	2.81084
embryo	T169_145	WT	embryo	early_progenitor	no_signature	3.12425	1.21856
embryo	T169_146	WT	embryo	cTEC	no_signature	-1.28886	1.46743
embryo	T169_148	WT	embryo	early_progenitor	no_signature	3.2097	-0.865018
embryo	T169_149	WT	embryo	early_progenitor	no_signature	-0.120702	1.89478
embryo	T169_150	WT	embryo	cTEC	no_signature	-2.57017	-0.366613
embryo	T169_151	WT	embryo	cTEC	no_signature	-1.26669	-0.126418
embryo	T169_152	WT	embryo	cTEC	no_signature	-1.60775	2.04697
embryo	T169_153	WT	embryo	early_progenitor	no_signature	3.38386	0.216979
embryo	T169_154	WT	embryo	cTEC	no_signature	-2.71097	-2.48601
embryo	T169_156	WT	embryo	cTEC	no_signature	-1.53143	-0.0461994
embryo	T169_157	WT	embryo	cTEC	no_signature	-2.51866	0.315028
embryo	T169_158	WT	embryo	postnatal_progenitor	no_signature	0.677457	-3.23752
embryo	T169_159	WT	embryo	cTEC	no_signature	-0.747284	1.11688
embryo	T169_160	WT	embryo	cTEC	no_signature	-2.81443	-0.708011
embryo	T169_162	WT	embryo	cTEC	no_signature	-2.61305	0.290849
embryo	T169_163	WT	embryo	cTEC	no_signature	-2.30412	1.46183
embryo	T169_164	WT	embryo	cTEC	no_signature	-2.41652	0.263763
embryo	T169_165	WT	embryo	cTEC	no_signature	-0.658241	2.11903
embryo	T169_166	WT	embryo	postnatal_progenitor	no_signature	1.17257	-4.54848
embryo	T169_168	WT	embryo	unassigned	no_signature	-1.11943	-3.01006
embryo	T169_169	WT	embryo	early_progenitor	no_signature	3.41257	2.64888
embryo	T169_170	WT	embryo	cTEC	no_signature	-2.73491	-2.42712
embryo	T169_171	WT	embryo	cTEC	no_signature	0.000831376	0.324752
embryo	T169_172	WT	embryo	early_progenitor	no_signature	2.25066	2.27589
embryo	T169_173	WT	embryo	cTEC	no_signature	0.872246	0.787262
embryo	T169_175	WT	embryo	unassigned	no_signature	-0.891288	-3.72629
embryo	T169_176	WT	embryo	cTEC	no_signature	-2.28609	1.00396
embryo	T169_177	WT	embryo	cTEC	no_signature	-2.70259	-1.64541
embryo	T169_178	WT	embryo	cTEC	no_signature	-0.764552	2.08775
embryo	T169_179	WT	embryo	early_progenitor	no_signature	2.84743	1.73525
embryo	T169_181	WT	embryo	cTEC	no_signature	-2.89172	-2.2815
embryo	T169_182	WT	embryo	cTEC	no_signature	0.749923	0.213725
embryo	T169_183	WT	embryo	early_progenitor	no_signature	1.05692	1.3216
embryo	T169_184	WT	embryo	early_progenitor	no_signature	3.87219	1.89537
embryo	T169_185	WT	embryo	unassigned	no_signature	-1.11537	-3.38778
embryo	T169_187	WT	embryo	cTEC	no_signature	-2.10239	1.7345
embryo	T169_190	WT	embryo	early_progenitor	no_signature	3.15769	-0.0386012
embryo	T169_191	WT	embryo	early_progenitor	no_signature	2.44512	1.24202
embryo	T169_192	WT	embryo	cTEC	no_signature	-1.05754	-0.820916
embryo	T170_1	WT	embryo	early_progenitor	no_signature	0.880071	1.87851
embryo	T170_2	WT	embryo	early_progenitor	no_signature	3.45307	2.19753
embryo	T170_3	WT	embryo	cTEC	no_signature	-2.27186	-0.266732
embryo	T170_5	WT	embryo	early_progenitor	no_signature	1.62701	2.94969
embryo	T170_6	WT	embryo	early_progenitor	no_signature	3.03407	0.328609
embryo	T170_8	WT	embryo	cTEC	no_signature	-1.02931	0.46647
embryo	T170_9	WT	embryo	postnatal_progenitor	no_signature	0.65683	-3.24355
embryo	T170_11	WT	embryo	early_progenitor	no_signature	3.84517	1.61202
embryo	T170_12	WT	embryo	cTEC	no_signature	-2.91905	-1.26883
embryo	T170_13	WT	embryo	cTEC	no_signature	-0.667682	1.79856
embryo	T170_16	WT	embryo	cTEC	no_signature	-0.911168	1.7487
embryo	T170_17	WT	embryo	early_progenitor	no_signature	-0.341623	2.08073
embryo	T170_18	WT	embryo	cTEC	no_signature	-1.00847	-0.13842
embryo	T170_19	WT	embryo	cTEC	no_signature	-2.11736	0.023281
embryo	T170_20	WT	embryo	early_progenitor	no_signature	3.62838	1.14311
embryo	T170_21	WT	embryo	early_progenitor	no_signature	3.50494	2.0735
embryo	T170_23	WT	embryo	cTEC	no_signature	-1.74456	-2.22723
embryo	T170_24	WT	embryo	cTEC	no_signature	-1.36254	0.568291
embryo	T170_25	WT	embryo	cTEC	no_signature	-2.31713	0.528651
embryo	T170_26	WT	embryo	early_progenitor	no_signature	-0.249826	2.41235
embryo	T170_27	WT	embryo	cTEC	no_signature	-1.71631	-1.31544
embryo	T170_28	WT	embryo	cTEC	no_signature	-2.29059	-1.39779
embryo	T170_31	WT	embryo	cTEC	no_signature	-0.539743	1.85418
embryo	T170_32	WT	embryo	cTEC	no_signature	3.49225	0.23984
embryo	T170_34	WT	embryo	cTEC	no_signature	-1.03829	1.85995
embryo	T170_35	WT	embryo	postnatal_progenitor	no_signature	1.05551	-4.29987
embryo	T170_36	WT	embryo	cTEC	no_signature	-3.0172	-0.594555
embryo	T170_37	WT	embryo	unassigned	no_signature	-0.285593	-3.21473
embryo	T170_38	WT	embryo	unassigned	no_signature	0.779034	3.75317
embryo	T170_39	WT	embryo	early_progenitor	no_signature	3.60311	2.18865
embryo	T170_40	WT	embryo	postnatal_progenitor	no_signature	1.08839	-4.30617
embryo	T170_41	WT	embryo	early_progenitor	no_signature	1.76742	1.94008
embryo	T170_42	WT	embryo	cTEC	no_signature	-1.59233	0.0154757
embryo	T170_43	WT	embryo	early_progenitor	no_signature	1.91246	2.3283
embryo	T170_44	WT	embryo	early_progenitor	no_signature	-0.844339	2.41838
embryo	T170_45	WT	embryo	early_progenitor	no_signature	2.42837	2.75938
embryo	T170_46	WT	embryo	cTEC	no_signature	-1.13059	-1.89008
embryo	T170_47	WT	embryo	early_progenitor	no_signature	-1.07005	2.17267
embryo	T170_48	WT	embryo	cTEC	no_signature	-1.40799	-1.77827
embryo	T170_49	WT	embryo	early_progenitor	no_signature	0.399039	2.96245
embryo	T170_51	WT	embryo	cTEC	no_signature	1.95572	-0.152894
embryo	T170_53	WT	embryo	cTEC	no_signature	-2.0879	-1.11307
embryo	T170_54	WT	embryo	cTEC	no_signature	1.06384	0.060775
embryo	T170_55	WT	embryo	cTEC	no_signature	-0.819938	2.08408
embryo	T170_56	WT	embryo	cTEC	no_signature	0.703436	-0.261886
embryo	T170_57	WT	embryo	cTEC	no_signature	-0.859137	-0.969961
embryo	T170_59	WT	embryo	cTEC	no_signature	-2.1755	0.326823
embryo	T170_60	WT	embryo	early_progenitor	no_signature	-0.122197	2.692
embryo	T170_61	WT	embryo	early_progenitor	no_signature	2.84723	2.07877
embryo	T170_62	WT	embryo	cTEC	no_signature	-3.02201	-0.799987
embryo	T170_63	WT	embryo	early_progenitor	no_signature	3.38676	1.49164
embryo	T170_64	WT	embryo	cTEC	no_signature	-0.885013	1.88316
embryo	T170_65	WT	embryo	cTEC	no_signature	-0.905072	2.46168
embryo	T170_67	WT	embryo	postnatal_progenitor	no_signature	-0.380397	-3.31567
embryo	T170_69	WT	embryo	early_progenitor	no_signature	3.27367	2.29926
embryo	T170_70	WT	embryo	cTEC	no_signature	-2.0081	-1.83877
embryo	T170_71	WT	embryo	cTEC	no_signature	0.994865	-0.386761
embryo	T170_74	WT	embryo	cTEC	no_signature	-0.348482	1.37321
embryo	T170_76	WT	embryo	early_progenitor	no_signature	3.24878	-0.98893
embryo	T170_77	WT	embryo	cTEC	no_signature	1.01518	0.561789
embryo	T170_78	WT	embryo	cTEC	no_signature	-2.1077	-2.45094
embryo	T170_79	WT	embryo	cTEC	no_signature	-2.33087	-1.81641
embryo	T170_80	WT	embryo	cTEC	no_signature	0.331	0.766545
embryo	T170_83	WT	embryo	cTEC	no_signature	1.84075	0.274624
embryo	T170_84	WT	embryo	cTEC	no_signature	-0.237262	1.30218
embryo	T170_85	WT	embryo	cTEC	no_signature	-1.08919	1.84355
embryo	T170_86	WT	embryo	early_progenitor	no_signature	1.16268	1.33797
embryo	T170_89	WT	embryo	cTEC	no_signature	-1.80621	-0.0525333
embryo	T170_92	WT	embryo	unassigned	no_signature	-0.649692	-3.55518
embryo	T170_93	WT	embryo	cTEC	no_signature	-1.24328	1.16376
embryo	T170_94	WT	embryo	cTEC	no_signature	-0.231753	-0.448531
embryo	T170_95	WT	embryo	cTEC	no_signature	0.377959	0.0812057
embryo	T170_96	WT	embryo	cTEC	no_signature	-3.10284	-2.23079
embryo	T171_97	WT	embryo	early_progenitor	no_signature	3.68632	0.40388
embryo	T171_98	WT	embryo	cTEC	no_signature	-2.64732	-1.27422
embryo	T171_99	WT	embryo	cTEC	no_signature	-1.38497	1.73656
embryo	T171_101	WT	embryo	cTEC	no_signature	-2.05041	1.57369
embryo	T171_102	WT	embryo	cTEC	no_signature	-1.7079	-0.192901
embryo	T171_103	WT	embryo	cTEC	no_signature	-2.53197	0.828483
embryo	T171_104	WT	embryo	cTEC	no_signature	-1.17031	-1.87976
embryo	T171_106	WT	embryo	cTEC	no_signature	-2.94408	-0.392605
embryo	T171_107	WT	embryo	cTEC	no_signature	-1.06503	-2.6671
embryo	T171_110	WT	embryo	cTEC	no_signature	-3.01286	-0.952582
embryo	T171_111	WT	embryo	cTEC	no_signature	-2.71228	-0.697678
embryo	T171_112	WT	embryo	early_progenitor	no_signature	3.33403	2.24849
embryo	T171_113	WT	embryo	cTEC	no_signature	0.424576	0.149654
embryo	T171_114	WT	embryo	unassigned	no_signature	-0.603525	-3.55857
embryo	T171_115	WT	embryo	cTEC	no_signature	-1.86277	-2.42655
embryo	T171_116	WT	embryo	cTEC	no_signature	-2.27794	-2.59957
embryo	T171_117	WT	embryo	cTEC	no_signature	-1.82913	-2.53217
embryo	T171_120	WT	embryo	cTEC	no_signature	-1.32987	-0.324214
embryo	T171_121	WT	embryo	early_progenitor	no_signature	2.01084	-1.45559
embryo	T171_122	WT	embryo	cTEC	no_signature	-2.83267	-0.618933
embryo	T171_123	WT	embryo	unassigned	no_signature	-0.606109	-2.74563
embryo	T171_124	WT	embryo	cTEC	no_signature	1.00994	-0.190817
embryo	T171_125	WT	embryo	cTEC	no_signature	1.32257	-0.374388
embryo	T171_126	WT	embryo	early_progenitor	no_signature	3.30998	0.500744
embryo	T171_127	WT	embryo	cTEC	no_signature	-1.65472	-2.10606
embryo	T171_128	WT	embryo	cTEC	no_signature	-0.836506	2.83206
embryo	T171_130	WT	embryo	cTEC	no_signature	-1.89161	1.30275
embryo	T171_131	WT	embryo	early_progenitor	no_signature	3.03429	-0.109083
embryo	T171_133	WT	embryo	early_progenitor	no_signature	1.9407	-0.81524
embryo	T171_134	WT	embryo	cTEC	no_signature	-2.27442	-1.94178
embryo	T171_135	WT	embryo	early_progenitor	no_signature	2.04946	2.39468
embryo	T171_137	WT	embryo	cTEC	no_signature	-0.164904	-0.322643
embryo	T171_138	WT	embryo	early_progenitor	no_signature	1.17686	1.70918
embryo	T171_139	WT	embryo	cTEC	no_signature	-2.87571	0.0635346
embryo	T171_140	WT	embryo	postnatal_progenitor	no_signature	0.888151	-2.75589
embryo	T171_141	WT	embryo	cTEC	no_signature	2.40761	0.994599
embryo	T171_142	WT	embryo	cTEC	no_signature	-2.58642	-1.14432
embryo	T171_143	WT	embryo	cTEC	no_signature	1.4869	-0.34514
embryo	T171_144	WT	embryo	cTEC	no_signature	-0.854245	1.58495
embryo	T171_148	WT	embryo	cTEC	no_signature	-2.16316	-2.12457
embryo	T171_150	WT	embryo	early_progenitor	no_signature	0.348072	-2.03813
embryo	T171_152	WT	embryo	cTEC	no_signature	1.15352	-0.186399
embryo	T171_153	WT	embryo	cTEC	no_signature	-1.89689	-1.47791
embryo	T171_154	WT	embryo	unassigned	no_signature	-1.92871	-2.69537
embryo	T171_156	WT	embryo	early_progenitor	no_signature	3.56841	1.96451
embryo	T171_157	WT	embryo	cTEC	no_signature	0.894013	0.657124
embryo	T171_158	WT	embryo	cTEC	no_signature	-2.17098	1.61128
embryo	T171_159	WT	embryo	cTEC	no_signature	0.832987	0.522831
embryo	T171_161	WT	embryo	cTEC	no_signature	-1.62691	1.62481
embryo	T171_163	WT	embryo	cTEC	no_signature	0.532294	0.0387528
embryo	T171_164	WT	embryo	postnatal_progenitor	Aire-stage	1.0302	-4.74091
embryo	T171_165	WT	embryo	early_progenitor	no_signature	2.43233	2.39605
embryo	T171_167	WT	embryo	cTEC	no_signature	1.31502	-0.158409
embryo	T171_168	WT	embryo	cTEC	no_signature	0.996459	-0.252677
embryo	T171_169	WT	embryo	early_progenitor	no_signature	3.11258	0.0448559
embryo	T171_170	WT	embryo	cTEC	no_signature	-2.09432	-1.55075
embryo	T171_171	WT	embryo	cTEC	no_signature	-0.382585	0.579789
embryo	T171_172	WT	embryo	early_progenitor	no_signature	1.92828	2.94458
embryo	T171_173	WT	embryo	unassigned	no_signature	-1.58603	-2.39234
embryo	T171_174	WT	embryo	early_progenitor	no_signature	2.7399	3.00337
embryo	T171_177	WT	embryo	cTEC	no_signature	-1.55681	2.08287
embryo	T171_178	WT	embryo	early_progenitor	no_signature	3.85768	1.66278
embryo	T171_179	WT	embryo	unassigned	no_signature	0.165909	-1.99387
embryo	T171_180	WT	embryo	early_progenitor	no_signature	3.55456	1.78736
embryo	T171_181	WT	embryo	postnatal_progenitor	no_signature	1.01361	-4.26156
embryo	T171_183	WT	embryo	unassigned	no_signature	-1.11179	-3.2076
embryo	T171_184	WT	embryo	cTEC	no_signature	2.14591	-0.00455523
embryo	T171_185	WT	embryo	early_progenitor	no_signature	0.986399	2.84205
embryo	T171_186	WT	embryo	early_progenitor	no_signature	3.6741	0.298294
embryo	T171_187	WT	embryo	cTEC	no_signature	-1.92832	0.419915
embryo	T171_188	WT	embryo	cTEC	no_signature	-2.52472	-0.612677
embryo	T171_189	WT	embryo	cTEC	no_signature	-3.11948	0.392829
embryo	T171_190	WT	embryo	early_progenitor	no_signature	1.70125	1.93108
embryo	T171_191	WT	embryo	cTEC	no_signature	-2.26818	-1.02225
embryo	T171_192	WT	embryo	early_progenitor	no_signature	1.73191	0.499061
embryo	T172_1	WT	embryo	cTEC	no_signature	-3.17881	-1.45657
embryo	T172_3	WT	embryo	cTEC	no_signature	-2.62044	-1.01522
embryo	T172_4	WT	embryo	cTEC	no_signature	-1.47804	-0.329802
embryo	T172_5	WT	embryo	unassigned	no_signature	0.782231	3.79591
embryo	T172_6	WT	embryo	early_progenitor	no_signature	0.854539	1.76524
embryo	T172_8	WT	embryo	early_progenitor	no_signature	3.40633	0.67987
embryo	T172_9	WT	embryo	early_progenitor	no_signature	3.72913	0.0117331
embryo	T172_10	WT	embryo	cTEC	no_signature	-2.05391	-0.413762
embryo	T172_11	WT	embryo	early_progenitor	no_signature	-1.68493	1.80636
embryo	T172_12	WT	embryo	early_progenitor	no_signature	2.86329	2.84133
embryo	T172_14	WT	embryo	postnatal_progenitor	no_signature	1.09807	-4.26978
embryo	T172_15	WT	embryo	unassigned	no_signature	-1.01413	-2.29566
embryo	T172_16	WT	embryo	cTEC	no_signature	-2.70068	-1.56363
embryo	T172_17	WT	embryo	cTEC	no_signature	-3.27973	-1.71318
embryo	T172_18	WT	embryo	cTEC	no_signature	-1.41029	1.23741
embryo	T172_20	WT	embryo	early_progenitor	no_signature	1.50942	1.53372
embryo	T172_21	WT	embryo	early_progenitor	no_signature	1.68724	1.99283
embryo	T172_23	WT	embryo	early_progenitor	no_signature	3.12308	2.52988
embryo	T172_24	WT	embryo	cTEC	no_signature	0.963597	0.27417
embryo	T172_25	WT	embryo	cTEC	no_signature	-2.30325	-0.0222232
embryo	T172_26	WT	embryo	early_progenitor	no_signature	0.293371	2.70696
embryo	T172_27	WT	embryo	unassigned	no_signature	-1.0817	-3.19919
embryo	T172_28	WT	embryo	early_progenitor	no_signature	0.687656	2.70106
embryo	T172_29	WT	embryo	early_progenitor	no_signature	2.76631	2.34
embryo	T172_30	WT	embryo	cTEC	no_signature	-0.493318	-0.828845
embryo	T172_31	WT	embryo	early_progenitor	no_signature	0.923886	1.22126
embryo	T172_33	WT	embryo	early_progenitor	no_signature	3.14052	2.60456
embryo	T172_34	WT	embryo	cTEC	no_signature	-1.48218	-0.438519
embryo	T172_35	WT	embryo	cTEC	no_signature	-1.19081	2.1957
embryo	T172_36	WT	embryo	cTEC	no_signature	-2.61479	1.00451
embryo	T172_37	WT	embryo	unassigned	no_signature	-0.636068	-1.91093
embryo	T172_38	WT	embryo	cTEC	no_signature	-1.69914	1.29277
embryo	T172_39	WT	embryo	cTEC	no_signature	-1.87698	0.67431
embryo	T172_42	WT	embryo	cTEC	no_signature	-2.88225	-0.0278346
embryo	T172_43	WT	embryo	cTEC	no_signature	-3.12097	-1.1816
embryo	T172_46	WT	embryo	early_progenitor	no_signature	3.18142	-0.276779
embryo	T172_47	WT	embryo	cTEC	no_signature	-0.320078	2.11438
embryo	T172_48	WT	embryo	early_progenitor	no_signature	3.29822	-0.153152
embryo	T172_49	WT	embryo	unassigned	no_signature	-1.41148	0.944173
embryo	T172_51	WT	embryo	cTEC	no_signature	-3.44421	-1.32648
embryo	T172_52	WT	embryo	postnatal_progenitor	no_signature	1.12799	-4.37251
embryo	T172_54	WT	embryo	early_progenitor	no_signature	3.16739	-0.0784933
embryo	T172_55	WT	embryo	early_progenitor	no_signature	2.47222	2.83556
embryo	T172_57	WT	embryo	cTEC	no_signature	-2.39541	0.565167
embryo	T172_58	WT	embryo	cTEC	no_signature	-3.02618	-0.432773
embryo	T172_59	WT	embryo	postnatal_progenitor	no_signature	0.686192	-4.19332
embryo	T172_60	WT	embryo	unassigned	no_signature	-0.743391	-3.31346
embryo	T172_61	WT	embryo	early_progenitor	no_signature	3.32092	-0.391996
embryo	T172_62	WT	embryo	postnatal_progenitor	no_signature	1.34775	-4.23738
embryo	T172_63	WT	embryo	cTEC	no_signature	-3.05323	-0.0983017
embryo	T172_64	WT	embryo	cTEC	no_signature	-0.634076	1.72186
embryo	T172_65	WT	embryo	cTEC	no_signature	-1.11283	1.51327
embryo	T172_66	WT	embryo	early_progenitor	no_signature	3.90987	1.52722
embryo	T172_67	WT	embryo	early_progenitor	no_signature	2.73754	1.3125
embryo	T172_68	WT	embryo	cTEC	no_signature	-2.40523	-1.69159
embryo	T172_69	WT	embryo	postnatal_progenitor	no_signature	0.882892	-3.87335
embryo	T172_70	WT	embryo	cTEC	no_signature	-2.03141	1.70671
embryo	T172_71	WT	embryo	early_progenitor	no_signature	3.24297	0.902037
embryo	T172_72	WT	embryo	cTEC	no_signature	-2.8859	-2.20148
embryo	T172_73	WT	embryo	cTEC	no_signature	0.210114	0.925773
embryo	T172_74	WT	embryo	early_progenitor	no_signature	1.35864	2.8055
embryo	T172_75	WT	embryo	early_progenitor	no_signature	3.95667	1.70305
embryo	T172_76	WT	embryo	early_progenitor	no_signature	3.24535	0.00477831
embryo	T172_77	WT	embryo	early_progenitor	no_signature	3.17764	1.32283
embryo	T172_78	WT	embryo	cTEC	no_signature	-2.15075	0.892158
embryo	T172_79	WT	embryo	early_progenitor	no_signature	-0.493821	2.0235
embryo	T172_80	WT	embryo	cTEC	no_signature	0.062133	0.236649
embryo	T172_81	WT	embryo	early_progenitor	no_signature	2.0431	2.3209
embryo	T172_82	WT	embryo	cTEC	no_signature	-2.21526	0.0455485
embryo	T172_83	WT	embryo	early_progenitor	no_signature	3.88948	1.60952
embryo	T172_84	WT	embryo	cTEC	no_signature	-1.8085	1.0229
embryo	T172_86	WT	embryo	postnatal_progenitor	no_signature	0.500473	-2.18963
embryo	T172_87	WT	embryo	cTEC	no_signature	-0.880461	-2.02205
embryo	T172_88	WT	embryo	postnatal_progenitor	no_signature	1.24453	-4.40083
embryo	T172_89	WT	embryo	cTEC	no_signature	0.730653	0.331693
embryo	T172_90	WT	embryo	early_progenitor	no_signature	3.46637	-0.0299784
embryo	T172_91	WT	embryo	cTEC	no_signature	-1.41756	2.10816
embryo	T172_92	WT	embryo	cTEC	no_signature	-2.42827	0.4031
embryo	T172_93	WT	embryo	early_progenitor	no_signature	-0.617809	2.74421
embryo	T172_94	WT	embryo	cTEC	no_signature	-1.18673	-0.377726
embryo	T172_95	WT	embryo	early_progenitor	no_signature	1.25511	2.62453
embryo	T172_96	WT	embryo	cTEC	no_signature	-1.1753	-1.1653
embryo	T173_97	WT	embryo	cTEC	no_signature	-1.35328	0.14682
embryo	T173_99	WT	embryo	cTEC	no_signature	-1.45203	0.55814
embryo	T173_100	WT	embryo	cTEC	no_signature	-2.6259	-0.747593
embryo	T173_101	WT	embryo	cTEC	no_signature	-2.62579	0.220837
embryo	T173_103	WT	embryo	cTEC	no_signature	0.270474	0.0748267
embryo	T173_104	WT	embryo	early_progenitor	no_signature	3.1615	-1.04642
embryo	T173_105	WT	embryo	cTEC	no_signature	-1.48596	-0.468732
embryo	T173_106	WT	embryo	cTEC	no_signature	-2.64663	-1.75921
embryo	T173_107	WT	embryo	unassigned	no_signature	-0.716602	-1.91634
embryo	T173_108	WT	embryo	cTEC	no_signature	-2.52931	-2.67556
embryo	T173_109	WT	embryo	early_progenitor	no_signature	2.54753	2.19138
embryo	T173_110	WT	embryo	cTEC	no_signature	-2.55935	-0.568407
embryo	T173_111	WT	embryo	early_progenitor	no_signature	3.61315	0.413757
embryo	T173_112	WT	embryo	unassigned	no_signature	-0.368368	-2.92513
embryo	T173_113	WT	embryo	cTEC	no_signature	-0.596289	2.05211
embryo	T173_114	WT	embryo	cTEC	no_signature	-2.77487	-2.2314
embryo	T173_115	WT	embryo	early_progenitor	no_signature	-0.0900084	2.01583
embryo	T173_116	WT	embryo	cTEC	no_signature	1.22331	-1.04606
embryo	T173_117	WT	embryo	cTEC	no_signature	-2.18993	1.77015
embryo	T173_118	WT	embryo	early_progenitor	no_signature	1.66439	2.16666
embryo	T173_119	WT	embryo	early_progenitor	no_signature	3.75766	2.01134
embryo	T173_120	WT	embryo	cTEC	no_signature	-3.14677	-0.476808
embryo	T173_121	WT	embryo	cTEC	no_signature	1.01483	0.158183
embryo	T173_122	WT	embryo	postnatal_progenitor	Aire-stage	0.812832	-3.89245
embryo	T173_123	WT	embryo	cTEC	no_signature	-2.25466	1.08261
embryo	T173_124	WT	embryo	cTEC	no_signature	-2.21368	-0.1152
embryo	T173_126	WT	embryo	early_progenitor	no_signature	3.18062	1.41501
embryo	T173_127	WT	embryo	cTEC	no_signature	-1.99516	1.11674
embryo	T173_128	WT	embryo	early_progenitor	no_signature	3.55003	0.920077
embryo	T173_129	WT	embryo	cTEC	no_signature	-1.52271	-1.08083
embryo	T173_130	WT	embryo	cTEC	no_signature	1.17141	-0.161414
embryo	T173_131	WT	embryo	cTEC	no_signature	-1.24564	-2.45163
embryo	T173_132	WT	embryo	cTEC	no_signature	0.00346694	-0.401326
embryo	T173_133	WT	embryo	cTEC	no_signature	-2.35978	0.482444
embryo	T173_135	WT	embryo	cTEC	no_signature	-1.43375	-1.47392
embryo	T173_136	WT	embryo	cTEC	no_signature	-2.6608	-2.49116
embryo	T173_137	WT	embryo	cTEC	no_signature	-0.405206	1.63909
embryo	T173_138	WT	embryo	cTEC	no_signature	-2.38933	-0.469258
embryo	T173_139	WT	embryo	unassigned	no_signature	-0.802417	-3.8202
embryo	T173_140	WT	embryo	cTEC	no_signature	-1.98558	1.41519
embryo	T173_141	WT	embryo	unassigned	no_signature	0.0289484	-3.26264
embryo	T173_142	WT	embryo	cTEC	no_signature	-2.45193	-2.5871
embryo	T173_144	WT	embryo	postnatal_progenitor	no_signature	0.703908	-2.81993
embryo	T173_145	WT	embryo	cTEC	no_signature	-0.772346	2.17012
embryo	T173_146	WT	embryo	early_progenitor	no_signature	3.65162	0.485158
embryo	T173_147	WT	embryo	postnatal_progenitor	no_signature	2.21341	1.31152
embryo	T173_148	WT	embryo	cTEC	no_signature	-0.164951	-0.417137
embryo	T173_149	WT	embryo	cTEC	no_signature	-3.57131	-1.49695
embryo	T173_150	WT	embryo	postnatal_progenitor	no_signature	1.01104	-4.54952
embryo	T173_151	WT	embryo	cTEC	no_signature	-1.53462	1.57058
embryo	T173_152	WT	embryo	cTEC	no_signature	-0.103552	-0.142389
embryo	T173_153	WT	embryo	cTEC	no_signature	-2.43117	0.871934
embryo	T173_154	WT	embryo	cTEC	no_signature	-2.18882	-0.0828964
embryo	T173_155	WT	embryo	unassigned	no_signature	-1.17935	-2.94224
embryo	T173_156	WT	embryo	early_progenitor	no_signature	3.43415	-0.212168
embryo	T173_157	WT	embryo	postnatal_progenitor	Aire-stage	1.0072	-4.67661
embryo	T173_158	WT	embryo	early_progenitor	no_signature	3.52983	2.62707
embryo	T173_160	WT	embryo	cTEC	no_signature	-2.16964	-1.68644
embryo	T173_162	WT	embryo	cTEC	no_signature	-1.68995	1.28561
embryo	T173_164	WT	embryo	early_progenitor	no_signature	-1.46556	-1.28614
embryo	T173_165	WT	embryo	early_progenitor	no_signature	1.03262	2.24257
embryo	T173_167	WT	embryo	unassigned	no_signature	-0.820436	-3.59576
embryo	T173_168	WT	embryo	cTEC	no_signature	-1.13472	1.09043
embryo	T173_169	WT	embryo	cTEC	no_signature	-2.22911	0.646216
embryo	T173_171	WT	embryo	early_progenitor	no_signature	3.42337	0.679389
embryo	T173_172	WT	embryo	cTEC	no_signature	0.29217	0.537423
embryo	T173_174	WT	embryo	cTEC	no_signature	-2.14508	0.710767
embryo	T173_175	WT	embryo	cTEC	no_signature	-2.2209	-0.55897
embryo	T173_176	WT	embryo	cTEC	no_signature	-1.66681	-2.04321
embryo	T173_177	WT	embryo	cTEC	no_signature	-2.47242	-0.958748
embryo	T173_178	WT	embryo	cTEC	no_signature	-1.95551	1.26444
embryo	T173_179	WT	embryo	cTEC	no_signature	-1.33358	-0.696532
embryo	T173_180	WT	embryo	cTEC	no_signature	0.644454	1.05195
embryo	T173_181	WT	embryo	cTEC	no_signature	-1.04261	2.086
embryo	T173_182	WT	embryo	cTEC	no_signature	-0.447887	2.26181
embryo	T173_184	WT	embryo	early_progenitor	no_signature	3.22654	0.995766
embryo	T173_185	WT	embryo	cTEC	no_signature	-1.641	-1.52346
embryo	T173_186	WT	embryo	early_progenitor	no_signature	0.0534622	2.39058
embryo	T173_187	WT	embryo	early_progenitor	no_signature	3.24814	2.81882
embryo	T173_188	WT	embryo	cTEC	no_signature	1.70665	1.74083
embryo	T173_189	WT	embryo	cTEC	no_signature	-1.93572	-1.22736
embryo	T173_190	WT	embryo	cTEC	no_signature	-2.31891	-1.23706
embryo	T173_191	WT	embryo	cTEC	no_signature	-0.618122	-2.64939
embryo	T173_192	WT	embryo	early_progenitor	no_signature	2.2958	2.21827
embryo	T174_1	WT	embryo	cTEC	no_signature	-2.16673	0.294687
embryo	T174_2	WT	embryo	early_progenitor	no_signature	0.943412	3.06412
embryo	T174_3	WT	embryo	unassigned	no_signature	0.157694	-3.8827
embryo	T174_5	WT	embryo	early_progenitor	no_signature	2.54973	1.62916
embryo	T174_7	WT	embryo	cTEC	no_signature	-1.90766	-0.754884
embryo	T174_8	WT	embryo	postnatal_progenitor	no_signature	0.312536	-3.08576
embryo	T174_9	WT	embryo	cTEC	no_signature	-1.86683	-2.36039
embryo	T174_10	WT	embryo	early_progenitor	no_signature	-0.585747	2.39623
embryo	T174_11	WT	embryo	cTEC	no_signature	-1.85397	0.119647
embryo	T174_12	WT	embryo	early_progenitor	no_signature	0.319997	2.52505
embryo	T174_14	WT	embryo	early_progenitor	no_signature	-0.789832	2.05172
embryo	T174_15	WT	embryo	early_progenitor	no_signature	3.40421	2.60309
embryo	T174_16	WT	embryo	cTEC	no_signature	2.3588	-1.07144
embryo	T174_18	WT	embryo	cTEC	no_signature	-1.67291	0.582032
embryo	T174_20	WT	embryo	cTEC	no_signature	-2.53022	-2.10624
embryo	T174_21	WT	embryo	cTEC	no_signature	-0.103409	-0.624514
embryo	T174_22	WT	embryo	early_progenitor	no_signature	1.88575	2.2275
embryo	T174_24	WT	embryo	postnatal_progenitor	no_signature	1.31081	-4.21671
embryo	T174_25	WT	embryo	cTEC	no_signature	-3.13531	-1.33301
embryo	T174_26	WT	embryo	early_progenitor	no_signature	1.01845	2.18997
embryo	T174_27	WT	embryo	cTEC	no_signature	-0.00960765	-0.728773
embryo	T174_28	WT	embryo	postnatal_progenitor	no_signature	0.886382	-3.86266
embryo	T174_29	WT	embryo	cTEC	no_signature	2.07517	-0.800203
embryo	T174_31	WT	embryo	cTEC	no_signature	-0.438707	-0.893018
embryo	T174_32	WT	embryo	cTEC	no_signature	-2.04209	-2.10857
embryo	T174_33	WT	embryo	cTEC	no_signature	-2.43264	1.25023
embryo	T174_34	WT	embryo	early_progenitor	no_signature	0.69808	1.38792
embryo	T174_35	WT	embryo	cTEC	no_signature	-1.88599	-1.41058
embryo	T174_36	WT	embryo	cTEC	no_signature	-2.49852	0.4643
embryo	T174_38	WT	embryo	early_progenitor	no_signature	2.57676	1.33139
embryo	T174_39	WT	embryo	early_progenitor	no_signature	3.12557	0.181498
embryo	T174_40	WT	embryo	early_progenitor	no_signature	3.28484	-0.954882
embryo	T174_41	WT	embryo	early_progenitor	no_signature	1.89959	1.17779
embryo	T174_42	WT	embryo	cTEC	no_signature	-1.4339	1.02499
embryo	T174_44	WT	embryo	early_progenitor	no_signature	3.7138	1.05961
embryo	T174_45	WT	embryo	cTEC	no_signature	-1.74644	-0.8275
embryo	T174_47	WT	embryo	cTEC	no_signature	-1.97122	1.22168
embryo	T174_48	WT	embryo	postnatal_progenitor	no_signature	0.747975	-3.65698
embryo	T174_49	WT	embryo	early_progenitor	no_signature	3.86899	1.32321
embryo	T174_50	WT	embryo	cTEC	no_signature	-2.90056	-0.869808
embryo	T174_51	WT	embryo	early_progenitor	no_signature	2.14364	-1.33373
embryo	T174_52	WT	embryo	cTEC	no_signature	-1.48865	-1.72658
embryo	T174_53	WT	embryo	cTEC	no_signature	-2.12833	0.772534
embryo	T174_54	WT	embryo	cTEC	no_signature	-0.760878	1.22172
embryo	T174_55	WT	embryo	cTEC	no_signature	-0.720164	1.55972
embryo	T174_56	WT	embryo	postnatal_progenitor	no_signature	2.83298	0.825235
embryo	T174_57	WT	embryo	early_progenitor	no_signature	2.09824	-0.821261
embryo	T174_58	WT	embryo	early_progenitor	no_signature	0.89717	1.5343
embryo	T174_59	WT	embryo	unassigned	no_signature	-0.781912	-3.66222
embryo	T174_60	WT	embryo	cTEC	no_signature	-1.76398	-2.11428
embryo	T174_61	WT	embryo	early_progenitor	no_signature	3.72971	2.24906
embryo	T174_62	WT	embryo	unassigned	no_signature	0.257944	-3.8692
embryo	T174_63	WT	embryo	early_progenitor	no_signature	2.44764	2.31335
embryo	T174_64	WT	embryo	early_progenitor	no_signature	3.32774	0.975662
embryo	T174_65	WT	embryo	early_progenitor	no_signature	3.38361	1.0521
embryo	T174_66	WT	embryo	cTEC	no_signature	-2.59226	0.303859
embryo	T174_67	WT	embryo	cTEC	no_signature	-3.27719	-1.34258
embryo	T174_68	WT	embryo	cTEC	no_signature	-2.49405	1.15619
embryo	T174_69	WT	embryo	early_progenitor	no_signature	3.962	1.79754
embryo	T174_70	WT	embryo	early_progenitor	no_signature	3.3153	2.67638
embryo	T174_71	WT	embryo	cTEC	no_signature	1.87653	-0.312401
embryo	T174_72	WT	embryo	early_progenitor	no_signature	-0.814073	2.49511
embryo	T174_73	WT	embryo	cTEC	no_signature	-2.10731	0.671803
embryo	T174_75	WT	embryo	cTEC	no_signature	-1.44478	-1.56547
embryo	T174_76	WT	embryo	early_progenitor	no_signature	0.720084	2.06945
embryo	T174_77	WT	embryo	early_progenitor	no_signature	2.5027	1.47112
embryo	T174_78	WT	embryo	postnatal_progenitor	no_signature	1.27898	-4.40864
embryo	T174_79	WT	embryo	early_progenitor	no_signature	3.6079	2.56649
embryo	T174_80	WT	embryo	cTEC	no_signature	-2.58013	-2.22911
embryo	T174_82	WT	embryo	early_progenitor	no_signature	3.18563	0.728688
embryo	T174_83	WT	embryo	cTEC	no_signature	-2.3401	0.0738196
embryo	T174_84	WT	embryo	early_progenitor	no_signature	2.1207	2.48614
embryo	T174_85	WT	embryo	early_progenitor	no_signature	1.80639	2.03642
embryo	T174_86	WT	embryo	cTEC	no_signature	0.818611	0.635131
embryo	T174_87	WT	embryo	early_progenitor	no_signature	3.83034	2.10782
embryo	T174_88	WT	embryo	cTEC	no_signature	-3.40085	-0.739007
embryo	T174_89	WT	embryo	cTEC	no_signature	-1.94601	1.36739
embryo	T174_90	WT	embryo	cTEC	no_signature	-3.49256	-1.65135
embryo	T174_91	WT	embryo	unassigned	no_signature	-0.480605	-3.32382
embryo	T174_92	WT	embryo	cTEC	no_signature	-3.47686	-0.910809
embryo	T174_93	WT	embryo	postnatal_progenitor	no_signature	1.38615	-4.51031
embryo	T174_94	WT	embryo	early_progenitor	no_signature	0.384454	2.91368
embryo	T174_95	WT	embryo	early_progenitor	no_signature	0.806222	1.32507
embryo	T174_96	WT	embryo	cTEC	no_signature	-3.37569	-1.85732
embryo	T175_97	WT	embryo	early_progenitor	no_signature	-0.79557	1.99726
embryo	T175_98	WT	embryo	cTEC	no_signature	-1.39825	2.08911
embryo	T175_99	WT	embryo	cTEC	no_signature	-2.64538	0.274054
embryo	T175_100	WT	embryo	unassigned	no_signature	-0.915787	-3.5368
embryo	T175_102	WT	embryo	early_progenitor	no_signature	3.21288	-0.119362
embryo	T175_103	WT	embryo	early_progenitor	no_signature	3.65009	-0.139933
embryo	T175_104	WT	embryo	cTEC	no_signature	-1.64397	1.37124
embryo	T175_105	WT	embryo	early_progenitor	no_signature	1.11686	2.78008
embryo	T175_106	WT	embryo	cTEC	no_signature	-1.30274	1.12929
embryo	T175_107	WT	embryo	early_progenitor	no_signature	0.800434	1.43998
embryo	T175_109	WT	embryo	cTEC	no_signature	-1.9123	-0.0941152
embryo	T175_110	WT	embryo	cTEC	no_signature	-0.33473	-1.12205
embryo	T175_111	WT	embryo	cTEC	no_signature	-1.08905	0.28604
embryo	T175_112	WT	embryo	cTEC	no_signature	0.049428	2.04339
embryo	T175_113	WT	embryo	cTEC	no_signature	-2.60552	0.341594
embryo	T175_114	WT	embryo	early_progenitor	no_signature	2.86335	2.28979
embryo	T175_115	WT	embryo	early_progenitor	no_signature	3.79876	1.73775
embryo	T175_117	WT	embryo	postnatal_progenitor	no_signature	-0.379071	-2.83086
embryo	T175_118	WT	embryo	cTEC	no_signature	-0.343329	1.36322
embryo	T175_119	WT	embryo	early_progenitor	no_signature	1.42237	2.89596
embryo	T175_120	WT	embryo	early_progenitor	no_signature	1.94364	2.84737
embryo	T175_121	WT	embryo	cTEC	no_signature	1.37464	0.411702
embryo	T175_122	WT	embryo	early_progenitor	no_signature	2.36568	-1.18504
embryo	T175_123	WT	embryo	cTEC	no_signature	-0.87374	2.20907
embryo	T175_126	WT	embryo	early_progenitor	no_signature	-0.518738	2.51078
embryo	T175_127	WT	embryo	cTEC	no_signature	-1.311	1.19733
embryo	T175_128	WT	embryo	postnatal_progenitor	no_signature	-0.0253265	-3.32358
embryo	T175_129	WT	embryo	early_progenitor	no_signature	2.88982	2.6457
embryo	T175_130	WT	embryo	unassigned	no_signature	-0.873826	-3.5557
embryo	T175_131	WT	embryo	early_progenitor	no_signature	3.39849	2.68065
embryo	T175_132	WT	embryo	early_progenitor	no_signature	3.4176	1.42397
embryo	T175_133	WT	embryo	cTEC	no_signature	-2.00415	0.510804
embryo	T175_134	WT	embryo	early_progenitor	no_signature	0.595588	2.92273
embryo	T175_135	WT	embryo	postnatal_progenitor	no_signature	0.477157	-3.07648
embryo	T175_136	WT	embryo	cTEC	no_signature	-1.30194	2.24754
embryo	T175_137	WT	embryo	postnatal_progenitor	Aire-stage	1.22761	-4.89278
embryo	T175_138	WT	embryo	early_progenitor	no_signature	3.76796	-0.0794412
embryo	T175_139	WT	embryo	early_progenitor	no_signature	1.07123	1.72418
embryo	T175_140	WT	embryo	early_progenitor	no_signature	3.47301	2.60508
embryo	T175_141	WT	embryo	cTEC	no_signature	-2.32467	1.29621
embryo	T175_142	WT	embryo	cTEC	no_signature	-1.97166	-1.33059
embryo	T175_143	WT	embryo	early_progenitor	no_signature	2.02626	1.4668
embryo	T175_145	WT	embryo	early_progenitor	no_signature	2.45448	2.70612
embryo	T175_146	WT	embryo	cTEC	no_signature	-0.709594	1.92008
embryo	T175_147	WT	embryo	early_progenitor	no_signature	2.22173	1.50114
embryo	T175_148	WT	embryo	cTEC	no_signature	-2.14985	-0.334021
embryo	T175_149	WT	embryo	cTEC	no_signature	-1.43003	-2.1289
embryo	T175_150	WT	embryo	cTEC	no_signature	-2.17706	1.19746
embryo	T175_151	WT	embryo	early_progenitor	no_signature	1.45878	2.82829
embryo	T175_152	WT	embryo	cTEC	no_signature	-3.47851	-0.770129
embryo	T175_153	WT	embryo	early_progenitor	no_signature	0.963097	2.68074
embryo	T175_154	WT	embryo	early_progenitor	no_signature	1.52346	2.60777
embryo	T175_155	WT	embryo	early_progenitor	no_signature	-0.214516	2.32993
embryo	T175_156	WT	embryo	early_progenitor	no_signature	3.56823	-0.477238
embryo	T175_157	WT	embryo	early_progenitor	no_signature	-0.0077852	2.52498
embryo	T175_158	WT	embryo	unassigned	no_signature	-0.0539743	-1.83368
embryo	T175_159	WT	embryo	unassigned	no_signature	-0.466268	-2.43895
embryo	T175_160	WT	embryo	early_progenitor	no_signature	3.29005	2.75409
embryo	T175_161	WT	embryo	early_progenitor	no_signature	3.93489	1.65036
embryo	T175_162	WT	embryo	cTEC	no_signature	-2.80515	-1.38251
embryo	T175_163	WT	embryo	early_progenitor	no_signature	-0.409212	2.43735
embryo	T175_164	WT	embryo	cTEC	no_signature	-1.79737	-0.374397
embryo	T175_165	WT	embryo	cTEC	no_signature	-1.91655	-0.68737
embryo	T175_166	WT	embryo	cTEC	no_signature	-2.24999	1.17142
embryo	T175_167	WT	embryo	cTEC	no_signature	-0.774033	0.496693
embryo	T175_168	WT	embryo	early_progenitor	no_signature	3.63824	1.94001
embryo	T175_169	WT	embryo	unassigned	no_signature	-1.16198	-2.52373
embryo	T175_170	WT	embryo	cTEC	no_signature	0.982191	0.687731
embryo	T175_171	WT	embryo	early_progenitor	no_signature	-0.710446	2.33227
embryo	T175_172	WT	embryo	cTEC	no_signature	-1.45406	-2.53953
embryo	T175_173	WT	embryo	early_progenitor	no_signature	1.66095	2.24247
embryo	T175_174	WT	embryo	cTEC	no_signature	1.53399	-0.0817886
embryo	T175_175	WT	embryo	postnatal_progenitor	no_signature	1.34029	-4.51551
embryo	T175_176	WT	embryo	unassigned	no_signature	-0.0513533	-1.83061
embryo	T175_177	WT	embryo	early_progenitor	no_signature	1.16129	2.03707
embryo	T175_179	WT	embryo	cTEC	no_signature	-2.10267	-0.405987
embryo	T175_181	WT	embryo	early_progenitor	no_signature	0.334371	2.9716
embryo	T175_182	WT	embryo	cTEC	no_signature	-2.83885	0.043716
embryo	T175_183	WT	embryo	postnatal_progenitor	no_signature	-0.0855327	1.3975
embryo	T175_185	WT	embryo	early_progenitor	no_signature	0.381373	2.65057
embryo	T175_186	WT	embryo	early_progenitor	no_signature	3.71948	-0.0660168
embryo	T175_187	WT	embryo	cTEC	no_signature	-2.14371	1.23939
embryo	T175_188	WT	embryo	unassigned	no_signature	-0.149328	-3.36793
embryo	T175_189	WT	embryo	postnatal_progenitor	no_signature	2.7745	1.07261
embryo	T175_191	WT	embryo	cTEC	no_signature	0.319058	1.37125
embryo	T175_192	WT	embryo	cTEC	no_signature	0.549082	1.35381
embryo	T232_2	WT	embryo	cTEC	no_signature	-1.38191	0.413218
embryo	T232_3	WT	embryo	cTEC	no_signature	-2.67045	-2.60906
embryo	T232_4	WT	embryo	cTEC	no_signature	-3.14572	0.516679
embryo	T232_6	WT	embryo	cTEC	no_signature	-2.17971	1.29738
embryo	T232_7	WT	embryo	cTEC	no_signature	-1.82193	-0.0471927
embryo	T232_8	WT	embryo	unassigned	no_signature	-0.774843	-2.18524
embryo	T232_9	WT	embryo	cTEC	no_signature	-1.06497	2.20061
embryo	T232_10	WT	embryo	early_progenitor	no_signature	0.59872	0.180405
embryo	T232_11	WT	embryo	postnatal_progenitor	Aire-stage	1.10654	-4.83515
embryo	T232_15	WT	embryo	early_progenitor	no_signature	3.19425	-0.0933885
embryo	T232_16	WT	embryo	cTEC	no_signature	-0.119818	0.210166
embryo	T232_17	WT	embryo	early_progenitor	no_signature	3.35931	1.66267
embryo	T232_19	WT	embryo	cTEC	no_signature	-0.215313	-0.236831
embryo	T232_20	WT	embryo	unassigned	no_signature	-0.926493	-2.5069
embryo	T232_21	WT	embryo	unassigned	no_signature	1.5941	-1.83133
embryo	T232_23	WT	embryo	cTEC	no_signature	-3.0676	-0.795304
embryo	T232_24	WT	embryo	postnatal_progenitor	no_signature	1.1043	-3.96559
embryo	T232_25	WT	embryo	early_progenitor	no_signature	3.80501	1.93959
embryo	T232_26	WT	embryo	early_progenitor	no_signature	3.79987	1.93933
embryo	T232_27	WT	embryo	early_progenitor	no_signature	3.13841	2.43187
embryo	T232_28	WT	embryo	early_progenitor	no_signature	-0.3271	2.52019
embryo	T232_29	WT	embryo	early_progenitor	no_signature	0.560975	2.6313
embryo	T232_30	WT	embryo	early_progenitor	no_signature	1.1503	2.85791
embryo	T232_31	WT	embryo	early_progenitor	no_signature	2.69251	-0.734845
embryo	T232_33	WT	embryo	early_progenitor	no_signature	3.38097	-0.281057
embryo	T232_34	WT	embryo	cTEC	no_signature	1.19422	-0.297993
embryo	T232_35	WT	embryo	early_progenitor	no_signature	1.9468	2.38017
embryo	T232_36	WT	embryo	postnatal_progenitor	Aire-stage	0.932192	-4.04757
embryo	T232_37	WT	embryo	cTEC	no_signature	0.622357	-0.532431
embryo	T232_38	WT	embryo	cTEC	no_signature	0.835694	0.445169
embryo	T232_39	WT	embryo	postnatal_progenitor	no_signature	0.835299	3.57233
embryo	T232_40	WT	embryo	cTEC	no_signature	-0.424912	-0.973242
embryo	T232_41	WT	embryo	cTEC	no_signature	-1.21931	2.38759
embryo	T232_42	WT	embryo	early_progenitor	no_signature	3.03866	2.2209
embryo	T232_45	WT	embryo	early_progenitor	no_signature	3.22001	1.31006
embryo	T232_46	WT	embryo	early_progenitor	no_signature	-0.583781	1.95598
embryo	T232_47	WT	embryo	early_progenitor	no_signature	3.63239	-0.0614306
embryo	T232_48	WT	embryo	early_progenitor	no_signature	-0.71592	2.49974
embryo	T232_49	WT	embryo	cTEC	no_signature	-2.15849	-0.725785
embryo	T232_50	WT	embryo	cTEC	no_signature	0.747071	0.833245
embryo	T232_52	WT	embryo	cTEC	no_signature	-2.03871	-1.15641
embryo	T232_53	WT	embryo	cTEC	no_signature	0.0746959	-0.85612
embryo	T232_54	WT	embryo	cTEC	no_signature	-1.15805	2.04428
embryo	T232_55	WT	embryo	cTEC	no_signature	-1.61949	1.70688
embryo	T232_56	WT	embryo	cTEC	no_signature	-2.47901	0.505693
embryo	T232_57	WT	embryo	unassigned	no_signature	-1.20807	-2.52558
embryo	T232_58	WT	embryo	postnatal_progenitor	no_signature	0.649274	-2.77336
embryo	T232_59	WT	embryo	postnatal_progenitor	no_signature	0.0134063	-4.05137
embryo	T232_60	WT	embryo	early_progenitor	no_signature	2.56558	2.14998
embryo	T232_61	WT	embryo	cTEC	no_signature	-1.27779	-2.3087
embryo	T232_62	WT	embryo	early_progenitor	no_signature	3.54389	1.95207
embryo	T232_64	WT	embryo	cTEC	no_signature	-1.70937	1.49545
embryo	T232_65	WT	embryo	early_progenitor	no_signature	3.05939	-0.345044
embryo	T232_67	WT	embryo	cTEC	no_signature	-2.71555	-1.56388
embryo	T232_69	WT	embryo	early_progenitor	no_signature	2.69661	1.79266
embryo	T232_70	WT	embryo	cTEC	no_signature	-3.40247	-1.65524
embryo	T232_71	WT	embryo	cTEC	no_signature	-2.99644	-0.584618
embryo	T232_72	WT	embryo	cTEC	no_signature	-2.70422	-0.971246
embryo	T232_73	WT	embryo	cTEC	no_signature	-2.85018	-0.0438708
embryo	T232_74	WT	embryo	cTEC	no_signature	-2.55985	-1.45784
embryo	T232_75	WT	embryo	cTEC	no_signature	-1.31327	2.215
embryo	T232_76	WT	embryo	early_progenitor	no_signature	3.02667	0.0368697
embryo	T232_77	WT	embryo	early_progenitor	no_signature	2.73716	1.19046
embryo	T232_78	WT	embryo	cTEC	no_signature	-0.882679	2.7191
embryo	T232_79	WT	embryo	unassigned	no_signature	-1.11796	-3.21908
embryo	T232_81	WT	embryo	cTEC	no_signature	-2.32889	-1.38759
embryo	T232_83	WT	embryo	postnatal_progenitor	Aire-stage	1.18059	-4.82514
embryo	T232_84	WT	embryo	cTEC	no_signature	1.29364	-0.311557
embryo	T232_87	WT	embryo	cTEC	no_signature	0.687198	0.748651
embryo	T232_88	WT	embryo	early_progenitor	no_signature	2.54731	1.39213
embryo	T232_89	WT	embryo	cTEC	no_signature	-2.89047	-0.271392
embryo	T232_90	WT	embryo	cTEC	no_signature	-1.49681	-2.34151
embryo	T232_91	WT	embryo	cTEC	no_signature	-2.16051	1.57545
embryo	T232_92	WT	embryo	cTEC	no_signature	-2.0365	-0.935956
embryo	T232_93	WT	embryo	cTEC	no_signature	-0.258181	1.82731
embryo	T232_94	WT	embryo	cTEC	no_signature	-1.68772	-1.4632
embryo	T232_95	WT	embryo	cTEC	no_signature	-1.82818	1.01053
embryo	T232_96	WT	embryo	unassigned	no_signature	-1.23975	-2.42501
embryo	T233_97	WT	embryo	early_progenitor	no_signature	3.18082	0.414261
embryo	T233_98	WT	embryo	early_progenitor	no_signature	0.750808	2.74667
embryo	T233_99	WT	embryo	early_progenitor	no_signature	3.66257	0.0858694
embryo	T233_101	WT	embryo	early_progenitor	no_signature	2.78351	0.486549
embryo	T233_103	WT	embryo	postnatal_progenitor	Aire-stage	0.956349	-4.71319
embryo	T233_104	WT	embryo	cTEC	no_signature	-1.59872	-1.71462
embryo	T233_105	WT	embryo	cTEC	no_signature	-1.87635	0.405644
embryo	T233_106	WT	embryo	cTEC	no_signature	-2.75661	-2.61753
embryo	T233_109	WT	embryo	cTEC	no_signature	-1.53306	0.718645
embryo	T233_110	WT	embryo	early_progenitor	no_signature	2.77665	2.20337
embryo	T233_111	WT	embryo	cTEC	no_signature	-0.435584	1.46513
embryo	T233_112	WT	embryo	early_progenitor	no_signature	3.57687	0.0818386
embryo	T233_113	WT	embryo	early_progenitor	no_signature	3.09624	0.943915
embryo	T233_114	WT	embryo	cTEC	no_signature	-1.21336	1.7205
embryo	T233_115	WT	embryo	early_progenitor	no_signature	1.88766	2.42652
embryo	T233_116	WT	embryo	cTEC	no_signature	-1.658	-2.16583
embryo	T233_118	WT	embryo	early_progenitor	no_signature	2.74984	2.77338
embryo	T233_119	WT	embryo	unassigned	no_signature	-0.804966	-2.86299
embryo	T233_121	WT	embryo	cTEC	no_signature	-2.94328	-0.251989
embryo	T233_122	WT	embryo	postnatal_progenitor	no_signature	1.06714	-4.25852
embryo	T233_123	WT	embryo	cTEC	no_signature	-2.19376	1.37533
embryo	T233_124	WT	embryo	cTEC	no_signature	0.660981	-0.0553543
embryo	T233_126	WT	embryo	cTEC	no_signature	0.0649748	-0.741669
embryo	T233_127	WT	embryo	cTEC	no_signature	-1.6457	-0.218634
embryo	T233_128	WT	embryo	unassigned	no_signature	-1.26165	-3.26444
embryo	T233_129	WT	embryo	early_progenitor	no_signature	1.54196	2.62489
embryo	T233_130	WT	embryo	cTEC	no_signature	-3.43904	-1.9279
embryo	T233_132	WT	embryo	cTEC	no_signature	1.90064	0.49173
embryo	T233_134	WT	embryo	early_progenitor	no_signature	0.291747	2.88412
embryo	T233_135	WT	embryo	cTEC	no_signature	-3.29967	-1.34002
embryo	T233_140	WT	embryo	postnatal_progenitor	no_signature	0.793917	-2.76718
embryo	T233_141	WT	embryo	early_progenitor	no_signature	0.453905	2.06758
embryo	T233_143	WT	embryo	cTEC	no_signature	-0.49344	2.37136
embryo	T233_144	WT	embryo	unassigned	no_signature	-0.485513	-3.65109
embryo	T233_145	WT	embryo	early_progenitor	no_signature	2.05484	2.54335
embryo	T233_147	WT	embryo	unassigned	no_signature	1.61409	-1.65942
embryo	T233_149	WT	embryo	postnatal_progenitor	no_signature	0.742408	-3.23356
embryo	T233_150	WT	embryo	postnatal_progenitor	Aire-stage	1.12321	-4.88167
embryo	T233_151	WT	embryo	cTEC	no_signature	-2.29699	-2.23416
embryo	T233_152	WT	embryo	early_progenitor	no_signature	0.873298	2.65176
embryo	T233_154	WT	embryo	postnatal_progenitor	no_signature	0.285814	-3.25411
embryo	T233_156	WT	embryo	cTEC	no_signature	0.889478	-0.335555
embryo	T233_157	WT	embryo	unassigned	no_signature	-0.313624	-3.20503
embryo	T233_160	WT	embryo	early_progenitor	no_signature	3.471	-0.306303
embryo	T233_161	WT	embryo	early_progenitor	no_signature	-2.17032	-1.83251
embryo	T233_162	WT	embryo	cTEC	no_signature	-1.88617	-1.97907
embryo	T233_163	WT	embryo	cTEC	no_signature	-1.1326	1.38815
embryo	T233_164	WT	embryo	cTEC	no_signature	-0.767928	-1.00483
embryo	T233_165	WT	embryo	early_progenitor	no_signature	2.82748	-0.790329
embryo	T233_166	WT	embryo	cTEC	no_signature	-2.57169	-1.61517
embryo	T233_168	WT	embryo	cTEC	no_signature	-1.07329	2.37889
embryo	T233_169	WT	embryo	cTEC	no_signature	-1.72943	0.129532
embryo	T233_170	WT	embryo	cTEC	no_signature	-1.40275	-0.506724
embryo	T233_171	WT	embryo	unassigned	no_signature	-0.52003	-3.45518
embryo	T233_175	WT	embryo	postnatal_progenitor	no_signature	1.15787	-4.30746
embryo	T233_176	WT	embryo	unassigned	no_signature	1.44355	-2.17279
embryo	T233_177	WT	embryo	early_progenitor	no_signature	2.99216	2.86409
embryo	T233_178	WT	embryo	cTEC	no_signature	-1.87653	0.151524
embryo	T233_179	WT	embryo	cTEC	no_signature	-1.63771	-0.228709
embryo	T233_180	WT	embryo	early_progenitor	no_signature	1.97322	2.82642
embryo	T233_181	WT	embryo	early_progenitor	no_signature	0.260788	2.53194
embryo	T233_182	WT	embryo	early_progenitor	no_signature	3.22188	0.460097
embryo	T233_184	WT	embryo	cTEC	no_signature	-1.51676	-2.12846
embryo	T233_185	WT	embryo	early_progenitor	no_signature	3.74106	-0.179459
embryo	T233_186	WT	embryo	cTEC	no_signature	-0.444407	-0.973971
embryo	T233_187	WT	embryo	early_progenitor	no_signature	2.76988	-0.940291
embryo	T233_189	WT	embryo	early_progenitor	no_signature	1.04046	1.72384
embryo	T233_190	WT	embryo	cTEC	no_signature	-1.78318	-0.180846
embryo	T233_191	WT	embryo	cTEC	no_signature	-0.175801	-0.904887
embryo	T233_192	WT	embryo	unassigned	no_signature	0.784261	3.81413
embryo	T234_1	WT	embryo	early_progenitor	no_signature	2.29623	-1.1993
embryo	T234_2	WT	embryo	early_progenitor	no_signature	2.82725	2.26428
embryo	T234_3	WT	embryo	early_progenitor	no_signature	3.5254	0.638477
embryo	T234_4	WT	embryo	early_progenitor	no_signature	2.4523	1.16336
embryo	T234_7	WT	embryo	cTEC	no_signature	-1.67289	0.442673
embryo	T234_8	WT	embryo	cTEC	no_signature	-1.18037	-2.51751
embryo	T234_9	WT	embryo	postnatal_progenitor	no_signature	0.847054	-2.97815
embryo	T234_12	WT	embryo	early_progenitor	no_signature	-0.160807	2.0978
embryo	T234_15	WT	embryo	early_progenitor	no_signature	1.24123	2.7792
embryo	T234_16	WT	embryo	postnatal_progenitor	Aire-stage	1.37979	-4.52817
embryo	T234_17	WT	embryo	postnatal_progenitor	no_signature	0.857422	-2.85965
embryo	T234_18	WT	embryo	early_progenitor	no_signature	1.47591	1.23472
embryo	T234_19	WT	embryo	cTEC	no_signature	-2.59076	-2.23782
embryo	T234_20	WT	embryo	cTEC	no_signature	1.50579	0.0406468
embryo	T234_21	WT	embryo	postnatal_progenitor	no_signature	-0.780792	-3.12233
embryo	T234_22	WT	embryo	cTEC	no_signature	-1.57357	-1.69429
embryo	T234_23	WT	embryo	cTEC	no_signature	-1.98084	-1.24414
embryo	T234_24	WT	embryo	cTEC	no_signature	0.354342	-0.631149
embryo	T234_25	WT	embryo	cTEC	no_signature	2.33095	-0.926921
embryo	T234_26	WT	embryo	early_progenitor	no_signature	-1.07247	1.81094
embryo	T234_27	WT	embryo	early_progenitor	no_signature	3.72923	-0.0696958
embryo	T234_28	WT	embryo	early_progenitor	no_signature	3.60235	1.72322
embryo	T234_30	WT	embryo	cTEC	no_signature	0.370615	-0.527287
embryo	T234_31	WT	embryo	cTEC	no_signature	-1.60993	0.118394
embryo	T234_32	WT	embryo	cTEC	no_signature	-1.22749	1.9006
embryo	T234_33	WT	embryo	cTEC	no_signature	-0.947826	1.13194
embryo	T234_34	WT	embryo	cTEC	no_signature	-1.75537	-2.08067
embryo	T234_35	WT	embryo	postnatal_progenitor	no_signature	0.821754	-2.79186
embryo	T234_36	WT	embryo	unassigned	no_signature	3.04398	-0.757016
embryo	T234_37	WT	embryo	unassigned	no_signature	-1.17112	-3.11622
embryo	T234_38	WT	embryo	postnatal_progenitor	Aire-stage	1.23895	-4.39979
embryo	T234_40	WT	embryo	early_progenitor	no_signature	1.81249	2.95405
embryo	T234_41	WT	embryo	postnatal_progenitor	no_signature	-0.339552	-2.80762
embryo	T234_42	WT	embryo	cTEC	no_signature	-0.889031	-0.5659
embryo	T234_43	WT	embryo	early_progenitor	no_signature	0.355313	2.2847
embryo	T234_44	WT	embryo	cTEC	no_signature	0.117255	-0.817328
embryo	T234_45	WT	embryo	cTEC	no_signature	-0.485566	-1.05773
embryo	T234_47	WT	embryo	cTEC	no_signature	-1.71296	-2.84666
embryo	T234_48	WT	embryo	cTEC	no_signature	-2.09095	1.54121
embryo	T234_49	WT	embryo	cTEC	no_signature	-1.28977	2.10469
embryo	T234_50	WT	embryo	unassigned	no_signature	-0.810341	-2.88591
embryo	T234_51	WT	embryo	early_progenitor	no_signature	2.59467	2.88242
embryo	T234_53	WT	embryo	cTEC	no_signature	-2.92501	-2.45977
embryo	T234_54	WT	embryo	early_progenitor	no_signature	1.34318	2.80309
embryo	T234_55	WT	embryo	unassigned	no_signature	0.914644	3.53087
embryo	T234_56	WT	embryo	cTEC	no_signature	-0.15315	-0.414264
embryo	T234_57	WT	embryo	postnatal_progenitor	Aire-stage	1.31238	-4.44737
embryo	T234_58	WT	embryo	cTEC	no_signature	-1.12991	-0.0479032
embryo	T234_59	WT	embryo	cTEC	no_signature	-2.15023	-2.17864
embryo	T234_60	WT	embryo	early_progenitor	no_signature	-0.750431	2.34574
embryo	T234_61	WT	embryo	cTEC	no_signature	-1.41259	1.56217
embryo	T234_62	WT	embryo	cTEC	no_signature	-3.31703	-1.19081
embryo	T234_63	WT	embryo	cTEC	no_signature	-2.53951	-1.20936
embryo	T234_64	WT	embryo	early_progenitor	no_signature	3.69087	-0.11638
embryo	T234_65	WT	embryo	cTEC	no_signature	-1.29643	0.0817141
embryo	T234_67	WT	embryo	early_progenitor	no_signature	0.704707	3.11182
embryo	T234_68	WT	embryo	early_progenitor	no_signature	3.25347	-0.959047
embryo	T234_70	WT	embryo	early_progenitor	no_signature	-0.464182	2.55965
embryo	T234_71	WT	embryo	unassigned	no_signature	-1.14361	-3.14273
embryo	T234_72	WT	embryo	cTEC	no_signature	-0.858919	2.07507
embryo	T234_73	WT	embryo	cTEC	no_signature	-1.63025	0.0943994
embryo	T234_76	WT	embryo	early_progenitor	no_signature	3.58372	-0.300945
embryo	T234_77	WT	embryo	cTEC	no_signature	-3.31568	-1.93805
embryo	T234_78	WT	embryo	cTEC	no_signature	-2.78846	0.270765
embryo	T234_79	WT	embryo	early_progenitor	no_signature	2.24468	1.89637
embryo	T234_80	WT	embryo	cTEC	no_signature	-2.4722	-2.02933
embryo	T234_83	WT	embryo	cTEC	no_signature	-2.20021	-1.14983
embryo	T234_84	WT	embryo	cTEC	no_signature	-2.1199	-2.15783
embryo	T234_85	WT	embryo	cTEC	no_signature	-1.83911	-2.02241
embryo	T234_86	WT	embryo	early_progenitor	no_signature	0.730187	2.21093
embryo	T234_87	WT	embryo	cTEC	no_signature	-2.32788	-1.81962
embryo	T234_88	WT	embryo	cTEC	no_signature	-1.44511	0.571428
embryo	T234_89	WT	embryo	cTEC	no_signature	0.930524	0.246687
embryo	T234_90	WT	embryo	cTEC	no_signature	-2.01265	0.886243
embryo	T234_91	WT	embryo	cTEC	no_signature	-1.41515	1.66979
embryo	T234_92	WT	embryo	cTEC	no_signature	0.078216	-0.0279752
embryo	T234_93	WT	embryo	early_progenitor	no_signature	1.12523	1.76903
embryo	T234_94	WT	embryo	early_progenitor	no_signature	3.28024	1.65741
embryo	T234_95	WT	embryo	early_progenitor	no_signature	2.87516	1.01429
embryo	T234_96	WT	embryo	cTEC	no_signature	2.24728	2.33223
embryo	T235_97	WT	embryo	cTEC	no_signature	-0.992249	-1.36709
embryo	T235_98	WT	embryo	early_progenitor	no_signature	2.72975	-0.777268
embryo	T235_100	WT	embryo	postnatal_progenitor	no_signature	0.713945	-2.86261
embryo	T235_101	WT	embryo	cTEC	no_signature	-1.35412	-0.125948
embryo	T235_102	WT	embryo	early_progenitor	no_signature	-0.985016	-1.55682
embryo	T235_103	WT	embryo	cTEC	no_signature	-2.48669	-1.44774
embryo	T235_104	WT	embryo	cTEC	no_signature	-1.9238	0.268871
embryo	T235_105	WT	embryo	cTEC	no_signature	-1.52285	-2.19161
embryo	T235_107	WT	embryo	cTEC	no_signature	-0.777523	-1.64303
embryo	T235_108	WT	embryo	early_progenitor	no_signature	3.69338	0.262942
embryo	T235_110	WT	embryo	cTEC	no_signature	-1.21466	0.177389
embryo	T235_111	WT	embryo	early_progenitor	no_signature	0.64219	1.86937
embryo	T235_112	WT	embryo	unassigned	no_signature	-0.808292	-3.7723
embryo	T235_114	WT	embryo	early_progenitor	no_signature	0.576546	3.00563
embryo	T235_115	WT	embryo	early_progenitor	no_signature	3.16239	-0.285707
embryo	T235_116	WT	embryo	early_progenitor	no_signature	2.58425	1.30563
embryo	T235_117	WT	embryo	cTEC	no_signature	-1.21939	2.08234
embryo	T235_118	WT	embryo	early_progenitor	no_signature	1.15503	2.38653
embryo	T235_119	WT	embryo	unassigned	no_signature	-0.995595	-3.09513
embryo	T235_120	WT	embryo	cTEC	no_signature	-2.19187	-1.97994
embryo	T235_121	WT	embryo	unassigned	no_signature	-1.02511	-2.99717
embryo	T235_122	WT	embryo	early_progenitor	no_signature	-0.587757	2.83607
embryo	T235_124	WT	embryo	cTEC	no_signature	-3.28951	-1.74977
embryo	T235_125	WT	embryo	postnatal_progenitor	no_signature	1.30247	-4.49366
embryo	T235_126	WT	embryo	early_progenitor	no_signature	2.70514	-0.481533
embryo	T235_127	WT	embryo	cTEC	no_signature	-0.587291	1.00328
embryo	T235_128	WT	embryo	cTEC	no_signature	-2.24768	-1.65468
embryo	T235_129	WT	embryo	cTEC	no_signature	-3.09417	-2.15111
embryo	T235_130	WT	embryo	cTEC	no_signature	1.72443	-0.418365
embryo	T235_132	WT	embryo	early_progenitor	no_signature	0.186881	2.38674
embryo	T235_133	WT	embryo	cTEC	no_signature	-2.60697	-1.30737
embryo	T235_134	WT	embryo	postnatal_progenitor	Aire-stage	0.984447	-4.52438
embryo	T235_135	WT	embryo	cTEC	no_signature	-1.06746	2.00353
embryo	T235_136	WT	embryo	cTEC	no_signature	-2.51486	-0.945734
embryo	T235_137	WT	embryo	early_progenitor	no_signature	2.50561	2.77801
embryo	T235_138	WT	embryo	cTEC	no_signature	-3.17338	-2.26986
embryo	T235_139	WT	embryo	cTEC	no_signature	-1.43964	0.858842
embryo	T235_140	WT	embryo	cTEC	no_signature	-3.24791	-0.439437
embryo	T235_141	WT	embryo	cTEC	no_signature	-3.04106	-1.67993
embryo	T235_142	WT	embryo	cTEC	no_signature	-0.957734	-0.490087
embryo	T235_143	WT	embryo	cTEC	no_signature	-3.11497	-0.946872
embryo	T235_144	WT	embryo	cTEC	no_signature	-1.69741	-2.47297
embryo	T235_145	WT	embryo	cTEC	no_signature	-3.19128	-1.90004
embryo	T235_146	WT	embryo	unassigned	no_signature	-2.11033	-2.76214
embryo	T235_148	WT	embryo	cTEC	no_signature	0.247797	-0.688638
embryo	T235_149	WT	embryo	early_progenitor	no_signature	2.8306	1.55679
embryo	T235_150	WT	embryo	early_progenitor	no_signature	0.242892	-0.693038
embryo	T235_151	WT	embryo	cTEC	no_signature	0.976809	-0.138574
embryo	T235_152	WT	embryo	early_progenitor	no_signature	2.27705	-1.19563
embryo	T235_153	WT	embryo	postnatal_progenitor	no_signature	0.667389	-3.2065
embryo	T235_154	WT	embryo	cTEC	no_signature	-0.405312	1.08623
embryo	T235_155	WT	embryo	cTEC	no_signature	-0.115027	-0.570447
embryo	T235_156	WT	embryo	cTEC	no_signature	-2.32609	-2.09455
embryo	T235_157	WT	embryo	cTEC	no_signature	1.89865	-0.209089
embryo	T235_158	WT	embryo	cTEC	no_signature	-1.1148	-0.292507
embryo	T235_160	WT	embryo	cTEC	no_signature	-2.74899	-1.58216
embryo	T235_161	WT	embryo	early_progenitor	no_signature	0.734992	2.81538
embryo	T235_162	WT	embryo	cTEC	no_signature	-0.558085	0.928861
embryo	T235_163	WT	embryo	cTEC	no_signature	-2.46166	-2.28963
embryo	T235_164	WT	embryo	cTEC	no_signature	3.59263	0.283235
embryo	T235_165	WT	embryo	cTEC	no_signature	-1.06816	1.5537
embryo	T235_166	WT	embryo	early_progenitor	no_signature	0.600275	2.08898
embryo	T235_167	WT	embryo	cTEC	no_signature	-2.86484	-1.30748
embryo	T235_168	WT	embryo	unassigned	no_signature	-1.01062	-3.1621
embryo	T235_169	WT	embryo	cTEC	no_signature	-0.791802	-0.415227
embryo	T235_170	WT	embryo	cTEC	no_signature	-0.778058	1.35071
embryo	T235_171	WT	embryo	cTEC	no_signature	-2.45136	-0.997506
embryo	T235_172	WT	embryo	cTEC	no_signature	1.04157	0.824074
embryo	T235_173	WT	embryo	cTEC	no_signature	1.04222	-0.00973365
embryo	T235_174	WT	embryo	cTEC	no_signature	-1.0127	-0.155914
embryo	T235_175	WT	embryo	cTEC	no_signature	1.1643	-0.341135
embryo	T235_176	WT	embryo	cTEC	no_signature	0.601134	0.43072
embryo	T235_177	WT	embryo	cTEC	no_signature	0.629046	0.783182
embryo	T235_178	WT	embryo	cTEC	no_signature	-2.4709	-0.553508
embryo	T235_180	WT	embryo	cTEC	no_signature	-1.85429	0.671731
embryo	T235_181	WT	embryo	early_progenitor	no_signature	0.915153	1.87063
embryo	T235_182	WT	embryo	cTEC	no_signature	-2.68727	-1.09317
embryo	T235_183	WT	embryo	unassigned	no_signature	1.4481	-1.47137
embryo	T235_184	WT	embryo	early_progenitor	no_signature	0.28015	2.54833
embryo	T235_185	WT	embryo	early_progenitor	no_signature	0.289329	2.94825
embryo	T235_186	WT	embryo	cTEC	no_signature	0.0213691	0.45722
embryo	T235_188	WT	embryo	cTEC	no_signature	-0.960247	0.455426
embryo	T235_189	WT	embryo	cTEC	no_signature	-3.22256	-1.1065
embryo	T235_190	WT	embryo	cTEC	no_signature	1.26704	-0.234033
embryo	T235_192	WT	embryo	early_progenitor	no_signature	2.32618	3.13326
embryo	T29_1	WT	embryo	early_progenitor	no_signature	2.70664	1.76321
embryo	T29_2	WT	embryo	cTEC	no_signature	-1.85346	-2.72263
embryo	T29_3	WT	embryo	cTEC	no_signature	0.918666	2.01228
embryo	T29_4	WT	embryo	postnatal_progenitor	no_signature	0.792114	-4.10778
embryo	T29_7	WT	embryo	early_progenitor	no_signature	0.871593	2.36866
embryo	T29_8	WT	embryo	early_progenitor	no_signature	3.02909	1.28472
embryo	T29_9	WT	embryo	cTEC	no_signature	-1.73169	-2.74924
embryo	T29_12	WT	embryo	cTEC	no_signature	-2.02262	-0.349262
embryo	T29_15	WT	embryo	early_progenitor	no_signature	3.61126	0.430813
embryo	T29_16	WT	embryo	early_progenitor	no_signature	3.17462	2.34584
embryo	T29_17	WT	embryo	early_progenitor	no_signature	1.84618	-1.58598
embryo	T29_19	WT	embryo	unassigned	no_signature	-0.138637	-1.8584
embryo	T29_21	WT	embryo	unassigned	no_signature	1.46506	-2.1282
embryo	T29_22	WT	embryo	cTEC	no_signature	0.437493	1.29602
embryo	T29_23	WT	embryo	cTEC	no_signature	-2.55417	0.103936
embryo	T29_24	WT	embryo	early_progenitor	no_signature	-0.745164	2.34953
embryo	T29_25	WT	embryo	postnatal_progenitor	Aire-stage	0.984449	-4.60873
embryo	T29_27	WT	embryo	postnatal_progenitor	no_signature	0.960995	-4.00262
embryo	T29_28	WT	embryo	cTEC	no_signature	-1.7606	0.978193
embryo	T29_29	WT	embryo	early_progenitor	no_signature	1.21829	1.97683
embryo	T29_30	WT	embryo	early_progenitor	no_signature	-0.340017	2.23698
embryo	T29_34	WT	embryo	cTEC	no_signature	-2.87212	-0.708115
embryo	T29_36	WT	embryo	unassigned	no_signature	-0.774186	-3.59576
embryo	T29_37	WT	embryo	cTEC	no_signature	-2.85334	-0.608807
embryo	T29_39	WT	embryo	unassigned	no_signature	-1.03996	-3.29804
embryo	T29_40	WT	embryo	cTEC	no_signature	-3.20773	-1.71996
embryo	T29_42	WT	embryo	early_progenitor	no_signature	-0.0205413	2.0346
embryo	T29_45	WT	embryo	cTEC	no_signature	-1.71007	-0.931017
embryo	T29_46	WT	embryo	cTEC	no_signature	-1.85264	-2.02182
embryo	T29_47	WT	embryo	cTEC	no_signature	-1.11105	0.219689
embryo	T29_48	WT	embryo	cTEC	no_signature	-1.30235	0.446857
embryo	T29_49	WT	embryo	early_progenitor	no_signature	3.8639	1.62917
embryo	T29_50	WT	embryo	postnatal_progenitor	no_signature	0.961551	-3.60014
embryo	T29_52	WT	embryo	cTEC	no_signature	-2.07591	0.804427
embryo	T29_53	WT	embryo	early_progenitor	no_signature	3.16815	2.23931
embryo	T29_54	WT	embryo	cTEC	no_signature	1.74358	-1.16168
embryo	T29_57	WT	embryo	postnatal_progenitor	no_signature	1.00194	-4.13025
embryo	T29_58	WT	embryo	postnatal_progenitor	Aire-stage	1.20852	-4.905
embryo	T29_60	WT	embryo	cTEC	no_signature	2.13978	-0.0653468
embryo	T29_61	WT	embryo	cTEC	no_signature	1.16717	0.773347
embryo	T29_62	WT	embryo	unassigned	no_signature	1.78427	-1.78859
embryo	T29_63	WT	embryo	cTEC	no_signature	-1.46166	-2.36057
embryo	T29_65	WT	embryo	early_progenitor	no_signature	3.96774	1.61255
embryo	T29_66	WT	embryo	cTEC	no_signature	-1.66289	-1.60705
embryo	T29_68	WT	embryo	cTEC	no_signature	-0.96303	0.625201
embryo	T29_70	WT	embryo	cTEC	no_signature	-3.12398	-1.57359
embryo	T29_72	WT	embryo	early_progenitor	no_signature	3.34629	0.994894
embryo	T29_75	WT	embryo	unassigned	no_signature	0.841629	3.83653
embryo	T29_76	WT	embryo	early_progenitor	no_signature	3.2879	2.64175
embryo	T29_77	WT	embryo	cTEC	no_signature	-0.186724	0.144318
embryo	T29_79	WT	embryo	early_progenitor	no_signature	3.58485	1.76192
embryo	T29_80	WT	embryo	unassigned	no_signature	-0.649885	-3.51649
embryo	T29_83	WT	embryo	cTEC	no_signature	-2.10602	0.246219
embryo	T29_84	WT	embryo	cTEC	no_signature	0.920642	1.90723
embryo	T29_85	WT	embryo	unassigned	no_signature	-1.45757	0.910409
embryo	T29_86	WT	embryo	early_progenitor	no_signature	3.49643	0.511628
embryo	T29_87	WT	embryo	early_progenitor	no_signature	1.79989	1.88106
embryo	T29_88	WT	embryo	postnatal_progenitor	Aire-stage	1.32806	-4.55027
embryo	T29_90	WT	embryo	postnatal_progenitor	no_signature	0.758524	-3.65551
embryo	T29_91	WT	embryo	cTEC	no_signature	-1.04239	0.617365
embryo	T29_92	WT	embryo	unassigned	no_signature	-0.229011	-1.88046
embryo	T29_93	WT	embryo	cTEC	no_signature	-1.61924	-0.371305
embryo	T29_94	WT	embryo	unassigned	no_signature	-1.13984	-2.54711
embryo	T29_95	WT	embryo	cTEC	no_signature	-1.88179	0.460643
embryo	T29_96	WT	embryo	postnatal_progenitor	no_signature	0.896434	-2.87015
embryo	T30_97	WT	embryo	cTEC	no_signature	0.201736	1.31261
embryo	T30_98	WT	embryo	cTEC	no_signature	-0.234651	1.18808
embryo	T30_100	WT	embryo	cTEC	no_signature	1.7065	1.27822
embryo	T30_101	WT	embryo	cTEC	no_signature	-2.33869	-1.41035
embryo	T30_103	WT	embryo	early_progenitor	no_signature	2.90353	1.13397
embryo	T30_104	WT	embryo	cTEC	no_signature	-3.35071	-0.960271
embryo	T30_105	WT	embryo	early_progenitor	no_signature	3.51073	-0.124164
embryo	T30_108	WT	embryo	cTEC	no_signature	1.60292	1.00324
embryo	T30_109	WT	embryo	early_progenitor	no_signature	3.26416	2.04487
embryo	T30_110	WT	embryo	cTEC	no_signature	0.00343254	0.932432
embryo	T30_111	WT	embryo	early_progenitor	no_signature	3.10128	0.391576
embryo	T30_112	WT	embryo	cTEC	no_signature	-0.924211	-2.17636
embryo	T30_113	WT	embryo	cTEC	no_signature	0.0612986	1.23126
embryo	T30_115	WT	embryo	early_progenitor	no_signature	2.68301	-0.129719
embryo	T30_116	WT	embryo	early_progenitor	no_signature	0.986607	2.26932
embryo	T30_118	WT	embryo	unassigned	no_signature	-0.749322	-3.83353
embryo	T30_119	WT	embryo	early_progenitor	no_signature	3.46458	0.57797
embryo	T30_120	WT	embryo	unassigned	no_signature	-0.365862	-1.99542
embryo	T30_121	WT	embryo	cTEC	no_signature	-1.38318	-0.451568
embryo	T30_122	WT	embryo	unassigned	no_signature	-1.41203	-2.86531
embryo	T30_123	WT	embryo	cTEC	no_signature	-1.70043	-1.31135
embryo	T30_124	WT	embryo	postnatal_progenitor	no_signature	1.02952	-3.63375
embryo	T30_125	WT	embryo	cTEC	no_signature	-1.9717	-0.178376
embryo	T30_126	WT	embryo	postnatal_progenitor	no_signature	0.910395	-2.83138
embryo	T30_127	WT	embryo	cTEC	no_signature	-1.34272	-1.48916
embryo	T30_128	WT	embryo	cTEC	no_signature	-3.55082	-1.34896
embryo	T30_129	WT	embryo	cTEC	no_signature	-3.15624	-1.80983
embryo	T30_130	WT	embryo	early_progenitor	no_signature	0.754973	2.01016
embryo	T30_131	WT	embryo	cTEC	no_signature	-2.64664	-0.778012
embryo	T30_132	WT	embryo	postnatal_progenitor	Aire-stage	1.21675	-4.65312
embryo	T30_133	WT	embryo	cTEC	no_signature	-0.599121	1.05467
embryo	T30_134	WT	embryo	cTEC	no_signature	-3.48507	-1.11398
embryo	T30_135	WT	embryo	cTEC	no_signature	-3.0975	-1.60121
embryo	T30_136	WT	embryo	cTEC	no_signature	-2.81805	-1.58582
embryo	T30_138	WT	embryo	cTEC	no_signature	-0.233365	2.34436
embryo	T30_139	WT	embryo	cTEC	no_signature	-1.98929	-0.891022
embryo	T30_141	WT	embryo	cTEC	no_signature	-3.4937	-1.10621
embryo	T30_142	WT	embryo	early_progenitor	no_signature	0.887994	1.78624
embryo	T30_143	WT	embryo	cTEC	no_signature	-2.77392	-1.08582
embryo	T30_144	WT	embryo	early_progenitor	no_signature	3.39733	0.274183
embryo	T30_145	WT	embryo	cTEC	no_signature	-0.571326	0.522232
embryo	T30_146	WT	embryo	early_progenitor	no_signature	3.08857	-0.840157
embryo	T30_147	WT	embryo	cTEC	no_signature	0.148319	0.885343
embryo	T30_148	WT	embryo	unassigned	no_signature	-0.380424	-3.26778
embryo	T30_149	WT	embryo	early_progenitor	no_signature	0.900994	1.48287
embryo	T30_150	WT	embryo	postnatal_progenitor	no_signature	1.20751	-4.28323
embryo	T30_152	WT	embryo	unassigned	no_signature	-1.27292	-3.30779
embryo	T30_154	WT	embryo	cTEC	no_signature	-2.82917	0.088511
embryo	T30_155	WT	embryo	cTEC	no_signature	-0.0905119	0.991172
embryo	T30_157	WT	embryo	cTEC	no_signature	-2.77327	-1.91077
embryo	T30_158	WT	embryo	cTEC	no_signature	-0.263609	1.19048
embryo	T30_159	WT	embryo	early_progenitor	no_signature	3.92979	1.69037
embryo	T30_160	WT	embryo	early_progenitor	no_signature	0.558794	1.61241
embryo	T30_161	WT	embryo	cTEC	no_signature	-2.52753	-1.78789
embryo	T30_162	WT	embryo	postnatal_progenitor	Aire-stage	1.07544	-4.78837
embryo	T30_163	WT	embryo	postnatal_progenitor	no_signature	0.148281	-4.12378
embryo	T30_164	WT	embryo	cTEC	no_signature	-2.2969	-1.893
embryo	T30_165	WT	embryo	cTEC	no_signature	-0.2137	1.46769
embryo	T30_166	WT	embryo	cTEC	no_signature	-1.45393	0.543482
embryo	T30_167	WT	embryo	cTEC	no_signature	-2.67949	-2.26731
embryo	T30_168	WT	embryo	cTEC	no_signature	-0.621045	1.23095
embryo	T30_169	WT	embryo	early_progenitor	no_signature	2.74351	-0.376292
embryo	T30_170	WT	embryo	postnatal_progenitor	no_signature	0.96763	-3.75263
embryo	T30_171	WT	embryo	early_progenitor	no_signature	3.17912	0.415203
embryo	T30_172	WT	embryo	cTEC	no_signature	-1.34661	0.240966
embryo	T30_173	WT	embryo	cTEC	no_signature	-1.37932	0.193999
embryo	T30_174	WT	embryo	cTEC	no_signature	-0.714368	-0.536414
embryo	T30_175	WT	embryo	cTEC	no_signature	-0.139093	1.12309
embryo	T30_177	WT	embryo	postnatal_progenitor	Aire-stage	0.649841	-4.26609
embryo	T30_178	WT	embryo	cTEC	no_signature	1.31819	0.922867
embryo	T30_179	WT	embryo	early_progenitor	no_signature	3.2328	-0.383808
embryo	T30_180	WT	embryo	cTEC	no_signature	1.30291	0.703452
embryo	T30_181	WT	embryo	early_progenitor	no_signature	3.5486	2.22295
embryo	T30_182	WT	embryo	cTEC	no_signature	-1.84752	-1.34461
embryo	T30_183	WT	embryo	postnatal_progenitor	no_signature	1.02357	-3.60053
embryo	T30_185	WT	embryo	cTEC	no_signature	0.141043	0.746158
embryo	T30_186	WT	embryo	cTEC	no_signature	-0.557461	0.890829
embryo	T30_188	WT	embryo	cTEC	no_signature	-2.53702	-0.944238
embryo	T30_191	WT	embryo	postnatal_progenitor	Aire-stage	1.29091	-4.53491
embryo	T30_192	WT	embryo	cTEC	no_signature	-1.47673	0.540943
embryo	T31_1	WT	embryo	cTEC	no_signature	-2.27619	-0.51407
embryo	T31_2	WT	embryo	early_progenitor	no_signature	2.20508	1.752
embryo	T31_3	WT	embryo	cTEC	no_signature	-2.60728	-1.95665
embryo	T31_4	WT	embryo	cTEC	no_signature	-1.38314	-0.843427
embryo	T31_6	WT	embryo	cTEC	no_signature	-2.53196	-1.70413
embryo	T31_7	WT	embryo	cTEC	no_signature	-0.517987	0.0122927
embryo	T31_8	WT	embryo	cTEC	no_signature	-2.8618	-1.20557
embryo	T31_9	WT	embryo	unassigned	no_signature	1.27179	1.56657
embryo	T31_11	WT	embryo	cTEC	no_signature	-0.0491681	1.5706
embryo	T31_12	WT	embryo	early_progenitor	no_signature	2.95778	2.33729
embryo	T31_13	WT	embryo	cTEC	no_signature	-0.317475	0.511881
embryo	T31_14	WT	embryo	cTEC	no_signature	-2.56802	-1.1786
embryo	T31_15	WT	embryo	early_progenitor	no_signature	3.03901	-0.884367
embryo	T31_16	WT	embryo	cTEC	no_signature	-2.28027	-1.47114
embryo	T31_17	WT	embryo	early_progenitor	no_signature	2.81795	-0.390374
embryo	T31_21	WT	embryo	early_progenitor	no_signature	0.74079	2.80888
embryo	T31_23	WT	embryo	cTEC	no_signature	-0.453769	0.846342
embryo	T31_24	WT	embryo	cTEC	no_signature	-0.264485	0.553712
embryo	T31_26	WT	embryo	cTEC	no_signature	-0.13205	0.552779
embryo	T31_29	WT	embryo	cTEC	no_signature	-3.06624	-1.86286
embryo	T31_30	WT	embryo	cTEC	no_signature	-1.06191	0.593089
embryo	T31_31	WT	embryo	cTEC	no_signature	-2.5131	-0.0309428
embryo	T31_32	WT	embryo	early_progenitor	no_signature	1.02136	2.42769
embryo	T31_35	WT	embryo	early_progenitor	no_signature	2.99577	-0.915707
embryo	T31_37	WT	embryo	cTEC	no_signature	-2.71444	-1.0676
embryo	T31_38	WT	embryo	cTEC	no_signature	-3.0949	-2.19218
embryo	T31_39	WT	embryo	postnatal_progenitor	no_signature	1.23609	-4.44691
embryo	T31_40	WT	embryo	cTEC	no_signature	-0.49581	0.974629
embryo	T31_41	WT	embryo	early_progenitor	no_signature	3.27965	1.82205
embryo	T31_42	WT	embryo	cTEC	no_signature	0.0714587	1.61312
embryo	T31_43	WT	embryo	cTEC	no_signature	0.0111755	1.26751
embryo	T31_44	WT	embryo	cTEC	no_signature	1.37161	1.37503
embryo	T31_46	WT	embryo	early_progenitor	no_signature	3.70014	2.04565
embryo	T31_47	WT	embryo	early_progenitor	no_signature	3.24217	0.242774
embryo	T31_48	WT	embryo	postnatal_progenitor	no_signature	0.914518	-3.50738
embryo	T31_49	WT	embryo	postnatal_progenitor	Aire-stage	1.2134	-4.91139
embryo	T31_51	WT	embryo	cTEC	no_signature	1.59066	1.41856
embryo	T31_52	WT	embryo	early_progenitor	no_signature	0.669652	2.64518
embryo	T31_53	WT	embryo	cTEC	no_signature	-2.35367	-1.33459
embryo	T31_54	WT	embryo	early_progenitor	no_signature	3.30113	0.801382
embryo	T31_55	WT	embryo	cTEC	no_signature	-0.233305	1.17685
embryo	T31_56	WT	embryo	cTEC	no_signature	-2.67547	-1.81441
embryo	T31_58	WT	embryo	cTEC	no_signature	-0.186388	1.32475
embryo	T31_59	WT	embryo	cTEC	no_signature	-2.27224	-1.58757
embryo	T31_60	WT	embryo	cTEC	no_signature	-1.18882	0.744431
embryo	T31_61	WT	embryo	early_progenitor	no_signature	3.219	-0.816778
embryo	T31_62	WT	embryo	unassigned	no_signature	-1.00365	-3.24169
embryo	T31_63	WT	embryo	cTEC	no_signature	-1.18929	0.783287
embryo	T31_64	WT	embryo	cTEC	no_signature	1.88469	0.0887844
embryo	T31_68	WT	embryo	cTEC	no_signature	0.874488	1.74754
embryo	T31_70	WT	embryo	early_progenitor	no_signature	2.83688	1.79921
embryo	T31_71	WT	embryo	cTEC	no_signature	-2.36803	-1.07212
embryo	T31_72	WT	embryo	cTEC	no_signature	0.00528551	1.24502
embryo	T31_73	WT	embryo	early_progenitor	no_signature	1.1636	2.28761
embryo	T31_74	WT	embryo	early_progenitor	no_signature	0.472376	1.28446
embryo	T31_75	WT	embryo	early_progenitor	no_signature	3.25668	-0.622499
embryo	T31_76	WT	embryo	cTEC	no_signature	-2.43912	-1.65224
embryo	T31_80	WT	embryo	early_progenitor	no_signature	1.03011	2.14888
embryo	T31_82	WT	embryo	early_progenitor	no_signature	0.788796	1.35834
embryo	T31_84	WT	embryo	cTEC	no_signature	-2.05443	1.44477
embryo	T31_85	WT	embryo	cTEC	no_signature	1.9592	1.18367
embryo	T31_87	WT	embryo	cTEC	no_signature	-2.44046	-0.629088
embryo	T31_88	WT	embryo	cTEC	no_signature	0.24452	1.60545
embryo	T31_89	WT	embryo	early_progenitor	no_signature	0.989165	1.22322
embryo	T31_90	WT	embryo	early_progenitor	no_signature	3.31844	0.240143
embryo	T31_91	WT	embryo	early_progenitor	no_signature	2.86819	-0.85407
embryo	T31_93	WT	embryo	unassigned	no_signature	-1.16095	-2.95174
embryo	T31_94	WT	embryo	cTEC	no_signature	0.076496	1.17763
embryo	T31_95	WT	embryo	cTEC	no_signature	-2.66098	-2.1636
embryo	T31_96	WT	embryo	unassigned	no_signature	-0.587524	-0.121672
embryo	T32_97	WT	embryo	cTEC	Aire-stage	1.10169	-4.88914
embryo	T32_99	WT	embryo	cTEC	no_signature	-0.695975	0.650352
embryo	T32_100	WT	embryo	cTEC	no_signature	-1.00258	0.0139473
embryo	T32_102	WT	embryo	cTEC	no_signature	-2.60575	-1.05258
embryo	T32_104	WT	embryo	cTEC	no_signature	-3.17999	-1.29977
embryo	T32_105	WT	embryo	cTEC	no_signature	-0.32697	-0.659552
embryo	T32_106	WT	embryo	cTEC	no_signature	-0.688478	-0.10038
embryo	T32_107	WT	embryo	cTEC	no_signature	-0.517642	0.799738
embryo	T32_109	WT	embryo	early_progenitor	no_signature	3.09444	-0.520336
embryo	T32_110	WT	embryo	early_progenitor	no_signature	3.17364	-0.430852
embryo	T32_111	WT	embryo	cTEC	no_signature	0.198398	0.885647
embryo	T32_113	WT	embryo	cTEC	no_signature	-0.186964	0.673332
embryo	T32_114	WT	embryo	cTEC	no_signature	-1.10518	-1.36804
embryo	T32_115	WT	embryo	cTEC	no_signature	0.00337766	1.23791
embryo	T32_116	WT	embryo	cTEC	no_signature	-2.92564	-1.37973
embryo	T32_117	WT	embryo	cTEC	no_signature	-2.56813	-1.33458
embryo	T32_118	WT	embryo	cTEC	no_signature	-1.33111	-0.747511
embryo	T32_119	WT	embryo	cTEC	no_signature	-0.061332	0.81342
embryo	T32_120	WT	embryo	cTEC	no_signature	1.79592	0.742832
embryo	T32_121	WT	embryo	early_progenitor	Goblet	1.67453	1.96668
embryo	T32_124	WT	embryo	early_progenitor	no_signature	1.67607	1.86111
embryo	T32_125	WT	embryo	early_progenitor	no_signature	3.27968	2.35732
embryo	T32_126	WT	embryo	postnatal_progenitor	no_signature	0.806277	-4.61013
embryo	T32_129	WT	embryo	cTEC	no_signature	-3.47953	-1.3517
embryo	T32_130	WT	embryo	early_progenitor	no_signature	0.841256	1.88204
embryo	T32_131	WT	embryo	cTEC	no_signature	-0.629002	1.49373
embryo	T32_132	WT	embryo	cTEC	no_signature	-2.69507	-0.6487
embryo	T32_133	WT	embryo	early_progenitor	no_signature	1.98805	1.52451
embryo	T32_134	WT	embryo	early_progenitor	no_signature	2.94269	1.56916
embryo	T32_135	WT	embryo	cTEC	no_signature	-3.18036	-1.84728
embryo	T32_136	WT	embryo	cTEC	no_signature	-2.69877	-0.889513
embryo	T32_137	WT	embryo	early_progenitor	no_signature	0.1324	1.31839
embryo	T32_138	WT	embryo	cTEC	no_signature	-0.0809465	0.771592
embryo	T32_139	WT	embryo	unassigned	no_signature	-0.753369	-3.7577
embryo	T32_141	WT	embryo	early_progenitor	no_signature	1.57212	0.893531
embryo	T32_143	WT	embryo	postnatal_progenitor	no_signature	0.797465	-4.28529
embryo	T32_144	WT	embryo	early_progenitor	no_signature	3.20208	-0.462711
embryo	T32_146	WT	embryo	early_progenitor	no_signature	3.26585	1.20024
embryo	T32_147	WT	embryo	cTEC	no_signature	-0.49738	0.381759
embryo	T32_148	WT	embryo	postnatal_progenitor	Aire-stage	0.858267	-4.38025
embryo	T32_149	WT	embryo	cTEC	no_signature	-0.496679	1.10991
embryo	T32_150	WT	embryo	early_progenitor	no_signature	0.989078	1.99045
embryo	T32_151	WT	embryo	cTEC	no_signature	-2.18521	-2.2275
embryo	T32_152	WT	embryo	early_progenitor	no_signature	2.65158	2.54707
embryo	T32_153	WT	embryo	cTEC	no_signature	-0.612389	0.750364
embryo	T32_154	WT	embryo	cTEC	no_signature	-1.03173	1.11857
embryo	T32_155	WT	embryo	early_progenitor	no_signature	1.37961	2.28833
embryo	T32_156	WT	embryo	early_progenitor	no_signature	1.17641	2.1945
embryo	T32_157	WT	embryo	cTEC	no_signature	-0.149105	0.828349
embryo	T32_158	WT	embryo	early_progenitor	no_signature	1.02821	2.36238
embryo	T32_159	WT	embryo	cTEC	no_signature	-3.00318	-1.76076
embryo	T32_160	WT	embryo	cTEC	no_signature	-1.23955	-0.953735
embryo	T32_161	WT	embryo	early_progenitor	no_signature	1.40932	-1.70878
embryo	T32_162	WT	embryo	cTEC	no_signature	0.0411179	0.859318
embryo	T32_163	WT	embryo	early_progenitor	no_signature	1.60357	0.960598
embryo	T32_164	WT	embryo	unassigned	no_signature	-1.13776	-3.13929
embryo	T32_165	WT	embryo	cTEC	no_signature	-0.290913	0.575861
embryo	T32_166	WT	embryo	early_progenitor	no_signature	1.32334	1.64127
embryo	T32_167	WT	embryo	early_progenitor	no_signature	1.03506	2.25835
embryo	T32_169	WT	embryo	early_progenitor	no_signature	1.03773	2.31999
embryo	T32_171	WT	embryo	early_progenitor	no_signature	1.42397	1.90235
embryo	T32_172	WT	embryo	cTEC	no_signature	2.22362	0.0132523
embryo	T32_173	WT	embryo	early_progenitor	no_signature	1.10321	1.34967
embryo	T32_174	WT	embryo	cTEC	no_signature	0.0398563	1.12692
embryo	T32_175	WT	embryo	cTEC	no_signature	-0.760839	0.627271
embryo	T32_176	WT	embryo	cTEC	no_signature	-0.356273	0.740249
embryo	T32_178	WT	embryo	early_progenitor	no_signature	1.53014	0.917638
embryo	T32_179	WT	embryo	cTEC	no_signature	-0.644298	0.400478
embryo	T32_180	WT	embryo	early_progenitor	no_signature	2.66331	2.42817
embryo	T32_183	WT	embryo	early_progenitor	no_signature	3.06078	2.44319
embryo	T32_184	WT	embryo	cTEC	no_signature	-0.874249	0.294377
embryo	T32_185	WT	embryo	early_progenitor	no_signature	0.708443	1.57557
embryo	T32_187	WT	embryo	early_progenitor	no_signature	3.18132	1.88702
embryo	T32_190	WT	embryo	cTEC	no_signature	-0.812312	0.726601
embryo	T32_191	WT	embryo	cTEC	no_signature	-0.678101	1.03651
embryo	T32_192	WT	embryo	early_progenitor	no_signature	0.639536	1.74509
embryo	T33_1	WT	embryo	early_progenitor	no_signature	1.74386	1.93523
embryo	T33_3	WT	embryo	postnatal_progenitor	Aire-stage	1.18681	-4.98894
embryo	T33_4	WT	embryo	cTEC	no_signature	-0.828483	1.0027
embryo	T33_5	WT	embryo	early_progenitor	no_signature	-0.0556733	2.49008
embryo	T33_6	WT	embryo	cTEC	no_signature	-2.04862	-1.0662
embryo	T33_8	WT	embryo	postnatal_progenitor	no_signature	1.21228	-4.47357
embryo	T33_10	WT	embryo	early_progenitor	no_signature	3.04214	0.306341
embryo	T33_11	WT	embryo	cTEC	no_signature	-0.936389	-1.03272
embryo	T33_14	WT	embryo	cTEC	no_signature	-1.24977	0.438981
embryo	T33_15	WT	embryo	early_progenitor	no_signature	3.13749	2.68164
embryo	T33_17	WT	embryo	cTEC	no_signature	-0.380011	0.221562
embryo	T33_18	WT	embryo	cTEC	no_signature	-2.57223	-0.233712
embryo	T33_19	WT	embryo	cTEC	no_signature	-3.481	-1.54952
embryo	T33_20	WT	embryo	unassigned	no_signature	-1.04997	-3.1281
embryo	T33_22	WT	embryo	postnatal_progenitor	Aire-stage	1.28354	-4.78474
embryo	T33_23	WT	embryo	early_progenitor	no_signature	3.09649	2.12088
embryo	T33_24	WT	embryo	cTEC	no_signature	0.454104	1.24081
embryo	T33_25	WT	embryo	early_progenitor	no_signature	3.44058	-0.0926458
embryo	T33_26	WT	embryo	cTEC	no_signature	-0.350545	1.04424
embryo	T33_27	WT	embryo	cTEC	no_signature	-0.80966	0.688876
embryo	T33_28	WT	embryo	cTEC	no_signature	-2.62325	-0.100082
embryo	T33_29	WT	embryo	cTEC	no_signature	0.099659	0.191792
embryo	T33_30	WT	embryo	cTEC	no_signature	-0.155719	1.45075
embryo	T33_31	WT	embryo	early_progenitor	no_signature	1.08307	2.39419
embryo	T33_32	WT	embryo	cTEC	no_signature	-1.06645	0.470934
embryo	T33_33	WT	embryo	cTEC	no_signature	-0.470125	0.0413217
embryo	T33_34	WT	embryo	cTEC	no_signature	-3.04399	-1.46358
embryo	T33_35	WT	embryo	early_progenitor	no_signature	1.61298	0.746577
embryo	T33_39	WT	embryo	postnatal_progenitor	no_signature	0.751484	-3.51286
embryo	T33_40	WT	embryo	cTEC	no_signature	-0.27706	0.662057
embryo	T33_41	WT	embryo	cTEC	no_signature	-3.29112	-1.52076
embryo	T33_42	WT	embryo	cTEC	no_signature	-3.51335	-1.55807
embryo	T33_43	WT	embryo	cTEC	no_signature	-2.32086	-2.36471
embryo	T33_44	WT	embryo	unassigned	no_signature	-1.23695	-3.53991
embryo	T33_45	WT	embryo	cTEC	no_signature	-3.56276	-1.169
embryo	T33_47	WT	embryo	early_progenitor	no_signature	3.00361	-1.1306
embryo	T33_48	WT	embryo	cTEC	no_signature	-2.94991	-0.207914
embryo	T33_49	WT	embryo	early_progenitor	no_signature	1.42391	1.39284
embryo	T33_50	WT	embryo	cTEC	no_signature	0.0234976	1.60613
embryo	T33_51	WT	embryo	early_progenitor	no_signature	1.67235	-1.43606
embryo	T33_52	WT	embryo	early_progenitor	no_signature	0.400079	2.92737
embryo	T33_53	WT	embryo	cTEC	no_signature	-0.0630157	1.65216
embryo	T33_54	WT	embryo	cTEC	no_signature	-0.246947	1.46526
embryo	T33_55	WT	embryo	unassigned	no_signature	-1.41118	0.937869
embryo	T33_56	WT	embryo	unassigned	no_signature	-0.997278	-3.35196
embryo	T33_57	WT	embryo	cTEC	no_signature	-0.977548	0.812745
embryo	T33_58	WT	embryo	cTEC	no_signature	-2.64552	-0.572307
embryo	T33_59	WT	embryo	cTEC	no_signature	-2.35525	-2.66754
embryo	T33_60	WT	embryo	early_progenitor	no_signature	3.00681	2.66437
embryo	T33_61	WT	embryo	cTEC	no_signature	-2.22434	0.877563
embryo	T33_62	WT	embryo	cTEC	no_signature	0.102839	1.50519
embryo	T33_63	WT	embryo	cTEC	no_signature	-1.16619	1.4221
embryo	T33_64	WT	embryo	early_progenitor	no_signature	3.17648	1.9075
embryo	T33_65	WT	embryo	unassigned	no_signature	-0.637869	-3.33625
embryo	T33_66	WT	embryo	cTEC	no_signature	-1.03897	1.56243
embryo	T33_67	WT	embryo	cTEC	no_signature	0.919556	1.49949
embryo	T33_68	WT	embryo	early_progenitor	no_signature	2.93388	-1.2066
embryo	T33_69	WT	embryo	cTEC	no_signature	-1.06163	1.3007
embryo	T33_71	WT	embryo	cTEC	no_signature	-0.72486	0.16716
embryo	T33_72	WT	embryo	early_progenitor	no_signature	3.4938	0.84195
embryo	T33_73	WT	embryo	early_progenitor	no_signature	1.53145	1.70503
embryo	T33_74	WT	embryo	postnatal_progenitor	no_signature	1.12376	-4.27183
embryo	T33_75	WT	embryo	early_progenitor	no_signature	0.672767	2.36909
embryo	T33_76	WT	embryo	early_progenitor	no_signature	3.76235	1.3884
embryo	T33_78	WT	embryo	early_progenitor	no_signature	0.614643	1.77482
embryo	T33_80	WT	embryo	cTEC	no_signature	2.45475	-0.849821
embryo	T33_81	WT	embryo	early_progenitor	no_signature	3.58818	1.06375
embryo	T33_82	WT	embryo	cTEC	no_signature	0.717118	1.08205
embryo	T33_83	WT	embryo	cTEC	no_signature	-1.27239	-0.727881
embryo	T33_84	WT	embryo	cTEC	no_signature	-2.72057	-0.824854
embryo	T33_85	WT	embryo	unassigned	no_signature	-1.07039	-3.23631
embryo	T33_86	WT	embryo	cTEC	no_signature	-3.15409	-1.66127
embryo	T33_87	WT	embryo	cTEC	no_signature	-3.48685	-1.07338
embryo	T33_88	WT	embryo	cTEC	no_signature	-0.658499	0.379656
embryo	T33_89	WT	embryo	early_progenitor	no_signature	3.34174	1.04511
embryo	T33_90	WT	embryo	early_progenitor	no_signature	0.373334	1.43649
embryo	T33_91	WT	embryo	early_progenitor	no_signature	1.80526	0.802018
embryo	T33_93	WT	embryo	cTEC	no_signature	-1.01511	1.00192
embryo	T33_94	WT	embryo	early_progenitor	no_signature	3.66622	1.31378
embryo	T33_95	WT	embryo	cTEC	no_signature	0.403726	0.440265
embryo	T33_96	WT	embryo	postnatal_progenitor	no_signature	1.72258	-1.73424
embryo	T34_97	WT	embryo	early_progenitor	no_signature	0.128939	2.21877
embryo	T34_98	WT	embryo	cTEC	no_signature	-0.884644	1.32913
embryo	T34_99	WT	embryo	early_progenitor	no_signature	3.49966	0.990726
embryo	T34_100	WT	embryo	unassigned	no_signature	-1.99559	-2.93389
embryo	T34_101	WT	embryo	early_progenitor	no_signature	2.08688	-1.40953
embryo	T34_102	WT	embryo	unassigned	no_signature	-0.369824	-3.11725
embryo	T34_103	WT	embryo	unassigned	no_signature	-1.41467	-3.3711
embryo	T34_104	WT	embryo	early_progenitor	no_signature	2.08934	0.842834
embryo	T34_105	WT	embryo	postnatal_progenitor	no_signature	0.44068	-3.164
embryo	T34_106	WT	embryo	cTEC	no_signature	-0.899136	0.0795148
embryo	T34_110	WT	embryo	cTEC	no_signature	-0.615182	0.407776
embryo	T34_111	WT	embryo	early_progenitor	no_signature	-0.140811	2.12112
embryo	T34_112	WT	embryo	early_progenitor	no_signature	1.61402	2.82463
embryo	T34_113	WT	embryo	cTEC	no_signature	-1.447	1.0427
embryo	T34_114	WT	embryo	cTEC	no_signature	-1.45356	-0.711426
embryo	T34_115	WT	embryo	early_progenitor	no_signature	3.57695	0.737302
embryo	T34_116	WT	embryo	early_progenitor	no_signature	0.748406	2.33593
embryo	T34_117	WT	embryo	cTEC	no_signature	-1.7047	0.511395
embryo	T34_118	WT	embryo	cTEC	no_signature	-1.14623	-0.0679163
embryo	T34_119	WT	embryo	early_progenitor	no_signature	3.49697	0.347221
embryo	T34_120	WT	embryo	postnatal_progenitor	no_signature	2.07307	0.655863
embryo	T34_122	WT	embryo	cTEC	no_signature	-0.298764	0.84418
embryo	T34_123	WT	embryo	cTEC	no_signature	-2.57123	-0.702438
embryo	T34_125	WT	embryo	early_progenitor	no_signature	3.5704	1.20356
embryo	T34_126	WT	embryo	unassigned	no_signature	-0.928819	-0.0219835
embryo	T34_127	WT	embryo	early_progenitor	no_signature	2.87388	1.90178
embryo	T34_128	WT	embryo	cTEC	no_signature	-2.3001	-0.985721
embryo	T34_130	WT	embryo	cTEC	no_signature	-2.31496	-2.61791
embryo	T34_131	WT	embryo	cTEC	no_signature	-3.41607	-1.64303
embryo	T34_132	WT	embryo	postnatal_progenitor	Aire-stage	0.428315	-4.34742
embryo	T34_133	WT	embryo	cTEC	no_signature	-2.01673	0.382037
embryo	T34_135	WT	embryo	cTEC	no_signature	-0.844184	0.829224
embryo	T34_136	WT	embryo	cTEC	no_signature	-1.40432	-0.605664
embryo	T34_137	WT	embryo	cTEC	no_signature	-0.729681	1.51595
embryo	T34_138	WT	embryo	cTEC	no_signature	-1.58167	-1.89243
embryo	T34_139	WT	embryo	early_progenitor	no_signature	-0.303225	2.80253
embryo	T34_140	WT	embryo	cTEC	no_signature	1.17072	1.52115
embryo	T34_141	WT	embryo	cTEC	no_signature	-1.21704	0.97859
embryo	T34_142	WT	embryo	early_progenitor	no_signature	-0.682545	2.03423
embryo	T34_143	WT	embryo	unassigned	no_signature	-0.989842	-3.47207
embryo	T34_145	WT	embryo	early_progenitor	no_signature	0.870426	2.94245
embryo	T34_146	WT	embryo	postnatal_progenitor	no_signature	0.969879	-3.76992
embryo	T34_148	WT	embryo	cTEC	no_signature	-1.85897	-0.524178
embryo	T34_151	WT	embryo	cTEC	no_signature	-3.19375	-2.01025
embryo	T34_152	WT	embryo	postnatal_progenitor	no_signature	0.914999	-4.13213
embryo	T34_153	WT	embryo	cTEC	no_signature	-1.42127	-2.51488
embryo	T34_154	WT	embryo	postnatal_progenitor	no_signature	0.773175	-3.50271
embryo	T34_155	WT	embryo	cTEC	no_signature	-1.20548	-1.47864
embryo	T34_156	WT	embryo	cTEC	no_signature	-0.479313	1.10291
embryo	T34_157	WT	embryo	cTEC	no_signature	1.18592	-0.701267
embryo	T34_158	WT	embryo	early_progenitor	no_signature	3.77439	1.74579
embryo	T34_159	WT	embryo	early_progenitor	no_signature	2.94652	1.94788
embryo	T34_161	WT	embryo	early_progenitor	no_signature	3.62858	0.80691
embryo	T34_162	WT	embryo	cTEC	no_signature	-2.32296	-1.82977
embryo	T34_163	WT	embryo	early_progenitor	no_signature	-0.00163103	1.95247
embryo	T34_166	WT	embryo	postnatal_progenitor	Aire-stage	1.06046	-4.84353
embryo	T34_167	WT	embryo	early_progenitor	no_signature	1.05478	1.5506
embryo	T34_170	WT	embryo	early_progenitor	no_signature	3.42234	1.19538
embryo	T34_171	WT	embryo	early_progenitor	no_signature	2.64519	1.63389
embryo	T34_172	WT	embryo	early_progenitor	no_signature	2.08592	-1.27355
embryo	T34_173	WT	embryo	early_progenitor	no_signature	3.85511	1.84142
embryo	T34_174	WT	embryo	postnatal_progenitor	Aire-stage	0.954498	-4.72291
embryo	T34_175	WT	embryo	postnatal_progenitor	Aire-stage	1.2825	-4.72848
embryo	T34_176	WT	embryo	cTEC	no_signature	1.72572	-1.16103
embryo	T34_178	WT	embryo	early_progenitor	no_signature	-0.561964	1.73465
embryo	T34_179	WT	embryo	early_progenitor	no_signature	0.27505	1.10992
embryo	T34_180	WT	embryo	early_progenitor	no_signature	3.54629	2.28759
embryo	T34_181	WT	embryo	early_progenitor	no_signature	3.82459	1.65881
embryo	T34_182	WT	embryo	postnatal_progenitor	Aire-stage	1.12793	-4.78182
embryo	T34_183	WT	embryo	cTEC	no_signature	-3.25032	-1.7395
embryo	T34_184	WT	embryo	cTEC	no_signature	-3.14333	0.494857
embryo	T34_185	WT	embryo	early_progenitor	no_signature	0.603332	0.714466
embryo	T34_186	WT	embryo	early_progenitor	no_signature	2.60748	2.40514
embryo	T34_187	WT	embryo	cTEC	no_signature	-1.67472	0.12821
embryo	T34_188	WT	embryo	cTEC	no_signature	-3.21235	-1.60498
embryo	T34_189	WT	embryo	cTEC	no_signature	0.0239903	0.165471
embryo	T34_190	WT	embryo	early_progenitor	no_signature	0.944694	2.48614
embryo	T34_192	WT	embryo	cTEC	no_signature	-0.0760086	2.08731
embryo	T35_1	WT	embryo	cTEC	no_signature	-1.32135	1.09297
embryo	T35_2	WT	embryo	cTEC	no_signature	-2.78529	-1.57042
embryo	T35_3	WT	embryo	cTEC	no_signature	-2.80676	-1.32891
embryo	T35_4	WT	embryo	postnatal_progenitor	no_signature	1.19935	-4.09144
embryo	T35_5	WT	embryo	cTEC	no_signature	-3.02447	-1.00349
embryo	T35_7	WT	embryo	early_progenitor	no_signature	2.13176	2.62992
embryo	T35_8	WT	embryo	cTEC	no_signature	-1.28344	-0.695411
embryo	T35_9	WT	embryo	cTEC	no_signature	-1.74855	0.156715
embryo	T35_10	WT	embryo	cTEC	no_signature	-0.56728	1.78514
embryo	T35_11	WT	embryo	cTEC	no_signature	0.0184588	0.751757
embryo	T35_12	WT	embryo	cTEC	no_signature	0.123027	0.246485
embryo	T35_13	WT	embryo	unassigned	no_signature	-1.20304	-3.10075
embryo	T35_14	WT	embryo	cTEC	no_signature	-1.28705	-0.864061
embryo	T35_15	WT	embryo	cTEC	no_signature	-2.648	-0.680994
embryo	T35_17	WT	embryo	cTEC	no_signature	-2.66249	-2.22171
embryo	T35_18	WT	embryo	cTEC	no_signature	-0.863765	1.49372
embryo	T35_19	WT	embryo	cTEC	no_signature	-2.85257	-1.12586
embryo	T35_20	WT	embryo	unassigned	no_signature	-0.0627159	-1.85418
embryo	T35_21	WT	embryo	cTEC	no_signature	-1.41162	-2.3117
embryo	T35_22	WT	embryo	postnatal_progenitor	no_signature	0.932786	-2.77523
embryo	T35_24	WT	embryo	unassigned	no_signature	-0.467396	-2.06449
embryo	T35_25	WT	embryo	early_progenitor	no_signature	1.12304	3.60622
embryo	T35_26	WT	embryo	cTEC	no_signature	-0.62278	0.576466
embryo	T35_27	WT	embryo	cTEC	no_signature	-1.4618	0.667719
embryo	T35_28	WT	embryo	postnatal_progenitor	no_signature	1.00185	-3.57395
embryo	T35_29	WT	embryo	early_progenitor	no_signature	0.767408	2.31383
embryo	T35_30	WT	embryo	cTEC	no_signature	-1.36003	-1.56394
embryo	T35_31	WT	embryo	cTEC	no_signature	-1.43282	1.93776
embryo	T35_33	WT	embryo	unassigned	no_signature	-0.423732	-2.07181
embryo	T35_34	WT	embryo	cTEC	no_signature	-0.564382	0.229483
embryo	T35_35	WT	embryo	early_progenitor	no_signature	1.24238	2.94575
embryo	T35_36	WT	embryo	early_progenitor	no_signature	3.28912	2.55118
embryo	T35_37	WT	embryo	cTEC	no_signature	-2.68523	1.04297
embryo	T35_38	WT	embryo	cTEC	no_signature	-0.905527	-1.0461
embryo	T35_39	WT	embryo	early_progenitor	no_signature	0.764214	2.55553
embryo	T35_40	WT	embryo	cTEC	no_signature	-2.13495	-1.92363
embryo	T35_43	WT	embryo	cTEC	no_signature	-0.793738	1.54983
embryo	T35_44	WT	embryo	cTEC	no_signature	-2.05367	1.24364
embryo	T35_45	WT	embryo	early_progenitor	no_signature	0.103198	2.0503
embryo	T35_47	WT	embryo	cTEC	no_signature	-0.234766	1.11377
embryo	T35_48	WT	embryo	early_progenitor	no_signature	2.66914	-0.317213
embryo	T35_49	WT	embryo	cTEC	no_signature	-2.08126	0.404639
embryo	T35_50	WT	embryo	unassigned	no_signature	-2.08977	-2.88337
embryo	T35_51	WT	embryo	cTEC	no_signature	-1.08142	-1.34453
embryo	T35_52	WT	embryo	cTEC	no_signature	-2.53986	-0.180144
embryo	T35_53	WT	embryo	cTEC	no_signature	-2.02323	1.239
embryo	T35_54	WT	embryo	early_progenitor	no_signature	1.87305	1.56137
embryo	T35_55	WT	embryo	cTEC	no_signature	-2.86121	-0.670647
embryo	T35_56	WT	embryo	cTEC	no_signature	-1.47639	1.33045
embryo	T35_57	WT	embryo	early_progenitor	no_signature	3.09335	0.093871
embryo	T35_59	WT	embryo	postnatal_progenitor	no_signature	1.066	-3.88044
embryo	T35_61	WT	embryo	cTEC	no_signature	-0.641468	0.5391
embryo	T35_62	WT	embryo	early_progenitor	no_signature	1.95064	1.41086
embryo	T35_63	WT	embryo	early_progenitor	no_signature	1.12007	2.25128
embryo	T35_64	WT	embryo	early_progenitor	no_signature	3.53886	2.52727
embryo	T35_65	WT	embryo	cTEC	no_signature	-0.906604	0.715655
embryo	T35_66	WT	embryo	cTEC	no_signature	-2.40489	-2.55376
embryo	T35_67	WT	embryo	early_progenitor	no_signature	2.12053	-1.26005
embryo	T35_69	WT	embryo	cTEC	no_signature	-3.29023	-1.9184
embryo	T35_72	WT	embryo	cTEC	no_signature	-0.229107	0.0213501
embryo	T35_73	WT	embryo	postnatal_progenitor	no_signature	1.06543	-3.72491
embryo	T35_74	WT	embryo	cTEC	no_signature	-3.6281	-1.76337
embryo	T35_75	WT	embryo	cTEC	no_signature	-0.617948	-1.71595
embryo	T35_76	WT	embryo	cTEC	no_signature	-1.75164	-1.43331
embryo	T35_77	WT	embryo	cTEC	no_signature	0.164946	1.46019
embryo	T35_78	WT	embryo	early_progenitor	no_signature	3.16181	0.0936925
embryo	T35_79	WT	embryo	cTEC	no_signature	-0.415776	0.806283
embryo	T35_80	WT	embryo	unassigned	no_signature	-1.1117	-3.23446
embryo	T35_81	WT	embryo	early_progenitor	no_signature	3.33661	2.72084
embryo	T35_82	WT	embryo	cTEC	no_signature	-1.32943	-0.909954
embryo	T35_83	WT	embryo	postnatal_progenitor	Aire-stage	1.26473	-4.51682
embryo	T35_84	WT	embryo	cTEC	no_signature	-0.703852	0.520171
embryo	T35_85	WT	embryo	cTEC	no_signature	0.290575	0.629054
embryo	T35_87	WT	embryo	cTEC	no_signature	0.222559	0.78109
embryo	T35_88	WT	embryo	early_progenitor	no_signature	2.09373	0.800779
embryo	T35_89	WT	embryo	cTEC	no_signature	-0.935301	0.176202
embryo	T35_91	WT	embryo	early_progenitor	no_signature	3.32193	-0.956853
embryo	T35_92	WT	embryo	early_progenitor	no_signature	3.14125	1.24245
embryo	T35_93	WT	embryo	cTEC	no_signature	0.0545585	0.766275
embryo	T35_94	WT	embryo	early_progenitor	no_signature	0.316281	2.50901
embryo	T35_95	WT	embryo	early_progenitor	no_signature	0.230655	2.13908
embryo	T35_96	WT	embryo	cTEC	no_signature	-1.72998	-1.27963
embryo	T36_97	WT	embryo	cTEC	no_signature	-2.04095	0.433617
embryo	T36_98	WT	embryo	cTEC	no_signature	-1.70315	-1.3435
embryo	T36_100	WT	embryo	cTEC	no_signature	-0.377806	0.844687
embryo	T36_101	WT	embryo	early_progenitor	no_signature	1.07056	2.97633
embryo	T36_102	WT	embryo	cTEC	no_signature	-3.48607	-0.920818
embryo	T36_103	WT	embryo	cTEC	no_signature	1.26596	0.698077
embryo	T36_104	WT	embryo	early_progenitor	no_signature	0.92284	3.04738
embryo	T36_105	WT	embryo	early_progenitor	no_signature	3.23466	2.62893
embryo	T36_106	WT	embryo	early_progenitor	no_signature	2.83962	-1.20951
embryo	T36_107	WT	embryo	early_progenitor	no_signature	3.18242	-0.947898
embryo	T36_108	WT	embryo	early_progenitor	no_signature	0.231217	2.37807
embryo	T36_109	WT	embryo	cTEC	no_signature	-2.56532	-0.737343
embryo	T36_111	WT	embryo	cTEC	no_signature	-1.68767	1.00017
embryo	T36_112	WT	embryo	cTEC	no_signature	0.535625	2.28047
embryo	T36_113	WT	embryo	early_progenitor	no_signature	3.42491	1.22226
embryo	T36_115	WT	embryo	cTEC	no_signature	-2.92535	-0.658152
embryo	T36_116	WT	embryo	cTEC	no_signature	-2.19015	-0.527224
embryo	T36_117	WT	embryo	unassigned	no_signature	-2.0414	-2.94846
embryo	T36_118	WT	embryo	early_progenitor	no_signature	2.71606	2.56232
embryo	T36_119	WT	embryo	early_progenitor	no_signature	0.394866	1.13696
embryo	T36_120	WT	embryo	cTEC	no_signature	-0.692212	-0.0748058
embryo	T36_121	WT	embryo	early_progenitor	no_signature	1.50426	1.58607
embryo	T36_122	WT	embryo	early_progenitor	no_signature	0.294017	2.3556
embryo	T36_123	WT	embryo	cTEC	no_signature	-0.317956	0.677353
embryo	T36_124	WT	embryo	unassigned	no_signature	-0.808751	-2.00661
embryo	T36_125	WT	embryo	early_progenitor	no_signature	-0.0544588	2.37193
embryo	T36_126	WT	embryo	early_progenitor	no_signature	0.761002	2.29293
embryo	T36_127	WT	embryo	early_progenitor	no_signature	3.57101	0.315928
embryo	T36_129	WT	embryo	early_progenitor	no_signature	1.48626	2.96942
embryo	T36_130	WT	embryo	cTEC	no_signature	0.888937	1.22106
embryo	T36_131	WT	embryo	postnatal_progenitor	no_signature	1.1832	-4.21598
embryo	T36_132	WT	embryo	cTEC	no_signature	-2.93001	-0.117622
embryo	T36_133	WT	embryo	early_progenitor	no_signature	3.21566	-1.07497
embryo	T36_134	WT	embryo	early_progenitor	no_signature	2.78835	2.83807
embryo	T36_135	WT	embryo	early_progenitor	no_signature	3.32825	-0.785121
embryo	T36_136	WT	embryo	cTEC	no_signature	0.337312	1.26479
embryo	T36_139	WT	embryo	unassigned	no_signature	0.301213	-2.65862
embryo	T36_140	WT	embryo	cTEC	no_signature	-2.65752	1.10067
embryo	T36_141	WT	embryo	early_progenitor	no_signature	3.33137	-0.90147
embryo	T36_142	WT	embryo	early_progenitor	no_signature	3.70818	0.829107
embryo	T36_143	WT	embryo	cTEC	no_signature	-2.04993	-2.08575
embryo	T36_144	WT	embryo	early_progenitor	no_signature	0.852865	3.29485
embryo	T36_145	WT	embryo	cTEC	no_signature	-3.33437	-1.83284
embryo	T36_146	WT	embryo	early_progenitor	no_signature	1.32311	2.33425
embryo	T36_147	WT	embryo	cTEC	no_signature	1.4399	-1.20791
embryo	T36_148	WT	embryo	cTEC	no_signature	-1.5386	-0.267331
embryo	T36_150	WT	embryo	early_progenitor	no_signature	3.25503	2.0684
embryo	T36_151	WT	embryo	early_progenitor	no_signature	0.189895	1.72096
embryo	T36_152	WT	embryo	early_progenitor	no_signature	3.21091	2.52922
embryo	T36_153	WT	embryo	early_progenitor	no_signature	2.45854	2.72015
embryo	T36_154	WT	embryo	postnatal_progenitor	no_signature	1.02259	-2.65993
embryo	T36_155	WT	embryo	cTEC	no_signature	-0.0232619	1.82947
embryo	T36_156	WT	embryo	early_progenitor	no_signature	3.60433	1.96179
embryo	T36_158	WT	embryo	unassigned	no_signature	-1.00635	-3.12067
embryo	T36_159	WT	embryo	cTEC	no_signature	-2.82719	-1.98297
embryo	T36_160	WT	embryo	cTEC	no_signature	-0.319479	0.40227
embryo	T36_161	WT	embryo	cTEC	no_signature	-2.62172	-1.45603
embryo	T36_162	WT	embryo	cTEC	Muscle	-2.58908	1.35925
embryo	T36_163	WT	embryo	postnatal_progenitor	no_signature	1.34519	-4.44517
embryo	T36_164	WT	embryo	cTEC	no_signature	-2.30586	0.104348
embryo	T36_165	WT	embryo	postnatal_progenitor	no_signature	0.911988	-2.78603
embryo	T36_166	WT	embryo	cTEC	no_signature	-0.155661	1.77947
embryo	T36_167	WT	embryo	cTEC	no_signature	-2.76452	-0.0425747
embryo	T36_168	WT	embryo	cTEC	no_signature	-2.33232	-0.0189987
embryo	T36_169	WT	embryo	early_progenitor	no_signature	0.135486	2.76162
embryo	T36_170	WT	embryo	early_progenitor	no_signature	0.38519	0.431167
embryo	T36_171	WT	embryo	unassigned	no_signature	3.01325	-0.554143
embryo	T36_172	WT	embryo	cTEC	no_signature	-2.32382	-1.5493
embryo	T36_173	WT	embryo	cTEC	no_signature	-2.38547	-0.860104
embryo	T36_175	WT	embryo	cTEC	no_signature	0.281254	0.416982
embryo	T36_176	WT	embryo	early_progenitor	no_signature	3.98671	1.36069
embryo	T36_177	WT	embryo	cTEC	no_signature	-1.77821	0.49991
embryo	T36_179	WT	embryo	unassigned	no_signature	-0.65045	-3.24157
embryo	T36_180	WT	embryo	cTEC	no_signature	-2.88371	-1.20744
embryo	T36_181	WT	embryo	cTEC	no_signature	-1.94226	0.6615
embryo	T36_182	WT	embryo	cTEC	no_signature	-1.07481	-2.36182
embryo	T36_183	WT	embryo	cTEC	no_signature	-1.69755	0.666466
embryo	T36_184	WT	embryo	cTEC	no_signature	1.90758	-0.0228975
embryo	T36_186	WT	embryo	early_progenitor	no_signature	1.69057	1.60733
embryo	T36_187	WT	embryo	early_progenitor	no_signature	3.87767	1.54383
embryo	T36_188	WT	embryo	early_progenitor	no_signature	2.41386	1.55404
embryo	T36_189	WT	embryo	early_progenitor	no_signature	-0.173657	2.091
embryo	T36_190	WT	embryo	early_progenitor	no_signature	3.69449	1.36803
embryo	T36_191	WT	embryo	cTEC	no_signature	0.20441	-0.57445
embryo	T36_192	WT	embryo	early_progenitor	no_signature	2.68834	-0.975543
embryo	T69_1	WT	embryo	cTEC	no_signature	-1.40286	1.6074
embryo	T69_2	WT	embryo	cTEC	no_signature	-2.58947	-2.71735
embryo	T69_3	WT	embryo	cTEC	no_signature	-2.266	0.524018
embryo	T69_4	WT	embryo	early_progenitor	no_signature	0.783782	3.0402
embryo	T69_7	WT	embryo	early_progenitor	no_signature	3.12892	-0.00291708
embryo	T69_8	WT	embryo	cTEC	no_signature	-0.25953	2.33892
embryo	T69_9	WT	embryo	cTEC	no_signature	-2.42487	1.42099
embryo	T69_13	WT	embryo	cTEC	no_signature	-2.59479	-0.769572
embryo	T69_14	WT	embryo	early_progenitor	no_signature	3.68304	0.161549
embryo	T69_15	WT	embryo	unassigned	no_signature	-0.786139	-3.58067
embryo	T69_16	WT	embryo	early_progenitor	no_signature	3.53045	2.15121
embryo	T69_17	WT	embryo	early_progenitor	no_signature	3.85655	-0.0517358
embryo	T69_18	WT	embryo	cTEC	no_signature	-0.81573	-1.35227
embryo	T69_19	WT	embryo	cTEC	no_signature	-1.49565	1.58734
embryo	T69_21	WT	embryo	early_progenitor	no_signature	3.36381	2.24835
embryo	T69_22	WT	embryo	cTEC	no_signature	-1.68494	0.409215
embryo	T69_23	WT	embryo	cTEC	no_signature	-1.24886	1.98471
embryo	T69_25	WT	embryo	cTEC	no_signature	-0.90396	0.270341
embryo	T69_27	WT	embryo	cTEC	no_signature	-3.37663	-0.638565
embryo	T69_28	WT	embryo	cTEC	no_signature	-0.405268	-1.12529
embryo	T69_30	WT	embryo	cTEC	no_signature	-0.788954	0.144855
embryo	T69_31	WT	embryo	postnatal_progenitor	no_signature	0.620456	-4.49051
embryo	T69_32	WT	embryo	cTEC	no_signature	-0.213964	0.089518
embryo	T69_33	WT	embryo	early_progenitor	no_signature	0.631433	2.28192
embryo	T69_34	WT	embryo	early_progenitor	no_signature	2.58919	1.4699
embryo	T69_35	WT	embryo	postnatal_progenitor	no_signature	0.7548	-3.1219
embryo	T69_36	WT	embryo	unassigned	no_signature	-1.48351	0.975563
embryo	T69_37	WT	embryo	cTEC	no_signature	-0.609051	2.1664
embryo	T69_38	WT	embryo	early_progenitor	no_signature	0.0320236	2.58685
embryo	T69_40	WT	embryo	early_progenitor	no_signature	2.42803	1.01899
embryo	T69_41	WT	embryo	early_progenitor	no_signature	0.19146	1.89537
embryo	T69_42	WT	embryo	early_progenitor	no_signature	3.25831	2.75927
embryo	T69_43	WT	embryo	cTEC	no_signature	-2.78899	-2.04061
embryo	T69_45	WT	embryo	early_progenitor	no_signature	3.51929	2.03092
embryo	T69_46	WT	embryo	cTEC	no_signature	-0.862483	2.38496
embryo	T69_47	WT	embryo	cTEC	no_signature	-2.06284	-1.07138
embryo	T69_48	WT	embryo	cTEC	no_signature	-1.15554	1.96887
embryo	T69_50	WT	embryo	early_progenitor	no_signature	0.298632	2.52337
embryo	T69_51	WT	embryo	unassigned	no_signature	-1.01502	-2.29779
embryo	T69_52	WT	embryo	cTEC	no_signature	-1.86639	1.50218
embryo	T69_53	WT	embryo	unassigned	no_signature	-0.136044	-1.94858
embryo	T69_54	WT	embryo	early_progenitor	no_signature	3.60741	2.2286
embryo	T69_55	WT	embryo	cTEC	no_signature	-1.4801	-2.10201
embryo	T69_56	WT	embryo	early_progenitor	no_signature	2.48128	1.29945
embryo	T69_58	WT	embryo	cTEC	no_signature	-1.808	1.27159
embryo	T69_60	WT	embryo	early_progenitor	no_signature	2.72972	1.75366
embryo	T69_61	WT	embryo	cTEC	no_signature	0.119112	-0.667749
embryo	T69_62	WT	embryo	early_progenitor	no_signature	0.634687	2.39383
embryo	T69_63	WT	embryo	early_progenitor	no_signature	3.309	-0.543106
embryo	T69_64	WT	embryo	cTEC	no_signature	-1.16898	-1.24191
embryo	T69_65	WT	embryo	cTEC	no_signature	-0.0106765	0.159478
embryo	T69_66	WT	embryo	cTEC	no_signature	2.15963	-0.106305
embryo	T69_67	WT	embryo	early_progenitor	no_signature	2.35178	1.5135
embryo	T69_68	WT	embryo	early_progenitor	no_signature	2.923	0.73215
embryo	T69_69	WT	embryo	early_progenitor	no_signature	2.72833	2.6843
embryo	T69_70	WT	embryo	early_progenitor	no_signature	0.932549	1.32035
embryo	T69_71	WT	embryo	cTEC	no_signature	-0.245518	-0.652315
embryo	T69_72	WT	embryo	early_progenitor	no_signature	1.11294	2.019
embryo	T69_73	WT	embryo	cTEC	no_signature	-0.196226	2.0457
embryo	T69_74	WT	embryo	early_progenitor	no_signature	-0.443656	2.65961
embryo	T69_77	WT	embryo	cTEC	no_signature	-1.87676	-0.662185
embryo	T69_78	WT	embryo	cTEC	no_signature	2.33992	-0.0637469
embryo	T69_79	WT	embryo	early_progenitor	no_signature	3.48342	2.20035
embryo	T69_80	WT	embryo	early_progenitor	no_signature	2.38013	3.05313
embryo	T69_81	WT	embryo	cTEC	no_signature	-1.64201	0.12408
embryo	T69_83	WT	embryo	cTEC	no_signature	2.74401	-0.585573
embryo	T69_84	WT	embryo	unassigned	no_signature	-0.58453	-1.62855
embryo	T69_86	WT	embryo	cTEC	no_signature	0.824273	0.616386
embryo	T69_87	WT	embryo	postnatal_progenitor	no_signature	1.09572	-4.34206
embryo	T69_88	WT	embryo	cTEC	no_signature	0.588005	0.455305
embryo	T69_89	WT	embryo	cTEC	no_signature	0.785519	0.616607
embryo	T69_90	WT	embryo	cTEC	no_signature	0.584003	0.543535
embryo	T69_92	WT	embryo	early_progenitor	no_signature	-0.155728	2.75484
embryo	T69_93	WT	embryo	cTEC	no_signature	-0.416193	-0.387801
embryo	T69_94	WT	embryo	cTEC	no_signature	-0.633876	-0.326675
embryo	T69_95	WT	embryo	early_progenitor	no_signature	3.07558	0.631834
embryo	T69_96	WT	embryo	cTEC	no_signature	-1.8623	0.787936
embryo	T70_97	WT	embryo	early_progenitor	no_signature	-0.233609	2.72174
embryo	T70_98	WT	embryo	cTEC	no_signature	-2.56096	-2.30194
embryo	T70_99	WT	embryo	early_progenitor	no_signature	1.97529	-1.46925
embryo	T70_100	WT	embryo	postnatal_progenitor	no_signature	0.571581	-0.101818
embryo	T70_101	WT	embryo	cTEC	no_signature	-1.22947	0.534234
embryo	T70_103	WT	embryo	unassigned	no_signature	0.240796	-4.20194
embryo	T70_104	WT	embryo	cTEC	no_signature	-2.59241	-1.66983
embryo	T70_105	WT	embryo	early_progenitor	no_signature	1.83946	1.2324
embryo	T70_106	WT	embryo	early_progenitor	no_signature	1.20355	2.17264
embryo	T70_107	WT	embryo	cTEC	no_signature	-0.771156	0.269981
embryo	T70_108	WT	embryo	cTEC	no_signature	-2.66873	-0.572036
embryo	T70_109	WT	embryo	cTEC	no_signature	0.232375	-1.99309
embryo	T70_111	WT	embryo	cTEC	no_signature	1.16032	0.732662
embryo	T70_112	WT	embryo	unassigned	no_signature	-0.402334	-3.38811
embryo	T70_114	WT	embryo	unassigned	no_signature	-0.808417	-3.3185
embryo	T70_115	WT	embryo	cTEC	no_signature	-1.70565	-0.0101732
embryo	T70_116	WT	embryo	early_progenitor	no_signature	2.88033	2.31645
embryo	T70_117	WT	embryo	early_progenitor	no_signature	3.16497	0.372334
embryo	T70_118	WT	embryo	cTEC	no_signature	-0.671895	2.14685
embryo	T70_120	WT	embryo	cTEC	no_signature	0.394535	0.973358
embryo	T70_121	WT	embryo	early_progenitor	no_signature	3.72262	-0.0011182
embryo	T70_122	WT	embryo	early_progenitor	no_signature	2.26514	0.736751
embryo	T70_123	WT	embryo	cTEC	no_signature	-0.267929	1.26785
embryo	T70_124	WT	embryo	cTEC	no_signature	-2.14054	-0.452572
embryo	T70_125	WT	embryo	early_progenitor	no_signature	3.66132	2.17086
embryo	T70_126	WT	embryo	cTEC	no_signature	-2.52777	-1.43034
embryo	T70_127	WT	embryo	cTEC	no_signature	-2.89051	-1.39521
embryo	T70_128	WT	embryo	cTEC	no_signature	-2.37702	0.354247
embryo	T70_129	WT	embryo	cTEC	no_signature	-0.0876165	2.17365
embryo	T70_130	WT	embryo	early_progenitor	no_signature	0.921007	1.48425
embryo	T70_131	WT	embryo	cTEC	no_signature	-2.95725	-0.803943
embryo	T70_132	WT	embryo	cTEC	no_signature	-1.34964	0.729795
embryo	T70_133	WT	embryo	early_progenitor	no_signature	3.27744	2.06659
embryo	T70_134	WT	embryo	cTEC	no_signature	-2.69568	1.13877
embryo	T70_135	WT	embryo	early_progenitor	no_signature	3.38735	2.58362
embryo	T70_136	WT	embryo	cTEC	no_signature	1.65509	0.879408
embryo	T70_137	WT	embryo	cTEC	no_signature	-1.35031	-0.641634
embryo	T70_139	WT	embryo	cTEC	no_signature	1.23682	-0.880605
embryo	T70_140	WT	embryo	unassigned	Aire-stage	0.558526	-3.99974
embryo	T70_141	WT	embryo	unassigned	no_signature	-0.798301	-3.81676
embryo	T70_142	WT	embryo	early_progenitor	no_signature	3.47468	2.17204
embryo	T70_143	WT	embryo	cTEC	no_signature	0.73202	1.00307
embryo	T70_144	WT	embryo	cTEC	no_signature	-0.172114	1.41227
embryo	T70_145	WT	embryo	cTEC	no_signature	-1.24913	1.29689
embryo	T70_146	WT	embryo	early_progenitor	no_signature	2.82822	1.89714
embryo	T70_147	WT	embryo	cTEC	no_signature	-1.68108	-2.2289
embryo	T70_148	WT	embryo	early_progenitor	no_signature	3.81577	-0.101346
embryo	T70_149	WT	embryo	early_progenitor	no_signature	2.78882	0.663672
embryo	T70_150	WT	embryo	cTEC	no_signature	-2.10779	-0.522274
embryo	T70_151	WT	embryo	early_progenitor	no_signature	2.21158	1.2275
embryo	T70_152	WT	embryo	cTEC	no_signature	-2.64343	-1.03985
embryo	T70_153	WT	embryo	unassigned	no_signature	-0.528437	-2.03955
embryo	T70_156	WT	embryo	postnatal_progenitor	no_signature	1.22696	-4.35433
embryo	T70_157	WT	embryo	unassigned	no_signature	-1.41927	-3.12334
embryo	T70_158	WT	embryo	cTEC	no_signature	-1.38222	1.20934
embryo	T70_159	WT	embryo	early_progenitor	no_signature	-0.756869	2.49767
embryo	T70_160	WT	embryo	cTEC	no_signature	-2.09708	0.987125
embryo	T70_161	WT	embryo	early_progenitor	no_signature	3.3152	-0.93152
embryo	T70_162	WT	embryo	cTEC	no_signature	-0.804985	2.25221
embryo	T70_163	WT	embryo	cTEC	no_signature	-2.72224	-1.58227
embryo	T70_164	WT	embryo	cTEC	no_signature	-1.28147	-0.187236
embryo	T70_165	WT	embryo	cTEC	no_signature	-1.76127	-0.116198
embryo	T70_166	WT	embryo	cTEC	no_signature	-1.21613	1.3148
[truncated: 8,892 more rows]

## Sheet: edf1d
sample	transcriptome	genotype	timepoint	as_or_mim	Aire	Fezf2
W4BCFEM1	W4BCFEM1_T37_4	WT	4week	Aire-stage	3.51045	4.05292
W4BCFEM1	W4BCFEM1_T37_12	WT	4week	Aire-stage	2.47599	2.47599
W4BCFEM1	W4BCFEM1_T37_14	WT	4week	mimetic	0	1.11043
W4BCFEM1	W4BCFEM1_T37_18	WT	4week	mimetic	0	1.41539
W4BCFEM1	W4BCFEM1_T37_22	WT	4week	mimetic	0	0
W4BCFEM1	W4BCFEM1_T37_28	WT	4week	Aire-stage	3.50352	4.04627
W4BCFEM1	W4BCFEM1_T37_35	WT	4week	mimetic	0	3.27661
W4BCFEM1	W4BCFEM1_T37_38	WT	4week	Aire-stage	4.05152	3.00042
W4BCFEM1	W4BCFEM1_T37_61	WT	4week	Aire-stage	3.74959	5.01084
W4BCFEM1	W4BCFEM1_T37_80	WT	4week	mimetic	3.26306	3.26306
W4BCFEM1	W4BCFEM1_T37_81	WT	4week	mimetic	0	1.3244
W4BCFEM1	W4BCFEM1_T37_82	WT	4week	Aire-stage	1.63881	3.53366
W4BCFEM1	W4BCFEM1_T37_89	WT	4week	Aire-stage	3.43398	4.1172
W4BCFEM1	W4BCFEM1_T37_90	WT	4week	Aire-stage	2.37522	3.9697
W4BCFEM1	W4BCFEM1_T37_92	WT	4week	mimetic	1.42521	1.69939
W4BCFEM1	W4BCFEM1_T37_94	WT	4week	mimetic	0	1.84551
W4BCFEM1	W4BCFEM1_T38_97	WT	4week	Aire-stage	1.96775	4.2104
W4BCFEM1	W4BCFEM1_T38_111	WT	4week	mimetic	0	1.35257
W4BCFEM1	W4BCFEM1_T38_115	WT	4week	Aire-stage	3.0028	3.73137
W4BCFEM1	W4BCFEM1_T38_123	WT	4week	mimetic	0	3.57779
W4BCFEM1	W4BCFEM1_T38_125	WT	4week	Aire-stage	4.79402	3.1088
W4BCFEM1	W4BCFEM1_T38_141	WT	4week	Aire-stage	2.93465	3.2185
W4BCFEM1	W4BCFEM1_T38_143	WT	4week	mimetic	0	3.12549
W4BCFEM1	W4BCFEM1_T38_162	WT	4week	Aire-stage	2.89401	2.58556
W4BCFEM1	W4BCFEM1_T38_174	WT	4week	mimetic	0	3.52119
W4BCFEM1	W4BCFEM1_T38_176	WT	4week	mimetic	0	3.69164
W4BCFEM1	W4BCFEM1_T38_179	WT	4week	Aire-stage	3.35051	3.06321
W4BCFEM1	W4BCFEM1_T38_180	WT	4week	mimetic	0	1.11853
W4BCFEM1	W4BCFEM1_T38_183	WT	4week	mimetic	0	1.16804
W4BCFEM1	W4BCFEM1_T39_22	WT	4week	Aire-stage	4.12711	2.35442
W4BCFEM1	W4BCFEM1_T39_24	WT	4week	mimetic	0	2.83556
W4BCFEM1	W4BCFEM1_T39_36	WT	4week	mimetic	0	1.45245
W4BCFEM1	W4BCFEM1_T39_42	WT	4week	Aire-stage	0	2.57426
W4BCFEM1	W4BCFEM1_T39_45	WT	4week	Aire-stage	4.37149	4.59313
W4BCFEM1	W4BCFEM1_T39_52	WT	4week	mimetic	0	0
W4BCFEM1	W4BCFEM1_T39_55	WT	4week	Aire-stage	4.31269	3.52034
W4BCFEM1	W4BCFEM1_T39_61	WT	4week	Aire-stage	2.3111	3.61383
W4BCFEM1	W4BCFEM1_T39_78	WT	4week	Aire-stage	2.23336	4.88038
W4BCFEM1	W4BCFEM1_T39_85	WT	4week	Aire-stage	4.29162	1.51419
W4BCFEM1	W4BCFEM1_T39_89	WT	4week	Aire-stage	3.37017	2.17005
W4BCFEM1	W4BCFEM1_T39_94	WT	4week	mimetic	0	1.52945
W4BCFEM1	W4BCFEM1_T39_96	WT	4week	Aire-stage	3.20188	4.12311
W4BCFEM1	W4BCFEM1_T40_106	WT	4week	Aire-stage	3.33062	3.13178
W4BCFEM1	W4BCFEM1_T40_107	WT	4week	Aire-stage	5.03902	3.93786
W4BCFEM1	W4BCFEM1_T40_108	WT	4week	Aire-stage	3.15296	4.77287
W4BCFEM1	W4BCFEM1_T40_111	WT	4week	Aire-stage	3.5007	5.40594
W4BCFEM1	W4BCFEM1_T40_119	WT	4week	Aire-stage	1.73186	5.49847
W4BCFEM1	W4BCFEM1_T40_131	WT	4week	Aire-stage	3.71345	3.27104
W4BCFEM1	W4BCFEM1_T40_138	WT	4week	Aire-stage	2.25361	3.62229
W4BCFEM1	W4BCFEM1_T40_139	WT	4week	Aire-stage	2.46674	4.86606
W4BCFEM1	W4BCFEM1_T40_146	WT	4week	Aire-stage	1.63476	2.87137
W4BCFEM1	W4BCFEM1_T40_147	WT	4week	Aire-stage	4.36831	4.9725
W4BCFEM1	W4BCFEM1_T40_160	WT	4week	Aire-stage	3.48493	3.48493
W4BCFEM1	W4BCFEM1_T40_162	WT	4week	Aire-stage	4.36945	3.28345
W4BCFEM1	W4BCFEM1_T40_163	WT	4week	Aire-stage	1.97613	2.43351
W4BCFEM1	W4BCFEM1_T40_164	WT	4week	Aire-stage	5.1038	4.30923
W4BCFEM1	W4BCFEM1_T40_165	WT	4week	Aire-stage	0	3.84416
W4BCFEM1	W4BCFEM1_T40_166	WT	4week	Aire-stage	2.77078	2.77078
W4BCFEM1	W4BCFEM1_T40_167	WT	4week	Aire-stage	2.06557	4.21275
W4BCFEM1	W4BCFEM1_T40_171	WT	4week	mimetic	0	4.18686
W4BCFEM1	W4BCFEM1_T40_173	WT	4week	Aire-stage	1.62013	4.44382
W4BCFEM1	W4BCFEM1_T40_184	WT	4week	Aire-stage	0.991074	2.79277
W4BCFEM1	W4BCFEM1_T40_189	WT	4week	Aire-stage	1.94307	3.02071
W4BCFEM1	W4BCFEM1_T40_190	WT	4week	Aire-stage	2.88465	3.21784
W4BCFEM1	W4BCFEM1_T41_15	WT	4week	Aire-stage	4.36279	4.36279
W4BCFEM1	W4BCFEM1_T41_19	WT	4week	mimetic	1.09094	3.15651
W4BCFEM1	W4BCFEM1_T41_41	WT	4week	Aire-stage	4.03083	4.17415
W4BCFEM1	W4BCFEM1_T41_47	WT	4week	Aire-stage	3.56079	4.24901
W4BCFEM1	W4BCFEM1_T41_56	WT	4week	Aire-stage	2.44239	4.39187
W4BCFEM1	W4BCFEM1_T41_57	WT	4week	Aire-stage	3.53702	3.83421
W4BCFEM1	W4BCFEM1_T41_60	WT	4week	Aire-stage	3.34458	4.58122
W4BCFEM1	W4BCFEM1_T41_67	WT	4week	mimetic	0	2.22889
W4BCFEM1	W4BCFEM1_T41_69	WT	4week	Aire-stage	2.14792	3.88143
W4BCFEM1	W4BCFEM1_T41_79	WT	4week	mimetic	0	1.48346
W4BCFEM1	W4BCFEM1_T41_80	WT	4week	Aire-stage	3.58771	4.81745
W4BCFEM1	W4BCFEM1_T41_81	WT	4week	Aire-stage	4.36842	0
W4BCFEM1	W4BCFEM1_T41_82	WT	4week	Aire-stage	0	4.93253
W4BCFEM1	W4BCFEM1_T41_83	WT	4week	Aire-stage	2.94492	3.84888
W4BCFEM1	W4BCFEM1_T41_90	WT	4week	Aire-stage	3.14884	5.55669
W4BCFEM1	W4BCFEM1_T41_95	WT	4week	mimetic	0	0
W4BCFEM1	W4BCFEM1_T42_97	WT	4week	Aire-stage	1.64888	2.88933
W4BCFEM1	W4BCFEM1_T42_104	WT	4week	mimetic	0	3.01533
W4BCFEM1	W4BCFEM1_T42_109	WT	4week	Aire-stage	4.25816	1.49136
W4BCFEM1	W4BCFEM1_T42_113	WT	4week	Aire-stage	2.59231	3.32127
W4BCFEM1	W4BCFEM1_T42_117	WT	4week	Aire-stage	2.65219	4.1858
W4BCFEM1	W4BCFEM1_T42_118	WT	4week	Aire-stage	3.25477	5.66414
W4BCFEM1	W4BCFEM1_T42_128	WT	4week	mimetic	0	2.89473
W4BCFEM1	W4BCFEM1_T42_130	WT	4week	Aire-stage	0.816757	3.34335
W4BCFEM1	W4BCFEM1_T42_137	WT	4week	Aire-stage	4.48803	4.99309
W4BCFEM1	W4BCFEM1_T42_144	WT	4week	Aire-stage	3.44638	4.77316
W4BCFEM1	W4BCFEM1_T42_149	WT	4week	Aire-stage	4.03972	3.53768
W4BCFEM1	W4BCFEM1_T42_154	WT	4week	Aire-stage	4.7103	5.11201
W4BCFEM1	W4BCFEM1_T42_161	WT	4week	Aire-stage	2.51541	2.51541
W4BCFEM1	W4BCFEM1_T42_172	WT	4week	Aire-stage	0	1.95709
W4BCFEM1	W4BCFEM1_T42_173	WT	4week	Aire-stage	4.71494	4.10688
W4BCFEM1	W4BCFEM1_T42_181	WT	4week	Aire-stage	0	4.61151
W4BCFEM1	W4BCFEM1_T42_187	WT	4week	Aire-stage	3.11561	2.98183
W4BCFEM1	W4BCFEM1_T42_190	WT	4week	Aire-stage	3.30272	4.47902
W4BCFEM1	W4BCFEM1_T43_2	WT	4week	Aire-stage	2.33425	4.40832
W4BCFEM1	W4BCFEM1_T43_9	WT	4week	Aire-stage	5.55129	2.13392
W4BCFEM1	W4BCFEM1_T43_12	WT	4week	Aire-stage	2.79171	3.44315
W4BCFEM1	W4BCFEM1_T43_22	WT	4week	Aire-stage	4.63318	3.58285
W4BCFEM1	W4BCFEM1_T43_24	WT	4week	Aire-stage	4.10733	2.33799
W4BCFEM1	W4BCFEM1_T43_27	WT	4week	Aire-stage	4.16381	4.62707
W4BCFEM1	W4BCFEM1_T43_28	WT	4week	Aire-stage	1.86349	3.29334
W4BCFEM1	W4BCFEM1_T43_29	WT	4week	Aire-stage	0	2.79446
W4BCFEM1	W4BCFEM1_T43_37	WT	4week	Aire-stage	4.0486	3.80257
W4BCFEM1	W4BCFEM1_T43_55	WT	4week	Aire-stage	1.46153	3.00334
W4BCFEM1	W4BCFEM1_T43_56	WT	4week	Aire-stage	0	2.76908
W4BCFEM1	W4BCFEM1_T43_58	WT	4week	Aire-stage	4.24963	3.70145
W4BCFEM1	W4BCFEM1_T43_64	WT	4week	Aire-stage	0	2.97191
W4BCFEM1	W4BCFEM1_T43_71	WT	4week	Aire-stage	3.27893	2.24168
W4BCFEM1	W4BCFEM1_T43_78	WT	4week	Aire-stage	0.859628	0
W4BCFEM1	W4BCFEM1_T43_80	WT	4week	Aire-stage	3.26587	2.75356
W4BCFEM1	W4BCFEM1_T43_83	WT	4week	Aire-stage	1.53903	5.22086
W4BCFEM1	W4BCFEM1_T44_110	WT	4week	Aire-stage	3.98232	2.87555
W4BCFEM1	W4BCFEM1_T44_112	WT	4week	Aire-stage	4.83065	5.43061
W4BCFEM1	W4BCFEM1_T44_117	WT	4week	Aire-stage	4.09814	4.09814
W4BCFEM1	W4BCFEM1_T44_124	WT	4week	mimetic	0	3.78703
W4BCFEM1	W4BCFEM1_T44_140	WT	4week	Aire-stage	1.92459	2.37711
W4BCFEM1	W4BCFEM1_T44_143	WT	4week	Aire-stage	3.2454	4.72588
W4BCFEM1	W4BCFEM1_T44_146	WT	4week	mimetic	0	1.19943
W4BCFEM1	W4BCFEM1_T44_148	WT	4week	Aire-stage	2.27708	1.95787
W4BCFEM1	W4BCFEM1_T44_152	WT	4week	Aire-stage	3.89417	5.03427
W4BCFEM1	W4BCFEM1_T44_153	WT	4week	mimetic	0	2.52708
W4BCFEM1	W4BCFEM1_T44_162	WT	4week	Aire-stage	2.38897	3.53586
W4BCFEM1	W4BCFEM1_T44_168	WT	4week	mimetic	0	3.54782
W4BCFEM1	W4BCFEM1_T44_179	WT	4week	Aire-stage	2.16484	4.01047
W4BCFEM1	W4BCFEM1_T44_180	WT	4week	Aire-stage	0	4.78532
W4BCFEM1	W4BCFEM1_T44_186	WT	4week	Aire-stage	2.43705	2.80651
W4BCFEM1	W4BCFEM1_T44_188	WT	4week	Aire-stage	2.4033	3.16562
W4BCFEM1	W4BCFEM1_T44_191	WT	4week	Aire-stage	3.00613	3.91508
W4BCFEM1	W4BCFEM1_T44_192	WT	4week	Aire-stage	0.716142	4.39229
W4BCFEM1	W4BCFEM1_T61_9	WT	4week	Aire-stage	3.35685	3.55915
W4BCFEM1	W4BCFEM1_T61_21	WT	4week	Aire-stage	4.6706	4.15472
W4BCFEM1	W4BCFEM1_T61_24	WT	4week	Aire-stage	2.25591	4.06794
W4BCFEM1	W4BCFEM1_T61_26	WT	4week	mimetic	0	2.04083
W4BCFEM1	W4BCFEM1_T61_27	WT	4week	Aire-stage	3.31135	0
W4BCFEM1	W4BCFEM1_T61_38	WT	4week	Aire-stage	0	3.09855
W4BCFEM1	W4BCFEM1_T61_39	WT	4week	mimetic	2.98934	0
W4BCFEM1	W4BCFEM1_T61_44	WT	4week	Aire-stage	3.82414	4.77416
W4BCFEM1	W4BCFEM1_T61_46	WT	4week	Aire-stage	4.31189	4.22345
W4BCFEM1	W4BCFEM1_T61_49	WT	4week	Aire-stage	3.65671	4.47906
W4BCFEM1	W4BCFEM1_T61_52	WT	4week	Aire-stage	4.18014	3.54856
W4BCFEM1	W4BCFEM1_T61_53	WT	4week	Aire-stage	0	3.81033
W4BCFEM1	W4BCFEM1_T61_59	WT	4week	mimetic	2.2088	0
W4BCFEM1	W4BCFEM1_T61_60	WT	4week	Aire-stage	4.34793	2.54532
W4BCFEM1	W4BCFEM1_T61_63	WT	4week	Aire-stage	2.63722	3.86678
W4BCFEM1	W4BCFEM1_T61_68	WT	4week	mimetic	0	0
W4BCFEM1	W4BCFEM1_T61_70	WT	4week	Aire-stage	3.61413	5.2337
W4BCFEM1	W4BCFEM1_T61_74	WT	4week	Aire-stage	3.97408	3.06153
W4BCFEM1	W4BCFEM1_T61_81	WT	4week	mimetic	0	2.61593
W4BCFEM1	W4BCFEM1_T61_83	WT	4week	Aire-stage	1.87882	0.920191
W4BCFEM1	W4BCFEM1_T61_87	WT	4week	mimetic	1.09759	1.09759
W4BCFEM1	W4BCFEM1_T61_90	WT	4week	mimetic	0	4.63212
W4BCFEM1	W4BCFEM1_T61_92	WT	4week	mimetic	1.04761	4.61687
W4BCFEM1	W4BCFEM1_T62_99	WT	4week	Aire-stage	0	2.93801
W4BCFEM1	W4BCFEM1_T62_105	WT	4week	Aire-stage	0	3.76024
W4BCFEM1	W4BCFEM1_T62_111	WT	4week	Aire-stage	4.3675	3.58311
W4BCFEM1	W4BCFEM1_T62_117	WT	4week	Aire-stage	2.44343	3.42944
W4BCFEM1	W4BCFEM1_T62_118	WT	4week	Aire-stage	0	1.36955
W4BCFEM1	W4BCFEM1_T62_120	WT	4week	Aire-stage	0	3.2322
W4BCFEM1	W4BCFEM1_T62_130	WT	4week	Aire-stage	3.49875	4.71301
W4BCFEM1	W4BCFEM1_T62_132	WT	4week	Aire-stage	3.07372	2.06288
W4BCFEM1	W4BCFEM1_T62_134	WT	4week	Aire-stage	4.69155	4.14644
W4BCFEM1	W4BCFEM1_T62_136	WT	4week	Aire-stage	3.15313	0
W4BCFEM1	W4BCFEM1_T62_138	WT	4week	mimetic	0	0
W4BCFEM1	W4BCFEM1_T62_148	WT	4week	Aire-stage	1.97332	2.77712
W4BCFEM1	W4BCFEM1_T62_156	WT	4week	Aire-stage	0	1.9743
W4BCFEM1	W4BCFEM1_T62_159	WT	4week	Aire-stage	3.17096	4.52704
W4BCFEM1	W4BCFEM1_T62_172	WT	4week	Aire-stage	2.24235	3.60854
W4BCFEM1	W4BCFEM1_T62_191	WT	4week	mimetic	0	1.23887
W4BCFEM1	W4BCFEM1_T63_2	WT	4week	mimetic	0	0
W4BCFEM1	W4BCFEM1_T63_5	WT	4week	Aire-stage	4.06667	5.02605
W4BCFEM1	W4BCFEM1_T63_9	WT	4week	Aire-stage	3.88104	4.00978
W4BCFEM1	W4BCFEM1_T63_11	WT	4week	Aire-stage	2.19323	4.70422
W4BCFEM1	W4BCFEM1_T63_17	WT	4week	Aire-stage	3.6549	4.83083
W4BCFEM1	W4BCFEM1_T63_20	WT	4week	Aire-stage	3.38169	4.87368
W4BCFEM1	W4BCFEM1_T63_21	WT	4week	Aire-stage	4.52376	5.49448
W4BCFEM1	W4BCFEM1_T63_23	WT	4week	Aire-stage	3.00258	3.52673
W4BCFEM1	W4BCFEM1_T63_28	WT	4week	Aire-stage	3.32846	4.73677
W4BCFEM1	W4BCFEM1_T63_30	WT	4week	mimetic	2.45268	2.45268
W4BCFEM1	W4BCFEM1_T63_32	WT	4week	Aire-stage	3.97289	4.69173
W4BCFEM1	W4BCFEM1_T63_37	WT	4week	Aire-stage	3.04387	1.77192
W4BCFEM1	W4BCFEM1_T63_45	WT	4week	Aire-stage	3.37702	2.72918
W4BCFEM1	W4BCFEM1_T63_48	WT	4week	mimetic	0	2.42018
W4BCFEM1	W4BCFEM1_T63_54	WT	4week	Aire-stage	3.11336	4.72983
W4BCFEM1	W4BCFEM1_T63_62	WT	4week	Aire-stage	2.33273	4.47517
W4BCFEM1	W4BCFEM1_T63_63	WT	4week	Aire-stage	0	3.3476
W4BCFEM1	W4BCFEM1_T63_77	WT	4week	Aire-stage	0	3.39993
W4BCFEM1	W4BCFEM1_T63_80	WT	4week	Aire-stage	5.07596	4.99584
W4BCFEM1	W4BCFEM1_T63_83	WT	4week	Aire-stage	2.8758	1.638
W4BCFEM1	W4BCFEM1_T63_88	WT	4week	Aire-stage	1.77492	4.16834
W4BCFEM1	W4BCFEM1_T63_92	WT	4week	Aire-stage	1.95068	5.36618
W4BCFEM1	W4BCFEM1_T64_98	WT	4week	Aire-stage	5.55092	2.48105
W4BCFEM1	W4BCFEM1_T64_102	WT	4week	Aire-stage	0	3.97222
W4BCFEM1	W4BCFEM1_T64_116	WT	4week	mimetic	0	0
W4BCFEM1	W4BCFEM1_T64_136	WT	4week	Aire-stage	4.71098	2.37523
W4BCFEM1	W4BCFEM1_T64_144	WT	4week	Aire-stage	4.12738	3.77293
W4BCFEM1	W4BCFEM1_T64_146	WT	4week	mimetic	1.93415	3.61944
W4BCFEM1	W4BCFEM1_T64_158	WT	4week	mimetic	0	2.88964
W4BCFEM1	W4BCFEM1_T64_179	WT	4week	Aire-stage	1.23781	3.57004
W4BCFEM1	W4BCFEM1_T64_183	WT	4week	mimetic	0	1.84254
W4BCFEM1	W4BCFEM1_T64_191	WT	4week	Aire-stage	4.66541	2.16343
W4BCFEM1	W4BCFEM1_T140_40_3	WT	4week	Aire-stage	4.24538	4.51251
W4BCFEM1	W4BCFEM1_T140_40_5	WT	4week	Aire-stage	0.765156	3.23357
W4BCFEM1	W4BCFEM1_T140_40_10	WT	4week	Aire-stage	1.67874	3.904
W4BCFEM1	W4BCFEM1_T140_40_11	WT	4week	mimetic	0	0
W4BCFEM1	W4BCFEM1_T140_40_17	WT	4week	Aire-stage	3.17412	0
W4BCFEM1	W4BCFEM1_T140_40_18	WT	4week	Aire-stage	1.38277	4.09696
W4BCFEM1	W4BCFEM1_T140_40_19	WT	4week	Aire-stage	4.89773	0
W4BCFEM1	W4BCFEM1_T140_40_33	WT	4week	Aire-stage	3.25704	4.03702
W4BCFEM1	W4BCFEM1_T140_40_37	WT	4week	Aire-stage	2.20381	3.03853
W4BCFEM1	W4BCFEM1_T140_40_39	WT	4week	mimetic	1.71604	1.71604
W4BCFEM1	W4BCFEM1_T140_40_51	WT	4week	Aire-stage	3.13656	1.84647
W4BCFEM1	W4BCFEM1_T140_40_53	WT	4week	mimetic	0	1.83641
W4BCFEM1	W4BCFEM1_T140_40_64	WT	4week	mimetic	0	1.52536
W4BCFEM1	W4BCFEM1_T140_40_68	WT	4week	Aire-stage	1.35357	2.5027
W4BCFEM1	W4BCFEM1_T140_40_69	WT	4week	Aire-stage	2.66534	5.72304
W4BCFEM1	W4BCFEM1_T140_40_74	WT	4week	Aire-stage	0	4.42945
W4BCFEM1	W4BCFEM1_T140_40_88	WT	4week	mimetic	0	1.73603
W4BCFEM1	W4BCFEM1_T140_40_90	WT	4week	Aire-stage	1.41644	4.27682
W4BCFEM1	W4BCFEM1_T141_39_97	WT	4week	Aire-stage	3.53903	3.65435
W4BCFEM1	W4BCFEM1_T141_39_99	WT	4week	mimetic	0	4.07121
W4BCFEM1	W4BCFEM1_T141_39_100	WT	4week	mimetic	0	3.59708
W4BCFEM1	W4BCFEM1_T141_39_107	WT	4week	mimetic	1.88888	2.67979
W4BCFEM1	W4BCFEM1_T141_39_115	WT	4week	Aire-stage	2.72802	2.72802
W4BCFEM1	W4BCFEM1_T141_39_116	WT	4week	Aire-stage	1.34358	4.92042
W4BCFEM1	W4BCFEM1_T141_39_117	WT	4week	Aire-stage	0	2.76521
W4BCFEM1	W4BCFEM1_T141_39_120	WT	4week	Aire-stage	3.05184	3.96311
W4BCFEM1	W4BCFEM1_T141_39_128	WT	4week	Aire-stage	1.28656	2.59482
W4BCFEM1	W4BCFEM1_T141_39_135	WT	4week	mimetic	0	2.43555
W4BCFEM1	W4BCFEM1_T141_39_136	WT	4week	Aire-stage	3.38776	4.54268
W4BCFEM1	W4BCFEM1_T141_39_146	WT	4week	mimetic	0	2.3498
W4BCFEM1	W4BCFEM1_T141_39_163	WT	4week	Aire-stage	2.87268	2.05719
W4BCFEM1	W4BCFEM1_T141_39_172	WT	4week	Aire-stage	3.82907	4.84716
W4BCFEM1	W4BCFEM1_T141_39_179	WT	4week	Aire-stage	2.56904	3.9824
W4BCFEM1	W4BCFEM1_T141_39_184	WT	4week	Aire-stage	3.62003	5.61062
W4BCFEM1	W4BCFEM1_T141_39_188	WT	4week	Aire-stage	1.72283	5.93085
W4BCFEM1	W4BCFEM1_T142_38_16	WT	4week	Aire-stage	0	1.96355
W4BCFEM1	W4BCFEM1_T142_38_21	WT	4week	Aire-stage	3.27165	0
W4BCFEM1	W4BCFEM1_T142_38_29	WT	4week	mimetic	1.92064	0
W4BCFEM1	W4BCFEM1_T142_38_32	WT	4week	Aire-stage	2.75855	1.40422
W4BCFEM1	W4BCFEM1_T142_38_36	WT	4week	Aire-stage	2.652	3.29441
W4BCFEM1	W4BCFEM1_T142_38_42	WT	4week	Aire-stage	5.38803	2.96349
W4BCFEM1	W4BCFEM1_T142_38_55	WT	4week	Aire-stage	0	3.32991
W4BCFEM1	W4BCFEM1_T142_38_64	WT	4week	Aire-stage	3.96932	6.03679
W4BCFEM1	W4BCFEM1_T142_38_71	WT	4week	mimetic	1.47877	2.19366
W4BCFEM1	W4BCFEM1_T142_38_73	WT	4week	Aire-stage	2.64292	4.34013
W4BCFEM1	W4BCFEM1_T142_38_76	WT	4week	Aire-stage	0	4.03224
W4BCFEM1	W4BCFEM1_T142_38_77	WT	4week	Aire-stage	3.21255	3.74517
W4BCFEM1	W4BCFEM1_T142_38_79	WT	4week	Aire-stage	1.02711	4.30172
W4BCFEM1	W4BCFEM1_T142_38_85	WT	4week	Aire-stage	1.81819	4.01586
W4BCFEM1	W4BCFEM1_T142_38_90	WT	4week	Aire-stage	2.17762	4.68396
W4BCFEM1	W4BCFEM1_T142_38_93	WT	4week	Aire-stage	0	0
W4BCFEM1	W4BCFEM1_T142_38_94	WT	4week	mimetic	1.12715	1.12715
W4BCFEM1	W4BCFEM1_T142_38_95	WT	4week	Aire-stage	0.872043	1.41181
W4BCFEM1	W4BCFEM1_T143_37_97	WT	4week	Aire-stage	3.07204	2.79222
W4BCFEM1	W4BCFEM1_T143_37_104	WT	4week	mimetic	0	3.42104
W4BCFEM1	W4BCFEM1_T143_37_109	WT	4week	mimetic	0	1.08081
W4BCFEM1	W4BCFEM1_T143_37_118	WT	4week	Aire-stage	1.42574	2.59951
W4BCFEM1	W4BCFEM1_T143_37_122	WT	4week	Aire-stage	3.66488	2.62982
W4BCFEM1	W4BCFEM1_T143_37_123	WT	4week	Aire-stage	2.5025	4.1163
W4BCFEM1	W4BCFEM1_T143_37_124	WT	4week	Aire-stage	2.0067	4.73906
W4BCFEM1	W4BCFEM1_T143_37_134	WT	4week	mimetic	0	1.68124
W4BCFEM1	W4BCFEM1_T143_37_137	WT	4week	Aire-stage	1.58641	4.52733
W4BCFEM1	W4BCFEM1_T143_37_143	WT	4week	mimetic	1.26509	0
W4BCFEM1	W4BCFEM1_T143_37_155	WT	4week	mimetic	0	0
W4BCFEM1	W4BCFEM1_T143_37_158	WT	4week	mimetic	3.12441	4.49108
W4BCFEM1	W4BCFEM1_T143_37_179	WT	4week	Aire-stage	4.27503	3.64051
W4BCFEM1	W4BCFEM1_T143_37_183	WT	4week	mimetic	0	3.34853
W4BCFEM1	W4BCFEM1_T143_37_186	WT	4week	Aire-stage	1.08672	3.32177
W4BCFEM1	W4BCFEM1_T143_37_187	WT	4week	Aire-stage	4.63313	4.01323
W4BCFEM1	W4BCFEM1_T143_37_188	WT	4week	Aire-stage	3.76833	4.03878
W4BCFEM1	W4BCFEM1_T143_37_192	WT	4week	Aire-stage	3.59045	4.68673
W4BCFEM1	W4BCFEM1_T152_36_10	WT	4week	mimetic	0	0
W4BCFEM1	W4BCFEM1_T152_36_36	WT	4week	Aire-stage	2.32625	3.70803
W4BCFEM1	W4BCFEM1_T152_36_38	WT	4week	Aire-stage	4.54925	5.17229
W4BCFEM1	W4BCFEM1_T152_36_40	WT	4week	Aire-stage	0	4.30041
W4BCFEM1	W4BCFEM1_T152_36_44	WT	4week	mimetic	0	1.52725
W4BCFEM1	W4BCFEM1_T152_36_49	WT	4week	mimetic	0	2.08935
W4BCFEM1	W4BCFEM1_T152_36_51	WT	4week	Aire-stage	2.58919	3.84685
W4BCFEM1	W4BCFEM1_T152_36_61	WT	4week	Aire-stage	3.41264	3.41264
W4BCFEM1	W4BCFEM1_T152_36_74	WT	4week	Aire-stage	4.1685	5.79415
W4BCFEM1	W4BCFEM1_T152_36_80	WT	4week	Aire-stage	0	2.53499
W4BCFEM1	W4BCFEM1_T152_36_81	WT	4week	Aire-stage	3.18371	4.4624
W4BCFEM1	W4BCFEM1_T152_36_87	WT	4week	Aire-stage	4.2126	3.93039
W4BCFEM1	W4BCFEM1_T154_34_2	WT	4week	Aire-stage	0.869438	3.55657
W4BCFEM1	W4BCFEM1_T154_34_3	WT	4week	Aire-stage	2.70998	3.00446
W4BCFEM1	W4BCFEM1_T154_34_10	WT	4week	Aire-stage	1.20959	4.86865
W4BCFEM1	W4BCFEM1_T154_34_20	WT	4week	mimetic	0	2.68826
W4BCFEM1	W4BCFEM1_T154_34_23	WT	4week	Aire-stage	2.55909	3.76733
W4BCFEM1	W4BCFEM1_T154_34_28	WT	4week	Aire-stage	2.66774	5.23032
W4BCFEM1	W4BCFEM1_T154_34_32	WT	4week	Aire-stage	0	2.62647
W4BCFEM1	W4BCFEM1_T154_34_37	WT	4week	Aire-stage	1.14387	2.21132
W4BCFEM1	W4BCFEM1_T154_34_49	WT	4week	Aire-stage	2.94197	3.39957
W4BCFEM1	W4BCFEM1_T154_34_51	WT	4week	Aire-stage	2.44383	2.71217
W4BCFEM1	W4BCFEM1_T154_34_60	WT	4week	Aire-stage	1.11402	3.6634
W4BCFEM1	W4BCFEM1_T154_34_62	WT	4week	mimetic	0	2.48597
W4BCFEM1	W4BCFEM1_T154_34_64	WT	4week	Aire-stage	2.01219	3.87425
W4BCFEM1	W4BCFEM1_T154_34_67	WT	4week	mimetic	0	2.25618
W4BCFEM1	W4BCFEM1_T154_34_69	WT	4week	Aire-stage	2.29203	3.61857
W4BCFEM1	W4BCFEM1_T154_34_70	WT	4week	mimetic	0	3.00248
W4BCFEM1	W4BCFEM1_T154_34_73	WT	4week	Aire-stage	0.889231	3.25267
W4BCFEM1	W4BCFEM1_T154_34_83	WT	4week	mimetic	1.06785	3.17924
W4BCFEM1	W4BCFEM1_T156_32_6	WT	4week	mimetic	0	2.17995
W4BCFEM1	W4BCFEM1_T156_32_8	WT	4week	Aire-stage	3.07379	3.50973
W4BCFEM1	W4BCFEM1_T156_32_11	WT	4week	Aire-stage	3.15269	3.35188
W4BCFEM1	W4BCFEM1_T156_32_13	WT	4week	Aire-stage	4.27979	3.42003
W4BCFEM1	W4BCFEM1_T156_32_17	WT	4week	Aire-stage	0	1.75079
W4BCFEM1	W4BCFEM1_T156_32_22	WT	4week	mimetic	1.41637	1.80901
W4BCFEM1	W4BCFEM1_T156_32_31	WT	4week	Aire-stage	0.76064	5.07955
W4BCFEM1	W4BCFEM1_T156_32_32	WT	4week	Aire-stage	1.96483	1.96483
W4BCFEM1	W4BCFEM1_T156_32_36	WT	4week	Aire-stage	1.17618	4.31681
W4BCFEM1	W4BCFEM1_T156_32_43	WT	4week	Aire-stage	2.3279	3.64456
W4BCFEM1	W4BCFEM1_T156_32_44	WT	4week	Aire-stage	1.15906	4.57959
W4BCFEM1	W4BCFEM1_T156_32_48	WT	4week	Aire-stage	0.934876	3.05421
W4BCFEM1	W4BCFEM1_T156_32_49	WT	4week	Aire-stage	1.79407	2.7573
W4BCFEM1	W4BCFEM1_T156_32_61	WT	4week	Aire-stage	1.57038	0.728096
W4BCFEM1	W4BCFEM1_T156_32_75	WT	4week	Aire-stage	3.27031	4.50011
W4BCFEM1	W4BCFEM1_T156_32_80	WT	4week	Aire-stage	0	3.23089
W4BCFEM1	W4BCFEM1_T156_32_86	WT	4week	Aire-stage	3.03124	3.22867
W4BCFEM1	W4BCFEM1_T156_32_87	WT	4week	Aire-stage	3.64026	2.18731
W4BCFEM1	W4BCFEM1_T158_30_14	WT	4week	mimetic	0	3.51403
W4BCFEM1	W4BCFEM1_T158_30_18	WT	4week	mimetic	0	0
W4BCFEM1	W4BCFEM1_T158_30_24	WT	4week	Aire-stage	2.59982	3.18624
W4BCFEM1	W4BCFEM1_T158_30_39	WT	4week	Aire-stage	3.60362	3.07603
W4BCFEM1	W4BCFEM1_T158_30_41	WT	4week	mimetic	0	4.24646
W4BCFEM1	W4BCFEM1_T158_30_48	WT	4week	Aire-stage	4.67884	3.91114
W4BCFEM1	W4BCFEM1_T158_30_52	WT	4week	mimetic	0	2.02978
W4BCFEM1	W4BCFEM1_T158_30_54	WT	4week	Aire-stage	2.47271	2.84975
W4BCFEM1	W4BCFEM1_T158_30_69	WT	4week	Aire-stage	2.35604	4.1295
W4BCFEM1	W4BCFEM1_T158_30_70	WT	4week	Aire-stage	2.79205	4.53072
W4BCFEM1	W4BCFEM1_T158_30_72	WT	4week	mimetic	3.07938	4.22091
W4BCFEM1	W4BCFEM1_T158_30_73	WT	4week	Aire-stage	1.75219	4.5634
W4BCFEM1	W4BCFEM1_T158_30_78	WT	4week	mimetic	0.658235	2.76296
W4BCFEM1	W4BCFEM1_T158_30_82	WT	4week	Aire-stage	4.13267	4.04486
W4BCFEM1	W4BCFEM1_T158_30_92	WT	4week	mimetic	2.5127	4.77777
W4BCFEM2	W4BCFEM2_T184_10	WT	4week	Aire-stage	4.87552	4.28943
W4BCFEM2	W4BCFEM2_T184_19	WT	4week	Aire-stage	0	2.76877
W4BCFEM2	W4BCFEM2_T184_21	WT	4week	Aire-stage	2.55621	2.08869
W4BCFEM2	W4BCFEM2_T184_23	WT	4week	Aire-stage	0	3.7626
W4BCFEM2	W4BCFEM2_T184_33	WT	4week	Aire-stage	0	2.66928
W4BCFEM2	W4BCFEM2_T184_37	WT	4week	Aire-stage	0	3.62719
W4BCFEM2	W4BCFEM2_T184_43	WT	4week	mimetic	1.57401	1.57401
W4BCFEM2	W4BCFEM2_T184_47	WT	4week	mimetic	0	2.4201
W4BCFEM2	W4BCFEM2_T184_56	WT	4week	Aire-stage	3.84973	4.54677
W4BCFEM2	W4BCFEM2_T184_59	WT	4week	mimetic	0	1.72419
W4BCFEM2	W4BCFEM2_T184_60	WT	4week	Aire-stage	2.67932	3.86034
W4BCFEM2	W4BCFEM2_T184_61	WT	4week	Aire-stage	3.46277	2.84112
W4BCFEM2	W4BCFEM2_T184_71	WT	4week	Aire-stage	3.62585	4.01253
W4BCFEM2	W4BCFEM2_T184_73	WT	4week	Aire-stage	2.18969	4.96962
W4BCFEM2	W4BCFEM2_T184_75	WT	4week	Aire-stage	4.18588	2.89496
W4BCFEM2	W4BCFEM2_T185_100	WT	4week	Aire-stage	2.78247	3.43334
W4BCFEM2	W4BCFEM2_T185_102	WT	4week	Aire-stage	3.69026	2.60909
W4BCFEM2	W4BCFEM2_T185_111	WT	4week	mimetic	2.01795	3.93101
W4BCFEM2	W4BCFEM2_T185_125	WT	4week	Aire-stage	2.08283	4.15966
W4BCFEM2	W4BCFEM2_T185_141	WT	4week	mimetic	2.12964	2.12964
W4BCFEM2	W4BCFEM2_T185_155	WT	4week	mimetic	2.37644	0
W4BCFEM2	W4BCFEM2_T185_174	WT	4week	Aire-stage	4.6527	3.70846
W4BCFEM2	W4BCFEM2_T185_177	WT	4week	Aire-stage	0	0.783478
W4BCFEM2	W4BCFEM2_T185_179	WT	4week	Aire-stage	3.0079	4.0451
W4BCFEM2	W4BCFEM2_T185_186	WT	4week	mimetic	1.75437	3.02204
W4BCFEM2	W4BCFEM2_T186_31	WT	4week	Aire-stage	1.91281	3.35416
W4BCFEM2	W4BCFEM2_T186_32	WT	4week	Aire-stage	3.84386	3.70968
W4BCFEM2	W4BCFEM2_T186_38	WT	4week	mimetic	1.487	0
W4BCFEM2	W4BCFEM2_T186_39	WT	4week	Aire-stage	0	5.09067
W4BCFEM2	W4BCFEM2_T186_42	WT	4week	Aire-stage	4.31096	3.76157
W4BCFEM2	W4BCFEM2_T186_51	WT	4week	Aire-stage	0	4.1062
W4BCFEM2	W4BCFEM2_T186_54	WT	4week	Aire-stage	2.68129	3.56485
W4BCFEM2	W4BCFEM2_T186_67	WT	4week	mimetic	0	0
W4BCFEM2	W4BCFEM2_T186_69	WT	4week	Aire-stage	3.50848	4.81089
W4BCFEM2	W4BCFEM2_T186_70	WT	4week	mimetic	0	4.54387
W4BCFEM2	W4BCFEM2_T186_79	WT	4week	mimetic	0	0
W4BCFEM2	W4BCFEM2_T186_86	WT	4week	mimetic	0	0
W4BCFEM2	W4BCFEM2_T186_89	WT	4week	mimetic	0	2.43717
W4BCFEM2	W4BCFEM2_T186_92	WT	4week	Aire-stage	1.13442	3.22856
W4BCFEM2	W4BCFEM2_T187_104	WT	4week	Aire-stage	0.518251	2.41331
W4BCFEM2	W4BCFEM2_T187_109	WT	4week	Aire-stage	2.53453	3.78571
W4BCFEM2	W4BCFEM2_T187_111	WT	4week	Aire-stage	3.41876	4.26245
W4BCFEM2	W4BCFEM2_T187_116	WT	4week	Aire-stage	3.10266	1.66323
W4BCFEM2	W4BCFEM2_T187_117	WT	4week	Aire-stage	3.59151	4.53107
W4BCFEM2	W4BCFEM2_T187_131	WT	4week	Aire-stage	1.72076	1.72076
W4BCFEM2	W4BCFEM2_T187_146	WT	4week	Aire-stage	3.52168	2.99789
W4BCFEM2	W4BCFEM2_T187_149	WT	4week	Aire-stage	3.73688	3.35731
W4BCFEM2	W4BCFEM2_T187_184	WT	4week	Aire-stage	3.11776	3.31653
W4BCFEM2	W4BCFEM2_T187_187	WT	4week	Aire-stage	0	0
W4BCFEM2	W4BCFEM2_T187_190	WT	4week	Aire-stage	4.88015	3.38935
W4BCFEM2	W4BCFEM2_T188_6	WT	4week	Aire-stage	4.71633	1.71829
W4BCFEM2	W4BCFEM2_T188_7	WT	4week	Aire-stage	0.523192	0.906406
W4BCFEM2	W4BCFEM2_T188_9	WT	4week	Aire-stage	3.39077	3.39077
W4BCFEM2	W4BCFEM2_T188_10	WT	4week	Aire-stage	1.45433	4.91516
W4BCFEM2	W4BCFEM2_T188_11	WT	4week	Aire-stage	1.07079	2.92743
W4BCFEM2	W4BCFEM2_T188_20	WT	4week	Aire-stage	2.24317	3.42207
W4BCFEM2	W4BCFEM2_T188_32	WT	4week	Aire-stage	4.65165	4.44867
W4BCFEM2	W4BCFEM2_T188_55	WT	4week	mimetic	0	2.24935
W4BCFEM2	W4BCFEM2_T188_64	WT	4week	Aire-stage	1.98045	3.29875
W4BCFEM2	W4BCFEM2_T188_65	WT	4week	Aire-stage	2.57615	2.92986
W4BCFEM2	W4BCFEM2_T188_77	WT	4week	mimetic	1.6218	1.02763
W4BCFEM2	W4BCFEM2_T188_88	WT	4week	Aire-stage	1.79424	3.07186
W4BCFEM2	W4BCFEM2_T188_93	WT	4week	mimetic	0	1.30325
W4BCFEM2	W4BCFEM2_T188_95	WT	4week	Aire-stage	3.41711	2.89769
W4BCFEM2	W4BCFEM2_T188_96	WT	4week	Aire-stage	2.93534	3.876
W4BCFEM2	W4BCFEM2_T189_100	WT	4week	Aire-stage	4.07733	4.35222
W4BCFEM2	W4BCFEM2_T189_106	WT	4week	Aire-stage	2.76688	2.42053
W4BCFEM2	W4BCFEM2_T189_116	WT	4week	Aire-stage	2.05017	3.38225
W4BCFEM2	W4BCFEM2_T189_120	WT	4week	Aire-stage	3.15335	4.0724
W4BCFEM2	W4BCFEM2_T189_127	WT	4week	Aire-stage	4.59707	3.92651
W4BCFEM2	W4BCFEM2_T189_128	WT	4week	Aire-stage	3.75022	3.04646
W4BCFEM2	W4BCFEM2_T189_130	WT	4week	Aire-stage	1.73378	5.07553
W4BCFEM2	W4BCFEM2_T189_145	WT	4week	Aire-stage	3.7357	2.69442
W4BCFEM2	W4BCFEM2_T189_152	WT	4week	Aire-stage	2.44499	3.13502
W4BCFEM2	W4BCFEM2_T189_153	WT	4week	Aire-stage	1.65461	4.49233
W4BCFEM2	W4BCFEM2_T189_158	WT	4week	Aire-stage	0	3.10026
W4BCFEM2	W4BCFEM2_T189_159	WT	4week	Aire-stage	0	3.69874
W4BCFEM2	W4BCFEM2_T189_166	WT	4week	Aire-stage	2.00568	2.59157
W4BCFEM2	W4BCFEM2_T189_168	WT	4week	Aire-stage	1.03178	3.51961
W4BCFEM2	W4BCFEM2_T189_176	WT	4week	Aire-stage	2.66039	3.10529
W4BCFEM2	W4BCFEM2_T189_184	WT	4week	mimetic	0	2.37146
W4BCFEM2	W4BCFEM2_T189_188	WT	4week	Aire-stage	2.40917	3.94341
W4BCFEM2	W4BCFEM2_T189_190	WT	4week	mimetic	0	3.58207
W4BCFEM2	W4BCFEM2_T190_6	WT	4week	mimetic	0	1.40627
W4BCFEM2	W4BCFEM2_T190_8	WT	4week	Aire-stage	4.14708	2.01178
W4BCFEM2	W4BCFEM2_T190_12	WT	4week	Aire-stage	2.4206	1.06218
W4BCFEM2	W4BCFEM2_T190_14	WT	4week	Aire-stage	3.68019	2.24903
W4BCFEM2	W4BCFEM2_T190_18	WT	4week	Aire-stage	5.56662	3.98325
W4BCFEM2	W4BCFEM2_T190_28	WT	4week	Aire-stage	4.64168	3.69458
W4BCFEM2	W4BCFEM2_T190_55	WT	4week	Aire-stage	3.32578	3.61913
W4BCFEM2	W4BCFEM2_T190_61	WT	4week	Aire-stage	4.14645	2.37137
W4BCFEM2	W4BCFEM2_T190_71	WT	4week	Aire-stage	3.13908	4.12988
W4BCFEM2	W4BCFEM2_T190_84	WT	4week	Aire-stage	1.60189	2.3425
W4BCFEM2	W4BCFEM2_T190_93	WT	4week	Aire-stage	3.05334	1.39019
W4BCFEM2	W4BCFEM2_T190_94	WT	4week	mimetic	0	2.28804
W4BCFEM2	W4BCFEM2_T191_113	WT	4week	Aire-stage	1.72674	2.98751
W4BCFEM2	W4BCFEM2_T191_125	WT	4week	Aire-stage	3.45878	1.12018
W4BCFEM2	W4BCFEM2_T191_140	WT	4week	Aire-stage	0	2.43038
W4BCFEM2	W4BCFEM2_T191_146	WT	4week	Aire-stage	1.95106	5.08961
W4BCFEM2	W4BCFEM2_T191_147	WT	4week	Aire-stage	0	0
W4BCFEM2	W4BCFEM2_T191_154	WT	4week	Aire-stage	3.21726	3.54526
W4BCFEM2	W4BCFEM2_T191_155	WT	4week	Aire-stage	3.29421	3.93777
W4BCFEM2	W4BCFEM2_T191_180	WT	4week	Aire-stage	0.664088	2.77655
W4BCFEM2	W4BCFEM2_T191_183	WT	4week	mimetic	0	1.27155
W4BCFEM2	W4BCFEM2_T191_184	WT	4week	Aire-stage	2.65321	0
W4BCFEM2	W4BCFEM2_T200_1	WT	4week	mimetic	0	2.27386
W4BCFEM2	W4BCFEM2_T200_7	WT	4week	Aire-stage	3.85501	4.01415
W4BCFEM2	W4BCFEM2_T200_30	WT	4week	Aire-stage	3.57297	3.1683
W4BCFEM2	W4BCFEM2_T200_31	WT	4week	Aire-stage	1.11727	3.9118
W4BCFEM2	W4BCFEM2_T200_35	WT	4week	Aire-stage	3.79666	2.07785
W4BCFEM2	W4BCFEM2_T200_36	WT	4week	mimetic	0	0
W4BCFEM2	W4BCFEM2_T200_77	WT	4week	Aire-stage	5.04372	3.652
W4BCFEM2	W4BCFEM2_T201_119	WT	4week	mimetic	0	1.47679
W4BCFEM2	W4BCFEM2_T201_121	WT	4week	Aire-stage	2.59634	1.81686
W4BCFEM2	W4BCFEM2_T201_123	WT	4week	Aire-stage	2.71041	1.68581
W4BCFEM2	W4BCFEM2_T201_127	WT	4week	mimetic	0	0
W4BCFEM2	W4BCFEM2_T201_130	WT	4week	mimetic	0	1.6808
W4BCFEM2	W4BCFEM2_T201_143	WT	4week	mimetic	0	3.16281
W4BCFEM2	W4BCFEM2_T201_156	WT	4week	Aire-stage	1.27654	0
W4BCFEM2	W4BCFEM2_T201_160	WT	4week	Aire-stage	0	3.82407
W4BCFEM2	W4BCFEM2_T201_166	WT	4week	Aire-stage	2.86136	3.26608
W4BCFEM2	W4BCFEM2_T201_170	WT	4week	Aire-stage	4.20687	5.71842
W4BCFEM2	W4BCFEM2_T201_174	WT	4week	Aire-stage	4.30909	3.65262
W4BCFEM2	W4BCFEM2_T201_179	WT	4week	Aire-stage	3.68046	4.33779
W4BCFEM2	W4BCFEM2_T201_180	WT	4week	Aire-stage	0.759193	3.8956
W4BCFEM2	W4BCFEM2_T201_192	WT	4week	Aire-stage	0	3.26295
W4BCFEM2	W4BCFEM2_T202_4	WT	4week	Aire-stage	2.95649	2.20273
W4BCFEM2	W4BCFEM2_T202_7	WT	4week	Aire-stage	3.04728	4.76559
W4BCFEM2	W4BCFEM2_T202_13	WT	4week	Aire-stage	4.59351	2.05258
W4BCFEM2	W4BCFEM2_T202_26	WT	4week	Aire-stage	1.73637	3.37038
W4BCFEM2	W4BCFEM2_T202_33	WT	4week	Aire-stage	1.8775	3.63042
W4BCFEM2	W4BCFEM2_T202_34	WT	4week	Aire-stage	2.94043	4.55982
W4BCFEM2	W4BCFEM2_T202_42	WT	4week	Aire-stage	4.69645	3.83629
W4BCFEM2	W4BCFEM2_T202_60	WT	4week	Aire-stage	0	0
W4BCFEM2	W4BCFEM2_T202_65	WT	4week	Aire-stage	2.88428	2.88428
W4BCFEM2	W4BCFEM2_T202_78	WT	4week	Aire-stage	2.28916	4.48733
W4BCFEM2	W4BCFEM2_T202_82	WT	4week	Aire-stage	3.13134	3.33034
W4BCFEM2	W4BCFEM2_T203_100	WT	4week	mimetic	0	3.11208
W4BCFEM2	W4BCFEM2_T203_110	WT	4week	mimetic	0	3.52641
W4BCFEM2	W4BCFEM2_T203_111	WT	4week	Aire-stage	0	2.43764
W4BCFEM2	W4BCFEM2_T203_125	WT	4week	Aire-stage	3.05553	3.49083
W4BCFEM2	W4BCFEM2_T203_135	WT	4week	Aire-stage	2.2819	2.2819
W4BCFEM2	W4BCFEM2_T203_165	WT	4week	Aire-stage	3.62637	2.0843
W4BCFEM2	W4BCFEM2_T203_185	WT	4week	mimetic	0	2.58439
W4BCFEM2	W4BCFEM2_T203_186	WT	4week	Aire-stage	4.53403	2.7088
W4BCFEM2	W4BCFEM2_T203_187	WT	4week	mimetic	0	0
W4BCFEM2	W4BCFEM2_T204_22	WT	4week	Aire-stage	2.54868	2.28698
W4BCFEM2	W4BCFEM2_T204_28	WT	4week	Aire-stage	1.42687	4.81084
W4BCFEM2	W4BCFEM2_T204_38	WT	4week	mimetic	1.53831	1.53831
W4BCFEM2	W4BCFEM2_T204_48	WT	4week	mimetic	0	2.51938
W4BCFEM2	W4BCFEM2_T204_53	WT	4week	Aire-stage	3.31178	5.17173
W4BCFEM2	W4BCFEM2_T204_55	WT	4week	mimetic	0	2.30323
W4BCFEM2	W4BCFEM2_T204_56	WT	4week	Aire-stage	3.32094	3.12225
W4BCFEM2	W4BCFEM2_T204_70	WT	4week	mimetic	0	0
W4BCFEM2	W4BCFEM2_T204_72	WT	4week	Aire-stage	3.11956	3.40822
W4BCFEM2	W4BCFEM2_T204_75	WT	4week	mimetic	0	0
W4BCFEM2	W4BCFEM2_T204_81	WT	4week	Aire-stage	3.07959	5.33551
W4BCFEM2	W4BCFEM2_T204_88	WT	4week	Aire-stage	4.12275	4.23217
W4BCFEM2	W4BCFEM2_T204_90	WT	4week	Aire-stage	2.04785	3.45194
W4BCFEM2	W4BCFEM2_T204_93	WT	4week	Aire-stage	2.16643	1.62899
W4BCFEM2	W4BCFEM2_T205_112	WT	4week	Aire-stage	2.16521	1.62793
W4BCFEM2	W4BCFEM2_T205_123	WT	4week	Aire-stage	4.05036	3.34899
W4BCFEM2	W4BCFEM2_T205_146	WT	4week	Aire-stage	2.76033	3.4739
W4BCFEM2	W4BCFEM2_T205_150	WT	4week	Aire-stage	2.85945	0
W4BCFEM2	W4BCFEM2_T205_152	WT	4week	Aire-stage	1.48533	2.45974
W4BCFEM2	W4BCFEM2_T205_156	WT	4week	mimetic	0	3.60512
W4BCFEM2	W4BCFEM2_T205_157	WT	4week	Aire-stage	4.49821	2.02735
W4BCFEM2	W4BCFEM2_T205_158	WT	4week	mimetic	0	0
W4BCFEM2	W4BCFEM2_T205_168	WT	4week	Aire-stage	2.5696	4.14563
W4BCFEM2	W4BCFEM2_T205_175	WT	4week	Aire-stage	4.2878	1.27708
W4BCFEM2	W4BCFEM2_T205_180	WT	4week	Aire-stage	1.91178	3.89018
W4BCFEM2	W4BCFEM2_T205_182	WT	4week	mimetic	0.958448	3.38584
W4BCFEM2	W4BCFEM2_T205_183	WT	4week	Aire-stage	2.65577	3.79615
W4BCFEM2	W4BCFEM2_T205_188	WT	4week	mimetic	0	1.43374
W4BCFEM2	W4BCFEM2_T205_190	WT	4week	Aire-stage	1.98558	3.30492
W4BCFEM2	W4BCFEM2_T205_191	WT	4week	Aire-stage	3.11735	3.20591
W4BCFEM2	W4BCFEM2_T206_4	WT	4week	Aire-stage	2.84665	1.16224
W4BCFEM2	W4BCFEM2_T206_7	WT	4week	mimetic	0	1.86992
W4BCFEM2	W4BCFEM2_T206_18	WT	4week	mimetic	3.07645	3.98895
W4BCFEM2	W4BCFEM2_T206_20	WT	4week	mimetic	0	2.07114
W4BCFEM2	W4BCFEM2_T206_24	WT	4week	mimetic	0	3.86847
W4BCFEM2	W4BCFEM2_T206_29	WT	4week	Aire-stage	3.10839	4.02273
W4BCFEM2	W4BCFEM2_T206_34	WT	4week	Aire-stage	4.34579	4.07163
W4BCFEM2	W4BCFEM2_T206_45	WT	4week	Aire-stage	0	3.35355
W4BCFEM2	W4BCFEM2_T206_53	WT	4week	Aire-stage	3.6148	3.6148
W4BCFEM2	W4BCFEM2_T206_55	WT	4week	mimetic	0	2.03212
W4BCFEM2	W4BCFEM2_T206_61	WT	4week	Aire-stage	4.10996	2.87137
W4BCFEM2	W4BCFEM2_T206_65	WT	4week	Aire-stage	1.73835	3.1367
W4BCFEM2	W4BCFEM2_T206_69	WT	4week	Aire-stage	5.02643	2.30515
W4BCFEM2	W4BCFEM2_T206_72	WT	4week	Aire-stage	1.89374	3.56947
W4BCFEM2	W4BCFEM2_T206_77	WT	4week	mimetic	0	3.00462
W4BCFEM2	W4BCFEM2_T206_93	WT	4week	Aire-stage	3.12638	2.85927
W4BCFEM2	W4BCFEM2_T206_94	WT	4week	Aire-stage	1.61606	2.62462
W4BCFEM2	W4BCFEM2_T206_96	WT	4week	mimetic	0	1.33551
W4BCFEM2	W4BCFEM2_T207_120	WT	4week	Aire-stage	2.53937	2.78334
W4BCFEM2	W4BCFEM2_T207_121	WT	4week	Aire-stage	1.29526	3.57579
W4BCFEM2	W4BCFEM2_T207_125	WT	4week	Aire-stage	4.53366	2.05703
W4BCFEM2	W4BCFEM2_T207_126	WT	4week	mimetic	0	0
W4BCFEM2	W4BCFEM2_T207_134	WT	4week	Aire-stage	3.35502	2.83874
W4BCFEM2	W4BCFEM2_T207_141	WT	4week	Aire-stage	4.57704	2.17274
W4BCFEM2	W4BCFEM2_T207_142	WT	4week	Aire-stage	1.66234	3.95097
W4BCFEM2	W4BCFEM2_T207_156	WT	4week	Aire-stage	3.81752	1.66986
W4BCFEM2	W4BCFEM2_T207_157	WT	4week	mimetic	1.44774	0
W4BCFEM2	W4BCFEM2_T207_160	WT	4week	Aire-stage	1.2563	3.965
W4BCFEM2	W4BCFEM2_T207_163	WT	4week	Aire-stage	4.07056	3.52726
W4BCFEM2	W4BCFEM2_T207_179	WT	4week	Aire-stage	3.9036	0
W4BCFEM2	W4BCFEM2_T207_181	WT	4week	Aire-stage	3.90889	4.46266
W4BCFEM2	W4BCFEM2_T207_182	WT	4week	Aire-stage	3.51438	3.14052
W4BCFEM2	W4BCFEM2_T207_183	WT	4week	Aire-stage	2.57297	2.23643
W4BCFEM2	W4BCFEM2_T236_2	WT	4week	Aire-stage	3.06328	2.22603
W4BCFEM2	W4BCFEM2_T236_18	WT	4week	Aire-stage	4.25967	3.99914
W4BCFEM2	W4BCFEM2_T236_20	WT	4week	Aire-stage	4.8909	3.15193
W4BCFEM2	W4BCFEM2_T236_21	WT	4week	Aire-stage	2.37082	2.99259
W4BCFEM2	W4BCFEM2_T236_41	WT	4week	Aire-stage	2.63947	1.85394
W4BCFEM2	W4BCFEM2_T236_46	WT	4week	Aire-stage	5.03877	4.93958
W4BCFEM2	W4BCFEM2_T236_48	WT	4week	Aire-stage	3.59478	0
W4BCFEM2	W4BCFEM2_T236_49	WT	4week	Aire-stage	3.13972	0
W4BCFEM2	W4BCFEM2_T236_59	WT	4week	mimetic	1.29875	1.9711
W4BCFEM2	W4BCFEM2_T236_65	WT	4week	Aire-stage	0	4.64302
W4BCFEM2	W4BCFEM2_T236_69	WT	4week	mimetic	3.0006	1.45953
W4BCFEM2	W4BCFEM2_T236_70	WT	4week	mimetic	0	0
W4BCFEM2	W4BCFEM2_T236_76	WT	4week	Aire-stage	1.73685	3.36956
W4BCFEM2	W4BCFEM2_T236_77	WT	4week	Aire-stage	0	3.74113
W4BCFEM2	W4BCFEM2_T236_78	WT	4week	Aire-stage	0	3.15754
W4BCFEM2	W4BCFEM2_T236_83	WT	4week	Aire-stage	4.0145	4.10219
W4BCFEM2	W4BCFEM2_T236_94	WT	4week	Aire-stage	2.9493	3.27007
W4BCFEM2	W4BCFEM2_T237_102	WT	4week	mimetic	0	0
W4BCFEM2	W4BCFEM2_T237_116	WT	4week	Aire-stage	3.18149	5.10017
W4BCFEM2	W4BCFEM2_T237_130	WT	4week	mimetic	0	2.02239
W4BCFEM2	W4BCFEM2_T237_135	WT	4week	Aire-stage	0	2.36142
W4BCFEM2	W4BCFEM2_T237_140	WT	4week	mimetic	0	2.37616
W4BCFEM2	W4BCFEM2_T237_149	WT	4week	Aire-stage	3.52244	1.03418
W4BCFEM2	W4BCFEM2_T237_151	WT	4week	Aire-stage	4.10662	5.06687
W4BCFEM2	W4BCFEM2_T237_155	WT	4week	Aire-stage	0	1.5836
W4BCFEM2	W4BCFEM2_T237_156	WT	4week	Aire-stage	4.75818	4.17165
W4BCFEM2	W4BCFEM2_T237_158	WT	4week	Aire-stage	1.91814	3.72843
W4BCFEM2	W4BCFEM2_T237_160	WT	4week	Aire-stage	2.50962	3.91628
W4BCFEM2	W4BCFEM2_T237_166	WT	4week	Aire-stage	4.11148	4.0417
W4BCFEM2	W4BCFEM2_T237_167	WT	4week	mimetic	0	2.3168
W4BCFEM2	W4BCFEM2_T237_168	WT	4week	mimetic	2.2186	2.2186
W4BCFEM2	W4BCFEM2_T237_178	WT	4week	Aire-stage	3.33033	2.46678
W4BCFEM2	W4BCFEM2_T237_180	WT	4week	Aire-stage	1.55428	3.4187
W4BCFEM2	W4BCFEM2_T237_182	WT	4week	Aire-stage	0.739021	3.27952
W4BCFEM2	W4BCFEM2_T237_191	WT	4week	Aire-stage	0	0.711034
W4BCFEM2	W4BCFEM2_T238_7	WT	4week	Aire-stage	3.29462	2.43419
W4BCFEM2	W4BCFEM2_T238_8	WT	4week	Aire-stage	2.23995	3.07978
W4BCFEM2	W4BCFEM2_T238_11	WT	4week	Aire-stage	3.5753	2.37736
W4BCFEM2	W4BCFEM2_T238_14	WT	4week	Aire-stage	3.02756	0
W4BCFEM2	W4BCFEM2_T238_15	WT	4week	Aire-stage	2.92164	3.82381
W4BCFEM2	W4BCFEM2_T238_24	WT	4week	Aire-stage	4.70327	4.16417
W4BCFEM2	W4BCFEM2_T238_28	WT	4week	Aire-stage	4.42253	1.5713
W4BCFEM2	W4BCFEM2_T238_42	WT	4week	Aire-stage	1.09429	2.1395
W4BCFEM2	W4BCFEM2_T238_44	WT	4week	Aire-stage	3.51141	3.3098
W4BCFEM2	W4BCFEM2_T238_49	WT	4week	Aire-stage	4.7464	2.6849
W4BCFEM2	W4BCFEM2_T238_54	WT	4week	Aire-stage	0	2.17157
W4BCFEM2	W4BCFEM2_T238_65	WT	4week	Aire-stage	2.00095	2.46061
W4BCFEM2	W4BCFEM2_T238_69	WT	4week	Aire-stage	1.62955	3.1479
W4BCFEM2	W4BCFEM2_T238_71	WT	4week	mimetic	0	1.58229
W4BCFEM2	W4BCFEM2_T238_81	WT	4week	Aire-stage	1.86946	3.69636
W4BCFEM2	W4BCFEM2_T238_92	WT	4week	Aire-stage	0	1.33679
W4BCFEM2	W4BCFEM2_T238_94	WT	4week	Aire-stage	3.01543	2.7726
W4BCFEM2	W4BCFEM2_T239_101	WT	4week	Aire-stage	1.28841	3.03852
W4BCFEM2	W4BCFEM2_T239_109	WT	4week	Aire-stage	2.2596	1.17795
W4BCFEM2	W4BCFEM2_T239_115	WT	4week	Aire-stage	3.57294	4.27709
W4BCFEM2	W4BCFEM2_T239_131	WT	4week	Aire-stage	1.51621	3.60597
W4BCFEM2	W4BCFEM2_T239_132	WT	4week	Aire-stage	3.57759	4.61971
W4BCFEM2	W4BCFEM2_T239_140	WT	4week	mimetic	0	1.4792
W4BCFEM2	W4BCFEM2_T239_141	WT	4week	Aire-stage	3.12012	3.64917
W4BCFEM2	W4BCFEM2_T239_150	WT	4week	Aire-stage	2.9998	4.06671
W4BCFEM2	W4BCFEM2_T239_154	WT	4week	Aire-stage	2.56017	2.22431
W4BCFEM2	W4BCFEM2_T239_165	WT	4week	Aire-stage	3.17535	2.48262
W4BCFEM2	W4BCFEM2_T239_169	WT	4week	Aire-stage	4.13368	1.50461
W4BCFEM2	W4BCFEM2_T239_170	WT	4week	Aire-stage	3.47328	0.939311
W4BCFEM2	W4BCFEM2_T239_171	WT	4week	Aire-stage	3.4965	5.14349
W4BCFEM2	W4BCFEM2_T248_4	WT	4week	Aire-stage	2.06339	3.16222
W4BCFEM2	W4BCFEM2_T248_28	WT	4week	Aire-stage	0.578601	4.34571
W4BCFEM2	W4BCFEM2_T248_29	WT	4week	Aire-stage	2.34508	2.02158
W4BCFEM2	W4BCFEM2_T248_33	WT	4week	Aire-stage	1.47673	3.75494
W4BCFEM2	W4BCFEM2_T248_39	WT	4week	mimetic	0.756325	3.82001
W4BCFEM2	W4BCFEM2_T248_46	WT	4week	Aire-stage	3.53166	2.38483
W4BCFEM2	W4BCFEM2_T248_47	WT	4week	Aire-stage	3.87844	1.90204
W4BCFEM2	W4BCFEM2_T248_56	WT	4week	Aire-stage	1.55958	3.66762
W4BCFEM2	W4BCFEM2_T248_65	WT	4week	Aire-stage	2.51599	4.06695
W4BCFEM2	W4BCFEM2_T248_67	WT	4week	mimetic	0	2.04517
W4BCFEM2	W4BCFEM2_T248_71	WT	4week	Aire-stage	1.88689	2.67763
W4BCFEM2	W4BCFEM2_T248_72	WT	4week	Aire-stage	2.74991	2.97706
W4BCFEM2	W4BCFEM2_T248_74	WT	4week	mimetic	0	1.65948
W4BCFEM2	W4BCFEM2_T248_83	WT	4week	Aire-stage	2.78512	2.93175
W4BCFEM2	W4BCFEM2_T248_88	WT	4week	Aire-stage	3.53875	4.24167
W4BCFEM2	W4BCFEM2_T248_91	WT	4week	mimetic	2.73605	1.64252
W4BCFEM2	W4BCFEM2_T248_92	WT	4week	mimetic	0.987066	2.78586
W4BCFEM2	W4BCFEM2_T249_104	WT	4week	mimetic	0	1.79803
W4BCFEM2	W4BCFEM2_T249_105	WT	4week	Aire-stage	0	2.62556
W4BCFEM2	W4BCFEM2_T249_113	WT	4week	Aire-stage	5.33722	3.81366
W4BCFEM2	W4BCFEM2_T249_119	WT	4week	Aire-stage	2.46725	3.23555
W4BCFEM2	W4BCFEM2_T249_131	WT	4week	Aire-stage	0	4.01935
W4BCFEM2	W4BCFEM2_T249_132	WT	4week	Aire-stage	0.895983	2.28607
W4BCFEM2	W4BCFEM2_T249_134	WT	4week	Aire-stage	2.90445	0.856168
W4BCFEM2	W4BCFEM2_T249_140	WT	4week	Aire-stage	2.13092	2.13092
W4BCFEM2	W4BCFEM2_T249_141	WT	4week	mimetic	2.475	1.7135
W4BCFEM2	W4BCFEM2_T249_148	WT	4week	Aire-stage	1.14948	3.72212
W4BCFEM2	W4BCFEM2_T249_152	WT	4week	Aire-stage	1.48755	1.48755
W4BCFEM2	W4BCFEM2_T249_157	WT	4week	mimetic	1.7168	2.97506
W4BCFEM2	W4BCFEM2_T249_162	WT	4week	Aire-stage	1.50434	3.9215
W4BCFEM2	W4BCFEM2_T249_169	WT	4week	Aire-stage	3.9487	3.46632
W4BCFEM2	W4BCFEM2_T249_181	WT	4week	Aire-stage	1.32898	2.25762
W4BCFEM2	W4BCFEM2_T249_183	WT	4week	Aire-stage	0.840096	4.41081
W4BCFEM2	W4BCFEM2_T250_2	WT	4week	Aire-stage	0	2.80667
W4BCFEM2	W4BCFEM2_T250_3	WT	4week	mimetic	0	2.4681
W4BCFEM2	W4BCFEM2_T250_8	WT	4week	mimetic	0	1.85809
W4BCFEM2	W4BCFEM2_T250_9	WT	4week	Aire-stage	1.08118	2.45015
W4BCFEM2	W4BCFEM2_T250_16	WT	4week	Aire-stage	2.62411	3.8397
W4BCFEM2	W4BCFEM2_T250_20	WT	4week	Aire-stage	2.74043	4.73541
W4BCFEM2	W4BCFEM2_T250_39	WT	4week	Aire-stage	3.85279	2.69334
W4BCFEM2	W4BCFEM2_T250_40	WT	4week	Aire-stage	2.34669	4.3538
W4BCFEM2	W4BCFEM2_T250_83	WT	4week	Aire-stage	4.51447	2.42177
W4BCFEM2	W4BCFEM2_T250_84	WT	4week	Aire-stage	4.23263	4.93959
W4BCFEM2	W4BCFEM2_T250_86	WT	4week	Aire-stage	0	2.68154
W4BCFEM2	W4BCFEM2_T250_88	WT	4week	mimetic	0	0
W4BCFEM2	W4BCFEM2_T250_91	WT	4week	Aire-stage	3.68786	2.21833
W4BCFEM2	W4BCFEM2_T250_94	WT	4week	mimetic	0	1.91862
W4BCFEM2	W4BCFEM2_T251_125	WT	4week	Aire-stage	2.91357	4.11728
W4BCFEM2	W4BCFEM2_T251_138	WT	4week	Aire-stage	4.18256	2.74684
W4BCFEM2	W4BCFEM2_T251_141	WT	4week	Aire-stage	3.63547	3.25846
W4BCFEM2	W4BCFEM2_T251_164	WT	4week	Aire-stage	3.77567	2.3865
W4BCFEM2	W4BCFEM2_T252_2	WT	4week	Aire-stage	3.47171	0
W4BCFEM2	W4BCFEM2_T252_7	WT	4week	mimetic	2.20432	3.03879
W4BCFEM2	W4BCFEM2_T252_10	WT	4week	Aire-stage	4.39623	4.3291
W4BCFEM2	W4BCFEM2_T252_13	WT	4week	Aire-stage	3.25353	3.25353
W4BCFEM2	W4BCFEM2_T252_28	WT	4week	Aire-stage	1.92395	3.43283
W4BCFEM2	W4BCFEM2_T252_32	WT	4week	Aire-stage	2.45186	3.0796
W4BCFEM2	W4BCFEM2_T252_38	WT	4week	Aire-stage	3.24118	4.72612
W4BCFEM2	W4BCFEM2_T252_46	WT	4week	Aire-stage	3.52033	3.0582
W4BCFEM2	W4BCFEM2_T252_47	WT	4week	Aire-stage	4.06291	2.63894
W4BCFEM2	W4BCFEM2_T252_53	WT	4week	Aire-stage	1.20399	1.85126
W4BCFEM2	W4BCFEM2_T252_54	WT	4week	Aire-stage	2.79584	2.97463
W4BCFEM2	W4BCFEM2_T252_59	WT	4week	Aire-stage	2.95339	2.95339
W4BCFEM2	W4BCFEM2_T252_72	WT	4week	Aire-stage	4.24196	3.43909
W4BCFEM2	W4BCFEM2_T252_74	WT	4week	Aire-stage	3.87583	0
W4BCFEM2	W4BCFEM2_T252_75	WT	4week	Aire-stage	2.1538	3.41556
W4BCFEM2	W4BCFEM2_T252_90	WT	4week	Aire-stage	3.65281	0
W4BCFEM2	W4BCFEM2_T252_94	WT	4week	Aire-stage	4.56883	4.48499
W4BCFEM2	W4BCFEM2_T253_102	WT	4week	mimetic	0	1.48234
W4BCFEM2	W4BCFEM2_T253_105	WT	4week	mimetic	3.01949	2.18713
W4BCFEM2	W4BCFEM2_T253_116	WT	4week	Aire-stage	3.52499	5.10178
W4BCFEM2	W4BCFEM2_T253_117	WT	4week	Aire-stage	1.41835	1.41835
W4BCFEM2	W4BCFEM2_T253_118	WT	4week	Aire-stage	3.72598	4.27598
W4BCFEM2	W4BCFEM2_T253_127	WT	4week	Aire-stage	4.43591	5.66317
W4BCFEM2	W4BCFEM2_T253_130	WT	4week	Aire-stage	2.82767	2.16479
W4BCFEM2	W4BCFEM2_T253_140	WT	4week	Aire-stage	3.09518	1.32676
W4BCFEM2	W4BCFEM2_T253_170	WT	4week	Aire-stage	2.56721	4.19179
W4BCFEM2	W4BCFEM2_T253_177	WT	4week	Aire-stage	3.14172	3.02031
W4BCFEM2	W4BCFEM2_T253_179	WT	4week	Aire-stage	2.38677	2.38677
W4BCFEM2	W4BCFEM2_T254_7	WT	4week	Aire-stage	2.39982	2.97202
W4BCFEM2	W4BCFEM2_T254_10	WT	4week	Aire-stage	1.65784	2.40938
W4BCFEM2	W4BCFEM2_T254_21	WT	4week	Aire-stage	0	0
W4BCFEM2	W4BCFEM2_T254_25	WT	4week	Aire-stage	0.95803	4.62268
W4BCFEM2	W4BCFEM2_T254_26	WT	4week	mimetic	0	2.64703
W4BCFEM2	W4BCFEM2_T254_28	WT	4week	Aire-stage	1.39254	4.24209
W4BCFEM2	W4BCFEM2_T254_30	WT	4week	Aire-stage	3.42301	0
W4BCFEM2	W4BCFEM2_T254_32	WT	4week	Aire-stage	1.91371	0
W4BCFEM2	W4BCFEM2_T254_49	WT	4week	Aire-stage	4.97352	3.10228
W4BCFEM2	W4BCFEM2_T254_55	WT	4week	Aire-stage	2.5361	4.64459
W4BCFEM2	W4BCFEM2_T254_57	WT	4week	Aire-stage	0	3.03327
W4BCFEM2	W4BCFEM2_T254_59	WT	4week	Aire-stage	0	0
W4BCFEM2	W4BCFEM2_T254_66	WT	4week	Aire-stage	2.50254	2.50254
W4BCFEM2	W4BCFEM2_T254_67	WT	4week	Aire-stage	2.64205	5.18922
W4BCFEM2	W4BCFEM2_T254_76	WT	4week	mimetic	0	2.68981
W4BCFEM2	W4BCFEM2_T254_80	WT	4week	mimetic	0	1.53536
W4BCFEM2	W4BCFEM2_T254_82	WT	4week	Aire-stage	3.6201	1.81067
W4BCFEM2	W4BCFEM2_T254_85	WT	4week	Aire-stage	2.49516	3.31211
W4BCFEM2	W4BCFEM2_T255_9_106	WT	4week	Aire-stage	4.21547	1.23273
W4BCFEM2	W4BCFEM2_T255_9_113	WT	4week	Aire-stage	1.92234	4.07375
W4BCFEM2	W4BCFEM2_T255_9_114	WT	4week	Aire-stage	3.66564	0
W4BCFEM2	W4BCFEM2_T255_9_119	WT	4week	Aire-stage	4.05654	2.04434
W4BCFEM2	W4BCFEM2_T255_9_121	WT	4week	Aire-stage	0	3.87696
W4BCFEM2	W4BCFEM2_T255_9_146	WT	4week	Aire-stage	2.18384	2.78815
W4BCFEM2	W4BCFEM2_T255_9_151	WT	4week	Aire-stage	3.23554	1.42381
W4BCFEM2	W4BCFEM2_T255_9_152	WT	4week	Aire-stage	2.4496	2.66808
W4BCFEM2	W4BCFEM2_T255_9_155	WT	4week	Aire-stage	5.34944	2.82823
W4BCFEM2	W4BCFEM2_T255_9_157	WT	4week	mimetic	0	2.58458
W4BCFEM2	W4BCFEM2_T255_9_168	WT	4week	Aire-stage	1.45917	2.64441
W4BCFEM2	W4BCFEM2_T255_9_189	WT	4week	Aire-stage	0	2.54871
W4BCFEM2	W4BCFEM2_T255_9_192	WT	4week	Aire-stage	3.65083	2.76104
W4BCFEM2	W4BCFEM2_T264_8_37	WT	4week	Aire-stage	0.938926	3.58737
W4BCFEM2	W4BCFEM2_T264_8_49	WT	4week	Aire-stage	3.75537	2.36937
W4BCFEM2	W4BCFEM2_T264_8_51	WT	4week	Aire-stage	4.20085	4.20085
W4BCFEM2	W4BCFEM2_T264_8_52	WT	4week	Aire-stage	1.08551	2.95175
W4BCFEM2	W4BCFEM2_T264_8_68	WT	4week	Aire-stage	4.08636	3.16841
W4BCFEM2	W4BCFEM2_T264_8_78	WT	4week	mimetic	0	2.97156
W4BCFEM2	W4BCFEM2_T265_7_103	WT	4week	Aire-stage	4.20045	4.63883
W4BCFEM2	W4BCFEM2_T265_7_104	WT	4week	mimetic	1.66324	4.86869
W4BCFEM2	W4BCFEM2_T265_7_121	WT	4week	Aire-stage	3.45214	1.94094
W4BCFEM2	W4BCFEM2_T265_7_132	WT	4week	Aire-stage	4.48267	4.21582
W4BCFEM2	W4BCFEM2_T265_7_135	WT	4week	Aire-stage	3.4995	5.72045
W4BCFEM2	W4BCFEM2_T265_7_138	WT	4week	mimetic	0	2.33408
W4BCFEM2	W4BCFEM2_T265_7_148	WT	4week	Aire-stage	3.2979	5.57067
W4BCFEM2	W4BCFEM2_T265_7_158	WT	4week	Aire-stage	4.49474	3.55687
W4BCFEM2	W4BCFEM2_T265_7_169	WT	4week	Aire-stage	0	4.32628
W4BCFEM2	W4BCFEM2_T265_7_181	WT	4week	Aire-stage	1.12998	5.20099
W4BCFEM2	W4BCFEM2_T265_7_183	WT	4week	mimetic	0	1.86937
W4BCFEM2	W4BCFEM2_T266_6_19	WT	4week	Aire-stage	3.47315	5.50324
W4BCFEM2	W4BCFEM2_T266_6_24	WT	4week	Aire-stage	0	0
W4BCFEM2	W4BCFEM2_T266_6_28	WT	4week	Aire-stage	1.02557	3.37018
W4BCFEM2	W4BCFEM2_T266_6_39	WT	4week	Aire-stage	4.17281	2.39436
W4BCFEM2	W4BCFEM2_T266_6_45	WT	4week	Aire-stage	0	2.66621
W4BCFEM2	W4BCFEM2_T266_6_49	WT	4week	Aire-stage	4.62737	5.14119
W4BCFEM2	W4BCFEM2_T266_6_52	WT	4week	Aire-stage	4.82439	3.68536
W4BCFEM2	W4BCFEM2_T266_6_56	WT	4week	Aire-stage	1.48646	3.0375
W4BCFEM2	W4BCFEM2_T266_6_60	WT	4week	Aire-stage	1.70896	2.73882
W4BCFEM2	W4BCFEM2_T266_6_61	WT	4week	mimetic	0	0
W4BCFEM2	W4BCFEM2_T266_6_89	WT	4week	Aire-stage	1.64075	2.57169
W4BCFEM2	W4BCFEM2_T266_6_91	WT	4week	Aire-stage	0	1.43664
W4BCFEM2	W4BCFEM2_T266_6_93	WT	4week	Aire-stage	4.15138	1.81159
W4BCFEM2	W4BCFEM2_T266_6_94	WT	4week	Aire-stage	1.69073	1.98961
W4BCFEM2	W4BCFEM2_T266_6_96	WT	4week	Aire-stage	0	1.86174
W4BCFEM2	W4BCFEM2_T267_5_99	WT	4week	mimetic	1.35654	4.41407
W4BCFEM2	W4BCFEM2_T267_5_109	WT	4week	mimetic	2.39855	2.39855
W4BCFEM2	W4BCFEM2_T267_5_116	WT	4week	Aire-stage	1.53938	0
W4BCFEM2	W4BCFEM2_T267_5_123	WT	4week	Aire-stage	4.37397	2.42806
W4BCFEM2	W4BCFEM2_T267_5_138	WT	4week	Aire-stage	0	0
W4BCFEM2	W4BCFEM2_T267_5_139	WT	4week	Aire-stage	2.5911	2.5911
W4BCFEM2	W4BCFEM2_T267_5_148	WT	4week	mimetic	1.89374	0
W4BCFEM2	W4BCFEM2_T267_5_159	WT	4week	Aire-stage	3.62637	1.93972
W4BCFEM2	W4BCFEM2_T267_5_168	WT	4week	Aire-stage	3.51185	2.49122
W4BCFEM2	W4BCFEM2_T267_5_171	WT	4week	mimetic	0	0
W4BCFEM2	W4BCFEM2_T267_5_178	WT	4week	mimetic	0	2.11506
W4BCFEM2	W4BCFEM2_T267_5_182	WT	4week	Aire-stage	5.07504	4.17331
W4BCFEM2	W4BCFEM2_T267_5_190	WT	4week	Aire-stage	1.68116	4.04183
W4BCFEM2	W4BCFEM2_T268_4_8	WT	4week	mimetic	0	0
W4BCFEM2	W4BCFEM2_T284_7	WT	4week	Aire-stage	3.25786	4.51077
W4BCFEM2	W4BCFEM2_T284_13	WT	4week	Aire-stage	3.41455	2.63212
W4BCFEM2	W4BCFEM2_T284_21	WT	4week	Aire-stage	3.08529	3.61309
W4BCFEM2	W4BCFEM2_T284_25	WT	4week	Aire-stage	2.00629	2.00629
W4BCFEM2	W4BCFEM2_T284_34	WT	4week	Aire-stage	3.13213	3.65459
W4BCFEM2	W4BCFEM2_T284_54	WT	4week	Aire-stage	1.18582	2.27103
W4BCFEM2	W4BCFEM2_T284_57	WT	4week	Aire-stage	1.48294	0.924087
W4BCFEM2	W4BCFEM2_T284_59	WT	4week	Aire-stage	2.41238	4.59068
W4BCFEM2	W4BCFEM2_T284_66	WT	4week	Aire-stage	1.95979	0
W4BCFEM2	W4BCFEM2_T284_68	WT	4week	mimetic	3.32481	3.88394
W4BCFEM2	W4BCFEM2_T284_79	WT	4week	Aire-stage	2.36566	4.44761
W4BCFEM2	W4BCFEM2_T284_85	WT	4week	Aire-stage	3.58696	5.04539
W4BCFEM2	W4BCFEM2_T284_86	WT	4week	mimetic	1.15871	1.79317
W4BCFEM2	W4BCFEM2_T284_89	WT	4week	Aire-stage	5.00842	2.44507
W4BCFEM2	W4BCFEM2_T284_92	WT	4week	Aire-stage	0	3.19003
W4BCFEM2	W4BCFEM2_T284_93	WT	4week	Aire-stage	4.18431	2.56064
W4BCFEM2	W4BCFEM2_T284_94	WT	4week	Aire-stage	4.58894	4.58894
W4BCFEM2	W4BCFEM2_T285_98	WT	4week	Aire-stage	1.34295	3.64888
W4BCFEM2	W4BCFEM2_T285_99	WT	4week	Aire-stage	3.38581	4.38388
W4BCFEM2	W4BCFEM2_T285_117	WT	4week	Aire-stage	3.35627	3.35627
W4BCFEM2	W4BCFEM2_T285_119	WT	4week	mimetic	2.34997	0
W4BCFEM2	W4BCFEM2_T285_128	WT	4week	Aire-stage	3.68135	3.06876
W4BCFEM2	W4BCFEM2_T285_135	WT	4week	Aire-stage	1.92885	3.72037
W4BCFEM2	W4BCFEM2_T285_142	WT	4week	mimetic	0	0
W4BCFEM2	W4BCFEM2_T285_144	WT	4week	Aire-stage	4.22548	1.30543
W4BCFEM2	W4BCFEM2_T285_150	WT	4week	Aire-stage	1.8355	1.8355
W4BCFEM2	W4BCFEM2_T285_152	WT	4week	Aire-stage	0	1.78702
W4BCFEM2	W4BCFEM2_T285_155	WT	4week	Aire-stage	4.26978	4.07446
W4BCFEM2	W4BCFEM2_T285_156	WT	4week	Aire-stage	2.86972	2.38008
W4BCFEM2	W4BCFEM2_T285_170	WT	4week	Aire-stage	3.2589	2.40182
W4BCFEM2	W4BCFEM2_T285_181	WT	4week	Aire-stage	3.78199	2.0654
W4BCFEM2	W4BCFEM2_T285_182	WT	4week	Aire-stage	1.3268	3.53193
W4BCFEM2	W4BCFEM2_T285_185	WT	4week	Aire-stage	0	1.90229
W4BCFEM2	W4BCFEM2_T285_191	WT	4week	Aire-stage	1.64501	3.40466
W4BCFEM2	W4BCFEM2_T286_3	WT	4week	Aire-stage	3.69279	3.31383
W4BCFEM2	W4BCFEM2_T286_9	WT	4week	mimetic	0	2.24809
W4BCFEM2	W4BCFEM2_T286_28	WT	4week	mimetic	4.6843	0
W4BCFEM2	W4BCFEM2_T286_29	WT	4week	Aire-stage	3.42735	0
W4BCFEM2	W4BCFEM2_T286_34	WT	4week	mimetic	1.8963	2.68837
W4BCFEM2	W4BCFEM2_T286_41	WT	4week	Aire-stage	2.4892	2.4892
W4BCFEM2	W4BCFEM2_T286_45	WT	4week	Aire-stage	3.41833	3.63875
W4BCFEM2	W4BCFEM2_T286_54	WT	4week	Aire-stage	3.98419	2.65284
W4BCFEM2	W4BCFEM2_T286_57	WT	4week	Aire-stage	3.34465	2.47996
W4BCFEM2	W4BCFEM2_T286_60	WT	4week	mimetic	3.52344	3.32701
W4BCFEM2	W4BCFEM2_T286_68	WT	4week	Aire-stage	3.84897	3.40273
W4BCFEM2	W4BCFEM2_T286_70	WT	4week	mimetic	1.44733	0
W4BCFEM2	W4BCFEM2_T286_75	WT	4week	Aire-stage	3.30186	2.78749
W4BCFEM2	W4BCFEM2_T286_87	WT	4week	Aire-stage	2.29303	2.77652
W4BCFEM2	W4BCFEM2_T286_96	WT	4week	Aire-stage	3.73848	3.44284
W4BCFEM2	W4BCFEM2_T287_98	WT	4week	mimetic	0	0
W4BCFEM2	W4BCFEM2_T287_101	WT	4week	Aire-stage	3.26835	3.80301
W4BCFEM2	W4BCFEM2_T287_102	WT	4week	Aire-stage	3.85519	1.15266
W4BCFEM2	W4BCFEM2_T287_106	WT	4week	Aire-stage	4.37848	1.88505
W4BCFEM2	W4BCFEM2_T287_120	WT	4week	mimetic	0	1.02809
W4BCFEM2	W4BCFEM2_T287_135	WT	4week	Aire-stage	4.40848	2.45764
W4BCFEM2	W4BCFEM2_T287_137	WT	4week	Aire-stage	4.60247	4.54086
W4BCFEM2	W4BCFEM2_T287_142	WT	4week	mimetic	0	2.05224
W4BCFEM2	W4BCFEM2_T287_158	WT	4week	Aire-stage	3.26264	0
W4BCFEM2	W4BCFEM2_T287_166	WT	4week	mimetic	0	0
W4BCFEM2	W4BCFEM2_T287_169	WT	4week	Aire-stage	5.06887	2.4155
W4BCFEM2	W4BCFEM2_T287_175	WT	4week	Aire-stage	4.39954	2.99645
W4BCFEM2	W4BCFEM2_T287_177	WT	4week	Aire-stage	4.68847	4.68847
W4BCFEM2	W4BCFEM2_T287_190	WT	4week	Aire-stage	4.51742	1.77771
W4BCMALE	W4BCMALE_T440_18	WT	4week	mimetic	1.79453	1.79453
W4BCMALE	W4BCMALE_T440_24	WT	4week	Aire-stage	1.80059	4.16581
W4BCMALE	W4BCMALE_T440_31	WT	4week	mimetic	1.10318	2.98073
W4BCMALE	W4BCMALE_T440_35	WT	4week	Aire-stage	4.53843	3.47067
W4BCMALE	W4BCMALE_T440_52	WT	4week	Aire-stage	3.11128	4.09329
W4BCMALE	W4BCMALE_T440_62	WT	4week	Aire-stage	2.82484	4.17606
W4BCMALE	W4BCMALE_T440_65	WT	4week	Aire-stage	4.38749	4.46629
W4BCMALE	W4BCMALE_T440_87	WT	4week	Aire-stage	1.5261	2.73183
W4BCMALE	W4BCMALE_T440_91	WT	4week	Aire-stage	2.39083	1.77593
W4BCMALE	W4BCMALE_T441_97	WT	4week	Aire-stage	3.46497	2.25204
W4BCMALE	W4BCMALE_T441_100	WT	4week	mimetic	0	0
W4BCMALE	W4BCMALE_T441_103	WT	4week	mimetic	0	1.01787
W4BCMALE	W4BCMALE_T441_121	WT	4week	Aire-stage	4.60867	4.78927
W4BCMALE	W4BCMALE_T441_125	WT	4week	mimetic	0.680909	1.77124
W4BCMALE	W4BCMALE_T441_126	WT	4week	Aire-stage	4.22362	2.59376
W4BCMALE	W4BCMALE_T441_128	WT	4week	mimetic	0	4.48412
W4BCMALE	W4BCMALE_T441_141	WT	4week	Aire-stage	1.68909	5.40363
W4BCMALE	W4BCMALE_T441_150	WT	4week	Aire-stage	2.95272	4.59478
W4BCMALE	W4BCMALE_T441_153	WT	4week	Aire-stage	2.46186	2.73089
W4BCMALE	W4BCMALE_T441_155	WT	4week	mimetic	0	1.83658
W4BCMALE	W4BCMALE_T441_160	WT	4week	Aire-stage	3.57064	0.876413
W4BCMALE	W4BCMALE_T441_166	WT	4week	Aire-stage	3.90968	2.88117
W4BCMALE	W4BCMALE_T441_175	WT	4week	mimetic	0	2.27636
W4BCMALE	W4BCMALE_T441_181	WT	4week	Aire-stage	2.03559	3.18073
W4BCMALE	W4BCMALE_T442_26	WT	4week	Aire-stage	0.917926	1.87558
W4BCMALE	W4BCMALE_T442_27	WT	4week	Aire-stage	1.89595	1.49274
W4BCMALE	W4BCMALE_T442_39	WT	4week	mimetic	3.90824	1.92655
W4BCMALE	W4BCMALE_T442_41	WT	4week	Aire-stage	1.74934	1.74934
W4BCMALE	W4BCMALE_T442_44	WT	4week	Aire-stage	3.73829	3.12226
W4BCMALE	W4BCMALE_T442_49	WT	4week	Aire-stage	2.33137	1.8828
W4BCMALE	W4BCMALE_T442_52	WT	4week	Aire-stage	4.84708	2.93586
W4BCMALE	W4BCMALE_T442_56	WT	4week	Aire-stage	4.7157	5.27495
W4BCMALE	W4BCMALE_T442_58	WT	4week	mimetic	0	1.52152
W4BCMALE	W4BCMALE_T442_68	WT	4week	Aire-stage	3.50054	3.89771
W4BCMALE	W4BCMALE_T442_69	WT	4week	Aire-stage	0	3.60225
W4BCMALE	W4BCMALE_T442_78	WT	4week	mimetic	0	0
W4BCMALE	W4BCMALE_T442_79	WT	4week	Aire-stage	2.76784	4.88801
W4BCMALE	W4BCMALE_T442_91	WT	4week	Aire-stage	2.35145	2.61599
W4BCMALE	W4BCMALE_T443_104	WT	4week	Aire-stage	3.82282	2.04441
W4BCMALE	W4BCMALE_T443_107	WT	4week	Aire-stage	3.69615	4.91267
W4BCMALE	W4BCMALE_T443_123	WT	4week	Aire-stage	2.43865	2.7065
W4BCMALE	W4BCMALE_T443_130	WT	4week	Aire-stage	3.09276	1.17228
W4BCMALE	W4BCMALE_T443_133	WT	4week	Aire-stage	1.64201	3.98812
W4BCMALE	W4BCMALE_T443_137	WT	4week	Aire-stage	1.58176	1.58176
W4BCMALE	W4BCMALE_T443_154	WT	4week	Aire-stage	2.46889	1.00517
W4BCMALE	W4BCMALE_T443_161	WT	4week	Aire-stage	2.51849	1.12567
W4BCMALE	W4BCMALE_T443_177	WT	4week	Aire-stage	2.16478	4.45733
W4BCMALE	W4BCMALE_T444_21	WT	4week	mimetic	1.20837	0
W4BCMALE	W4BCMALE_T444_22	WT	4week	Aire-stage	3.57839	3.01943
W4BCMALE	W4BCMALE_T444_25	WT	4week	Aire-stage	3.76395	2.71951
W4BCMALE	W4BCMALE_T444_40	WT	4week	Aire-stage	1.37913	4.0914
W4BCMALE	W4BCMALE_T444_42	WT	4week	Aire-stage	2.40509	1.65424
W4BCMALE	W4BCMALE_T444_61	WT	4week	Aire-stage	0.749299	2.13965
W4BCMALE	W4BCMALE_T444_68	WT	4week	Aire-stage	4.09822	0.885132
W4BCMALE	W4BCMALE_T444_70	WT	4week	Aire-stage	2.27084	1.30458
W4BCMALE	W4BCMALE_T444_74	WT	4week	mimetic	4.51011	4.76272
W4BCMALE	W4BCMALE_T444_77	WT	4week	Aire-stage	3.84339	3.84339
W4BCMALE	W4BCMALE_T445_106	WT	4week	Aire-stage	4.01931	2.1541
W4BCMALE	W4BCMALE_T445_116	WT	4week	mimetic	0	1.94714
W4BCMALE	W4BCMALE_T445_118	WT	4week	Aire-stage	2.47255	2.47255
W4BCMALE	W4BCMALE_T445_122	WT	4week	mimetic	0	1.71054
W4BCMALE	W4BCMALE_T445_128	WT	4week	Aire-stage	3.27348	4.95166
W4BCMALE	W4BCMALE_T445_157	WT	4week	Aire-stage	2.37758	3.57684
W4BCMALE	W4BCMALE_T445_159	WT	4week	Aire-stage	4.45261	3.11702
W4BCMALE	W4BCMALE_T445_167	WT	4week	mimetic	0	0
W4BCMALE	W4BCMALE_T445_182	WT	4week	Aire-stage	3.16124	3.47466
W4BCMALE	W4BCMALE_T445_189	WT	4week	Aire-stage	1.22737	3.94103
W4BCMALE	W4BCMALE_T445_192	WT	4week	Aire-stage	4.74744	4.07271
W4BCMALE	W4BCMALE_T446_5	WT	4week	Aire-stage	2.08918	0.858752
W4BCMALE	W4BCMALE_T446_11	WT	4week	Aire-stage	4.16827	1.90762
W4BCMALE	W4BCMALE_T446_14	WT	4week	mimetic	0	1.82845
W4BCMALE	W4BCMALE_T446_15	WT	4week	Aire-stage	0	1.11243
W4BCMALE	W4BCMALE_T446_55	WT	4week	Aire-stage	2.84782	3.44968
W4BCMALE	W4BCMALE_T446_75	WT	4week	Aire-stage	1.26587	3.00549
W4BCMALE	W4BCMALE_T446_81	WT	4week	Aire-stage	2.01441	4.21114
W4BCMALE	W4BCMALE_T447_118	WT	4week	mimetic	0	1.48827
W4BCMALE	W4BCMALE_T447_127	WT	4week	Aire-stage	0.976656	4.28026
W4BCMALE	W4BCMALE_T447_128	WT	4week	Aire-stage	2.20346	4.22075
W4BCMALE	W4BCMALE_T447_135	WT	4week	Aire-stage	3.48817	3.31346
W4BCMALE	W4BCMALE_T447_139	WT	4week	Aire-stage	1.38793	1.88585
W4BCMALE	W4BCMALE_T447_143	WT	4week	Aire-stage	3.82327	5.55852
W4BCMALE	W4BCMALE_T447_156	WT	4week	Aire-stage	4.17035	5.1323
W4BCMALE	W4BCMALE_T447_164	WT	4week	Aire-stage	3.49987	3.74181
W4BCMALE	W4BCMALE_T447_189	WT	4week	mimetic	1.18252	1.18252
W4BCMALE	W4BCMALE_T448_5	WT	4week	Aire-stage	3.13321	2.95153
W4BCMALE	W4BCMALE_T448_23	WT	4week	mimetic	1.8502	3.9398
W4BCMALE	W4BCMALE_T448_24	WT	4week	Aire-stage	0.79678	4.17007
W4BCMALE	W4BCMALE_T448_44	WT	4week	Aire-stage	3.57299	2.85244
W4BCMALE	W4BCMALE_T448_46	WT	4week	mimetic	0	1.67731
W4BCMALE	W4BCMALE_T448_55	WT	4week	Aire-stage	3.29906	3.56199
W4BCMALE	W4BCMALE_T448_58	WT	4week	mimetic	0	0
W4BCMALE	W4BCMALE_T448_59	WT	4week	Aire-stage	0	0
W4BCMALE	W4BCMALE_T448_61	WT	4week	mimetic	1.26961	1.93443
W4BCMALE	W4BCMALE_T448_73	WT	4week	Aire-stage	2.1685	3.28518
W4BCMALE	W4BCMALE_T448_77	WT	4week	mimetic	0	0
W4BCMALE	W4BCMALE_T448_84	WT	4week	mimetic	0	3.71218
W4BCMALE	W4BCMALE_T448_86	WT	4week	mimetic	0	0
W4BCMALE	W4BCMALE_T448_87	WT	4week	mimetic	0	2.35199
W4BCMALE	W4BCMALE_T448_96	WT	4week	Aire-stage	3.09708	5.89804
W4BCMALE	W4BCMALE_T449_106	WT	4week	Aire-stage	3.1467	4.22483
W4BCMALE	W4BCMALE_T449_116	WT	4week	Aire-stage	2.69471	3.05325
W4BCMALE	W4BCMALE_T449_131	WT	4week	Aire-stage	2.39284	1.64406
W4BCMALE	W4BCMALE_T449_134	WT	4week	Aire-stage	3.17586	2.03145
W4BCMALE	W4BCMALE_T449_136	WT	4week	mimetic	0	0
W4BCMALE	W4BCMALE_T449_138	WT	4week	Aire-stage	0	3.15655
W4BCMALE	W4BCMALE_T449_148	WT	4week	Aire-stage	2.11077	2.76781
W4BCMALE	W4BCMALE_T449_154	WT	4week	Aire-stage	2.50835	2.50835
W4BCMALE	W4BCMALE_T449_163	WT	4week	Aire-stage	4.93475	3.67897
W4BCMALE	W4BCMALE_T449_167	WT	4week	Aire-stage	1.55728	3.77045
W4BCMALE	W4BCMALE_T449_170	WT	4week	Aire-stage	0	2.40316
W4BCMALE	W4BCMALE_T449_177	WT	4week	Aire-stage	1.83617	0.715821
W4BCMALE	W4BCMALE_T449_183	WT	4week	Aire-stage	3.64185	4.42844
W4BCMALE	W4BCMALE_T449_185	WT	4week	Aire-stage	3.4234	1.99644
W4BCMALE	W4BCMALE_T449_192	WT	4week	Aire-stage	3.05252	4.98855
W4BCMALE	W4BCMALE_T450_2	WT	4week	Aire-stage	2.28824	1.19821
W4BCMALE	W4BCMALE_T450_16	WT	4week	Aire-stage	3.72169	2.08647
W4BCMALE	W4BCMALE_T450_19	WT	4week	Aire-stage	4.15874	1.33967
W4BCMALE	W4BCMALE_T450_28	WT	4week	Aire-stage	0.733235	3.96435
W4BCMALE	W4BCMALE_T450_37	WT	4week	mimetic	3.95148	1.76991
W4BCMALE	W4BCMALE_T450_39	WT	4week	Aire-stage	2.32783	3.55268
W4BCMALE	W4BCMALE_T450_47	WT	4week	Aire-stage	5.30034	4.76024
W4BCMALE	W4BCMALE_T450_53	WT	4week	Aire-stage	4.07625	3.0688
W4BCMALE	W4BCMALE_T450_54	WT	4week	mimetic	0	2.53287
W4BCMALE	W4BCMALE_T450_56	WT	4week	Aire-stage	3.17281	3.34564
W4BCMALE	W4BCMALE_T450_64	WT	4week	Aire-stage	4.17537	4.58867
W4BCMALE	W4BCMALE_T450_67	WT	4week	mimetic	0	2.4505
W4BCMALE	W4BCMALE_T450_70	WT	4week	Aire-stage	2.12595	3.53541
W4BCMALE	W4BCMALE_T450_73	WT	4week	Aire-stage	3.87194	3.19796
W4BCMALE	W4BCMALE_T451_107	WT	4week	Aire-stage	2.70292	1.15294
W4BCMALE	W4BCMALE_T451_112	WT	4week	Aire-stage	3.95506	4.06625
W4BCMALE	W4BCMALE_T451_114	WT	4week	mimetic	0	0
W4BCMALE	W4BCMALE_T451_121	WT	4week	Aire-stage	5.39151	2.53902
W4BCMALE	W4BCMALE_T451_122	WT	4week	mimetic	1.84933	1.84933
W4BCMALE	W4BCMALE_T451_126	WT	4week	mimetic	0	0
W4BCMALE	W4BCMALE_T451_127	WT	4week	Aire-stage	1.92706	2.91515
W4BCMALE	W4BCMALE_T451_128	WT	4week	mimetic	0	1.23342
W4BCMALE	W4BCMALE_T451_130	WT	4week	mimetic	0	2.09633
W4BCMALE	W4BCMALE_T451_131	WT	4week	mimetic	0	0
W4BCMALE	W4BCMALE_T451_146	WT	4week	Aire-stage	3.89379	2.98695
W4BCMALE	W4BCMALE_T451_147	WT	4week	Aire-stage	2.56957	2.87741
W4BCMALE	W4BCMALE_T451_151	WT	4week	mimetic	0	0
W4BCMALE	W4BCMALE_T451_159	WT	4week	Aire-stage	0.684335	2.39282
W4BCMALE	W4BCMALE_T451_162	WT	4week	Aire-stage	3.36526	2.60224
W4BCMALE	W4BCMALE_T451_190	WT	4week	Aire-stage	0	0
W4BCMALE	W4BCMALE_T451_192	WT	4week	Aire-stage	3.42114	0
W4BCMALE	W4BCMALE_T452_6	WT	4week	Aire-stage	3.68066	3.21257
W4BCMALE	W4BCMALE_T452_7	WT	4week	mimetic	0	0
W4BCMALE	W4BCMALE_T452_18	WT	4week	Aire-stage	4.43449	2.88451
W4BCMALE	W4BCMALE_T452_42	WT	4week	mimetic	0	0
W4BCMALE	W4BCMALE_T452_45	WT	4week	Aire-stage	4.10853	2.76358
W4BCMALE	W4BCMALE_T452_47	WT	4week	mimetic	0	1.87825
W4BCMALE	W4BCMALE_T452_52	WT	4week	mimetic	0.953675	0.953675
W4BCMALE	W4BCMALE_T452_54	WT	4week	Aire-stage	2.19728	3.03198
W4BCMALE	W4BCMALE_T452_70	WT	4week	Aire-stage	3.90144	2.94152
W4BCMALE	W4BCMALE_T452_71	WT	4week	mimetic	0	0.891676
W4BCMALE	W4BCMALE_T452_73	WT	4week	mimetic	3.13092	3.97971
W4BCMALE	W4BCMALE_T452_77	WT	4week	Aire-stage	3.08129	4.27911
W4BCMALE	W4BCMALE_T452_92	WT	4week	mimetic	0	0.312497
W4BCMALE	W4BCMALE_T453_102	WT	4week	Aire-stage	0	2.7848
W4BCMALE	W4BCMALE_T453_106	WT	4week	Aire-stage	3.40863	5.16135
W4BCMALE	W4BCMALE_T453_132	WT	4week	Aire-stage	3.13122	3.80175
W4BCMALE	W4BCMALE_T453_133	WT	4week	mimetic	0	3.15981
W4BCMALE	W4BCMALE_T453_136	WT	4week	Aire-stage	2.9514	1.19652
W4BCMALE	W4BCMALE_T453_157	WT	4week	Aire-stage	3.14075	3.43039
W4BCMALE	W4BCMALE_T453_162	WT	4week	Aire-stage	3.50426	4.32312
W4BCMALE	W4BCMALE_T453_163	WT	4week	mimetic	0	3.74884
W4BCMALE	W4BCMALE_T453_177	WT	4week	mimetic	0	2.8957
W4BCMALE	W4BCMALE_T453_189	WT	4week	Aire-stage	1.41485	2.24839
W4BCMALE	W4BCMALE_T454_5	WT	4week	Aire-stage	3.15009	2.67675
W4BCMALE	W4BCMALE_T454_6	WT	4week	mimetic	0	2.23182
W4BCMALE	W4BCMALE_T454_9	WT	4week	Aire-stage	3.02342	1.87611
W4BCMALE	W4BCMALE_T454_17	WT	4week	mimetic	0	2.21602
W4BCMALE	W4BCMALE_T454_19	WT	4week	mimetic	2.38831	3.24365
W4BCMALE	W4BCMALE_T454_42	WT	4week	Aire-stage	2.42916	3.39491
W4BCMALE	W4BCMALE_T454_46	WT	4week	Aire-stage	0	4.09039
W4BCMALE	W4BCMALE_T454_76	WT	4week	Aire-stage	2.97792	3.11165
W4BCMALE	W4BCMALE_T454_79	WT	4week	Aire-stage	0	3.83765
W4BCMALE	W4BCMALE_T454_85	WT	4week	Aire-stage	0	0.507558
W4BCMALE	W4BCMALE_T454_88	WT	4week	mimetic	0	3.455
W4BCMALE	W4BCMALE_T454_89	WT	4week	Aire-stage	3.73046	3.59531
W4BCMALE	W4BCMALE_T454_94	WT	4week	mimetic	0	1.31609
W4BCMALE	W4BCMALE_T455_100	WT	4week	mimetic	0	0
W4BCMALE	W4BCMALE_T455_105	WT	4week	Aire-stage	4.47195	3.86771
W4BCMALE	W4BCMALE_T455_118	WT	4week	Aire-stage	2.57623	0
W4BCMALE	W4BCMALE_T455_125	WT	4week	mimetic	0	2.12229
W4BCMALE	W4BCMALE_T455_126	WT	4week	Aire-stage	4.505	3.11823
W4BCMALE	W4BCMALE_T455_133	WT	4week	Aire-stage	3.3576	4.20867
W4BCMALE	W4BCMALE_T455_139	WT	4week	Aire-stage	3.44415	3.711
W4BCMALE	W4BCMALE_T455_140	WT	4week	Aire-stage	2.95309	2.45781
W4BCMALE	W4BCMALE_T455_155	WT	4week	mimetic	0	2.94455
W4BCMALE	W4BCMALE_T455_164	WT	4week	Aire-stage	4.34544	4.47698
W4BCMALE	W4BCMALE_T455_171	WT	4week	Aire-stage	3.08117	3.60864
W4BCMALE	W4BCMALE_T455_175	WT	4week	Aire-stage	3.58673	2.41566
W4BCMALE	W4BCMALE_T455_187	WT	4week	Aire-stage	3.23084	4.36465
W4BCMALE	W4BCMALE_T455_189	WT	4week	Aire-stage	2.24596	2.65686
W4BCMALE	W4BCMALE_T455_192	WT	4week	Aire-stage	3.97862	1.50552
W4BCMALE	W4BCMALE_T472_52	WT	4week	Aire-stage	3.56746	3.83499
W4BCMALE	W4BCMALE_T472_57	WT	4week	mimetic	0	3.73688
W4BCMALE	W4BCMALE_T472_65	WT	4week	Aire-stage	3.90738	3.72808
W4BCMALE	W4BCMALE_T472_73	WT	4week	Aire-stage	0.807645	3.78461
W4BCMALE	W4BCMALE_T472_86	WT	4week	Aire-stage	2.65793	2.83388
W4BCMALE	W4BCMALE_T472_90	WT	4week	Aire-stage	2.76299	3.65358
W4BCMALE	W4BCMALE_T472_92	WT	4week	Aire-stage	2.91805	4.80433
W4BCMALE	W4BCMALE_T473_100	WT	4week	Aire-stage	3.26854	5.35031
W4BCMALE	W4BCMALE_T473_111	WT	4week	Aire-stage	0	2.37956
W4BCMALE	W4BCMALE_T473_122	WT	4week	Aire-stage	2.23465	3.9877
W4BCMALE	W4BCMALE_T473_138	WT	4week	mimetic	0	1.24705
W4BCMALE	W4BCMALE_T473_142	WT	4week	Aire-stage	4.04236	3.12486
W4BCMALE	W4BCMALE_T473_159	WT	4week	Aire-stage	3.53483	3.81644
W4BCMALE	W4BCMALE_T473_166	WT	4week	Aire-stage	0.952219	2.65894
W4BCMALE	W4BCMALE_T473_174	WT	4week	Aire-stage	3.1919	3.48239
W4BCMALE	W4BCMALE_T474_12	WT	4week	Aire-stage	1.78643	3.37986
W4BCMALE	W4BCMALE_T474_28	WT	4week	Aire-stage	1.72952	3.09354
W4BCMALE	W4BCMALE_T474_36	WT	4week	Aire-stage	4.35268	3.00965
W4BCMALE	W4BCMALE_T474_40	WT	4week	Aire-stage	4.40409	2.42642
W4BCMALE	W4BCMALE_T474_56	WT	4week	mimetic	0	0
W4BCMALE	W4BCMALE_T474_75	WT	4week	mimetic	0	0
W4BCMALE	W4BCMALE_T474_77	WT	4week	mimetic	1.71369	3.4452
W4BCMALE	W4BCMALE_T474_83	WT	4week	Aire-stage	0	2.61872
W4BCMALE	W4BCMALE_T474_85	WT	4week	mimetic	0	1.79476
W4BCMALE	W4BCMALE_T474_92	WT	4week	mimetic	0	2.91662
W4BCMALE	W4BCMALE_T475_103	WT	4week	Aire-stage	5.25314	4.95082
W4BCMALE	W4BCMALE_T475_121	WT	4week	Aire-stage	2.78766	4.8077
W4BCMALE	W4BCMALE_T475_127	WT	4week	Aire-stage	1.19089	3.1214
W4BCMALE	W4BCMALE_T475_137	WT	4week	mimetic	0	0
W4BCMALE	W4BCMALE_T475_157	WT	4week	mimetic	1.06354	2.09457
W4BCMALE	W4BCMALE_T475_168	WT	4week	Aire-stage	3.04535	3.4568
W4BCMALE	W4BCMALE_T475_181	WT	4week	mimetic	0	1.85547
W4BCMALE	W4BCMALE_T475_182	WT	4week	mimetic	0	4.83094
W4BCMALE	W4BCMALE_T476_3	WT	4week	Aire-stage	3.55026	3.55026
W4BCMALE	W4BCMALE_T476_4	WT	4week	Aire-stage	0	0
W4BCMALE	W4BCMALE_T476_7	WT	4week	Aire-stage	3.67711	4.14689
W4BCMALE	W4BCMALE_T476_9	WT	4week	Aire-stage	0	4.87812
W4BCMALE	W4BCMALE_T476_16	WT	4week	Aire-stage	1.05893	1.89121
W4BCMALE	W4BCMALE_T476_29	WT	4week	Aire-stage	0	0.862866
W4BCMALE	W4BCMALE_T476_37	WT	4week	mimetic	0	1.23519
W4BCMALE	W4BCMALE_T476_56	WT	4week	Aire-stage	3.28547	2.89023
W4BCMALE	W4BCMALE_T476_76	WT	4week	Aire-stage	1.02145	0
W4BCMALE	W4BCMALE_T476_88	WT	4week	Aire-stage	2.56504	2.56504
W4BCMALE	W4BCMALE_T476_96	WT	4week	Aire-stage	0	3.5308
W4BCMALE	W4BCMALE_T477_104	WT	4week	Aire-stage	2.09285	2.26624
W4BCMALE	W4BCMALE_T477_116	WT	4week	mimetic	0	2.56573
W4BCMALE	W4BCMALE_T477_133	WT	4week	Aire-stage	3.36548	2.76859
W4BCMALE	W4BCMALE_T477_176	WT	4week	Aire-stage	1.02325	1.90882
W4BCMALE	W4BCMALE_T477_182	WT	4week	Aire-stage	2.52817	0.965848
W4BCMALE	W4BCMALE_T478_1	WT	4week	Aire-stage	3.45932	2.74578
W4BCMALE	W4BCMALE_T478_2	WT	4week	mimetic	1.49634	1.49634
W4BCMALE	W4BCMALE_T478_4	WT	4week	Aire-stage	0	2.33461
W4BCMALE	W4BCMALE_T478_13	WT	4week	Aire-stage	0.666111	4.12801
W4BCMALE	W4BCMALE_T478_15	WT	4week	mimetic	0	1.76327
W4BCMALE	W4BCMALE_T478_22	WT	4week	Aire-stage	3.37493	2.13034
W4BCMALE	W4BCMALE_T478_23	WT	4week	Aire-stage	1.22275	3.70233
W4BCMALE	W4BCMALE_T478_32	WT	4week	Aire-stage	2.791	4.16205
W4BCMALE	W4BCMALE_T478_35	WT	4week	Aire-stage	1.60274	3.15686
W4BCMALE	W4BCMALE_T478_36	WT	4week	mimetic	1.10085	3.50125
W4BCMALE	W4BCMALE_T478_39	WT	4week	Aire-stage	2.45784	3.32113
W4BCMALE	W4BCMALE_T478_45	WT	4week	Aire-stage	2.20982	3.6343
W4BCMALE	W4BCMALE_T478_47	WT	4week	mimetic	0	2.25017
W4BCMALE	W4BCMALE_T478_54	WT	4week	Aire-stage	2.98719	2.85511
W4BCMALE	W4BCMALE_T478_58	WT	4week	Aire-stage	0	2.55423
W4BCMALE	W4BCMALE_T478_60	WT	4week	Aire-stage	1.22834	2.67216
W4BCMALE	W4BCMALE_T478_68	WT	4week	Aire-stage	1.29759	3.96477
W4BCMALE	W4BCMALE_T478_79	WT	4week	Aire-stage	0	4.14365
W4BCMALE	W4BCMALE_T478_82	WT	4week	mimetic	0	2.34963
W4BCMALE	W4BCMALE_T478_86	WT	4week	mimetic	0.451579	2.62145
W4BCMALE	W4BCMALE_T478_87	WT	4week	Aire-stage	1.40773	3.07822
W4BCMALE	W4BCMALE_T478_89	WT	4week	Aire-stage	2.84883	3.64737
W4BCMALE	W4BCMALE_T479_112	WT	4week	Aire-stage	3.36405	0
W4BCMALE	W4BCMALE_T479_124	WT	4week	Aire-stage	4.46339	1.63292
W4BCMALE	W4BCMALE_T479_127	WT	4week	mimetic	0	0
W4BCMALE	W4BCMALE_T479_128	WT	4week	Aire-stage	3.67677	2.7488
W4BCMALE	W4BCMALE_T479_129	WT	4week	Aire-stage	4.22969	1.57122
W4BCMALE	W4BCMALE_T479_136	WT	4week	Aire-stage	0	2.70317
W4BCMALE	W4BCMALE_T479_143	WT	4week	mimetic	0	0
W4BCMALE	W4BCMALE_T479_144	WT	4week	mimetic	1.71188	2.96919
W4BCMALE	W4BCMALE_T479_149	WT	4week	Aire-stage	1.06028	2.08976
W4BCMALE	W4BCMALE_T479_155	WT	4week	Aire-stage	3.39431	0.963774
W4BCMALE	W4BCMALE_T479_168	WT	4week	mimetic	0	2.46172
W4BCMALE	W4BCMALE_T479_170	WT	4week	Aire-stage	4.61232	3.35532
W4BCMALE	W4BCMALE_T479_174	WT	4week	Aire-stage	1.09168	2.1357
W4BCMALE	W4BCMALE_T479_175	WT	4week	Aire-stage	3.42134	0.97839
W4BCMALE	W4BCMALE_T479_176	WT	4week	Aire-stage	4.64559	3.87003
W4BCMALE	W4BCMALE_T479_186	WT	4week	mimetic	0	0.734548
W4BCMALE	W4BCMALE_T480_15	WT	4week	Aire-stage	3.06273	2.97532
W4BCMALE	W4BCMALE_T480_24	WT	4week	Aire-stage	3.66552	3.66552
W4BCMALE	W4BCMALE_T480_31	WT	4week	Aire-stage	3.12264	3.59603
W4BCMALE	W4BCMALE_T480_36	WT	4week	mimetic	0.384778	0
W4BCMALE	W4BCMALE_T480_46	WT	4week	Aire-stage	3.10777	1.89476
W4BCMALE	W4BCMALE_T480_50	WT	4week	Aire-stage	2.13722	2.34468
W4BCMALE	W4BCMALE_T480_60	WT	4week	mimetic	0.893329	0
W4BCMALE	W4BCMALE_T480_77	WT	4week	Aire-stage	3.87302	4.05347
W4BCMALE	W4BCMALE_T480_81	WT	4week	mimetic	0	0
W4BCMALE	W4BCMALE_T481_121	WT	4week	Aire-stage	2.39766	3.63217
W4BCMALE	W4BCMALE_T481_127	WT	4week	Aire-stage	0.767453	0.767453
W4BCMALE	W4BCMALE_T481_135	WT	4week	Aire-stage	2.12774	4.25039
W4BCMALE	W4BCMALE_T481_139	WT	4week	Aire-stage	4.32801	3.69143
W4BCMALE	W4BCMALE_T481_141	WT	4week	mimetic	2.83703	1.88194
W4BCMALE	W4BCMALE_T481_153	WT	4week	Aire-stage	2.35938	2.35938
W4BCMALE	W4BCMALE_T481_159	WT	4week	Aire-stage	3.24485	3.81913
W4BCMALE	W4BCMALE_T481_169	WT	4week	mimetic	0	2.38625
W4BCMALE	W4BCMALE_T481_174	WT	4week	Aire-stage	2.88121	2.2133
W4BCMALE	W4BCMALE_T481_180	WT	4week	Aire-stage	4.04921	2.66297
W4BCMALE	W4BCMALE_T482_8	WT	4week	mimetic	0	1.07943
W4BCMALE	W4BCMALE_T482_12	WT	4week	Aire-stage	1.16561	2.57937
W4BCMALE	W4BCMALE_T482_25	WT	4week	Aire-stage	5.0158	2.95059
W4BCMALE	W4BCMALE_T482_26	WT	4week	Aire-stage	1.30723	1.30723
W4BCMALE	W4BCMALE_T482_32	WT	4week	Aire-stage	5.22073	3.6783
W4BCMALE	W4BCMALE_T482_51	WT	4week	Aire-stage	2.47984	2.82903
W4BCMALE	W4BCMALE_T482_62	WT	4week	Aire-stage	3.40528	3.58113
W4BCMALE	W4BCMALE_T482_70	WT	4week	mimetic	0	0
W4BCMALE	W4BCMALE_T482_71	WT	4week	Aire-stage	1.74502	3.09365
W4BCMALE	W4BCMALE_T483_107	WT	4week	Aire-stage	4.06748	2.4592
W4BCMALE	W4BCMALE_T483_137	WT	4week	Aire-stage	1.005	0
W4BCMALE	W4BCMALE_T483_138	WT	4week	Aire-stage	4.59244	1.95815
W4BCMALE	W4BCMALE_T483_149	WT	4week	Aire-stage	4.36884	4.27412
W4BCMALE	W4BCMALE_T483_153	WT	4week	Aire-stage	4.14294	4.48826
W4BCMALE	W4BCMALE_T483_177	WT	4week	Aire-stage	4.05423	0
W4BCMALE	W4BCMALE_T483_180	WT	4week	Aire-stage	2.0208	4.48788
W4BCMALE	W4BCMALE_T483_183	WT	4week	Aire-stage	3.39875	0.749184
W4BCMALE	W4BCMALE_T484_5	WT	4week	Aire-stage	3.10768	3.10768
W4BCMALE	W4BCMALE_T484_8	WT	4week	Aire-stage	3.33869	4.26775
W4BCMALE	W4BCMALE_T484_13	WT	4week	Aire-stage	3.35985	3.78093
W4BCMALE	W4BCMALE_T484_17	WT	4week	Aire-stage	4.93556	3.20316
W4BCMALE	W4BCMALE_T484_30	WT	4week	Aire-stage	2.3666	2.85562
W4BCMALE	W4BCMALE_T484_31	WT	4week	Aire-stage	2.26828	2.82989
W4BCMALE	W4BCMALE_T484_39	WT	4week	Aire-stage	0	4.33869
W4BCMALE	W4BCMALE_T484_41	WT	4week	Aire-stage	2.63574	3.31402
W4BCMALE	W4BCMALE_T484_53	WT	4week	Aire-stage	3.06715	3.22764
W4BCMALE	W4BCMALE_T484_64	WT	4week	Aire-stage	3.9516	3.22811
W4BCMALE	W4BCMALE_T484_86	WT	4week	Aire-stage	1.08329	1.69511
W4BCMALE	W4BCMALE_T484_94	WT	4week	Aire-stage	4.33693	1.64624
W4BCMALE	W4BCMALE_T485_108	WT	4week	Aire-stage	3.70858	4.35914
W4BCMALE	W4BCMALE_T485_118	WT	4week	Aire-stage	3.69594	3.69594
W4BCMALE	W4BCMALE_T485_119	WT	4week	mimetic	0	0
W4BCMALE	W4BCMALE_T485_136	WT	4week	Aire-stage	4.00198	2.40022
W4BCMALE	W4BCMALE_T485_137	WT	4week	Aire-stage	1.99543	2.63918
W4BCMALE	W4BCMALE_T485_138	WT	4week	Aire-stage	4.64697	4.03063
W4BCMALE	W4BCMALE_T485_139	WT	4week	Aire-stage	3.03009	2.53011
W4BCMALE	W4BCMALE_T485_140	WT	4week	mimetic	0	0
W4BCMALE	W4BCMALE_T485_160	WT	4week	Aire-stage	0	1.42618
W4BCMALE	W4BCMALE_T485_170	WT	4week	Aire-stage	1.96993	4.27266
W4BCMALE	W4BCMALE_T485_171	WT	4week	Aire-stage	0.547911	2.36787
W4BCMALE	W4BCMALE_T485_179	WT	4week	Aire-stage	1.26457	2.24563
W4BCMALE	W4BCMALE_T486_5	WT	4week	Aire-stage	3.36603	2.74088
W4BCMALE	W4BCMALE_T486_11	WT	4week	Aire-stage	2.60599	4.02997
W4BCMALE	W4BCMALE_T486_40	WT	4week	Aire-stage	0	0
W4BCMALE	W4BCMALE_T486_49	WT	4week	Aire-stage	2.82494	1.80854
W4BCMALE	W4BCMALE_T486_52	WT	4week	Aire-stage	1.91153	4.73006
W4BCMALE	W4BCMALE_T486_56	WT	4week	Aire-stage	1.49895	2.9467
W4BCMALE	W4BCMALE_T486_60	WT	4week	mimetic	0	2.2402
W4BCMALE	W4BCMALE_T486_65	WT	4week	Aire-stage	3.15252	2.95676
W4BCMALE	W4BCMALE_T486_74	WT	4week	Aire-stage	0.784247	2.9773
W4BCMALE	W4BCMALE_T486_76	WT	4week	Aire-stage	3.39707	1.53811
W4BCMALE	W4BCMALE_T487_102	WT	4week	Aire-stage	4.65132	3.97007
W4BCMALE	W4BCMALE_T487_107	WT	4week	Aire-stage	3.15599	3.68679
W4BCMALE	W4BCMALE_T487_108	WT	4week	Aire-stage	0.93178	1.89668
W4BCMALE	W4BCMALE_T487_109	WT	4week	Aire-stage	2.88825	3.11859
W4BCMALE	W4BCMALE_T487_121	WT	4week	Aire-stage	4.09179	3.77829
W4BCMALE	W4BCMALE_T487_139	WT	4week	Aire-stage	2.15717	3.70326
W4BCMALE	W4BCMALE_T487_142	WT	4week	Aire-stage	3.17675	2.94513
W4BCMALE	W4BCMALE_T487_171	WT	4week	Aire-stage	3.23385	2.7233
W4BCMALE	W4BCMALE_T496_34	WT	4week	Aire-stage	3.58357	5.23857
W4BCMALE	W4BCMALE_T496_35	WT	4week	Aire-stage	3.53874	1.46946
W4BCMALE	W4BCMALE_T496_41	WT	4week	mimetic	0	3.58404
W4BCMALE	W4BCMALE_T496_44	WT	4week	Aire-stage	2.54355	2.54355
W4BCMALE	W4BCMALE_T496_49	WT	4week	Aire-stage	3.47314	3.60543
W4BCMALE	W4BCMALE_T496_60	WT	4week	Aire-stage	0	1.64528
W4BCMALE	W4BCMALE_T496_67	WT	4week	Aire-stage	2.22572	3.69653
W4BCMALE	W4BCMALE_T496_68	WT	4week	Aire-stage	3.12981	2.81328
W4BCMALE	W4BCMALE_T496_77	WT	4week	Aire-stage	4.0801	4.50247
W4BCMALE	W4BCMALE_T496_84	WT	4week	mimetic	0	2.67124
W4BCMALE	W4BCMALE_T496_88	WT	4week	Aire-stage	4.23484	3.54678
W4BCMALE	W4BCMALE_T496_94	WT	4week	Aire-stage	3.12374	2.28001
W4BCMALE	W4BCMALE_T497_97	WT	4week	Aire-stage	0	1.24488
W4BCMALE	W4BCMALE_T497_101	WT	4week	Aire-stage	3.92529	4.47892
W4BCMALE	W4BCMALE_T497_103	WT	4week	mimetic	0.806668	1.69957
W4BCMALE	W4BCMALE_T497_104	WT	4week	Aire-stage	1.86	1.57158
W4BCMALE	W4BCMALE_T497_110	WT	4week	Aire-stage	4.18293	3.25914
W4BCMALE	W4BCMALE_T497_115	WT	4week	Aire-stage	4.67142	2.09055
W4BCMALE	W4BCMALE_T497_117	WT	4week	Aire-stage	3.50197	3.0405
W4BCMALE	W4BCMALE_T497_118	WT	4week	Aire-stage	2.42803	3.52667
W4BCMALE	W4BCMALE_T497_133	WT	4week	Aire-stage	2.27358	2.88627
W4BCMALE	W4BCMALE_T497_143	WT	4week	Aire-stage	3.69389	1.05951
W4BCMALE	W4BCMALE_T497_153	WT	4week	Aire-stage	3.46382	2.77596
W4BCMALE	W4BCMALE_T497_155	WT	4week	Aire-stage	3.3566	2.02842
W4BCMALE	W4BCMALE_T497_162	WT	4week	Aire-stage	3.91719	4.20441
W4BCMALE	W4BCMALE_T497_163	WT	4week	Aire-stage	3.64929	3.77646
W4BCMALE	W4BCMALE_T497_166	WT	4week	Aire-stage	0.967542	1.54164
W4BCMALE	W4BCMALE_T497_176	WT	4week	Aire-stage	0.629251	0.629251
W4BCMALE	W4BCMALE_T497_178	WT	4week	Aire-stage	3.07553	3.74301
W4BCMALE	W4BCMALE_T498_9	WT	4week	mimetic	0	0
W4BCMALE	W4BCMALE_T498_11	WT	4week	mimetic	0	2.80895
W4BCMALE	W4BCMALE_T498_12	WT	4week	Aire-stage	0.4836	2.53236
W4BCMALE	W4BCMALE_T498_34	WT	4week	Aire-stage	4.46868	3.6621
W4BCMALE	W4BCMALE_T498_58	WT	4week	Aire-stage	2.30875	4.77708
W4BCMALE	W4BCMALE_T498_74	WT	4week	Aire-stage	1.2046	0.902821
W4BCMALE	W4BCMALE_T498_81	WT	4week	mimetic	0	0.966443
W4BCMALE	W4BCMALE_T498_88	WT	4week	mimetic	0	1.63257
W4BCMALE	W4BCMALE_T498_90	WT	4week	Aire-stage	0.759859	3.59855
W4BCMALE	W4BCMALE_T499_101	WT	4week	Aire-stage	4.24153	2.97893
W4BCMALE	W4BCMALE_T499_113	WT	4week	Aire-stage	2.69095	0.932825
W4BCMALE	W4BCMALE_T499_140	WT	4week	Aire-stage	0	2.85728
W4BCMALE	W4BCMALE_T499_155	WT	4week	Aire-stage	2.15681	4.25055
W4BCMALE	W4BCMALE_T499_158	WT	4week	Aire-stage	2.26391	4.48262
W4BCMALE	W4BCMALE_T499_162	WT	4week	Aire-stage	0	4.59996
W4BCMALE	W4BCMALE_T499_168	WT	4week	Aire-stage	2.35307	3.0345
W4BCMALE	W4BCMALE_T499_171	WT	4week	Aire-stage	3.27673	0.90165
W4BCMALE	W4BCMALE_T499_172	WT	4week	mimetic	0	0
W4BCMALE	W4BCMALE_T500_5	WT	4week	Aire-stage	3.41066	4.19907
W4BCMALE	W4BCMALE_T500_9	WT	4week	Aire-stage	4.08597	1.78891
W4BCMALE	W4BCMALE_T500_16	WT	4week	Aire-stage	1.31489	4.12153
W4BCMALE	W4BCMALE_T500_17	WT	4week	Aire-stage	2.19971	3.18446
W4BCMALE	W4BCMALE_T500_20	WT	4week	Aire-stage	3.8858	3.8858
W4BCMALE	W4BCMALE_T500_25	WT	4week	Aire-stage	2.13929	3.37476
W4BCMALE	W4BCMALE_T500_26	WT	4week	Aire-stage	2.41334	5.28557
W4BCMALE	W4BCMALE_T500_29	WT	4week	mimetic	0	0
W4BCMALE	W4BCMALE_T500_48	WT	4week	Aire-stage	2.22671	3.26189
W4BCMALE	W4BCMALE_T500_74	WT	4week	mimetic	0	1.65381
W4BCMALE	W4BCMALE_T500_75	WT	4week	mimetic	1.24535	0.753
W4BCMALE	W4BCMALE_T500_83	WT	4week	Aire-stage	0	3.03411
W4BCMALE	W4BCMALE_T500_85	WT	4week	Aire-stage	0.947278	1.92044
W4BCMALE	W4BCMALE_T500_86	WT	4week	Aire-stage	1.62994	4.36551
W4BCMALE	W4BCMALE_T500_89	WT	4week	Aire-stage	0.732566	4.34
W4BCMALE	W4BCMALE_T500_94	WT	4week	Aire-stage	2.7982	2.07196
W4BCMALE	W4BCMALE_T500_95	WT	4week	Aire-stage	0.822996	1.34389
W4BCMALE	W4BCMALE_T501_109	WT	4week	Aire-stage	4.88017	4.54079
W4BCMALE	W4BCMALE_T501_113	WT	4week	Aire-stage	3.14755	3.29959
W4BCMALE	W4BCMALE_T501_116	WT	4week	Aire-stage	4.03145	0.927008
W4BCMALE	W4BCMALE_T501_118	WT	4week	mimetic	1.43259	0.887178
W4BCMALE	W4BCMALE_T501_119	WT	4week	Aire-stage	2.82521	3.50552
W4BCMALE	W4BCMALE_T501_121	WT	4week	Aire-stage	2.45919	3.85836
W4BCMALE	W4BCMALE_T501_125	WT	4week	mimetic	0	5.25599
W4BCMALE	W4BCMALE_T501_133	WT	4week	Aire-stage	0	3.66105
W4BCMALE	W4BCMALE_T501_147	WT	4week	Aire-stage	2.84157	4.39699
W4BCMALE	W4BCMALE_T501_150	WT	4week	Aire-stage	3.93022	4.88468
W4BCMALE	W4BCMALE_T501_168	WT	4week	mimetic	0	3.59382
W4BCMALE	W4BCMALE_T501_192	WT	4week	Aire-stage	2.5232	0.517184
W4BCMALE	W4BCMALE_T502_11	WT	4week	mimetic	0.89496	2.15039
W4BCMALE	W4BCMALE_T502_19	WT	4week	Aire-stage	3.06517	3.06517
W4BCMALE	W4BCMALE_T502_37	WT	4week	Aire-stage	2.73928	2.57688
W4BCMALE	W4BCMALE_T502_42	WT	4week	Aire-stage	1.55839	0.720942
W4BCMALE	W4BCMALE_T502_69	WT	4week	mimetic	2.07673	2.07673
W4BCMALE	W4BCMALE_T503_9_100	WT	4week	Aire-stage	3.23621	4.72077
W4BCMALE	W4BCMALE_T503_9_111	WT	4week	mimetic	0	0
W4BCMALE	W4BCMALE_T503_9_134	WT	4week	Aire-stage	0	3.30755
W4BCMALE	W4BCMALE_T503_9_156	WT	4week	Aire-stage	3.16495	2.43964
W4BCMALE	W4BCMALE_T503_9_160	WT	4week	Aire-stage	3.11888	0.970908
W4BCMALE	W4BCMALE_T503_9_166	WT	4week	mimetic	0	0
W4BCMALE	W4BCMALE_T503_9_175	WT	4week	mimetic	0	1.23878
W4BCMALE	W4BCMALE_T503_9_180	WT	4week	mimetic	0	4.31467
W4BCMALE	W4BCMALE_T503_9_181	WT	4week	Aire-stage	1.71815	4.09109
W4BCMALE	W4BCMALE_T520_8_3	WT	4week	Aire-stage	0	2.65763
W4BCMALE	W4BCMALE_T520_8_5	WT	4week	mimetic	1.00622	3.71369
W4BCMALE	W4BCMALE_T520_8_25	WT	4week	Aire-stage	4.03295	0
W4BCMALE	W4BCMALE_T520_8_31	WT	4week	Aire-stage	1.07061	2.92714
W4BCMALE	W4BCMALE_T520_8_35	WT	4week	Aire-stage	3.54062	4.7476
W4BCMALE	W4BCMALE_T520_8_51	WT	4week	Aire-stage	1.95974	0
W4BCMALE	W4BCMALE_T520_8_52	WT	4week	Aire-stage	1.93551	5.00516
W4BCMALE	W4BCMALE_T520_8_56	WT	4week	Aire-stage	2.05884	0
W4BCMALE	W4BCMALE_T520_8_87	WT	4week	Aire-stage	4.84604	3.44675
W4BCMALE	W4BCMALE_T520_8_90	WT	4week	Aire-stage	0	0
W4BCMALE	W4BCMALE_T520_8_93	WT	4week	mimetic	0	3.97367
W4BCMALE	W4BCMALE_T521_7_101	WT	4week	Aire-stage	2.16351	2.16351
W4BCMALE	W4BCMALE_T521_7_106	WT	4week	Aire-stage	1.92964	1.26581
W4BCMALE	W4BCMALE_T521_7_119	WT	4week	Aire-stage	0	1.61048
W4BCMALE	W4BCMALE_T521_7_123	WT	4week	Aire-stage	3.14774	2.05099
W4BCMALE	W4BCMALE_T521_7_135	WT	4week	Aire-stage	2.64048	3.72486
W4BCMALE	W4BCMALE_T521_7_139	WT	4week	mimetic	1.19231	0
W4BCMALE	W4BCMALE_T521_7_140	WT	4week	Aire-stage	0	0
W4BCMALE	W4BCMALE_T521_7_143	WT	4week	Aire-stage	1.61552	1.61552
W4BCMALE	W4BCMALE_T521_7_147	WT	4week	Aire-stage	1.70757	1.70757
W4BCMALE	W4BCMALE_T521_7_159	WT	4week	mimetic	0	0
W4BCMALE	W4BCMALE_T521_7_173	WT	4week	Aire-stage	2.11224	2.58175
W4BCMALE	W4BCMALE_T521_7_180	WT	4week	mimetic	2.3241	1.87632
W4BCMALE	W4BCMALE_T521_7_184	WT	4week	Aire-stage	4.09655	2.59139
W4BCMALE	W4BCMALE_T521_7_187	WT	4week	mimetic	0	1.38832
W4BCMALE	W4BCMALE_T522_6_4	WT	4week	Aire-stage	0	2.01159
W4BCMALE	W4BCMALE_T522_6_11	WT	4week	Aire-stage	0	2.84607
W4BCMALE	W4BCMALE_T522_6_20	WT	4week	Aire-stage	2.40247	1.65226
W4BCMALE	W4BCMALE_T522_6_27	WT	4week	Aire-stage	1.91618	1.91618
W4BCMALE	W4BCMALE_T522_6_30	WT	4week	mimetic	0	1.83403
W4BCMALE	W4BCMALE_T522_6_35	WT	4week	Aire-stage	1.04907	2.40009
W4BCMALE	W4BCMALE_T522_6_44	WT	4week	Aire-stage	0	1.47848
W4BCMALE	W4BCMALE_T522_6_50	WT	4week	Aire-stage	3.85644	2.80518
W4BCMALE	W4BCMALE_T522_6_55	WT	4week	Aire-stage	1.56751	3.67703
W4BCMALE	W4BCMALE_T522_6_58	WT	4week	Aire-stage	1.46721	0
W4BCMALE	W4BCMALE_T522_6_61	WT	4week	Aire-stage	2.94707	0
W4BCMALE	W4BCMALE_T522_6_67	WT	4week	Aire-stage	2.40774	0
W4BCMALE	W4BCMALE_T522_6_74	WT	4week	Aire-stage	3.73741	3.15807
W4BCMALE	W4BCMALE_T522_6_75	WT	4week	Aire-stage	1.57833	3.16155
W4BCMALE	W4BCMALE_T522_6_90	WT	4week	Aire-stage	2.68609	0
W4BCMALE	W4BCMALE_T522_6_96	WT	4week	mimetic	0	2.00467
W4BCMALE	W4BCMALE_T523_5_97	WT	4week	Aire-stage	5.05073	2.23224
W4BCMALE	W4BCMALE_T523_5_108	WT	4week	Aire-stage	2.31393	1.57818
W4BCMALE	W4BCMALE_T523_5_113	WT	4week	Aire-stage	1.54892	0
W4BCMALE	W4BCMALE_T523_5_121	WT	4week	Aire-stage	0	1.11821
W4BCMALE	W4BCMALE_T523_5_133	WT	4week	Aire-stage	0	1.78844
W4BCMALE	W4BCMALE_T523_5_136	WT	4week	Aire-stage	2.9577	3.61905
W4BCMALE	W4BCMALE_T523_5_141	WT	4week	mimetic	0	1.77078
W4BCMALE	W4BCMALE_T523_5_148	WT	4week	Aire-stage	3.33903	3.02901
W4BCMALE	W4BCMALE_T523_5_165	WT	4week	Aire-stage	2.53349	1.37639
W4BCMALE	W4BCMALE_T523_5_168	WT	4week	Aire-stage	0	1.95124
W4BCMALE	W4BCMALE_T523_5_170	WT	4week	Aire-stage	1.8048	2.58228
W4BCMALE	W4BCMALE_T523_5_185	WT	4week	Aire-stage	4.66913	3.9416
W4BCMALE	W4BCMALE_T523_5_191	WT	4week	Aire-stage	3.54166	3.19937
W4BCMALE	W4BCMALE_T524_4_3	WT	4week	Aire-stage	1.26586	2.38271
W4BCMALE	W4BCMALE_T524_4_14	WT	4week	Aire-stage	3.59077	0
W4BCMALE	W4BCMALE_T524_4_15	WT	4week	Aire-stage	0	0
W4BCMALE	W4BCMALE_T524_4_22	WT	4week	Aire-stage	3.06429	4.2242
W4BCMALE	W4BCMALE_T524_4_30	WT	4week	Aire-stage	0	4.40803
W4BCMALE	W4BCMALE_T524_4_37	WT	4week	Aire-stage	0	0
W4BCMALE	W4BCMALE_T524_4_39	WT	4week	Aire-stage	0	0
W4BCMALE	W4BCMALE_T524_4_54	WT	4week	Aire-stage	0	3.34999
W4BCMALE	W4BCMALE_T524_4_56	WT	4week	Aire-stage	2.59255	4.00919
W4BCMALE	W4BCMALE_T524_4_62	WT	4week	Aire-stage	1.50973	3.35648
W4BCMALE	W4BCMALE_T524_4_73	WT	4week	Aire-stage	2.45424	4.12463
W4BCMALE	W4BCMALE_T524_4_78	WT	4week	Aire-stage	0	0
W4BCMALE	W4BCMALE_T524_4_80	WT	4week	Aire-stage	4.12476	3.96497
W4BCMALE	W4BCMALE_T524_4_90	WT	4week	Aire-stage	2.50461	3.57453
W4BCMALE	W4BCMALE_T524_4_92	WT	4week	mimetic	0	2.23446
W4BCMALE	W4BCMALE_T525_3_113	WT	4week	mimetic	0	3.11587
W4BCMALE	W4BCMALE_T525_3_157	WT	4week	Aire-stage	2.35705	3.36218
W4BCMALE	W4BCMALE_T525_3_163	WT	4week	Aire-stage	0	5.17912
W4BCMALE	W4BCMALE_T525_3_168	WT	4week	mimetic	0	0
W4BCMALE	W4BCMALE_T525_3_186	WT	4week	Aire-stage	2.26215	0
W4BCMALE	W4BCMALE_T526_2_22	WT	4week	Aire-stage	2.23269	3.52327
W4BCMALE	W4BCMALE_T526_2_32	WT	4week	Aire-stage	1.14905	4.07493
W4BCMALE	W4BCMALE_T526_2_38	WT	4week	mimetic	0	2.45412
W4BCMALE	W4BCMALE_T526_2_44	WT	4week	Aire-stage	2.05227	2.05227
W4BCMALE	W4BCMALE_T526_2_47	WT	4week	Aire-stage	0	1.5855
W4BCMALE	W4BCMALE_T526_2_53	WT	4week	Aire-stage	0	0.836651
W4BCMALE	W4BCMALE_T526_2_55	WT	4week	Aire-stage	3.79751	4.43715
W4BCMALE	W4BCMALE_T526_2_58	WT	4week	Aire-stage	2.70829	2.02636
W4BCMALE	W4BCMALE_T526_2_59	WT	4week	Aire-stage	0	2.52694
W4BCMALE	W4BCMALE_T526_2_60	WT	4week	Aire-stage	1.36203	3.2701
W4BCMALE	W4BCMALE_T526_2_68	WT	4week	Aire-stage	1.82725	0
W4BCMALE	W4BCMALE_T526_2_92	WT	4week	Aire-stage	0.857114	2.45093
W4BCMALE	W4BCMALE_T527_1_116	WT	4week	Aire-stage	1.62827	3.96815
W4BCMALE	W4BCMALE_T527_1_126	WT	4week	mimetic	1.60122	1.60122
W4BCMALE	W4BCMALE_T527_1_130	WT	4week	mimetic	0	0
W4BCMALE	W4BCMALE_T527_1_134	WT	4week	Aire-stage	0.82233	2.0265
W4BCMALE	W4BCMALE_T527_1_135	WT	4week	mimetic	0	2.96314
W4BCMALE	W4BCMALE_T527_1_140	WT	4week	mimetic	0	2.81333
W4BCMALE	W4BCMALE_T527_1_148	WT	4week	Aire-stage	3.36886	0
W4BCMALE	W4BCMALE_T527_1_149	WT	4week	Aire-stage	2.05363	2.22564
W4BCMALE	W4BCMALE_T527_1_161	WT	4week	Aire-stage	4.83319	1.90362
W4BCMALE	W4BCMALE_T527_1_183	WT	4week	Aire-stage	2.46489	1.48938
W4BCMALE	W4BCMALE_T528_4	WT	4week	Aire-stage	5.144	3.63647
W4BCMALE	W4BCMALE_T528_31	WT	4week	mimetic	0	1.45299
W4BCMALE	W4BCMALE_T528_36	WT	4week	Aire-stage	0	1.21692
W4BCMALE	W4BCMALE_T528_39	WT	4week	Aire-stage	1.32094	1.32094
W4BCMALE	W4BCMALE_T528_54	WT	4week	mimetic	0	1.34355
W4BCMALE	W4BCMALE_T528_56	WT	4week	Aire-stage	2.55471	3.96724
W4BCMALE	W4BCMALE_T528_65	WT	4week	Aire-stage	3.85627	0
W4BCMALE	W4BCMALE_T528_66	WT	4week	Aire-stage	0	3.15492
W4BCMALE	W4BCMALE_T528_78	WT	4week	Aire-stage	2.60381	3.92947
W4BCMALE	W4BCMALE_T528_79	WT	4week	Aire-stage	2.32222	0
W4BCMALE	W4BCMALE_T528_80	WT	4week	Aire-stage	4.40298	5.0778
W4BCMALE	W4BCMALE_T528_86	WT	4week	Aire-stage	2.75175	3.11237
W4BCMALE	W4BCMALE_T529_110	WT	4week	Aire-stage	0	0
W4BCMALE	W4BCMALE_T529_116	WT	4week	mimetic	1.10156	1.10156
W4BCMALE	W4BCMALE_T529_118	WT	4week	Aire-stage	2.06643	2.88334
W4BCMALE	W4BCMALE_T529_125	WT	4week	Aire-stage	2.33525	3.01503
W4BCMALE	W4BCMALE_T529_126	WT	4week	Aire-stage	2.24131	3.87614
W4BCMALE	W4BCMALE_T529_134	WT	4week	Aire-stage	1.31226	1.98804
W4BCMALE	W4BCMALE_T529_137	WT	4week	mimetic	0	0
W4BCMALE	W4BCMALE_T529_150	WT	4week	Aire-stage	3.60073	2.23508
W4BCMALE	W4BCMALE_T529_183	WT	4week	Aire-stage	2.09107	0
W4BCMALE	W4BCMALE_T529_188	WT	4week	Aire-stage	3.63413	0
W4BCMALE	W4BCMALE_T529_192	WT	4week	Aire-stage	3.51533	0.901789
W4BCMALE	W4BCMALE_T530_2	WT	4week	Aire-stage	3.06636	0
W4BCMALE	W4BCMALE_T530_9	WT	4week	Aire-stage	2.54755	0
W4BCMALE	W4BCMALE_T530_16	WT	4week	Aire-stage	3.00605	3.79731
W4BCMALE	W4BCMALE_T530_24	WT	4week	Aire-stage	2.90043	3.04888
W4BCMALE	W4BCMALE_T530_35	WT	4week	Aire-stage	0	1.85148
W4BCMALE	W4BCMALE_T530_51	WT	4week	Aire-stage	0	0
W4BCMALE	W4BCMALE_T530_56	WT	4week	Aire-stage	3.51029	1.31195
W4BCMALE	W4BCMALE_T530_63	WT	4week	Aire-stage	3.10357	2.60003
W4BCMALE	W4BCMALE_T530_73	WT	4week	Aire-stage	2.36203	3.21504
W4BCMALE	W4BCMALE_T530_78	WT	4week	Aire-stage	4.34668	2.89485
W4BCMALE	W4BCMALE_T531_101	WT	4week	Aire-stage	0	3.65659
W4BCMALE	W4BCMALE_T531_102	WT	4week	Aire-stage	1.78637	3.43363
W4BCMALE	W4BCMALE_T531_113	WT	4week	Aire-stage	3.7697	0
W4BCMALE	W4BCMALE_T531_114	WT	4week	mimetic	3.87567	0
W4BCMALE	W4BCMALE_T531_127	WT	4week	Aire-stage	2.55777	4.36322
W4BCMALE	W4BCMALE_T531_128	WT	4week	mimetic	3.02961	1.20255
W4BCMALE	W4BCMALE_T531_135	WT	4week	Aire-stage	2.25799	0.960115
W4BCMALE	W4BCMALE_T531_137	WT	4week	mimetic	0	0
W4BCMALE	W4BCMALE_T531_153	WT	4week	Aire-stage	3.08862	2.46022
W4BCMALE	W4BCMALE_T531_164	WT	4week	Aire-stage	0	1.05284
W4BCMALE	W4BCMALE_T531_169	WT	4week	mimetic	0	2.43054
W4BCMALE	W4BCMALE_T531_179	WT	4week	Aire-stage	3.47704	4.89365
W4BCMALE	W4BCMALE_T531_185	WT	4week	mimetic	1.19997	1.19997
W4BCMALE	W4BCMALE_T531_187	WT	4week	Aire-stage	4.40164	3.62257
W4BCMALE	W4BCMALE_T531_188	WT	4week	Aire-stage	4.25208	2.8093
W4BCMALE	W4BCMALE_T531_189	WT	4week	Aire-stage	4.77365	3.94
W4BCMALE	W4BCMALE_T532_3	WT	4week	Aire-stage	4.79043	1.60824
W4BCMALE	W4BCMALE_T532_11	WT	4week	mimetic	0	0
W4BCMALE	W4BCMALE_T532_17	WT	4week	Aire-stage	4.19577	0
W4BCMALE	W4BCMALE_T532_20	WT	4week	Aire-stage	3.04123	2.54075
W4BCMALE	W4BCMALE_T532_24	WT	4week	mimetic	2.36511	0
W4BCMALE	W4BCMALE_T532_40	WT	4week	Aire-stage	1.33576	3.77977
W4BCMALE	W4BCMALE_T532_49	WT	4week	Aire-stage	0	2.86996
W4BCMALE	W4BCMALE_T532_64	WT	4week	Aire-stage	2.11531	4.39463
W4BCMALE	W4BCMALE_T532_70	WT	4week	Aire-stage	2.39278	1.93889
W4BCMALE	W4BCMALE_T532_78	WT	4week	mimetic	0	1.7643
W4BCMALE	W4BCMALE_T532_87	WT	4week	Aire-stage	3.12451	3.8977
W4BCMALE	W4BCMALE_T532_88	WT	4week	Aire-stage	1.7751	4.47759
W4BCMALE	W4BCMALE_T533_101	WT	4week	Aire-stage	0	1.15828
W4BCMALE	W4BCMALE_T533_103	WT	4week	Aire-stage	1.63397	0
W4BCMALE	W4BCMALE_T533_104	WT	4week	Aire-stage	3.66335	2.62843
W4BCMALE	W4BCMALE_T533_117	WT	4week	Aire-stage	0	1.39371
W4BCMALE	W4BCMALE_T533_119	WT	4week	Aire-stage	3.37798	4.43874
W4BCMALE	W4BCMALE_T533_124	WT	4week	Aire-stage	2.69229	1.49605
W4BCMALE	W4BCMALE_T533_131	WT	4week	Aire-stage	3.62008	2.95867
W4BCMALE	W4BCMALE_T533_133	WT	4week	Aire-stage	2.09874	0
W4BCMALE	W4BCMALE_T533_140	WT	4week	Aire-stage	0	1.95406
W4BCMALE	W4BCMALE_T533_141	WT	4week	Aire-stage	3.58173	3.14308
W4BCMALE	W4BCMALE_T533_143	WT	4week	Aire-stage	1.47727	0.919908
W4BCMALE	W4BCMALE_T533_153	WT	4week	Aire-stage	0	4.5103
W4BCMALE	W4BCMALE_T533_168	WT	4week	mimetic	0	3.36238
W4BCMALE	W4BCMALE_T533_169	WT	4week	Aire-stage	1.16916	1.16916
W4BCMALE	W4BCMALE_T533_171	WT	4week	Aire-stage	2.05717	2.34085
W4BCMALE	W4BCMALE_T533_178	WT	4week	Aire-stage	2.46282	1.08938
W4BCMALE	W4BCMALE_T533_190	WT	4week	Aire-stage	2.70786	3.98032
W4BCMALE	W4BCMALE_T534_6	WT	4week	Aire-stage	1.82826	2.06682
W4BCMALE	W4BCMALE_T534_10	WT	4week	mimetic	2.30828	2.79288
W4BCMALE	W4BCMALE_T534_17	WT	4week	Aire-stage	3.53412	0
W4BCMALE	W4BCMALE_T534_25	WT	4week	Aire-stage	2.94604	2.94604
W4BCMALE	W4BCMALE_T534_33	WT	4week	Aire-stage	2.12886	3.77278
W4BCMALE	W4BCMALE_T534_34	WT	4week	Aire-stage	2.07803	0
W4BCMALE	W4BCMALE_T534_43	WT	4week	mimetic	0	0
W4BCMALE	W4BCMALE_T534_53	WT	4week	Aire-stage	3.53522	2.92902
W4BCMALE	W4BCMALE_T534_59	WT	4week	Aire-stage	4.06934	3.42084
W4BCMALE	W4BCMALE_T534_63	WT	4week	Aire-stage	0.922001	2.67168
W4BCMALE	W4BCMALE_T534_66	WT	4week	Aire-stage	2.32602	3.59078
W4BCMALE	W4BCMALE_T534_69	WT	4week	Aire-stage	0	3.73778
W4BCMALE	W4BCMALE_T534_70	WT	4week	Aire-stage	4.11899	2.87965
W4BCMALE	W4BCMALE_T534_71	WT	4week	Aire-stage	0	3.26185
W4BCMALE	W4BCMALE_T534_81	WT	4week	Aire-stage	0	2.97952
W4BCMALE	W4BCMALE_T534_82	WT	4week	Aire-stage	3.14972	2.64369
W4BCMALE	W4BCMALE_T534_84	WT	4week	Aire-stage	3.7769	3.196
W4BCMALE	W4BCMALE_T534_85	WT	4week	Aire-stage	3.1846	3.55973
W4BCMALE	W4BCMALE_T534_87	WT	4week	mimetic	0	1.16409
W4BCMALE	W4BCMALE_T534_89	WT	4week	Aire-stage	4.5102	3.57103
W4BCMALE	W4BCMALE_T534_90	WT	4week	Aire-stage	1.52804	2.51389
W4BCMALE	W4BCMALE_T535_101	WT	4week	Aire-stage	1.39404	2.08985
W4BCMALE	W4BCMALE_T535_102	WT	4week	mimetic	1.7796	3.72207
W4BCMALE	W4BCMALE_T535_106	WT	4week	Aire-stage	3.01022	3.1209
W4BCMALE	W4BCMALE_T535_110	WT	4week	Aire-stage	1.84658	3.39639
W4BCMALE	W4BCMALE_T535_117	WT	4week	Aire-stage	1.46088	2.42855
W4BCMALE	W4BCMALE_T535_120	WT	4week	Aire-stage	2.67358	1.65592
W4BCMALE	W4BCMALE_T535_122	WT	4week	Aire-stage	4.24064	1.99159
W4BCMALE	W4BCMALE_T535_127	WT	4week	Aire-stage	4.55274	1.97221
W4BCMALE	W4BCMALE_T535_149	WT	4week	Aire-stage	2.45243	3.31454
W4BCMALE	W4BCMALE_T535_157	WT	4week	Aire-stage	1.34373	2.48967
W4BCMALE	W4BCMALE_T535_160	WT	4week	Aire-stage	2.3037	0.988375
W4BCMALE	W4BCMALE_T535_164	WT	4week	Aire-stage	0	1.72475
W4BCMALE	W4BCMALE_T535_166	WT	4week	Aire-stage	3.50522	2.32809
W4BCMALE	W4BCMALE_T535_170	WT	4week	Aire-stage	2.69282	2.69282
W4BCMALE	W4BCMALE_T535_174	WT	4week	Aire-stage	2.39025	2.39025
W4BCMALE	W4BCMALE_T535_179	WT	4week	Aire-stage	0	1.91718
W4BCMALE	W4BCMALE_T535_184	WT	4week	Aire-stage	0	1.24665
W4BCMALE	W4BCMALE_T552_1	WT	4week	mimetic	0	1.93434
W4BCMALE	W4BCMALE_T552_3	WT	4week	Aire-stage	0	2.63671
W4BCMALE	W4BCMALE_T552_11	WT	4week	Aire-stage	1.84467	3.13467
W4BCMALE	W4BCMALE_T552_13	WT	4week	Aire-stage	3.76358	4.82548
W4BCMALE	W4BCMALE_T552_14	WT	4week	Aire-stage	0.787669	3.57445
W4BCMALE	W4BCMALE_T552_17	WT	4week	mimetic	1.94404	4.17771
W4BCMALE	W4BCMALE_T552_19	WT	4week	Aire-stage	4.57514	1.43565
W4BCMALE	W4BCMALE_T552_25	WT	4week	Aire-stage	3.9805	3.87246
W4BCMALE	W4BCMALE_T552_29	WT	4week	Aire-stage	2.5723	3.63198
W4BCMALE	W4BCMALE_T552_32	WT	4week	mimetic	0	1.96607
W4BCMALE	W4BCMALE_T552_36	WT	4week	Aire-stage	3.25133	2.65138
W4BCMALE	W4BCMALE_T552_50	WT	4week	Aire-stage	2.18649	2.88749
W4BCMALE	W4BCMALE_T552_63	WT	4week	Aire-stage	4.37207	3.06638
W4BCMALE	W4BCMALE_T552_73	WT	4week	mimetic	0	3.66991
W4BCMALE	W4BCMALE_T552_79	WT	4week	Aire-stage	2.61102	1.01498
W4BCMALE	W4BCMALE_T552_82	WT	4week	Aire-stage	1.20308	3.93951
W4BCMALE	W4BCMALE_T552_83	WT	4week	mimetic	0	1.7283
W4BCMALE	W4BCMALE_T552_84	WT	4week	Aire-stage	4.42704	1.8977
W4BCMALE	W4BCMALE_T552_88	WT	4week	Aire-stage	3.99431	0.948706
W4BCMALE	W4BCMALE_T552_93	WT	4week	Aire-stage	3.84487	3.44746
W4BCMALE	W4BCMALE_T553_97	WT	4week	Aire-stage	3.32214	3.23846
W4BCMALE	W4BCMALE_T553_98	WT	4week	mimetic	0	0.935908
W4BCMALE	W4BCMALE_T553_116	WT	4week	Aire-stage	0.940405	3.97564
W4BCMALE	W4BCMALE_T553_119	WT	4week	Aire-stage	3.59555	3.4403
W4BCMALE	W4BCMALE_T553_121	WT	4week	Aire-stage	3.23708	3.39022
W4BCMALE	W4BCMALE_T553_130	WT	4week	mimetic	0	1.06461
W4BCMALE	W4BCMALE_T553_141	WT	4week	mimetic	0	1.51886
W4BCMALE	W4BCMALE_T553_165	WT	4week	Aire-stage	1.89554	2.68778
W4BCMALE	W4BCMALE_T553_174	WT	4week	Aire-stage	3.90763	0.865816
W4BCMALE	W4BCMALE_T553_182	WT	4week	Aire-stage	0.571308	3.42493
W4BCMALE	W4BCMALE_T553_185	WT	4week	Aire-stage	0	2.58907
W4BCMALE	W4BCMALE_T553_189	WT	4week	Aire-stage	1.76252	4.21636
W4BCMALE	W4BCMALE_T554_14	WT	4week	Aire-stage	3.00807	3.42766
W4BCMALE	W4BCMALE_T554_16	WT	4week	Aire-stage	0	2.89425
W4BCMALE	W4BCMALE_T554_26	WT	4week	Aire-stage	3.00329	5.1434
W4BCMALE	W4BCMALE_T554_43	WT	4week	Aire-stage	1.55142	1.19359
W4BCMALE	W4BCMALE_T554_50	WT	4week	Aire-stage	3.97675	3.5508
W4BCMALE	W4BCMALE_T554_56	WT	4week	Aire-stage	4.95916	4.80885
W4BCMALE	W4BCMALE_T554_58	WT	4week	Aire-stage	1.30487	4.65284
W4BCMALE	W4BCMALE_T554_69	WT	4week	Aire-stage	1.65413	3.75394
W4BCMALE	W4BCMALE_T554_77	WT	4week	mimetic	0	4.17935
W4BCMALE	W4BCMALE_T554_83	WT	4week	mimetic	0	2.12371
W4BCMALE	W4BCMALE_T554_95	WT	4week	Aire-stage	0	4.73446
W4BCMALE	W4BCMALE_T555_100	WT	4week	Aire-stage	3.46881	1.24503
W4BCMALE	W4BCMALE_T555_104	WT	4week	Aire-stage	1.80789	0
W4BCMALE	W4BCMALE_T555_115	WT	4week	Aire-stage	2.72571	2.3247
W4BCMALE	W4BCMALE_T555_128	WT	4week	Aire-stage	1.43199	2.96259
W4BCMALE	W4BCMALE_T555_135	WT	4week	Aire-stage	2.55679	2.80162
W4BCMALE	W4BCMALE_T555_144	WT	4week	mimetic	0	1.59719
W4BCMALE	W4BCMALE_T555_154	WT	4week	mimetic	0	1.11189
W4BCMALE	W4BCMALE_T555_155	WT	4week	mimetic	2.59301	1.81413
W4BCMALE	W4BCMALE_T555_161	WT	4week	Aire-stage	0.705233	4.32045
W4BCMALE	W4BCMALE_T555_169	WT	4week	mimetic	1.22468	1.87751
W4BCMALE	W4BCMALE_T555_170	WT	4week	Aire-stage	3.77582	3.35488
W4BCMALE	W4BCMALE_T555_178	WT	4week	Aire-stage	3.32992	2.81436
W4BCMALE	W4BCMALE_T555_179	WT	4week	mimetic	0	1.5554
W4BCMALE	W4BCMALE_T555_180	WT	4week	mimetic	0	1.4454
W4BCMALE	W4BCMALE_T555_182	WT	4week	Aire-stage	3.16753	2.18483
W4BCMALE	W4BCMALE_T555_184	WT	4week	mimetic	1.12615	2.79068
W4BCMALE	W4BCMALE_T555_186	WT	4week	Aire-stage	3.24804	0.68368
W4BCMALE	W4BCMALE_T556_20	WT	4week	Aire-stage	0.682855	4.35359
W4BCMALE	W4BCMALE_T556_33	WT	4week	Aire-stage	2.27613	4.03642
W4BCMALE	W4BCMALE_T556_37	WT	4week	Aire-stage	3.17531	3.70717
W4BCMALE	W4BCMALE_T556_40	WT	4week	mimetic	0	0
W4BCMALE	W4BCMALE_T556_94	WT	4week	Aire-stage	2.58912	3.76098
W4BCMALE	W4BCMALE_T556_96	WT	4week	Aire-stage	0.592347	1.82364
W4BCMALE	W4BCMALE_T557_108	WT	4week	mimetic	0	4.97732
W4BCMALE	W4BCMALE_T557_111	WT	4week	Aire-stage	3.61611	2.72771
W4BCMALE	W4BCMALE_T557_121	WT	4week	Aire-stage	4.21074	2.08238
W4BCMALE	W4BCMALE_T557_125	WT	4week	mimetic	0.615149	0.615149
W4BCMALE	W4BCMALE_T557_135	WT	4week	Aire-stage	2.88013	4.54534
W4BCMALE	W4BCMALE_T557_144	WT	4week	mimetic	0	2.74857
W4BCMALE	W4BCMALE_T557_163	WT	4week	mimetic	1.71033	2.01085
W4BCMALE	W4BCMALE_T557_168	WT	4week	mimetic	0.938164	0
W4BCMALE	W4BCMALE_T557_170	WT	4week	Aire-stage	3.13903	1.69087
W4BCMALE	W4BCMALE_T557_173	WT	4week	mimetic	0	0
W4BCMALE	W4BCMALE_T557_176	WT	4week	Aire-stage	0	0
W4BCMALE	W4BCMALE_T557_179	WT	4week	Aire-stage	0.665665	3.29419
W4BCMALE	W4BCMALE_T557_189	WT	4week	mimetic	2.64508	2.30466
W4BCMALE	W4BCMALE_T557_190	WT	4week	mimetic	0.82521	1.34697
W4BCMALE	W4BCMALE_T558_7	WT	4week	Aire-stage	2.06667	1.49658
W4BCMALE	W4BCMALE_T558_8	WT	4week	Aire-stage	3.2683	3.8855
W4BCMALE	W4BCMALE_T558_25	WT	4week	Aire-stage	3.6829	3.98268
W4BCMALE	W4BCMALE_T558_26	WT	4week	Aire-stage	0.654679	3.94475
W4BCMALE	W4BCMALE_T558_30	WT	4week	Aire-stage	2.56545	2.15131
W4BCMALE	W4BCMALE_T558_31	WT	4week	Aire-stage	3.62553	2.81639
W4BCMALE	W4BCMALE_T558_56	WT	4week	Aire-stage	1.43417	3.65725
W4BCMALE	W4BCMALE_T558_60	WT	4week	Aire-stage	4.27178	3.29563
W4BCMALE	W4BCMALE_T558_67	WT	4week	Aire-stage	0	3.7028
W4BCMALE	W4BCMALE_T559_98	WT	4week	Aire-stage	2.77985	0.793147
W4BCMALE	W4BCMALE_T559_99	WT	4week	Aire-stage	3.79005	4.82275
W4BCMALE	W4BCMALE_T559_102	WT	4week	mimetic	1.36684	2.05605
W4BCMALE	W4BCMALE_T559_109	WT	4week	Aire-stage	1.65147	0
W4BCMALE	W4BCMALE_T559_112	WT	4week	Aire-stage	0	2.22603
W4BCMALE	W4BCMALE_T559_117	WT	4week	mimetic	0	2.16153
W4BCMALE	W4BCMALE_T559_118	WT	4week	Aire-stage	1.80027	3.53219
W4BCMALE	W4BCMALE_T559_128	WT	4week	Aire-stage	2.65411	2.65411
W4BCMALE	W4BCMALE_T559_142	WT	4week	Aire-stage	0	0
W4BCMALE	W4BCMALE_T559_143	WT	4week	Aire-stage	1.93872	3.01556
W4BCMALE	W4BCMALE_T559_164	WT	4week	Aire-stage	2.66393	3.54682
W4BCMALE	W4BCMALE_T559_168	WT	4week	Aire-stage	3.26608	1.7436
W4BCMALE	W4BCMALE_T559_170	WT	4week	Aire-stage	2.95262	1.2304
W4BCMALE	W4BCMALE_T560_18	WT	4week	Aire-stage	0	2.27544
W4BCMALE	W4BCMALE_T560_32	WT	4week	Aire-stage	3.31842	2.24388
W4BCMALE	W4BCMALE_T560_38	WT	4week	Aire-stage	3.17322	3.70402
W4BCMALE	W4BCMALE_T560_41	WT	4week	Aire-stage	1.27449	3.6302
W4BCMALE	W4BCMALE_T560_48	WT	4week	Aire-stage	3.38506	3.18534
W4BCMALE	W4BCMALE_T560_50	WT	4week	Aire-stage	3.49857	3.63792
W4BCMALE	W4BCMALE_T560_58	WT	4week	Aire-stage	2.91749	3.78973
W4BCMALE	W4BCMALE_T560_64	WT	4week	mimetic	0	0
W4BCMALE	W4BCMALE_T560_69	WT	4week	Aire-stage	3.20344	5.41318
W4BCMALE	W4BCMALE_T560_86	WT	4week	Aire-stage	1.69855	1.79519
W4BCMALE	W4BCMALE_T560_88	WT	4week	Aire-stage	1.86852	4.13874
W4BCMALE	W4BCMALE_T560_91	WT	4week	Aire-stage	4.42227	3.34849
W4BCMALE	W4BCMALE_T561_100	WT	4week	Aire-stage	3.51281	3.42211
W4BCMALE	W4BCMALE_T561_107	WT	4week	Aire-stage	3.90296	2.16624
W4BCMALE	W4BCMALE_T561_114	WT	4week	Aire-stage	3.2287	4.24049
W4BCMALE	W4BCMALE_T561_119	WT	4week	Aire-stage	1.42395	4.37256
W4BCMALE	W4BCMALE_T561_122	WT	4week	mimetic	0.634218	3.03347
W4BCMALE	W4BCMALE_T561_126	WT	4week	Aire-stage	0	3.34965
W4BCMALE	W4BCMALE_T561_127	WT	4week	Aire-stage	2.21554	3.63378
W4BCMALE	W4BCMALE_T561_136	WT	4week	Aire-stage	3.22962	4.31483
W4BCMALE	W4BCMALE_T561_143	WT	4week	mimetic	2.2797	1.6792
W4BCMALE	W4BCMALE_T561_168	WT	4week	mimetic	0	0
W4BCMALE	W4BCMALE_T561_176	WT	4week	Aire-stage	2.47878	3.80372
W4BCMALE	W4BCMALE_T561_178	WT	4week	Aire-stage	1.25529	3.89744
W4BCMALE	W4BCMALE_T561_187	WT	4week	mimetic	0	2.84003
W4BCMALE	W4BCMALE_T561_188	WT	4week	mimetic	0	2.8598
W4BCMALE	W4BCMALE_T562_2	WT	4week	Aire-stage	2.63266	4.16533
W4BCMALE	W4BCMALE_T562_7	WT	4week	Aire-stage	3.2925	4.059
W4BCMALE	W4BCMALE_T562_10	WT	4week	Aire-stage	4.27847	3.34888
W4BCMALE	W4BCMALE_T562_14	WT	4week	mimetic	1.07337	1.40965
W4BCMALE	W4BCMALE_T562_15	WT	4week	Aire-stage	1.67192	2.32505
W4BCMALE	W4BCMALE_T562_27	WT	4week	Aire-stage	1.89209	4.78414
W4BCMALE	W4BCMALE_T562_28	WT	4week	Aire-stage	4.23517	4.16661
W4BCMALE	W4BCMALE_T562_38	WT	4week	Aire-stage	0.624544	0
W4BCMALE	W4BCMALE_T562_41	WT	4week	Aire-stage	2.73461	3.89817
W4BCMALE	W4BCMALE_T562_43	WT	4week	Aire-stage	2.24774	5.16279
W4BCMALE	W4BCMALE_T562_71	WT	4week	Aire-stage	2.47405	0
W4BCMALE	W4BCMALE_T562_72	WT	4week	Aire-stage	2.85785	0
W4BCMALE	W4BCMALE_T562_73	WT	4week	mimetic	3.15847	3.99922
W4BCMALE	W4BCMALE_T562_75	WT	4week	Aire-stage	3.64705	4.03351
W4BCMALE	W4BCMALE_T563_108	WT	4week	Aire-stage	0	3.35214
W4BCMALE	W4BCMALE_T563_116	WT	4week	Aire-stage	3.18542	2.5496
W4BCMALE	W4BCMALE_T563_117	WT	4week	Aire-stage	4.0219	4.66831
W4BCMALE	W4BCMALE_T563_119	WT	4week	Aire-stage	3.46071	1.20316
W4BCMALE	W4BCMALE_T563_166	WT	4week	Aire-stage	4.37081	1.93005
W4BCMALE	W4BCMALE_T563_172	WT	4week	Aire-stage	2.49771	3.05439
W4BCMALE	W4BCMALE_T564_10	WT	4week	Aire-stage	2.49056	3.65107
W4BCMALE	W4BCMALE_T564_16	WT	4week	Aire-stage	0.701447	1.17148
W4BCMALE	W4BCMALE_T564_22	WT	4week	Aire-stage	1.98144	1.81857
W4BCMALE	W4BCMALE_T564_30	WT	4week	Aire-stage	3.74098	3.98641
W4BCMALE	W4BCMALE_T564_50	WT	4week	Aire-stage	3.46475	4.77603
W4BCMALE	W4BCMALE_T564_90	WT	4week	Aire-stage	4.42731	3.1317
W4BCMALE	W4BCMALE_T565_97	WT	4week	Aire-stage	3.23609	4.97125
W4BCMALE	W4BCMALE_T565_99	WT	4week	Aire-stage	1.88376	4.1484
W4BCMALE	W4BCMALE_T565_100	WT	4week	Aire-stage	3.57958	3.22032
W4BCMALE	W4BCMALE_T565_108	WT	4week	Aire-stage	2.24766	2.69078
W4BCMALE	W4BCMALE_T565_110	WT	4week	mimetic	0	1.65836
W4BCMALE	W4BCMALE_T565_114	WT	4week	Aire-stage	0.924426	1.88587
W4BCMALE	W4BCMALE_T565_116	WT	4week	mimetic	0	0
W4BCMALE	W4BCMALE_T565_117	WT	4week	Aire-stage	3.85093	3.46869
W4BCMALE	W4BCMALE_T565_135	WT	4week	mimetic	0	2.31341
W4BCMALE	W4BCMALE_T565_153	WT	4week	Aire-stage	2.9773	3.85947
W4BCMALE	W4BCMALE_T565_155	WT	4week	Aire-stage	4.17037	4.50203
W4BCMALE	W4BCMALE_T565_159	WT	4week	Aire-stage	1.94801	2.19342
W4BCMALE	W4BCMALE_T565_161	WT	4week	Aire-stage	2.14496	2.97219
W4BCMALE	W4BCMALE_T565_164	WT	4week	Aire-stage	2.96175	3.45892
W4BCMALE	W4BCMALE_T565_168	WT	4week	Aire-stage	3.46067	2.1149
W4BCMALE	W4BCMALE_T565_169	WT	4week	Aire-stage	1.98292	2.15234
W4BCMALE	W4BCMALE_T565_188	WT	4week	mimetic	1.09484	1.09484
W4BCMALE	W4BCMALE_T565_191	WT	4week	Aire-stage	2.20332	3.77163
W4BCMALE	W4BCMALE_T566_1	WT	4week	mimetic	1.14977	1.14977
W4BCMALE	W4BCMALE_T566_10	WT	4week	Aire-stage	2.29099	2.8421
W4BCMALE	W4BCMALE_T566_40	WT	4week	Aire-stage	2.74221	2.9078
W4BCMALE	W4BCMALE_T566_46	WT	4week	Aire-stage	1.22656	1.22656
W4BCMALE	W4BCMALE_T566_50	WT	4week	Aire-stage	4.50452	3.94917
W4BCMALE	W4BCMALE_T566_70	WT	4week	mimetic	0	0
W4BCMALE	W4BCMALE_T566_76	WT	4week	Aire-stage	2.2041	2.85679
W4BCMALE	W4BCMALE_T566_89	WT	4week	mimetic	0	0
W4BCMALE	W4BCMALE_T567_103	WT	4week	Aire-stage	0.925829	0.925829
W4BCMALE	W4BCMALE_T567_110	WT	4week	Aire-stage	2.81158	4.07506
W4BCMALE	W4BCMALE_T567_111	WT	4week	mimetic	0	2.2223
W4BCMALE	W4BCMALE_T567_117	WT	4week	Aire-stage	4.43293	3.88049
W4BCMALE	W4BCMALE_T567_124	WT	4week	Aire-stage	3.5911	2.7487
W4BCMALE	W4BCMALE_T567_126	WT	4week	Aire-stage	4.77296	2.07326
W4BCMALE	W4BCMALE_T567_135	WT	4week	Aire-stage	0	2.08465
W4BCMALE	W4BCMALE_T567_152	WT	4week	Aire-stage	4.4235	3.24832
W4BCMALE	W4BCMALE_T567_155	WT	4week	Aire-stage	2.79101	3.37618
W4BCMALE	W4BCMALE_T567_160	WT	4week	Aire-stage	0	1.72441
W4BCMALE	W4BCMALE_T567_165	WT	4week	Aire-stage	2.88082	2.88082
W4BCMALE	W4BCMALE_T567_168	WT	4week	Aire-stage	3.87921	4.17313
W4BCMALE	W4BCMALE_T567_177	WT	4week	mimetic	0	1.73888
W4BCMALE	W4BCMALE_T576_9	WT	4week	mimetic	0	0
W4BCMALE	W4BCMALE_T576_14	WT	4week	mimetic	0.85611	2.33706
W4BCMALE	W4BCMALE_T576_25	WT	4week	Aire-stage	2.61762	3.25767
W4BCMALE	W4BCMALE_T576_37	WT	4week	Aire-stage	2.34318	5.38497
W4BCMALE	W4BCMALE_T576_55	WT	4week	Aire-stage	4.49125	2.24148
W4BCMALE	W4BCMALE_T576_58	WT	4week	Aire-stage	3.8147	4.91106
W4BCMALE	W4BCMALE_T576_79	WT	4week	Aire-stage	0.967014	1.9505
W4BCMALE	W4BCMALE_T576_84	WT	4week	Aire-stage	3.30599	2.97552
W4BCMALE	W4BCMALE_T577_105	WT	4week	mimetic	0.764638	3.33623
W4BCMALE	W4BCMALE_T577_108	WT	4week	Aire-stage	3.58533	0
W4BCMALE	W4BCMALE_T577_113	WT	4week	mimetic	0	2.2256
W4BCMALE	W4BCMALE_T577_122	WT	4week	mimetic	0	3.36389
W4BCMALE	W4BCMALE_T577_126	WT	4week	mimetic	0	0
W4BCMALE	W4BCMALE_T577_140	WT	4week	Aire-stage	3.88681	3.10058
W4BCMALE	W4BCMALE_T577_150	WT	4week	Aire-stage	2.46601	2.96166
W4BCMALE	W4BCMALE_T577_152	WT	4week	mimetic	0	0
W4BCMALE	W4BCMALE_T577_162	WT	4week	Aire-stage	2.94402	0
W4BCMALE	W4BCMALE_T577_184	WT	4week	Aire-stage	3.34812	3.34812
W4BCMALE	W4BCMALE_T578_6	WT	4week	Aire-stage	3.75097	4.30026
W4BCMALE	W4BCMALE_T578_19	WT	4week	Aire-stage	5.08371	4.42789
W4BCMALE	W4BCMALE_T578_22	WT	4week	Aire-stage	2.89105	3.56966
W4BCMALE	W4BCMALE_T578_34	WT	4week	Aire-stage	2.49969	3.49281
W4BCMALE	W4BCMALE_T578_50	WT	4week	Aire-stage	3.20494	3.3577
W4BCMALE	W4BCMALE_T578_57	WT	4week	Aire-stage	1.6051	5.42845
W4BCMALE	W4BCMALE_T578_59	WT	4week	mimetic	0	2.5222
W4BCMALE	W4BCMALE_T578_63	WT	4week	Aire-stage	2.18981	5.07655
W4BCMALE	W4BCMALE_T578_67	WT	4week	mimetic	0	0.926362
W4BCMALE	W4BCMALE_T578_76	WT	4week	Aire-stage	2.35731	3.56597
W4BCMALE	W4BCMALE_T578_87	WT	4week	Aire-stage	3.20175	4.12164
W4BCMALE	W4BCMALE_T578_90	WT	4week	Aire-stage	4.14237	1.98788
W4BCMALE	W4BCMALE_T578_94	WT	4week	Aire-stage	3.11333	0.967838
W4BCMALE	W4BCMALE_T579_99	WT	4week	Aire-stage	3.3465	3.18897
W4BCMALE	W4BCMALE_T579_111	WT	4week	mimetic	0	0
W4BCMALE	W4BCMALE_T579_119	WT	4week	Aire-stage	2.5692	1.40235
W4BCMALE	W4BCMALE_T579_135	WT	4week	Aire-stage	0.833581	2.8604
W4BCMALE	W4BCMALE_T579_161	WT	4week	Aire-stage	3.46325	3.68464
W4BCMALE	W4BCMALE_T579_172	WT	4week	Aire-stage	2.95343	3.53678
W4BCMALE	W4BCMALE_T579_175	WT	4week	Aire-stage	3.24383	0
W4BCMALE	W4BCMALE_T579_177	WT	4week	Aire-stage	3.5688	2.37163
W4BCMALE	W4BCMALE_T579_181	WT	4week	Aire-stage	2.16462	0.996151
W4BCMALE	W4BCMALE_T579_182	WT	4week	mimetic	0	1.67761
W4BCMALE	W4BCMALE_T580_24	WT	4week	Aire-stage	3.72419	4.16839
W4BCMALE	W4BCMALE_T580_28	WT	4week	mimetic	1.49532	2.21408
W4BCMALE	W4BCMALE_T580_43	WT	4week	Aire-stage	2.64844	4.65762
W4BCMALE	W4BCMALE_T580_51	WT	4week	Aire-stage	3.93718	2.06226
W4BCMALE	W4BCMALE_T580_53	WT	4week	mimetic	0	1.58596
W4BCMALE	W4BCMALE_T580_65	WT	4week	Aire-stage	2.91648	4.44154
W4BCMALE	W4BCMALE_T580_68	WT	4week	Aire-stage	4.28548	4.93708
W4BCMALE	W4BCMALE_T580_69	WT	4week	Aire-stage	0.544909	1.24922
W4BCMALE	W4BCMALE_T580_86	WT	4week	mimetic	0	2.2484
W4BCMALE	W4BCMALE_T580_91	WT	4week	Aire-stage	0.888968	2.14034
W4BCMALE	W4BCMALE_T581_102	WT	4week	Aire-stage	5.36577	0
W4BCMALE	W4BCMALE_T581_111	WT	4week	mimetic	0	0
W4BCMALE	W4BCMALE_T581_113	WT	4week	Aire-stage	1.0264	3.85798
W4BCMALE	W4BCMALE_T581_116	WT	4week	Aire-stage	4.66284	2.47186
W4BCMALE	W4BCMALE_T581_157	WT	4week	Aire-stage	3.00655	3.44039
W4BCMALE	W4BCMALE_T581_165	WT	4week	Aire-stage	1.05553	2.08278
W4BCMALE	W4BCMALE_T581_171	WT	4week	mimetic	0	2.21062
W4BCMALE	W4BCMALE_T581_176	WT	4week	Aire-stage	0	0
W4BCMALE	W4BCMALE_T582_3	WT	4week	Aire-stage	4.50276	4.3054
W4BCMALE	W4BCMALE_T582_14	WT	4week	Aire-stage	3.48643	1.29575
W4BCMALE	W4BCMALE_T582_18	WT	4week	Aire-stage	3.54548	1.6476
W4BCMALE	W4BCMALE_T582_23	WT	4week	mimetic	0	0
W4BCMALE	W4BCMALE_T582_26	WT	4week	Aire-stage	3.10873	1.06258
W4BCMALE	W4BCMALE_T582_39	WT	4week	Aire-stage	1.90996	3.21413
W4BCMALE	W4BCMALE_T582_78	WT	4week	Aire-stage	2.62685	3.61187
W4BCMALE	W4BCMALE_T582_83	WT	4week	Aire-stage	1.93008	2.87344
W4BCMALE	W4BCMALE_T582_89	WT	4week	mimetic	1.26221	2.37794
W4BCMALE	W4BCMALE_T582_91	WT	4week	mimetic	0	0
W4BCMALE	W4BCMALE_T582_92	WT	4week	Aire-stage	4.36307	3.31827
W4BCMALE	W4BCMALE_T583_108	WT	4week	Aire-stage	1.86341	3.83042
W4BCMALE	W4BCMALE_T583_126	WT	4week	Aire-stage	3.41481	1.55144
W4BCMALE	W4BCMALE_T583_130	WT	4week	mimetic	0	1.28703
W4BCMALE	W4BCMALE_T583_137	WT	4week	Aire-stage	3.68265	3.19148
W4BCMALE	W4BCMALE_T583_147	WT	4week	Aire-stage	3.16328	0.784614
W4BCMALE	W4BCMALE_T583_148	WT	4week	Aire-stage	1.20903	3.349
W4BCMALE	W4BCMALE_T583_168	WT	4week	mimetic	0	2.96424
W4BCMALE	W4BCMALE_T583_169	WT	4week	mimetic	0	0
W4BCMALE	W4BCMALE_T583_174	WT	4week	Aire-stage	6.03189	0.966342
W4BCMALE	W4BCMALE_T583_177	WT	4week	Aire-stage	1.66574	3.97339
W4BCMALE	W4BCMALE_T583_182	WT	4week	Aire-stage	1.83764	1.44146
W4WTMALE	W4WTMALE_C1_12	WT	4week	Aire-stage	2.13856	4.4293
W4WTMALE	W4WTMALE_C1_20	WT	4week	mimetic	1.77565	4.58947
W4WTMALE	W4WTMALE_C1_21	WT	4week	Aire-stage	5.00694	3.18543
W4WTMALE	W4WTMALE_C1_22	WT	4week	Aire-stage	3.5684	5.46013
W4WTMALE	W4WTMALE_C1_31	WT	4week	mimetic	0	3.11203
W4WTMALE	W4WTMALE_C1_36	WT	4week	mimetic	0	0.657527
W4WTMALE	W4WTMALE_C1_37	WT	4week	Aire-stage	1.61168	4.85439
W4WTMALE	W4WTMALE_C1_40	WT	4week	Aire-stage	0.4978	3.44854
W4WTMALE	W4WTMALE_C1_41	WT	4week	mimetic	0.886278	2.13581
W4WTMALE	W4WTMALE_C1_42	WT	4week	mimetic	0	0
W4WTMALE	W4WTMALE_C1_46	WT	4week	mimetic	1.98093	1.30659
W4WTMALE	W4WTMALE_C1_51	WT	4week	mimetic	0	1.55237
W4WTMALE	W4WTMALE_C1_54	WT	4week	mimetic	0	0.791897
W4WTMALE	W4WTMALE_C1_55	WT	4week	mimetic	0	3.61524
W4WTMALE	W4WTMALE_C1_56	WT	4week	mimetic	0	0
W4WTMALE	W4WTMALE_C1_58	WT	4week	mimetic	0	1.68078
W4WTMALE	W4WTMALE_C1_60	WT	4week	Aire-stage	2.99077	4.20501
W4WTMALE	W4WTMALE_C1_63	WT	4week	mimetic	0	0.340662
W4WTMALE	W4WTMALE_C1_66	WT	4week	mimetic	3.25098	3.11557
W4WTMALE	W4WTMALE_C1_67	WT	4week	mimetic	0	1.0017
W4WTMALE	W4WTMALE_C1_68	WT	4week	mimetic	0	0
W4WTMALE	W4WTMALE_C1_72	WT	4week	mimetic	0	1.37852
W4WTMALE	W4WTMALE_C1_73	WT	4week	Aire-stage	3.4217	3.8307
W4WTMALE	W4WTMALE_C1_77	WT	4week	mimetic	0	0.530063
W4WTMALE	W4WTMALE_C1_79	WT	4week	mimetic	0	0
W4WTMALE	W4WTMALE_C1_80	WT	4week	mimetic	0	2.6368
W4WTMALE	W4WTMALE_C1_81	WT	4week	mimetic	1.26897	4.53655
W4WTMALE	W4WTMALE_C1_84	WT	4week	Aire-stage	5.08851	3.66679
W4WTMALE	W4WTMALE_C1_85	WT	4week	mimetic	3.45185	2.10879
W4WTMALE	W4WTMALE_C1_88	WT	4week	Aire-stage	4.62717	3.1261
W4WTMALE	W4WTMALE_C1_92	WT	4week	mimetic	0	0.568001
W4WTMALE	W4WTMALE_C1_93	WT	4week	mimetic	0	0
W4WTMALE	W4WTMALE_C1_95	WT	4week	mimetic	0	3.61193
W4WTMALE	W4WTMALE_C2_98	WT	4week	mimetic	0	1.05385
W4WTMALE	W4WTMALE_C2_100	WT	4week	mimetic	0	0
W4WTMALE	W4WTMALE_C2_103	WT	4week	Aire-stage	3.01393	3.87061
W4WTMALE	W4WTMALE_C2_105	WT	4week	mimetic	0	0
W4WTMALE	W4WTMALE_C2_106	WT	4week	Aire-stage	3.58862	3.68727
W4WTMALE	W4WTMALE_C2_114	WT	4week	mimetic	0	0
W4WTMALE	W4WTMALE_C2_115	WT	4week	mimetic	0	0.606477
W4WTMALE	W4WTMALE_C2_125	WT	4week	Aire-stage	2.74254	4.32031
W4WTMALE	W4WTMALE_C2_126	WT	4week	mimetic	0	0
W4WTMALE	W4WTMALE_C2_127	WT	4week	mimetic	0	0.940849
W4WTMALE	W4WTMALE_C2_128	WT	4week	mimetic	0	2.86247
W4WTMALE	W4WTMALE_C2_130	WT	4week	mimetic	0	0.806036
W4WTMALE	W4WTMALE_C2_131	WT	4week	mimetic	0	0
W4WTMALE	W4WTMALE_C2_133	WT	4week	mimetic	0	0
W4WTMALE	W4WTMALE_C2_136	WT	4week	Aire-stage	4.73918	1.43565
W4WTMALE	W4WTMALE_C2_137	WT	4week	mimetic	0.704853	2.73884
W4WTMALE	W4WTMALE_C2_138	WT	4week	Aire-stage	3.30019	4.38889
W4WTMALE	W4WTMALE_C2_140	WT	4week	mimetic	0	2.627
W4WTMALE	W4WTMALE_C2_141	WT	4week	mimetic	0	0
W4WTMALE	W4WTMALE_C2_144	WT	4week	Aire-stage	3.44511	2.18711
W4WTMALE	W4WTMALE_C2_146	WT	4week	mimetic	0	4.18359
W4WTMALE	W4WTMALE_C2_148	WT	4week	Aire-stage	3.67526	1.9433
W4WTMALE	W4WTMALE_C2_152	WT	4week	Aire-stage	5.12325	3.80842
W4WTMALE	W4WTMALE_C2_158	WT	4week	Aire-stage	1.74543	3.01304
W4WTMALE	W4WTMALE_C2_161	WT	4week	mimetic	0	2.66648
W4WTMALE	W4WTMALE_C2_162	WT	4week	Aire-stage	1.74597	1.36136
W4WTMALE	W4WTMALE_C2_167	WT	4week	Aire-stage	4.49204	4.6276
W4WTMALE	W4WTMALE_C2_170	WT	4week	Aire-stage	2.73895	3.38709
W4WTMALE	W4WTMALE_C2_174	WT	4week	mimetic	0	0
W4WTMALE	W4WTMALE_C2_177	WT	4week	mimetic	0	0
W4WTMALE	W4WTMALE_C2_181	WT	4week	mimetic	0	0
W4WTMALE	W4WTMALE_C2_185	WT	4week	mimetic	0	0
W4WTMALE	W4WTMALE_C2_186	WT	4week	mimetic	0	2.05998
W4WTMALE	W4WTMALE_C3_1	WT	4week	mimetic	0	1.44947
W4WTMALE	W4WTMALE_C3_4	WT	4week	Aire-stage	5.24851	2.41217
W4WTMALE	W4WTMALE_C3_8	WT	4week	mimetic	0.623228	0
W4WTMALE	W4WTMALE_C3_15	WT	4week	Aire-stage	3.44455	4.38043
W4WTMALE	W4WTMALE_C3_20	WT	4week	mimetic	0	0
W4WTMALE	W4WTMALE_C3_29	WT	4week	mimetic	0	0
W4WTMALE	W4WTMALE_C3_31	WT	4week	mimetic	0	0
W4WTMALE	W4WTMALE_C3_34	WT	4week	mimetic	0	0
W4WTMALE	W4WTMALE_C3_41	WT	4week	mimetic	0	0
W4WTMALE	W4WTMALE_C3_46	WT	4week	mimetic	0	0
W4WTMALE	W4WTMALE_C3_48	WT	4week	mimetic	0	2.28894
W4WTMALE	W4WTMALE_C3_51	WT	4week	Aire-stage	3.95084	4.16001
W4WTMALE	W4WTMALE_C3_53	WT	4week	mimetic	0	0
W4WTMALE	W4WTMALE_C3_57	WT	4week	mimetic	0	2.30343
W4WTMALE	W4WTMALE_C3_58	WT	4week	mimetic	0	0
W4WTMALE	W4WTMALE_C3_60	WT	4week	mimetic	0	0.414392
W4WTMALE	W4WTMALE_C3_61	WT	4week	mimetic	0	0
W4WTMALE	W4WTMALE_C3_62	WT	4week	mimetic	0	1.39024
W4WTMALE	W4WTMALE_C3_64	WT	4week	Aire-stage	3.07182	3.98503
W4WTMALE	W4WTMALE_C3_66	WT	4week	mimetic	0	1.88015
W4WTMALE	W4WTMALE_C3_67	WT	4week	mimetic	0	0
W4WTMALE	W4WTMALE_C3_69	WT	4week	mimetic	0	0
W4WTMALE	W4WTMALE_C3_70	WT	4week	mimetic	0	1.79432
W4WTMALE	W4WTMALE_C3_73	WT	4week	Aire-stage	3.63217	3.78961
W4WTMALE	W4WTMALE_C3_77	WT	4week	mimetic	0	3.42218
W4WTMALE	W4WTMALE_C3_81	WT	4week	mimetic	0	0.673489
W4WTMALE	W4WTMALE_C3_87	WT	4week	mimetic	0	0
W4WTMALE	W4WTMALE_C3_92	WT	4week	mimetic	0.669745	1.75019
W4WTMALE	W4WTMALE_C3_94	WT	4week	mimetic	0	0
W4WTMALE	W4WTMALE_C3_95	WT	4week	mimetic	1.49569	0.933485
W4WTMALE	W4WTMALE_C4_101	WT	4week	mimetic	1.51584	0
W4WTMALE	W4WTMALE_C4_102	WT	4week	mimetic	0	1.74763
W4WTMALE	W4WTMALE_C4_105	WT	4week	mimetic	0	1.11321
W4WTMALE	W4WTMALE_C4_109	WT	4week	mimetic	0	1.54047
W4WTMALE	W4WTMALE_C4_113	WT	4week	Aire-stage	3.11685	3.36171
W4WTMALE	W4WTMALE_C4_114	WT	4week	mimetic	0	0
W4WTMALE	W4WTMALE_C4_115	WT	4week	mimetic	0	0
W4WTMALE	W4WTMALE_C4_124	WT	4week	Aire-stage	3.79741	3.43636
W4WTMALE	W4WTMALE_C4_132	WT	4week	mimetic	0	1.98448
W4WTMALE	W4WTMALE_C4_134	WT	4week	mimetic	0.655317	0
W4WTMALE	W4WTMALE_C4_136	WT	4week	mimetic	0	0.976954
W4WTMALE	W4WTMALE_C4_140	WT	4week	mimetic	0	2.77662
W4WTMALE	W4WTMALE_C4_147	WT	4week	Aire-stage	4.41935	4.88157
W4WTMALE	W4WTMALE_C4_148	WT	4week	mimetic	1.74076	1.74076
W4WTMALE	W4WTMALE_C4_152	WT	4week	Aire-stage	4.6741	3.19258
W4WTMALE	W4WTMALE_C4_153	WT	4week	Aire-stage	3.96816	2.84539
W4WTMALE	W4WTMALE_C4_154	WT	4week	mimetic	0	0.843808
W4WTMALE	W4WTMALE_C4_155	WT	4week	mimetic	0	0
W4WTMALE	W4WTMALE_C4_156	WT	4week	mimetic	0	1.87864
W4WTMALE	W4WTMALE_C4_157	WT	4week	mimetic	0	0.945396
W4WTMALE	W4WTMALE_C4_158	WT	4week	mimetic	0	0
W4WTMALE	W4WTMALE_C4_163	WT	4week	mimetic	0	1.93666
W4WTMALE	W4WTMALE_C4_169	WT	4week	mimetic	0	0
W4WTMALE	W4WTMALE_C4_172	WT	4week	mimetic	0	2.00255
W4WTMALE	W4WTMALE_C4_173	WT	4week	mimetic	0	1.22948
W4WTMALE	W4WTMALE_C4_174	WT	4week	mimetic	0	1.88339
W4WTMALE	W4WTMALE_C4_178	WT	4week	mimetic	0	0
W4WTMALE	W4WTMALE_C4_179	WT	4week	mimetic	0	0
W4WTMALE	W4WTMALE_C4_184	WT	4week	Aire-stage	3.2883	3.2883
W4WTMALE	W4WTMALE_C5_7	WT	4week	Aire-stage	1.97338	5.34214
W4WTMALE	W4WTMALE_C5_9	WT	4week	Aire-stage	1.78894	2.6238
W4WTMALE	W4WTMALE_C5_15	WT	4week	mimetic	0	0.613933
W4WTMALE	W4WTMALE_C5_17	WT	4week	mimetic	0	0
W4WTMALE	W4WTMALE_C5_18	WT	4week	mimetic	0	1.13708
W4WTMALE	W4WTMALE_C5_19	WT	4week	Aire-stage	2.83406	1.89587
W4WTMALE	W4WTMALE_C5_20	WT	4week	mimetic	0.513998	0
W4WTMALE	W4WTMALE_C5_24	WT	4week	mimetic	0	0
W4WTMALE	W4WTMALE_C5_25	WT	4week	Aire-stage	3.95825	4.0732
W4WTMALE	W4WTMALE_C5_28	WT	4week	mimetic	0	1.52206
W4WTMALE	W4WTMALE_C5_30	WT	4week	mimetic	0.653252	1.95045
W4WTMALE	W4WTMALE_C5_39	WT	4week	Aire-stage	2.13946	4.53275
W4WTMALE	W4WTMALE_C5_46	WT	4week	Aire-stage	4.42414	3.0787
W4WTMALE	W4WTMALE_C5_47	WT	4week	mimetic	0	0
W4WTMALE	W4WTMALE_C5_50	WT	4week	Aire-stage	2.12106	3.67128
W4WTMALE	W4WTMALE_C5_64	WT	4week	mimetic	0	2.50532
W4WTMALE	W4WTMALE_C5_65	WT	4week	mimetic	0	1.86873
W4WTMALE	W4WTMALE_C5_69	WT	4week	Aire-stage	2.85594	4.05706
W4WTMALE	W4WTMALE_C5_70	WT	4week	mimetic	0	2.20451
W4WTMALE	W4WTMALE_C5_71	WT	4week	mimetic	0	1.10742
W4WTMALE	W4WTMALE_C5_72	WT	4week	mimetic	0	0.458949
W4WTMALE	W4WTMALE_C5_77	WT	4week	Aire-stage	3.24365	4.94648
W4WTMALE	W4WTMALE_C5_82	WT	4week	Aire-stage	4.52221	3.58042
W4WTMALE	W4WTMALE_C5_84	WT	4week	mimetic	0.338173	4.66142
W4WTMALE	W4WTMALE_C5_85	WT	4week	mimetic	1.52624	2.2513
W4WTMALE	W4WTMALE_C5_88	WT	4week	mimetic	0	0
W4WTMALE	W4WTMALE_C5_92	WT	4week	Aire-stage	3.91177	4.10076
W4WTMALE	W4WTMALE_C5_94	WT	4week	mimetic	1.46119	0.908099
W4WTMALE	W4WTMALE_C5_96	WT	4week	Aire-stage	4.08778	1.47053
W4WTMALE	W4WTMALE_C6_101	WT	4week	mimetic	0	1.37295
W4WTMALE	W4WTMALE_C6_102	WT	4week	mimetic	0	0
W4WTMALE	W4WTMALE_C6_105	WT	4week	Aire-stage	0.903632	3.52251
W4WTMALE	W4WTMALE_C6_110	WT	4week	mimetic	0	0.750349
W4WTMALE	W4WTMALE_C6_119	WT	4week	mimetic	0	1.99943
W4WTMALE	W4WTMALE_C6_126	WT	4week	mimetic	0	0
W4WTMALE	W4WTMALE_C6_132	WT	4week	mimetic	0	2.23129
W4WTMALE	W4WTMALE_C6_133	WT	4week	mimetic	2.31638	4.38638
W4WTMALE	W4WTMALE_C6_134	WT	4week	mimetic	0	3.78097
W4WTMALE	W4WTMALE_C6_138	WT	4week	Aire-stage	3.37421	5.30595
W4WTMALE	W4WTMALE_C6_141	WT	4week	Aire-stage	4.88102	2.96693
W4WTMALE	W4WTMALE_C6_143	WT	4week	mimetic	0	3.42972
W4WTMALE	W4WTMALE_C6_147	WT	4week	mimetic	0.76104	0
W4WTMALE	W4WTMALE_C6_148	WT	4week	mimetic	1.68071	0
W4WTMALE	W4WTMALE_C6_150	WT	4week	mimetic	0	1.19214
W4WTMALE	W4WTMALE_C6_151	WT	4week	mimetic	0	0
W4WTMALE	W4WTMALE_C6_153	WT	4week	mimetic	0	0
W4WTMALE	W4WTMALE_C6_155	WT	4week	mimetic	0	2.36005
W4WTMALE	W4WTMALE_C6_160	WT	4week	mimetic	0	0
W4WTMALE	W4WTMALE_C6_163	WT	4week	mimetic	0	0
W4WTMALE	W4WTMALE_C6_166	WT	4week	mimetic	4.81986	2.9895
W4WTMALE	W4WTMALE_C6_170	WT	4week	mimetic	0	4.25813
W4WTMALE	W4WTMALE_C6_172	WT	4week	mimetic	0	0.394432
W4WTMALE	W4WTMALE_C6_174	WT	4week	mimetic	0	0
W4WTMALE	W4WTMALE_C6_190	WT	4week	mimetic	0	1.27977
W4WTMALE	W4WTMALE_C7_1	WT	4week	mimetic	0	2.53843
W4WTMALE	W4WTMALE_C7_7	WT	4week	mimetic	0	1.80401
W4WTMALE	W4WTMALE_C7_8	WT	4week	Aire-stage	5.11472	2.72215
W4WTMALE	W4WTMALE_C7_12	WT	4week	mimetic	0	0.562698
W4WTMALE	W4WTMALE_C7_13	WT	4week	mimetic	0	0
W4WTMALE	W4WTMALE_C7_20	WT	4week	mimetic	0	0
W4WTMALE	W4WTMALE_C7_21	WT	4week	mimetic	0	0.456397
W4WTMALE	W4WTMALE_C7_24	WT	4week	mimetic	0.493095	0
W4WTMALE	W4WTMALE_C7_26	WT	4week	Aire-stage	2.72103	5.11967
W4WTMALE	W4WTMALE_C7_31	WT	4week	mimetic	0	3.09819
W4WTMALE	W4WTMALE_C7_35	WT	4week	Aire-stage	4.17894	5.09292
W4WTMALE	W4WTMALE_C7_36	WT	4week	mimetic	0	3.41742
W4WTMALE	W4WTMALE_C7_38	WT	4week	Aire-stage	3.21084	4.66079
W4WTMALE	W4WTMALE_C7_39	WT	4week	mimetic	0.781499	2.59362
W4WTMALE	W4WTMALE_C7_47	WT	4week	mimetic	5.36846	1.4669
W4WTMALE	W4WTMALE_C7_51	WT	4week	mimetic	0	1.92657
W4WTMALE	W4WTMALE_C7_54	WT	4week	Aire-stage	2.97674	3.67834
W4WTMALE	W4WTMALE_C7_57	WT	4week	Aire-stage	2.09058	3.8525
W4WTMALE	W4WTMALE_C7_60	WT	4week	mimetic	0	2.45244
W4WTMALE	W4WTMALE_C7_63	WT	4week	mimetic	0	1.23797
W4WTMALE	W4WTMALE_C7_66	WT	4week	mimetic	0	0.540618
W4WTMALE	W4WTMALE_C7_71	WT	4week	Aire-stage	3.27585	1.66295
W4WTMALE	W4WTMALE_C7_81	WT	4week	mimetic	0	0
W4WTMALE	W4WTMALE_C7_82	WT	4week	mimetic	0	0
W4WTMALE	W4WTMALE_C7_87	WT	4week	mimetic	0	2.53887
W4WTMALE	W4WTMALE_C7_92	WT	4week	mimetic	0	2.46533
W4WTMALE	W4WTMALE_C8_97	WT	4week	mimetic	0	0
W4WTMALE	W4WTMALE_C8_98	WT	4week	Aire-stage	1.04063	1.04063
W4WTMALE	W4WTMALE_C8_102	WT	4week	mimetic	0	0
W4WTMALE	W4WTMALE_C8_103	WT	4week	mimetic	0	0.357215
W4WTMALE	W4WTMALE_C8_110	WT	4week	mimetic	0	1.82881
W4WTMALE	W4WTMALE_C8_115	WT	4week	Aire-stage	3.83981	3.81199
W4WTMALE	W4WTMALE_C8_116	WT	4week	Aire-stage	1.92073	2.83471
W4WTMALE	W4WTMALE_C8_117	WT	4week	Aire-stage	1.60263	5.10222
W4WTMALE	W4WTMALE_C8_119	WT	4week	Aire-stage	3.33796	4.56368
W4WTMALE	W4WTMALE_C8_122	WT	4week	mimetic	0	1.62847
W4WTMALE	W4WTMALE_C8_126	WT	4week	mimetic	0	0
W4WTMALE	W4WTMALE_C8_131	WT	4week	mimetic	1.39409	4.67046
W4WTMALE	W4WTMALE_C8_134	WT	4week	mimetic	0	0
W4WTMALE	W4WTMALE_C8_136	WT	4week	mimetic	2.97473	0
W4WTMALE	W4WTMALE_C8_137	WT	4week	mimetic	0	0
W4WTMALE	W4WTMALE_C8_140	WT	4week	mimetic	0	0
W4WTMALE	W4WTMALE_C8_143	WT	4week	mimetic	0	3.028
W4WTMALE	W4WTMALE_C8_152	WT	4week	mimetic	0	4.10961
W4WTMALE	W4WTMALE_C8_153	WT	4week	Aire-stage	1.64056	4.03577
W4WTMALE	W4WTMALE_C8_155	WT	4week	mimetic	0	1.79648
W4WTMALE	W4WTMALE_C8_156	WT	4week	Aire-stage	4.76464	3.2802
W4WTMALE	W4WTMALE_C8_158	WT	4week	Aire-stage	4.77794	4.97654
W4WTMALE	W4WTMALE_C8_160	WT	4week	mimetic	0	0
W4WTMALE	W4WTMALE_C8_163	WT	4week	mimetic	0	1.61332
W4WTMALE	W4WTMALE_C8_172	WT	4week	mimetic	0	1.03787
W4WTMALE	W4WTMALE_C8_173	WT	4week	mimetic	2.27703	0
[truncated: 192 more rows]

## Sheet: edf1e
Cell.Type	Final.Parameter	HDI.3.	HDI.97.	SD	Inclusion.probability	Expected.Sample	log2.fold.change	reference	timepoint	credible	times_credible	overall_credible
Aire-stage	-1.12081	-2.311	0.017	0.761	0.735	32.1694	-3.52418	unassigned	embryo	TRUE	7	TRUE
Ciliated	0	-2.844	0.732	0.758	0.4355	5.81723		unassigned	embryo	FALSE	1	FALSE
EnteroHepato	0	-2.904	0.615	0.844	0.4747	6.9924		unassigned	embryo	FALSE	3	TRUE
Goblet	0	-2.273	1.4	0.602	0.3717	5.25838		unassigned	embryo	FALSE	1	FALSE
Ionocyte	0	-2.439	1.307	0.656	0.3867	3.44121		unassigned	embryo	FALSE	1	FALSE
Lung_basal	0	-2.458	1.152	0.633	0.3916	3.78794		unassigned	embryo	FALSE	0	FALSE
Microfold	0	-2.684	0.945	0.775	0.4598	5.68496		unassigned	embryo	FALSE	2	FALSE
Muscle	0	-2.032	1.622	0.611	0.3963	3.27666		unassigned	embryo	FALSE	5	TRUE
Neuroendocrine	0	-2.701	0.896	0.713	0.4237	4.91761		unassigned	embryo	FALSE	0	FALSE
Pancreatic	0	-2.662	0.916	0.746	0.4458	5.34319		unassigned	embryo	FALSE	1	FALSE
Skin	0	-2.858	0.79	0.873	0.4932	7.44709		unassigned	embryo	FALSE	3	TRUE
Tuft	-1.51403	-3.484	0.156	1.112	0.6882	2.83998	-4.09148	unassigned	embryo	TRUE	5	TRUE
cTEC	3.58081	2.703	4.46	0.46	1	946.365	3.25881	unassigned	embryo	TRUE	10	TRUE
early_progenitor	3.16093	2.132	3.966	0.47	1	584.497	2.65306	unassigned	embryo	TRUE	9	TRUE
mTEC	-2.88357	-4.698	-1.224	0.949	1	3.76312	-6.06732	unassigned	embryo	TRUE	9	TRUE
postnatal_progenitor	0	-1.617	0.324	0.43	0.3795	148.387		unassigned	embryo	FALSE	7	TRUE
Aire-stage	0.92236	-0.006	1.64	0.553	0.8096	295.451	-0.325027	unassigned	newborn	TRUE	7	TRUE
Ciliated	0	-1.824	1.384	0.556	0.413	6.92503		unassigned	newborn	FALSE	1	FALSE
EnteroHepato	0	-2.366	0.83	0.664	0.4604	8.32399		unassigned	newborn	FALSE	3	TRUE
Goblet	0	-1.672	1.62	0.573	0.4357	6.25976		unassigned	newborn	FALSE	1	FALSE
Ionocyte	0	-2.096	1.314	0.604	0.4198	4.09654		unassigned	newborn	FALSE	1	FALSE
Lung_basal	0	-2.112	1.226	0.603	0.4231	4.5093		unassigned	newborn	FALSE	0	FALSE
Microfold	0	-2.394	0.917	0.633	0.4556	6.76757		unassigned	newborn	FALSE	2	FALSE
Muscle	0.682983	-1.095	2.439	0.775	0.5074	7.7224	-0.670375	unassigned	newborn	TRUE	5	TRUE
Neuroendocrine	0	-1.983	1.386	0.576	0.4141	5.8541		unassigned	newborn	FALSE	0	FALSE
Pancreatic	0	-2.152	1.147	0.622	0.4242	6.36072		unassigned	newborn	FALSE	1	FALSE
Skin	0	-1.534	1.579	0.518	0.4002	8.86528		unassigned	newborn	FALSE	3	TRUE
Tuft	0	-2.011	0.993	0.561	0.4098	15.3658		unassigned	newborn	FALSE	5	TRUE
cTEC	3.35684	2.263	4.319	0.545	1	900.533	3.18719	unassigned	newborn	TRUE	10	TRUE
early_progenitor	1.98661	0.815	3.038	0.659	0.9777	215.024	1.21036	unassigned	newborn	TRUE	9	TRUE
mTEC	-0.83298	-2.084	0.2	0.641	0.5588	34.819	-2.85745	unassigned	newborn	TRUE	9	TRUE
postnatal_progenitor	0	-1.698	0.243	0.522	0.4782	176.645		unassigned	newborn	FALSE	7	TRUE
