# Supplementary material for: Developmental trajectory and evolutionary origin of thymic mimetic cells
Source: Nature. 2025 Jun 11;643(8073):1066–75. doi: 10.1038/s41586-025-09148-y (PMC12286861; doi:10.1038/s41586-025-09148-y)
Supplement: Supplementary file 10 — Source Data Extended Data Fig. 2 [file 41586_2025_9148_MOESM10_ESM.xlsx]

## Sheet: edf2d
timepoint	count
P0	27.9
P0	34.9
P0	23.7
P0	31.1
P0	32.9
P0	27.6
P28	7.3
P28	6.3
P28	12.7
P28	5.1
P28	10.7
P28	13.7
P28	13.3
