# Supplementary material for: Developmental trajectory and evolutionary origin of thymic mimetic cells
Source: Nature. 2025 Jun 11;643(8073):1066–75. doi: 10.1038/s41586-025-09148-y (PMC12286861; doi:10.1038/s41586-025-09148-y)
Supplement: Supplementary file 11 — Source Data Extended Data Fig. 3 [file 41586_2025_9148_MOESM11_ESM.xlsx]

## Sheet: edf3a
sample	transcriptome	genotype	timepoint	label	Foxn1
W4BCFEM1	W4BCFEM1_T37_4	WT	4week	mTEC	0
W4BCFEM1	W4BCFEM1_T37_5	WT	4week	early_progenitor	0
W4BCFEM1	W4BCFEM1_T37_7	WT	4week	mTEC	2.05911
W4BCFEM1	W4BCFEM1_T37_9	WT	4week	postnatal_progenitor	0
W4BCFEM1	W4BCFEM1_T37_10	WT	4week	mTEC	0
W4BCFEM1	W4BCFEM1_T37_11	WT	4week	postnatal_progenitor	0
W4BCFEM1	W4BCFEM1_T37_12	WT	4week	mTEC	0
W4BCFEM1	W4BCFEM1_T37_14	WT	4week	mTEC	0
W4BCFEM1	W4BCFEM1_T37_15	WT	4week	postnatal_progenitor	0
W4BCFEM1	W4BCFEM1_T37_18	WT	4week	unassigned	0
W4BCFEM1	W4BCFEM1_T37_19	WT	4week	postnatal_progenitor	1.68233
W4BCFEM1	W4BCFEM1_T37_20	WT	4week	postnatal_progenitor	0
W4BCFEM1	W4BCFEM1_T37_22	WT	4week	postnatal_progenitor	0
W4BCFEM1	W4BCFEM1_T37_23	WT	4week	postnatal_progenitor	0
W4BCFEM1	W4BCFEM1_T37_25	WT	4week	postnatal_progenitor	0
W4BCFEM1	W4BCFEM1_T37_28	WT	4week	mTEC	1.61647
W4BCFEM1	W4BCFEM1_T37_29	WT	4week	mTEC	0
W4BCFEM1	W4BCFEM1_T37_31	WT	4week	postnatal_progenitor	0
W4BCFEM1	W4BCFEM1_T37_33	WT	4week	mTEC	0.963706
W4BCFEM1	W4BCFEM1_T37_35	WT	4week	mTEC	0
W4BCFEM1	W4BCFEM1_T37_37	WT	4week	early_progenitor	2.45676
W4BCFEM1	W4BCFEM1_T37_38	WT	4week	mTEC	1.73656
W4BCFEM1	W4BCFEM1_T37_40	WT	4week	postnatal_progenitor	0
W4BCFEM1	W4BCFEM1_T37_41	WT	4week	postnatal_progenitor	0
W4BCFEM1	W4BCFEM1_T37_42	WT	4week	cTEC	1.49313
W4BCFEM1	W4BCFEM1_T37_43	WT	4week	mTEC	0
W4BCFEM1	W4BCFEM1_T37_44	WT	4week	postnatal_progenitor	0
W4BCFEM1	W4BCFEM1_T37_51	WT	4week	mTEC	0
W4BCFEM1	W4BCFEM1_T37_53	WT	4week	postnatal_progenitor	2.05473
W4BCFEM1	W4BCFEM1_T37_54	WT	4week	postnatal_progenitor	0
W4BCFEM1	W4BCFEM1_T37_56	WT	4week	postnatal_progenitor	1.54245
W4BCFEM1	W4BCFEM1_T37_57	WT	4week	postnatal_progenitor	0
W4BCFEM1	W4BCFEM1_T37_58	WT	4week	mTEC	0
W4BCFEM1	W4BCFEM1_T37_59	WT	4week	cTEC	1.83119
W4BCFEM1	W4BCFEM1_T37_61	WT	4week	mTEC	2.72141
W4BCFEM1	W4BCFEM1_T37_64	WT	4week	postnatal_progenitor	0
W4BCFEM1	W4BCFEM1_T37_66	WT	4week	postnatal_progenitor	1.37895
W4BCFEM1	W4BCFEM1_T37_67	WT	4week	unassigned	0
W4BCFEM1	W4BCFEM1_T37_68	WT	4week	postnatal_progenitor	0
W4BCFEM1	W4BCFEM1_T37_70	WT	4week	postnatal_progenitor	1.38758
W4BCFEM1	W4BCFEM1_T37_71	WT	4week	mTEC	2.14088
W4BCFEM1	W4BCFEM1_T37_73	WT	4week	cTEC	2.27543
W4BCFEM1	W4BCFEM1_T37_74	WT	4week	postnatal_progenitor	1.99684
W4BCFEM1	W4BCFEM1_T37_75	WT	4week	postnatal_progenitor	0
W4BCFEM1	W4BCFEM1_T37_77	WT	4week	postnatal_progenitor	1.61997
W4BCFEM1	W4BCFEM1_T37_80	WT	4week	mTEC	0
W4BCFEM1	W4BCFEM1_T37_81	WT	4week	postnatal_progenitor	0
W4BCFEM1	W4BCFEM1_T37_82	WT	4week	mTEC	1.04048
W4BCFEM1	W4BCFEM1_T37_83	WT	4week	mTEC	0
W4BCFEM1	W4BCFEM1_T37_84	WT	4week	mTEC	1.19776
W4BCFEM1	W4BCFEM1_T37_85	WT	4week	mTEC	1.51582
W4BCFEM1	W4BCFEM1_T37_87	WT	4week	postnatal_progenitor	1.72712
W4BCFEM1	W4BCFEM1_T37_88	WT	4week	postnatal_progenitor	0
W4BCFEM1	W4BCFEM1_T37_89	WT	4week	mTEC	2.09343
W4BCFEM1	W4BCFEM1_T37_90	WT	4week	mTEC	1.62938
W4BCFEM1	W4BCFEM1_T37_92	WT	4week	mTEC	0
W4BCFEM1	W4BCFEM1_T37_93	WT	4week	postnatal_progenitor	0
W4BCFEM1	W4BCFEM1_T37_94	WT	4week	mTEC	0
W4BCFEM1	W4BCFEM1_T37_95	WT	4week	postnatal_progenitor	1.54149
W4BCFEM1	W4BCFEM1_T37_96	WT	4week	mTEC	2.09072
W4BCFEM1	W4BCFEM1_T38_97	WT	4week	mTEC	0.788789
W4BCFEM1	W4BCFEM1_T38_98	WT	4week	early_progenitor	2.85422
W4BCFEM1	W4BCFEM1_T38_99	WT	4week	postnatal_progenitor	0
W4BCFEM1	W4BCFEM1_T38_101	WT	4week	mTEC	1.21367
W4BCFEM1	W4BCFEM1_T38_109	WT	4week	mTEC	1.96957
W4BCFEM1	W4BCFEM1_T38_111	WT	4week	mTEC	0
W4BCFEM1	W4BCFEM1_T38_112	WT	4week	mTEC	0
W4BCFEM1	W4BCFEM1_T38_115	WT	4week	mTEC	1.46113
W4BCFEM1	W4BCFEM1_T38_117	WT	4week	postnatal_progenitor	1.33314
W4BCFEM1	W4BCFEM1_T38_118	WT	4week	postnatal_progenitor	0
W4BCFEM1	W4BCFEM1_T38_121	WT	4week	unassigned	0.866373
W4BCFEM1	W4BCFEM1_T38_122	WT	4week	mTEC	3.42669
W4BCFEM1	W4BCFEM1_T38_123	WT	4week	mTEC	1.90077
W4BCFEM1	W4BCFEM1_T38_124	WT	4week	postnatal_progenitor	0
W4BCFEM1	W4BCFEM1_T38_125	WT	4week	mTEC	1.1829
W4BCFEM1	W4BCFEM1_T38_126	WT	4week	unassigned	0
W4BCFEM1	W4BCFEM1_T38_127	WT	4week	postnatal_progenitor	2.28805
W4BCFEM1	W4BCFEM1_T38_129	WT	4week	mTEC	0
W4BCFEM1	W4BCFEM1_T38_133	WT	4week	early_progenitor	1.93959
W4BCFEM1	W4BCFEM1_T38_136	WT	4week	cTEC	2.12248
W4BCFEM1	W4BCFEM1_T38_138	WT	4week	postnatal_progenitor	2.12778
W4BCFEM1	W4BCFEM1_T38_141	WT	4week	mTEC	0
W4BCFEM1	W4BCFEM1_T38_142	WT	4week	postnatal_progenitor	0
W4BCFEM1	W4BCFEM1_T38_143	WT	4week	mTEC	0
W4BCFEM1	W4BCFEM1_T38_144	WT	4week	postnatal_progenitor	2.51172
W4BCFEM1	W4BCFEM1_T38_146	WT	4week	postnatal_progenitor	2.47994
W4BCFEM1	W4BCFEM1_T38_147	WT	4week	postnatal_progenitor	0
W4BCFEM1	W4BCFEM1_T38_151	WT	4week	mTEC	0
W4BCFEM1	W4BCFEM1_T38_152	WT	4week	postnatal_progenitor	1.17159
W4BCFEM1	W4BCFEM1_T38_155	WT	4week	mTEC	0
W4BCFEM1	W4BCFEM1_T38_158	WT	4week	postnatal_progenitor	0
W4BCFEM1	W4BCFEM1_T38_162	WT	4week	mTEC	1.65209
W4BCFEM1	W4BCFEM1_T38_164	WT	4week	early_progenitor	0
W4BCFEM1	W4BCFEM1_T38_165	WT	4week	early_progenitor	1.45085
W4BCFEM1	W4BCFEM1_T38_166	WT	4week	mTEC	0
W4BCFEM1	W4BCFEM1_T38_174	WT	4week	postnatal_progenitor	1.73428
W4BCFEM1	W4BCFEM1_T38_176	WT	4week	mTEC	3.3972
W4BCFEM1	W4BCFEM1_T38_178	WT	4week	postnatal_progenitor	0
W4BCFEM1	W4BCFEM1_T38_179	WT	4week	mTEC	1.50499
W4BCFEM1	W4BCFEM1_T38_180	WT	4week	mTEC	0
W4BCFEM1	W4BCFEM1_T38_181	WT	4week	postnatal_progenitor	2.00693
W4BCFEM1	W4BCFEM1_T38_182	WT	4week	early_progenitor	1.36711
W4BCFEM1	W4BCFEM1_T38_183	WT	4week	unassigned	0
W4BCFEM1	W4BCFEM1_T38_184	WT	4week	mTEC	0
W4BCFEM1	W4BCFEM1_T38_185	WT	4week	postnatal_progenitor	1.23315
W4BCFEM1	W4BCFEM1_T38_186	WT	4week	postnatal_progenitor	1.63838
W4BCFEM1	W4BCFEM1_T38_187	WT	4week	cTEC	2.47339
W4BCFEM1	W4BCFEM1_T38_188	WT	4week	postnatal_progenitor	2.23997
W4BCFEM1	W4BCFEM1_T38_189	WT	4week	postnatal_progenitor	1.38912
W4BCFEM1	W4BCFEM1_T38_191	WT	4week	mTEC	2.37823
W4BCFEM1	W4BCFEM1_T38_192	WT	4week	early_progenitor	2.45615
W4BCFEM1	W4BCFEM1_T39_1	WT	4week	postnatal_progenitor	0
W4BCFEM1	W4BCFEM1_T39_2	WT	4week	early_progenitor	2.17198
W4BCFEM1	W4BCFEM1_T39_3	WT	4week	mTEC	0
W4BCFEM1	W4BCFEM1_T39_4	WT	4week	mTEC	0
W4BCFEM1	W4BCFEM1_T39_5	WT	4week	postnatal_progenitor	1.03225
W4BCFEM1	W4BCFEM1_T39_6	WT	4week	postnatal_progenitor	0
W4BCFEM1	W4BCFEM1_T39_10	WT	4week	mTEC	0
W4BCFEM1	W4BCFEM1_T39_11	WT	4week	unassigned	1.25645
W4BCFEM1	W4BCFEM1_T39_12	WT	4week	unassigned	0
W4BCFEM1	W4BCFEM1_T39_13	WT	4week	early_progenitor	0
W4BCFEM1	W4BCFEM1_T39_15	WT	4week	postnatal_progenitor	0
W4BCFEM1	W4BCFEM1_T39_18	WT	4week	postnatal_progenitor	1.39934
W4BCFEM1	W4BCFEM1_T39_20	WT	4week	early_progenitor	1.73342
W4BCFEM1	W4BCFEM1_T39_22	WT	4week	mTEC	3.20645
W4BCFEM1	W4BCFEM1_T39_24	WT	4week	mTEC	0
W4BCFEM1	W4BCFEM1_T39_28	WT	4week	unassigned	1.59168
W4BCFEM1	W4BCFEM1_T39_30	WT	4week	mTEC	0
W4BCFEM1	W4BCFEM1_T39_34	WT	4week	postnatal_progenitor	0
W4BCFEM1	W4BCFEM1_T39_36	WT	4week	postnatal_progenitor	0
W4BCFEM1	W4BCFEM1_T39_37	WT	4week	mTEC	2.36498
W4BCFEM1	W4BCFEM1_T39_38	WT	4week	postnatal_progenitor	0
W4BCFEM1	W4BCFEM1_T39_40	WT	4week	early_progenitor	0
W4BCFEM1	W4BCFEM1_T39_42	WT	4week	mTEC	0
W4BCFEM1	W4BCFEM1_T39_45	WT	4week	mTEC	2.80397
W4BCFEM1	W4BCFEM1_T39_46	WT	4week	postnatal_progenitor	0
W4BCFEM1	W4BCFEM1_T39_52	WT	4week	mTEC	1.56794
W4BCFEM1	W4BCFEM1_T39_53	WT	4week	postnatal_progenitor	0
W4BCFEM1	W4BCFEM1_T39_54	WT	4week	postnatal_progenitor	0
W4BCFEM1	W4BCFEM1_T39_55	WT	4week	mTEC	1.03301
W4BCFEM1	W4BCFEM1_T39_56	WT	4week	postnatal_progenitor	1.61584
W4BCFEM1	W4BCFEM1_T39_59	WT	4week	postnatal_progenitor	1.95932
W4BCFEM1	W4BCFEM1_T39_60	WT	4week	mTEC	0
W4BCFEM1	W4BCFEM1_T39_61	WT	4week	unassigned	1.21427
W4BCFEM1	W4BCFEM1_T39_62	WT	4week	postnatal_progenitor	0
W4BCFEM1	W4BCFEM1_T39_65	WT	4week	postnatal_progenitor	2.29453
W4BCFEM1	W4BCFEM1_T39_67	WT	4week	mTEC	0
W4BCFEM1	W4BCFEM1_T39_71	WT	4week	early_progenitor	0
W4BCFEM1	W4BCFEM1_T39_72	WT	4week	postnatal_progenitor	0
W4BCFEM1	W4BCFEM1_T39_77	WT	4week	postnatal_progenitor	1.90944
W4BCFEM1	W4BCFEM1_T39_78	WT	4week	mTEC	2.23336
W4BCFEM1	W4BCFEM1_T39_83	WT	4week	postnatal_progenitor	0
W4BCFEM1	W4BCFEM1_T39_84	WT	4week	postnatal_progenitor	2.01341
W4BCFEM1	W4BCFEM1_T39_85	WT	4week	mTEC	2.716
W4BCFEM1	W4BCFEM1_T39_86	WT	4week	cTEC	1.73934
W4BCFEM1	W4BCFEM1_T39_88	WT	4week	postnatal_progenitor	0
W4BCFEM1	W4BCFEM1_T39_89	WT	4week	mTEC	1.11537
W4BCFEM1	W4BCFEM1_T39_92	WT	4week	postnatal_progenitor	0
W4BCFEM1	W4BCFEM1_T39_93	WT	4week	postnatal_progenitor	2.50462
W4BCFEM1	W4BCFEM1_T39_94	WT	4week	mTEC	0.958484
W4BCFEM1	W4BCFEM1_T39_96	WT	4week	mTEC	1.69359
W4BCFEM1	W4BCFEM1_T40_103	WT	4week	postnatal_progenitor	2.32218
W4BCFEM1	W4BCFEM1_T40_104	WT	4week	mTEC	0
W4BCFEM1	W4BCFEM1_T40_106	WT	4week	mTEC	0
W4BCFEM1	W4BCFEM1_T40_107	WT	4week	mTEC	0
W4BCFEM1	W4BCFEM1_T40_108	WT	4week	mTEC	2.64675
W4BCFEM1	W4BCFEM1_T40_109	WT	4week	unassigned	4.05644
W4BCFEM1	W4BCFEM1_T40_110	WT	4week	mTEC	0
W4BCFEM1	W4BCFEM1_T40_111	WT	4week	mTEC	1.83912
W4BCFEM1	W4BCFEM1_T40_115	WT	4week	postnatal_progenitor	1.08853
W4BCFEM1	W4BCFEM1_T40_117	WT	4week	mTEC	1.94759
W4BCFEM1	W4BCFEM1_T40_119	WT	4week	mTEC	1.73186
W4BCFEM1	W4BCFEM1_T40_120	WT	4week	postnatal_progenitor	0
W4BCFEM1	W4BCFEM1_T40_123	WT	4week	cTEC	2.08441
W4BCFEM1	W4BCFEM1_T40_126	WT	4week	postnatal_progenitor	0
W4BCFEM1	W4BCFEM1_T40_131	WT	4week	mTEC	2.15708
W4BCFEM1	W4BCFEM1_T40_135	WT	4week	mTEC	0
W4BCFEM1	W4BCFEM1_T40_136	WT	4week	unassigned	1.64906
W4BCFEM1	W4BCFEM1_T40_138	WT	4week	mTEC	1.17373
W4BCFEM1	W4BCFEM1_T40_139	WT	4week	mTEC	0.929901
W4BCFEM1	W4BCFEM1_T40_140	WT	4week	postnatal_progenitor	2.8899
W4BCFEM1	W4BCFEM1_T40_145	WT	4week	postnatal_progenitor	2.66697
W4BCFEM1	W4BCFEM1_T40_146	WT	4week	mTEC	0
W4BCFEM1	W4BCFEM1_T40_147	WT	4week	mTEC	1.47741
W4BCFEM1	W4BCFEM1_T40_148	WT	4week	postnatal_progenitor	1.49228
W4BCFEM1	W4BCFEM1_T40_158	WT	4week	mTEC	2.73357
W4BCFEM1	W4BCFEM1_T40_160	WT	4week	mTEC	2.13654
W4BCFEM1	W4BCFEM1_T40_162	WT	4week	mTEC	1.67057
W4BCFEM1	W4BCFEM1_T40_163	WT	4week	mTEC	0
W4BCFEM1	W4BCFEM1_T40_164	WT	4week	mTEC	1.95915
W4BCFEM1	W4BCFEM1_T40_165	WT	4week	mTEC	0
W4BCFEM1	W4BCFEM1_T40_166	WT	4week	mTEC	1.48041
W4BCFEM1	W4BCFEM1_T40_167	WT	4week	mTEC	1.37452
W4BCFEM1	W4BCFEM1_T40_171	WT	4week	mTEC	0
W4BCFEM1	W4BCFEM1_T40_173	WT	4week	mTEC	0
W4BCFEM1	W4BCFEM1_T40_174	WT	4week	postnatal_progenitor	0
W4BCFEM1	W4BCFEM1_T40_175	WT	4week	unassigned	1.15237
W4BCFEM1	W4BCFEM1_T40_176	WT	4week	postnatal_progenitor	0
W4BCFEM1	W4BCFEM1_T40_178	WT	4week	postnatal_progenitor	1.7058
W4BCFEM1	W4BCFEM1_T40_179	WT	4week	postnatal_progenitor	0
W4BCFEM1	W4BCFEM1_T40_181	WT	4week	postnatal_progenitor	0
W4BCFEM1	W4BCFEM1_T40_183	WT	4week	postnatal_progenitor	1.00754
W4BCFEM1	W4BCFEM1_T40_184	WT	4week	mTEC	1.57317
W4BCFEM1	W4BCFEM1_T40_188	WT	4week	mTEC	0
W4BCFEM1	W4BCFEM1_T40_189	WT	4week	mTEC	0
W4BCFEM1	W4BCFEM1_T40_190	WT	4week	mTEC	0
W4BCFEM1	W4BCFEM1_T40_191	WT	4week	mTEC	1.658
W4BCFEM1	W4BCFEM1_T41_2	WT	4week	postnatal_progenitor	0
W4BCFEM1	W4BCFEM1_T41_3	WT	4week	postnatal_progenitor	0
W4BCFEM1	W4BCFEM1_T41_9	WT	4week	postnatal_progenitor	2.22451
W4BCFEM1	W4BCFEM1_T41_12	WT	4week	postnatal_progenitor	0
W4BCFEM1	W4BCFEM1_T41_13	WT	4week	postnatal_progenitor	0
W4BCFEM1	W4BCFEM1_T41_14	WT	4week	mTEC	0
W4BCFEM1	W4BCFEM1_T41_15	WT	4week	mTEC	1.92306
W4BCFEM1	W4BCFEM1_T41_19	WT	4week	mTEC	0
W4BCFEM1	W4BCFEM1_T41_22	WT	4week	early_progenitor	0
W4BCFEM1	W4BCFEM1_T41_23	WT	4week	mTEC	2.44815
W4BCFEM1	W4BCFEM1_T41_25	WT	4week	postnatal_progenitor	2.10997
W4BCFEM1	W4BCFEM1_T41_27	WT	4week	postnatal_progenitor	0
W4BCFEM1	W4BCFEM1_T41_28	WT	4week	postnatal_progenitor	0
W4BCFEM1	W4BCFEM1_T41_29	WT	4week	early_progenitor	2.08549
W4BCFEM1	W4BCFEM1_T41_35	WT	4week	postnatal_progenitor	1.41684
W4BCFEM1	W4BCFEM1_T41_37	WT	4week	postnatal_progenitor	0
W4BCFEM1	W4BCFEM1_T41_41	WT	4week	mTEC	0
W4BCFEM1	W4BCFEM1_T41_43	WT	4week	postnatal_progenitor	2.16929
W4BCFEM1	W4BCFEM1_T41_44	WT	4week	postnatal_progenitor	1.36876
W4BCFEM1	W4BCFEM1_T41_47	WT	4week	mTEC	1.13678
W4BCFEM1	W4BCFEM1_T41_48	WT	4week	mTEC	0
W4BCFEM1	W4BCFEM1_T41_49	WT	4week	postnatal_progenitor	0
W4BCFEM1	W4BCFEM1_T41_51	WT	4week	mTEC	0
W4BCFEM1	W4BCFEM1_T41_52	WT	4week	mTEC	0
W4BCFEM1	W4BCFEM1_T41_53	WT	4week	postnatal_progenitor	0
W4BCFEM1	W4BCFEM1_T41_56	WT	4week	mTEC	2.93635
W4BCFEM1	W4BCFEM1_T41_57	WT	4week	mTEC	2.9312
W4BCFEM1	W4BCFEM1_T41_58	WT	4week	postnatal_progenitor	0
W4BCFEM1	W4BCFEM1_T41_60	WT	4week	mTEC	0.937209
W4BCFEM1	W4BCFEM1_T41_63	WT	4week	early_progenitor	2.32309
W4BCFEM1	W4BCFEM1_T41_67	WT	4week	mTEC	0
W4BCFEM1	W4BCFEM1_T41_69	WT	4week	mTEC	1.44134
W4BCFEM1	W4BCFEM1_T41_71	WT	4week	postnatal_progenitor	0
W4BCFEM1	W4BCFEM1_T41_72	WT	4week	postnatal_progenitor	1.51243
W4BCFEM1	W4BCFEM1_T41_75	WT	4week	postnatal_progenitor	0
W4BCFEM1	W4BCFEM1_T41_78	WT	4week	postnatal_progenitor	2.38633
W4BCFEM1	W4BCFEM1_T41_79	WT	4week	mTEC	0
W4BCFEM1	W4BCFEM1_T41_80	WT	4week	mTEC	2.38831
W4BCFEM1	W4BCFEM1_T41_81	WT	4week	mTEC	0
W4BCFEM1	W4BCFEM1_T41_82	WT	4week	mTEC	0
W4BCFEM1	W4BCFEM1_T41_83	WT	4week	mTEC	1.87937
W4BCFEM1	W4BCFEM1_T41_84	WT	4week	mTEC	2.11006
W4BCFEM1	W4BCFEM1_T41_85	WT	4week	postnatal_progenitor	0
W4BCFEM1	W4BCFEM1_T41_86	WT	4week	mTEC	0
W4BCFEM1	W4BCFEM1_T41_90	WT	4week	mTEC	2.30254
W4BCFEM1	W4BCFEM1_T41_92	WT	4week	postnatal_progenitor	2.17624
W4BCFEM1	W4BCFEM1_T41_95	WT	4week	mTEC	0
W4BCFEM1	W4BCFEM1_T42_97	WT	4week	mTEC	0
W4BCFEM1	W4BCFEM1_T42_100	WT	4week	postnatal_progenitor	0
W4BCFEM1	W4BCFEM1_T42_101	WT	4week	postnatal_progenitor	0
W4BCFEM1	W4BCFEM1_T42_104	WT	4week	mTEC	0
W4BCFEM1	W4BCFEM1_T42_106	WT	4week	postnatal_progenitor	1.82214
W4BCFEM1	W4BCFEM1_T42_108	WT	4week	mTEC	2.23104
W4BCFEM1	W4BCFEM1_T42_109	WT	4week	mTEC	2.68615
W4BCFEM1	W4BCFEM1_T42_112	WT	4week	mTEC	2.17334
W4BCFEM1	W4BCFEM1_T42_113	WT	4week	unassigned	1.05419
W4BCFEM1	W4BCFEM1_T42_117	WT	4week	mTEC	0
W4BCFEM1	W4BCFEM1_T42_118	WT	4week	mTEC	2.96999
W4BCFEM1	W4BCFEM1_T42_120	WT	4week	early_progenitor	1.32241
W4BCFEM1	W4BCFEM1_T42_124	WT	4week	postnatal_progenitor	1.69693
W4BCFEM1	W4BCFEM1_T42_127	WT	4week	postnatal_progenitor	0
W4BCFEM1	W4BCFEM1_T42_128	WT	4week	unassigned	0
W4BCFEM1	W4BCFEM1_T42_130	WT	4week	unassigned	0
W4BCFEM1	W4BCFEM1_T42_134	WT	4week	mTEC	0
W4BCFEM1	W4BCFEM1_T42_136	WT	4week	postnatal_progenitor	0
W4BCFEM1	W4BCFEM1_T42_137	WT	4week	mTEC	1.22501
W4BCFEM1	W4BCFEM1_T42_139	WT	4week	postnatal_progenitor	0
W4BCFEM1	W4BCFEM1_T42_144	WT	4week	mTEC	0.991258
W4BCFEM1	W4BCFEM1_T42_145	WT	4week	postnatal_progenitor	1.4202
W4BCFEM1	W4BCFEM1_T42_146	WT	4week	postnatal_progenitor	0
W4BCFEM1	W4BCFEM1_T42_147	WT	4week	cTEC	1.33343
W4BCFEM1	W4BCFEM1_T42_148	WT	4week	early_progenitor	2.53325
W4BCFEM1	W4BCFEM1_T42_149	WT	4week	unassigned	0.973535
W4BCFEM1	W4BCFEM1_T42_151	WT	4week	mTEC	0
W4BCFEM1	W4BCFEM1_T42_152	WT	4week	postnatal_progenitor	0
W4BCFEM1	W4BCFEM1_T42_154	WT	4week	mTEC	0
W4BCFEM1	W4BCFEM1_T42_156	WT	4week	postnatal_progenitor	0
W4BCFEM1	W4BCFEM1_T42_157	WT	4week	postnatal_progenitor	0
W4BCFEM1	W4BCFEM1_T42_158	WT	4week	mTEC	0
W4BCFEM1	W4BCFEM1_T42_159	WT	4week	postnatal_progenitor	0
W4BCFEM1	W4BCFEM1_T42_161	WT	4week	mTEC	2.51541
W4BCFEM1	W4BCFEM1_T42_163	WT	4week	postnatal_progenitor	0
W4BCFEM1	W4BCFEM1_T42_166	WT	4week	postnatal_progenitor	0
W4BCFEM1	W4BCFEM1_T42_168	WT	4week	mTEC	0
W4BCFEM1	W4BCFEM1_T42_171	WT	4week	mTEC	1.64121
W4BCFEM1	W4BCFEM1_T42_172	WT	4week	mTEC	0
W4BCFEM1	W4BCFEM1_T42_173	WT	4week	mTEC	1.48626
W4BCFEM1	W4BCFEM1_T42_174	WT	4week	postnatal_progenitor	1.60902
W4BCFEM1	W4BCFEM1_T42_175	WT	4week	postnatal_progenitor	2.67384
W4BCFEM1	W4BCFEM1_T42_181	WT	4week	mTEC	0
W4BCFEM1	W4BCFEM1_T42_183	WT	4week	postnatal_progenitor	0
W4BCFEM1	W4BCFEM1_T42_185	WT	4week	postnatal_progenitor	0
W4BCFEM1	W4BCFEM1_T42_186	WT	4week	postnatal_progenitor	2.3568
W4BCFEM1	W4BCFEM1_T42_187	WT	4week	unassigned	0
W4BCFEM1	W4BCFEM1_T42_190	WT	4week	mTEC	2.18453
W4BCFEM1	W4BCFEM1_T42_192	WT	4week	postnatal_progenitor	0
W4BCFEM1	W4BCFEM1_T43_1	WT	4week	mTEC	0
W4BCFEM1	W4BCFEM1_T43_2	WT	4week	unassigned	1.59512
W4BCFEM1	W4BCFEM1_T43_3	WT	4week	postnatal_progenitor	0
W4BCFEM1	W4BCFEM1_T43_6	WT	4week	mTEC	0
W4BCFEM1	W4BCFEM1_T43_8	WT	4week	mTEC	0
W4BCFEM1	W4BCFEM1_T43_9	WT	4week	mTEC	2.60508
W4BCFEM1	W4BCFEM1_T43_10	WT	4week	postnatal_progenitor	0
W4BCFEM1	W4BCFEM1_T43_11	WT	4week	cTEC	2.56067
W4BCFEM1	W4BCFEM1_T43_12	WT	4week	mTEC	0
W4BCFEM1	W4BCFEM1_T43_13	WT	4week	mTEC	0
W4BCFEM1	W4BCFEM1_T43_15	WT	4week	postnatal_progenitor	1.23785
W4BCFEM1	W4BCFEM1_T43_16	WT	4week	early_progenitor	0
W4BCFEM1	W4BCFEM1_T43_17	WT	4week	postnatal_progenitor	1.57698
W4BCFEM1	W4BCFEM1_T43_21	WT	4week	postnatal_progenitor	0
W4BCFEM1	W4BCFEM1_T43_22	WT	4week	mTEC	0
W4BCFEM1	W4BCFEM1_T43_24	WT	4week	mTEC	0
W4BCFEM1	W4BCFEM1_T43_27	WT	4week	mTEC	0
W4BCFEM1	W4BCFEM1_T43_28	WT	4week	mTEC	0.91028
W4BCFEM1	W4BCFEM1_T43_29	WT	4week	mTEC	1.98846
W4BCFEM1	W4BCFEM1_T43_35	WT	4week	postnatal_progenitor	2.05668
W4BCFEM1	W4BCFEM1_T43_36	WT	4week	postnatal_progenitor	1.43853
W4BCFEM1	W4BCFEM1_T43_37	WT	4week	mTEC	0
W4BCFEM1	W4BCFEM1_T43_40	WT	4week	postnatal_progenitor	0
W4BCFEM1	W4BCFEM1_T43_46	WT	4week	postnatal_progenitor	1.87304
W4BCFEM1	W4BCFEM1_T43_47	WT	4week	postnatal_progenitor	0
W4BCFEM1	W4BCFEM1_T43_48	WT	4week	mTEC	0
W4BCFEM1	W4BCFEM1_T43_52	WT	4week	mTEC	2.04964
W4BCFEM1	W4BCFEM1_T43_53	WT	4week	mTEC	1.78457
W4BCFEM1	W4BCFEM1_T43_55	WT	4week	mTEC	0
W4BCFEM1	W4BCFEM1_T43_56	WT	4week	mTEC	0
W4BCFEM1	W4BCFEM1_T43_57	WT	4week	postnatal_progenitor	0
W4BCFEM1	W4BCFEM1_T43_58	WT	4week	mTEC	0
W4BCFEM1	W4BCFEM1_T43_61	WT	4week	cTEC	1.96687
W4BCFEM1	W4BCFEM1_T43_62	WT	4week	postnatal_progenitor	0
W4BCFEM1	W4BCFEM1_T43_64	WT	4week	mTEC	1.43872
W4BCFEM1	W4BCFEM1_T43_65	WT	4week	postnatal_progenitor	0
W4BCFEM1	W4BCFEM1_T43_66	WT	4week	postnatal_progenitor	0
W4BCFEM1	W4BCFEM1_T43_71	WT	4week	mTEC	0
W4BCFEM1	W4BCFEM1_T43_72	WT	4week	mTEC	0
W4BCFEM1	W4BCFEM1_T43_78	WT	4week	mTEC	1.3947
W4BCFEM1	W4BCFEM1_T43_79	WT	4week	postnatal_progenitor	0
W4BCFEM1	W4BCFEM1_T43_80	WT	4week	mTEC	0
W4BCFEM1	W4BCFEM1_T43_82	WT	4week	postnatal_progenitor	0
W4BCFEM1	W4BCFEM1_T43_83	WT	4week	mTEC	0
W4BCFEM1	W4BCFEM1_T43_84	WT	4week	postnatal_progenitor	1.35105
W4BCFEM1	W4BCFEM1_T43_89	WT	4week	mTEC	0
W4BCFEM1	W4BCFEM1_T43_90	WT	4week	postnatal_progenitor	0
W4BCFEM1	W4BCFEM1_T43_91	WT	4week	postnatal_progenitor	0
W4BCFEM1	W4BCFEM1_T43_92	WT	4week	postnatal_progenitor	2.04046
W4BCFEM1	W4BCFEM1_T43_94	WT	4week	postnatal_progenitor	0
W4BCFEM1	W4BCFEM1_T43_95	WT	4week	mTEC	0
W4BCFEM1	W4BCFEM1_T44_99	WT	4week	postnatal_progenitor	0
W4BCFEM1	W4BCFEM1_T44_103	WT	4week	postnatal_progenitor	0
W4BCFEM1	W4BCFEM1_T44_105	WT	4week	postnatal_progenitor	1.81422
W4BCFEM1	W4BCFEM1_T44_107	WT	4week	cTEC	2.8135
W4BCFEM1	W4BCFEM1_T44_109	WT	4week	postnatal_progenitor	0
W4BCFEM1	W4BCFEM1_T44_110	WT	4week	mTEC	1.03972
W4BCFEM1	W4BCFEM1_T44_111	WT	4week	mTEC	1.4547
W4BCFEM1	W4BCFEM1_T44_112	WT	4week	mTEC	1.83384
W4BCFEM1	W4BCFEM1_T44_117	WT	4week	mTEC	1.94146
W4BCFEM1	W4BCFEM1_T44_118	WT	4week	postnatal_progenitor	0
W4BCFEM1	W4BCFEM1_T44_119	WT	4week	postnatal_progenitor	0
W4BCFEM1	W4BCFEM1_T44_120	WT	4week	early_progenitor	0
W4BCFEM1	W4BCFEM1_T44_123	WT	4week	early_progenitor	0
W4BCFEM1	W4BCFEM1_T44_124	WT	4week	mTEC	0
W4BCFEM1	W4BCFEM1_T44_131	WT	4week	cTEC	1.91531
W4BCFEM1	W4BCFEM1_T44_132	WT	4week	postnatal_progenitor	1.38048
W4BCFEM1	W4BCFEM1_T44_139	WT	4week	postnatal_progenitor	0
W4BCFEM1	W4BCFEM1_T44_140	WT	4week	mTEC	1.26182
W4BCFEM1	W4BCFEM1_T44_141	WT	4week	mTEC	0
W4BCFEM1	W4BCFEM1_T44_143	WT	4week	mTEC	3.2454
W4BCFEM1	W4BCFEM1_T44_145	WT	4week	postnatal_progenitor	0
W4BCFEM1	W4BCFEM1_T44_146	WT	4week	mTEC	0
W4BCFEM1	W4BCFEM1_T44_148	WT	4week	postnatal_progenitor	0.971876
W4BCFEM1	W4BCFEM1_T44_150	WT	4week	postnatal_progenitor	0
W4BCFEM1	W4BCFEM1_T44_151	WT	4week	postnatal_progenitor	0
W4BCFEM1	W4BCFEM1_T44_152	WT	4week	mTEC	0
W4BCFEM1	W4BCFEM1_T44_153	WT	4week	mTEC	0
W4BCFEM1	W4BCFEM1_T44_156	WT	4week	postnatal_progenitor	2.89712
W4BCFEM1	W4BCFEM1_T44_157	WT	4week	mTEC	0
W4BCFEM1	W4BCFEM1_T44_159	WT	4week	postnatal_progenitor	0
W4BCFEM1	W4BCFEM1_T44_160	WT	4week	postnatal_progenitor	0
W4BCFEM1	W4BCFEM1_T44_161	WT	4week	postnatal_progenitor	0
W4BCFEM1	W4BCFEM1_T44_162	WT	4week	mTEC	0
W4BCFEM1	W4BCFEM1_T44_163	WT	4week	early_progenitor	0
W4BCFEM1	W4BCFEM1_T44_166	WT	4week	postnatal_progenitor	0
W4BCFEM1	W4BCFEM1_T44_167	WT	4week	postnatal_progenitor	2.36846
W4BCFEM1	W4BCFEM1_T44_168	WT	4week	mTEC	0
W4BCFEM1	W4BCFEM1_T44_169	WT	4week	mTEC	0
W4BCFEM1	W4BCFEM1_T44_171	WT	4week	postnatal_progenitor	1.57158
W4BCFEM1	W4BCFEM1_T44_172	WT	4week	mTEC	2.09807
W4BCFEM1	W4BCFEM1_T44_173	WT	4week	postnatal_progenitor	1.27728
W4BCFEM1	W4BCFEM1_T44_174	WT	4week	postnatal_progenitor	0
W4BCFEM1	W4BCFEM1_T44_176	WT	4week	postnatal_progenitor	0
W4BCFEM1	W4BCFEM1_T44_177	WT	4week	unassigned	1.90022
W4BCFEM1	W4BCFEM1_T44_178	WT	4week	unassigned	0
W4BCFEM1	W4BCFEM1_T44_179	WT	4week	mTEC	1.73227
W4BCFEM1	W4BCFEM1_T44_180	WT	4week	mTEC	0
W4BCFEM1	W4BCFEM1_T44_183	WT	4week	mTEC	0
W4BCFEM1	W4BCFEM1_T44_185	WT	4week	postnatal_progenitor	0
W4BCFEM1	W4BCFEM1_T44_186	WT	4week	mTEC	0.394932
W4BCFEM1	W4BCFEM1_T44_188	WT	4week	unassigned	1.1538
W4BCFEM1	W4BCFEM1_T44_190	WT	4week	postnatal_progenitor	0
W4BCFEM1	W4BCFEM1_T44_191	WT	4week	mTEC	1.63618
W4BCFEM1	W4BCFEM1_T44_192	WT	4week	mTEC	0
W4BCFEM1	W4BCFEM1_T61_1	WT	4week	postnatal_progenitor	0
W4BCFEM1	W4BCFEM1_T61_4	WT	4week	postnatal_progenitor	0
W4BCFEM1	W4BCFEM1_T61_5	WT	4week	postnatal_progenitor	0
W4BCFEM1	W4BCFEM1_T61_9	WT	4week	mTEC	3.73657
W4BCFEM1	W4BCFEM1_T61_11	WT	4week	early_progenitor	0.725358
W4BCFEM1	W4BCFEM1_T61_12	WT	4week	unassigned	0
W4BCFEM1	W4BCFEM1_T61_14	WT	4week	postnatal_progenitor	0
W4BCFEM1	W4BCFEM1_T61_15	WT	4week	postnatal_progenitor	1.67144
W4BCFEM1	W4BCFEM1_T61_20	WT	4week	early_progenitor	1.86212
W4BCFEM1	W4BCFEM1_T61_21	WT	4week	mTEC	0
W4BCFEM1	W4BCFEM1_T61_24	WT	4week	unassigned	1.52982
W4BCFEM1	W4BCFEM1_T61_26	WT	4week	mTEC	0
W4BCFEM1	W4BCFEM1_T61_27	WT	4week	mTEC	3.68976
W4BCFEM1	W4BCFEM1_T61_28	WT	4week	early_progenitor	3.18118
W4BCFEM1	W4BCFEM1_T61_30	WT	4week	mTEC	1.86669
W4BCFEM1	W4BCFEM1_T61_32	WT	4week	postnatal_progenitor	0
W4BCFEM1	W4BCFEM1_T61_33	WT	4week	postnatal_progenitor	1.50508
W4BCFEM1	W4BCFEM1_T61_34	WT	4week	early_progenitor	2.68362
W4BCFEM1	W4BCFEM1_T61_37	WT	4week	mTEC	0
W4BCFEM1	W4BCFEM1_T61_38	WT	4week	mTEC	0
W4BCFEM1	W4BCFEM1_T61_39	WT	4week	mTEC	0
W4BCFEM1	W4BCFEM1_T61_44	WT	4week	mTEC	1.76162
W4BCFEM1	W4BCFEM1_T61_46	WT	4week	mTEC	4.22345
W4BCFEM1	W4BCFEM1_T61_47	WT	4week	postnatal_progenitor	0
W4BCFEM1	W4BCFEM1_T61_49	WT	4week	mTEC	1.55293
W4BCFEM1	W4BCFEM1_T61_51	WT	4week	postnatal_progenitor	1.21425
W4BCFEM1	W4BCFEM1_T61_52	WT	4week	mTEC	0
W4BCFEM1	W4BCFEM1_T61_53	WT	4week	mTEC	2.0887
W4BCFEM1	W4BCFEM1_T61_54	WT	4week	unassigned	2.53548
W4BCFEM1	W4BCFEM1_T61_56	WT	4week	postnatal_progenitor	1.64736
W4BCFEM1	W4BCFEM1_T61_57	WT	4week	early_progenitor	3.03498
W4BCFEM1	W4BCFEM1_T61_58	WT	4week	mTEC	0
W4BCFEM1	W4BCFEM1_T61_59	WT	4week	mTEC	2.2088
W4BCFEM1	W4BCFEM1_T61_60	WT	4week	mTEC	3.95598
W4BCFEM1	W4BCFEM1_T61_63	WT	4week	mTEC	1.03122
W4BCFEM1	W4BCFEM1_T61_64	WT	4week	unassigned	0
W4BCFEM1	W4BCFEM1_T61_66	WT	4week	mTEC	1.75697
W4BCFEM1	W4BCFEM1_T61_68	WT	4week	mTEC	0
W4BCFEM1	W4BCFEM1_T61_70	WT	4week	mTEC	2.38248
W4BCFEM1	W4BCFEM1_T61_71	WT	4week	postnatal_progenitor	0
W4BCFEM1	W4BCFEM1_T61_74	WT	4week	mTEC	1.3035
W4BCFEM1	W4BCFEM1_T61_75	WT	4week	postnatal_progenitor	0
W4BCFEM1	W4BCFEM1_T61_79	WT	4week	postnatal_progenitor	0
W4BCFEM1	W4BCFEM1_T61_81	WT	4week	mTEC	0
W4BCFEM1	W4BCFEM1_T61_83	WT	4week	mTEC	0
W4BCFEM1	W4BCFEM1_T61_84	WT	4week	postnatal_progenitor	0
W4BCFEM1	W4BCFEM1_T61_85	WT	4week	mTEC	3.86137
W4BCFEM1	W4BCFEM1_T61_87	WT	4week	mTEC	0
W4BCFEM1	W4BCFEM1_T61_88	WT	4week	cTEC	1.19921
W4BCFEM1	W4BCFEM1_T61_90	WT	4week	mTEC	0.991877
W4BCFEM1	W4BCFEM1_T61_92	WT	4week	mTEC	1.04761
W4BCFEM1	W4BCFEM1_T61_94	WT	4week	postnatal_progenitor	1.90093
W4BCFEM1	W4BCFEM1_T61_95	WT	4week	postnatal_progenitor	0.724399
W4BCFEM1	W4BCFEM1_T62_99	WT	4week	mTEC	0
W4BCFEM1	W4BCFEM1_T62_104	WT	4week	postnatal_progenitor	0
W4BCFEM1	W4BCFEM1_T62_105	WT	4week	mTEC	0
W4BCFEM1	W4BCFEM1_T62_106	WT	4week	postnatal_progenitor	0
W4BCFEM1	W4BCFEM1_T62_110	WT	4week	early_progenitor	2.61086
W4BCFEM1	W4BCFEM1_T62_111	WT	4week	mTEC	0.834607
W4BCFEM1	W4BCFEM1_T62_113	WT	4week	unassigned	1.38156
W4BCFEM1	W4BCFEM1_T62_115	WT	4week	postnatal_progenitor	2.94533
W4BCFEM1	W4BCFEM1_T62_116	WT	4week	mTEC	1.77016
W4BCFEM1	W4BCFEM1_T62_117	WT	4week	mTEC	2.85132
W4BCFEM1	W4BCFEM1_T62_118	WT	4week	mTEC	0.841452
W4BCFEM1	W4BCFEM1_T62_120	WT	4week	postnatal_progenitor	2.12352
W4BCFEM1	W4BCFEM1_T62_125	WT	4week	postnatal_progenitor	0
W4BCFEM1	W4BCFEM1_T62_126	WT	4week	postnatal_progenitor	0
W4BCFEM1	W4BCFEM1_T62_127	WT	4week	postnatal_progenitor	1.94473
W4BCFEM1	W4BCFEM1_T62_128	WT	4week	postnatal_progenitor	1.28996
W4BCFEM1	W4BCFEM1_T62_129	WT	4week	postnatal_progenitor	2.57053
W4BCFEM1	W4BCFEM1_T62_130	WT	4week	mTEC	1.10014
W4BCFEM1	W4BCFEM1_T62_132	WT	4week	mTEC	1.04204
W4BCFEM1	W4BCFEM1_T62_134	WT	4week	unassigned	1.38488
W4BCFEM1	W4BCFEM1_T62_136	WT	4week	mTEC	1.98518
W4BCFEM1	W4BCFEM1_T62_138	WT	4week	mTEC	0
W4BCFEM1	W4BCFEM1_T62_141	WT	4week	postnatal_progenitor	0
W4BCFEM1	W4BCFEM1_T62_144	WT	4week	postnatal_progenitor	1.06671
W4BCFEM1	W4BCFEM1_T62_145	WT	4week	postnatal_progenitor	0
W4BCFEM1	W4BCFEM1_T62_146	WT	4week	postnatal_progenitor	0
W4BCFEM1	W4BCFEM1_T62_147	WT	4week	mTEC	0
W4BCFEM1	W4BCFEM1_T62_148	WT	4week	mTEC	0
W4BCFEM1	W4BCFEM1_T62_149	WT	4week	postnatal_progenitor	0
W4BCFEM1	W4BCFEM1_T62_154	WT	4week	mTEC	1.59654
W4BCFEM1	W4BCFEM1_T62_156	WT	4week	mTEC	1.3013
W4BCFEM1	W4BCFEM1_T62_158	WT	4week	postnatal_progenitor	0
W4BCFEM1	W4BCFEM1_T62_159	WT	4week	mTEC	0.999966
W4BCFEM1	W4BCFEM1_T62_165	WT	4week	mTEC	0
W4BCFEM1	W4BCFEM1_T62_167	WT	4week	postnatal_progenitor	0
W4BCFEM1	W4BCFEM1_T62_168	WT	4week	unassigned	0
W4BCFEM1	W4BCFEM1_T62_169	WT	4week	mTEC	0
W4BCFEM1	W4BCFEM1_T62_172	WT	4week	mTEC	0
W4BCFEM1	W4BCFEM1_T62_176	WT	4week	early_progenitor	0
W4BCFEM1	W4BCFEM1_T62_179	WT	4week	postnatal_progenitor	0
W4BCFEM1	W4BCFEM1_T62_180	WT	4week	mTEC	0
W4BCFEM1	W4BCFEM1_T62_181	WT	4week	postnatal_progenitor	1.45226
W4BCFEM1	W4BCFEM1_T62_182	WT	4week	postnatal_progenitor	0
W4BCFEM1	W4BCFEM1_T62_185	WT	4week	unassigned	0.721497
W4BCFEM1	W4BCFEM1_T62_186	WT	4week	postnatal_progenitor	1.18852
W4BCFEM1	W4BCFEM1_T62_187	WT	4week	mTEC	0
W4BCFEM1	W4BCFEM1_T62_189	WT	4week	postnatal_progenitor	0
W4BCFEM1	W4BCFEM1_T62_190	WT	4week	early_progenitor	1.4136
W4BCFEM1	W4BCFEM1_T62_191	WT	4week	mTEC	0
W4BCFEM1	W4BCFEM1_T62_192	WT	4week	postnatal_progenitor	0
W4BCFEM1	W4BCFEM1_T63_2	WT	4week	mTEC	0
W4BCFEM1	W4BCFEM1_T63_5	WT	4week	mTEC	0
W4BCFEM1	W4BCFEM1_T63_6	WT	4week	cTEC	3.09651
W4BCFEM1	W4BCFEM1_T63_9	WT	4week	mTEC	0
W4BCFEM1	W4BCFEM1_T63_11	WT	4week	mTEC	2.19323
W4BCFEM1	W4BCFEM1_T63_12	WT	4week	mTEC	2.42704
W4BCFEM1	W4BCFEM1_T63_17	WT	4week	mTEC	0
W4BCFEM1	W4BCFEM1_T63_18	WT	4week	postnatal_progenitor	0
W4BCFEM1	W4BCFEM1_T63_20	WT	4week	mTEC	1.22968
W4BCFEM1	W4BCFEM1_T63_21	WT	4week	mTEC	2.04918
W4BCFEM1	W4BCFEM1_T63_23	WT	4week	mTEC	2.77495
W4BCFEM1	W4BCFEM1_T63_24	WT	4week	mTEC	0
W4BCFEM1	W4BCFEM1_T63_28	WT	4week	mTEC	2.00491
W4BCFEM1	W4BCFEM1_T63_30	WT	4week	mTEC	0
W4BCFEM1	W4BCFEM1_T63_32	WT	4week	mTEC	3.21146
W4BCFEM1	W4BCFEM1_T63_33	WT	4week	postnatal_progenitor	1.14804
W4BCFEM1	W4BCFEM1_T63_34	WT	4week	mTEC	2.59156
W4BCFEM1	W4BCFEM1_T63_35	WT	4week	postnatal_progenitor	0
W4BCFEM1	W4BCFEM1_T63_37	WT	4week	mTEC	0
W4BCFEM1	W4BCFEM1_T63_38	WT	4week	postnatal_progenitor	0
W4BCFEM1	W4BCFEM1_T63_39	WT	4week	postnatal_progenitor	2.0808
W4BCFEM1	W4BCFEM1_T63_40	WT	4week	mTEC	1.26648
W4BCFEM1	W4BCFEM1_T63_44	WT	4week	postnatal_progenitor	2.58143
W4BCFEM1	W4BCFEM1_T63_45	WT	4week	mTEC	2.24882
W4BCFEM1	W4BCFEM1_T63_46	WT	4week	postnatal_progenitor	0
W4BCFEM1	W4BCFEM1_T63_47	WT	4week	postnatal_progenitor	1.64733
W4BCFEM1	W4BCFEM1_T63_48	WT	4week	mTEC	1.66717
W4BCFEM1	W4BCFEM1_T63_52	WT	4week	postnatal_progenitor	0
W4BCFEM1	W4BCFEM1_T63_53	WT	4week	mTEC	1.70839
W4BCFEM1	W4BCFEM1_T63_54	WT	4week	mTEC	4.23787
W4BCFEM1	W4BCFEM1_T63_56	WT	4week	mTEC	0
W4BCFEM1	W4BCFEM1_T63_59	WT	4week	postnatal_progenitor	0
W4BCFEM1	W4BCFEM1_T63_60	WT	4week	postnatal_progenitor	1.88064
W4BCFEM1	W4BCFEM1_T63_62	WT	4week	mTEC	2.00999
W4BCFEM1	W4BCFEM1_T63_63	WT	4week	mTEC	0
W4BCFEM1	W4BCFEM1_T63_68	WT	4week	unassigned	0
W4BCFEM1	W4BCFEM1_T63_71	WT	4week	postnatal_progenitor	0
W4BCFEM1	W4BCFEM1_T63_74	WT	4week	mTEC	0
W4BCFEM1	W4BCFEM1_T63_77	WT	4week	mTEC	0
W4BCFEM1	W4BCFEM1_T63_80	WT	4week	mTEC	2.21087
W4BCFEM1	W4BCFEM1_T63_83	WT	4week	mTEC	1.03987
W4BCFEM1	W4BCFEM1_T63_86	WT	4week	postnatal_progenitor	1.86118
W4BCFEM1	W4BCFEM1_T63_88	WT	4week	mTEC	1.77492
W4BCFEM1	W4BCFEM1_T63_92	WT	4week	mTEC	2.40569
W4BCFEM1	W4BCFEM1_T63_95	WT	4week	mTEC	0
W4BCFEM1	W4BCFEM1_T63_96	WT	4week	early_progenitor	1.94829
W4BCFEM1	W4BCFEM1_T64_98	WT	4week	mTEC	2.48105
W4BCFEM1	W4BCFEM1_T64_99	WT	4week	cTEC	0
W4BCFEM1	W4BCFEM1_T64_102	WT	4week	mTEC	0
W4BCFEM1	W4BCFEM1_T64_103	WT	4week	postnatal_progenitor	0
W4BCFEM1	W4BCFEM1_T64_104	WT	4week	early_progenitor	2.6936
W4BCFEM1	W4BCFEM1_T64_105	WT	4week	postnatal_progenitor	1.64811
W4BCFEM1	W4BCFEM1_T64_106	WT	4week	early_progenitor	3.17089
W4BCFEM1	W4BCFEM1_T64_109	WT	4week	early_progenitor	2.33175
W4BCFEM1	W4BCFEM1_T64_112	WT	4week	postnatal_progenitor	0
W4BCFEM1	W4BCFEM1_T64_115	WT	4week	unassigned	0
W4BCFEM1	W4BCFEM1_T64_116	WT	4week	unassigned	0
W4BCFEM1	W4BCFEM1_T64_120	WT	4week	postnatal_progenitor	0
W4BCFEM1	W4BCFEM1_T64_121	WT	4week	postnatal_progenitor	0
W4BCFEM1	W4BCFEM1_T64_124	WT	4week	postnatal_progenitor	2.83663
W4BCFEM1	W4BCFEM1_T64_125	WT	4week	postnatal_progenitor	0
W4BCFEM1	W4BCFEM1_T64_126	WT	4week	postnatal_progenitor	0.862375
W4BCFEM1	W4BCFEM1_T64_127	WT	4week	postnatal_progenitor	2.27824
W4BCFEM1	W4BCFEM1_T64_128	WT	4week	mTEC	0
W4BCFEM1	W4BCFEM1_T64_130	WT	4week	mTEC	1.82351
W4BCFEM1	W4BCFEM1_T64_132	WT	4week	postnatal_progenitor	0
W4BCFEM1	W4BCFEM1_T64_134	WT	4week	postnatal_progenitor	0
W4BCFEM1	W4BCFEM1_T64_136	WT	4week	mTEC	1.03327
W4BCFEM1	W4BCFEM1_T64_138	WT	4week	postnatal_progenitor	0
W4BCFEM1	W4BCFEM1_T64_141	WT	4week	early_progenitor	2.0655
W4BCFEM1	W4BCFEM1_T64_144	WT	4week	mTEC	0
W4BCFEM1	W4BCFEM1_T64_145	WT	4week	postnatal_progenitor	1.72934
W4BCFEM1	W4BCFEM1_T64_146	WT	4week	mTEC	0
W4BCFEM1	W4BCFEM1_T64_148	WT	4week	postnatal_progenitor	0
W4BCFEM1	W4BCFEM1_T64_151	WT	4week	postnatal_progenitor	0
W4BCFEM1	W4BCFEM1_T64_152	WT	4week	postnatal_progenitor	0
W4BCFEM1	W4BCFEM1_T64_157	WT	4week	postnatal_progenitor	0
W4BCFEM1	W4BCFEM1_T64_158	WT	4week	mTEC	0
W4BCFEM1	W4BCFEM1_T64_159	WT	4week	mTEC	3.21292
W4BCFEM1	W4BCFEM1_T64_160	WT	4week	postnatal_progenitor	0
W4BCFEM1	W4BCFEM1_T64_165	WT	4week	mTEC	0
W4BCFEM1	W4BCFEM1_T64_167	WT	4week	mTEC	0
W4BCFEM1	W4BCFEM1_T64_169	WT	4week	postnatal_progenitor	0
W4BCFEM1	W4BCFEM1_T64_170	WT	4week	mTEC	2.14924
W4BCFEM1	W4BCFEM1_T64_175	WT	4week	early_progenitor	0
W4BCFEM1	W4BCFEM1_T64_177	WT	4week	postnatal_progenitor	2.45174
W4BCFEM1	W4BCFEM1_T64_178	WT	4week	postnatal_progenitor	0
W4BCFEM1	W4BCFEM1_T64_179	WT	4week	mTEC	2.68607
W4BCFEM1	W4BCFEM1_T64_180	WT	4week	postnatal_progenitor	0
W4BCFEM1	W4BCFEM1_T64_182	WT	4week	postnatal_progenitor	2.19385
W4BCFEM1	W4BCFEM1_T64_183	WT	4week	mTEC	1.19727
W4BCFEM1	W4BCFEM1_T64_185	WT	4week	postnatal_progenitor	0
W4BCFEM1	W4BCFEM1_T64_186	WT	4week	postnatal_progenitor	1.1807
W4BCFEM1	W4BCFEM1_T64_188	WT	4week	postnatal_progenitor	2.5121
W4BCFEM1	W4BCFEM1_T64_189	WT	4week	postnatal_progenitor	0
W4BCFEM1	W4BCFEM1_T64_191	WT	4week	mTEC	0
W4BCFEM1	W4BCFEM1_T64_192	WT	4week	postnatal_progenitor	0.893613
W4BCFEM1	W4BCFEM1_T65_1	WT	4week	cTEC	3.03301
W4BCFEM1	W4BCFEM1_T65_2	WT	4week	postnatal_progenitor	0
W4BCFEM1	W4BCFEM1_T65_4	WT	4week	cTEC	1.70032
W4BCFEM1	W4BCFEM1_T65_7	WT	4week	cTEC	2.4401
W4BCFEM1	W4BCFEM1_T65_8	WT	4week	postnatal_progenitor	1.52545
W4BCFEM1	W4BCFEM1_T65_9	WT	4week	postnatal_progenitor	0
W4BCFEM1	W4BCFEM1_T65_13	WT	4week	cTEC	3.00468
W4BCFEM1	W4BCFEM1_T65_22	WT	4week	postnatal_progenitor	1.17699
W4BCFEM1	W4BCFEM1_T65_28	WT	4week	cTEC	2.97422
W4BCFEM1	W4BCFEM1_T65_31	WT	4week	cTEC	2.84977
W4BCFEM1	W4BCFEM1_T65_36	WT	4week	cTEC	2.79155
W4BCFEM1	W4BCFEM1_T65_38	WT	4week	early_progenitor	1.44504
W4BCFEM1	W4BCFEM1_T65_40	WT	4week	cTEC	3.2254
W4BCFEM1	W4BCFEM1_T65_43	WT	4week	postnatal_progenitor	0
W4BCFEM1	W4BCFEM1_T65_45	WT	4week	cTEC	0.839389
W4BCFEM1	W4BCFEM1_T65_47	WT	4week	cTEC	2.58911
W4BCFEM1	W4BCFEM1_T65_53	WT	4week	cTEC	2.6719
W4BCFEM1	W4BCFEM1_T65_54	WT	4week	postnatal_progenitor	0.818862
W4BCFEM1	W4BCFEM1_T65_56	WT	4week	cTEC	3.22976
W4BCFEM1	W4BCFEM1_T65_57	WT	4week	cTEC	3.0127
W4BCFEM1	W4BCFEM1_T65_59	WT	4week	cTEC	2.01689
W4BCFEM1	W4BCFEM1_T65_60	WT	4week	early_progenitor	4.18195
W4BCFEM1	W4BCFEM1_T65_62	WT	4week	cTEC	3.44741
W4BCFEM1	W4BCFEM1_T65_70	WT	4week	cTEC	2.10269
W4BCFEM1	W4BCFEM1_T65_71	WT	4week	cTEC	2.07616
W4BCFEM1	W4BCFEM1_T65_72	WT	4week	cTEC	0
W4BCFEM1	W4BCFEM1_T65_84	WT	4week	postnatal_progenitor	1.63922
W4BCFEM1	W4BCFEM1_T65_85	WT	4week	cTEC	3.07532
W4BCFEM1	W4BCFEM1_T65_89	WT	4week	cTEC	2.65883
W4BCFEM1	W4BCFEM1_T65_92	WT	4week	postnatal_progenitor	1.36128
W4BCFEM1	W4BCFEM1_T65_94	WT	4week	postnatal_progenitor	2.27552
W4BCFEM1	W4BCFEM1_T66_99	WT	4week	cTEC	2.0731
W4BCFEM1	W4BCFEM1_T66_100	WT	4week	cTEC	2.91364
W4BCFEM1	W4BCFEM1_T66_101	WT	4week	postnatal_progenitor	1.9164
W4BCFEM1	W4BCFEM1_T66_104	WT	4week	cTEC	2.22948
W4BCFEM1	W4BCFEM1_T66_105	WT	4week	early_progenitor	2.20352
W4BCFEM1	W4BCFEM1_T66_106	WT	4week	cTEC	1.69232
W4BCFEM1	W4BCFEM1_T66_107	WT	4week	cTEC	2.72469
W4BCFEM1	W4BCFEM1_T66_108	WT	4week	cTEC	2.28406
W4BCFEM1	W4BCFEM1_T66_109	WT	4week	cTEC	1.31416
W4BCFEM1	W4BCFEM1_T66_116	WT	4week	postnatal_progenitor	0.916252
W4BCFEM1	W4BCFEM1_T66_119	WT	4week	early_progenitor	0
W4BCFEM1	W4BCFEM1_T66_122	WT	4week	postnatal_progenitor	2.24424
W4BCFEM1	W4BCFEM1_T66_125	WT	4week	cTEC	3.07513
W4BCFEM1	W4BCFEM1_T66_127	WT	4week	cTEC	2.44734
W4BCFEM1	W4BCFEM1_T66_132	WT	4week	cTEC	2.05315
W4BCFEM1	W4BCFEM1_T66_133	WT	4week	cTEC	0
W4BCFEM1	W4BCFEM1_T66_135	WT	4week	cTEC	2.18622
W4BCFEM1	W4BCFEM1_T66_139	WT	4week	cTEC	2.08274
W4BCFEM1	W4BCFEM1_T66_141	WT	4week	cTEC	2.605
W4BCFEM1	W4BCFEM1_T66_143	WT	4week	cTEC	2.13233
W4BCFEM1	W4BCFEM1_T66_145	WT	4week	postnatal_progenitor	1.56868
W4BCFEM1	W4BCFEM1_T66_146	WT	4week	cTEC	3.02751
W4BCFEM1	W4BCFEM1_T66_150	WT	4week	postnatal_progenitor	0
W4BCFEM1	W4BCFEM1_T66_154	WT	4week	cTEC	3.32854
W4BCFEM1	W4BCFEM1_T66_155	WT	4week	cTEC	2.82526
W4BCFEM1	W4BCFEM1_T66_159	WT	4week	postnatal_progenitor	0
W4BCFEM1	W4BCFEM1_T66_164	WT	4week	postnatal_progenitor	0
W4BCFEM1	W4BCFEM1_T66_165	WT	4week	cTEC	3.0519
W4BCFEM1	W4BCFEM1_T66_170	WT	4week	cTEC	2.47826
W4BCFEM1	W4BCFEM1_T66_171	WT	4week	cTEC	2.50562
W4BCFEM1	W4BCFEM1_T66_172	WT	4week	cTEC	0.585638
W4BCFEM1	W4BCFEM1_T66_177	WT	4week	cTEC	2.81216
W4BCFEM1	W4BCFEM1_T66_178	WT	4week	cTEC	2.66798
W4BCFEM1	W4BCFEM1_T66_180	WT	4week	cTEC	1.714
W4BCFEM1	W4BCFEM1_T66_182	WT	4week	postnatal_progenitor	1.92584
W4BCFEM1	W4BCFEM1_T66_183	WT	4week	cTEC	2.73055
W4BCFEM1	W4BCFEM1_T66_184	WT	4week	cTEC	0.979741
W4BCFEM1	W4BCFEM1_T66_185	WT	4week	cTEC	2.74521
W4BCFEM1	W4BCFEM1_T66_186	WT	4week	cTEC	2.82816
W4BCFEM1	W4BCFEM1_T66_189	WT	4week	postnatal_progenitor	0
W4BCFEM1	W4BCFEM1_T66_190	WT	4week	cTEC	2.10067
W4BCFEM1	W4BCFEM1_T66_191	WT	4week	cTEC	1.80718
W4BCFEM1	W4BCFEM1_T67_3	WT	4week	postnatal_progenitor	2.12938
W4BCFEM1	W4BCFEM1_T67_5	WT	4week	cTEC	2.3155
W4BCFEM1	W4BCFEM1_T67_8	WT	4week	cTEC	1.51538
W4BCFEM1	W4BCFEM1_T67_9	WT	4week	cTEC	2.18034
W4BCFEM1	W4BCFEM1_T67_13	WT	4week	cTEC	2.65727
W4BCFEM1	W4BCFEM1_T67_20	WT	4week	postnatal_progenitor	1.32385
W4BCFEM1	W4BCFEM1_T67_21	WT	4week	postnatal_progenitor	2.57266
W4BCFEM1	W4BCFEM1_T67_23	WT	4week	cTEC	1.37276
W4BCFEM1	W4BCFEM1_T67_26	WT	4week	postnatal_progenitor	2.10447
W4BCFEM1	W4BCFEM1_T67_27	WT	4week	cTEC	2.5226
W4BCFEM1	W4BCFEM1_T67_29	WT	4week	cTEC	0
W4BCFEM1	W4BCFEM1_T67_30	WT	4week	cTEC	2.37194
W4BCFEM1	W4BCFEM1_T67_31	WT	4week	early_progenitor	2.09982
W4BCFEM1	W4BCFEM1_T67_35	WT	4week	cTEC	2.91005
W4BCFEM1	W4BCFEM1_T67_36	WT	4week	cTEC	2.94135
W4BCFEM1	W4BCFEM1_T67_40	WT	4week	cTEC	1.39374
W4BCFEM1	W4BCFEM1_T67_41	WT	4week	cTEC	0
W4BCFEM1	W4BCFEM1_T67_46	WT	4week	cTEC	1.77412
W4BCFEM1	W4BCFEM1_T67_47	WT	4week	cTEC	2.00167
W4BCFEM1	W4BCFEM1_T67_48	WT	4week	cTEC	2.57528
W4BCFEM1	W4BCFEM1_T67_52	WT	4week	cTEC	2.08303
W4BCFEM1	W4BCFEM1_T67_55	WT	4week	cTEC	1.96414
W4BCFEM1	W4BCFEM1_T67_57	WT	4week	cTEC	2.84633
W4BCFEM1	W4BCFEM1_T67_59	WT	4week	cTEC	3.07818
W4BCFEM1	W4BCFEM1_T67_60	WT	4week	cTEC	1.61524
W4BCFEM1	W4BCFEM1_T67_62	WT	4week	cTEC	2.89961
W4BCFEM1	W4BCFEM1_T67_63	WT	4week	cTEC	3.03732
W4BCFEM1	W4BCFEM1_T67_64	WT	4week	cTEC	0.885797
W4BCFEM1	W4BCFEM1_T67_67	WT	4week	cTEC	2.49031
W4BCFEM1	W4BCFEM1_T67_70	WT	4week	cTEC	1.45777
W4BCFEM1	W4BCFEM1_T67_71	WT	4week	cTEC	1.40143
W4BCFEM1	W4BCFEM1_T67_75	WT	4week	cTEC	1.43206
W4BCFEM1	W4BCFEM1_T67_77	WT	4week	cTEC	2.58771
W4BCFEM1	W4BCFEM1_T67_78	WT	4week	postnatal_progenitor	2.34205
W4BCFEM1	W4BCFEM1_T67_80	WT	4week	cTEC	2.04295
W4BCFEM1	W4BCFEM1_T67_83	WT	4week	cTEC	2.68919
W4BCFEM1	W4BCFEM1_T67_84	WT	4week	mTEC	0
W4BCFEM1	W4BCFEM1_T67_85	WT	4week	cTEC	2.09195
W4BCFEM1	W4BCFEM1_T67_87	WT	4week	cTEC	2.23268
W4BCFEM1	W4BCFEM1_T67_88	WT	4week	cTEC	3.17762
W4BCFEM1	W4BCFEM1_T67_94	WT	4week	postnatal_progenitor	0
W4BCFEM1	W4BCFEM1_T68_97	WT	4week	cTEC	3.23537
W4BCFEM1	W4BCFEM1_T68_98	WT	4week	cTEC	3.20261
W4BCFEM1	W4BCFEM1_T68_99	WT	4week	cTEC	1.95828
W4BCFEM1	W4BCFEM1_T68_102	WT	4week	postnatal_progenitor	2.24797
W4BCFEM1	W4BCFEM1_T68_111	WT	4week	cTEC	2.40082
W4BCFEM1	W4BCFEM1_T68_115	WT	4week	cTEC	2.39069
W4BCFEM1	W4BCFEM1_T68_117	WT	4week	cTEC	2.21291
W4BCFEM1	W4BCFEM1_T68_119	WT	4week	cTEC	1.64666
W4BCFEM1	W4BCFEM1_T68_123	WT	4week	early_progenitor	0
W4BCFEM1	W4BCFEM1_T68_125	WT	4week	cTEC	2.89261
W4BCFEM1	W4BCFEM1_T68_127	WT	4week	postnatal_progenitor	2.09762
W4BCFEM1	W4BCFEM1_T68_128	WT	4week	cTEC	2.40989
W4BCFEM1	W4BCFEM1_T68_130	WT	4week	cTEC	2.17792
W4BCFEM1	W4BCFEM1_T68_131	WT	4week	cTEC	2.75832
W4BCFEM1	W4BCFEM1_T68_135	WT	4week	cTEC	0
W4BCFEM1	W4BCFEM1_T68_136	WT	4week	cTEC	1.85506
W4BCFEM1	W4BCFEM1_T68_137	WT	4week	cTEC	2.2658
W4BCFEM1	W4BCFEM1_T68_138	WT	4week	postnatal_progenitor	1.86205
W4BCFEM1	W4BCFEM1_T68_139	WT	4week	cTEC	1.10857
W4BCFEM1	W4BCFEM1_T68_140	WT	4week	postnatal_progenitor	2.99419
W4BCFEM1	W4BCFEM1_T68_141	WT	4week	cTEC	1.44778
W4BCFEM1	W4BCFEM1_T68_142	WT	4week	cTEC	2.65603
W4BCFEM1	W4BCFEM1_T68_143	WT	4week	cTEC	1.41108
W4BCFEM1	W4BCFEM1_T68_144	WT	4week	cTEC	1.39765
W4BCFEM1	W4BCFEM1_T68_146	WT	4week	cTEC	2.77782
W4BCFEM1	W4BCFEM1_T68_147	WT	4week	postnatal_progenitor	0
W4BCFEM1	W4BCFEM1_T68_148	WT	4week	cTEC	3.07583
W4BCFEM1	W4BCFEM1_T68_150	WT	4week	cTEC	2.96783
W4BCFEM1	W4BCFEM1_T68_151	WT	4week	postnatal_progenitor	1.27292
W4BCFEM1	W4BCFEM1_T68_152	WT	4week	cTEC	2.73733
W4BCFEM1	W4BCFEM1_T68_153	WT	4week	cTEC	2.31634
W4BCFEM1	W4BCFEM1_T68_154	WT	4week	cTEC	2.82558
W4BCFEM1	W4BCFEM1_T68_155	WT	4week	cTEC	2.39695
W4BCFEM1	W4BCFEM1_T68_157	WT	4week	postnatal_progenitor	3.0153
W4BCFEM1	W4BCFEM1_T68_159	WT	4week	cTEC	3.24511
W4BCFEM1	W4BCFEM1_T68_174	WT	4week	early_progenitor	2.53964
W4BCFEM1	W4BCFEM1_T68_178	WT	4week	cTEC	1.71191
W4BCFEM1	W4BCFEM1_T68_179	WT	4week	cTEC	3.0961
W4BCFEM1	W4BCFEM1_T68_181	WT	4week	cTEC	2.66305
W4BCFEM1	W4BCFEM1_T68_183	WT	4week	cTEC	0
W4BCFEM1	W4BCFEM1_T68_184	WT	4week	cTEC	0.491228
W4BCFEM1	W4BCFEM1_T68_186	WT	4week	cTEC	1.10935
W4BCFEM1	W4BCFEM1_T68_188	WT	4week	cTEC	0
W4BCFEM1	W4BCFEM1_T68_189	WT	4week	cTEC	3.18062
W4BCFEM1	W4BCFEM1_T140_40_2	WT	4week	unassigned	1.07712
W4BCFEM1	W4BCFEM1_T140_40_3	WT	4week	mTEC	4.03528
W4BCFEM1	W4BCFEM1_T140_40_4	WT	4week	early_progenitor	0
W4BCFEM1	W4BCFEM1_T140_40_5	WT	4week	unassigned	1.63188
W4BCFEM1	W4BCFEM1_T140_40_9	WT	4week	postnatal_progenitor	1.80469
W4BCFEM1	W4BCFEM1_T140_40_10	WT	4week	unassigned	0.79381
W4BCFEM1	W4BCFEM1_T140_40_11	WT	4week	mTEC	0
W4BCFEM1	W4BCFEM1_T140_40_14	WT	4week	mTEC	0
W4BCFEM1	W4BCFEM1_T140_40_15	WT	4week	early_progenitor	0
W4BCFEM1	W4BCFEM1_T140_40_16	WT	4week	mTEC	0
W4BCFEM1	W4BCFEM1_T140_40_17	WT	4week	mTEC	1.38098
W4BCFEM1	W4BCFEM1_T140_40_18	WT	4week	unassigned	2.54236
W4BCFEM1	W4BCFEM1_T140_40_19	WT	4week	mTEC	4.43086
W4BCFEM1	W4BCFEM1_T140_40_20	WT	4week	postnatal_progenitor	0
W4BCFEM1	W4BCFEM1_T140_40_21	WT	4week	postnatal_progenitor	1.2082
W4BCFEM1	W4BCFEM1_T140_40_22	WT	4week	postnatal_progenitor	0
W4BCFEM1	W4BCFEM1_T140_40_23	WT	4week	postnatal_progenitor	0
W4BCFEM1	W4BCFEM1_T140_40_24	WT	4week	mTEC	0
W4BCFEM1	W4BCFEM1_T140_40_25	WT	4week	mTEC	0
W4BCFEM1	W4BCFEM1_T140_40_26	WT	4week	postnatal_progenitor	0
W4BCFEM1	W4BCFEM1_T140_40_27	WT	4week	mTEC	0
W4BCFEM1	W4BCFEM1_T140_40_32	WT	4week	postnatal_progenitor	0
W4BCFEM1	W4BCFEM1_T140_40_33	WT	4week	unassigned	0
W4BCFEM1	W4BCFEM1_T140_40_34	WT	4week	postnatal_progenitor	2.06145
W4BCFEM1	W4BCFEM1_T140_40_35	WT	4week	unassigned	0.854916
W4BCFEM1	W4BCFEM1_T140_40_36	WT	4week	postnatal_progenitor	0
W4BCFEM1	W4BCFEM1_T140_40_37	WT	4week	mTEC	0
W4BCFEM1	W4BCFEM1_T140_40_39	WT	4week	mTEC	0
W4BCFEM1	W4BCFEM1_T140_40_42	WT	4week	early_progenitor	2.21921
W4BCFEM1	W4BCFEM1_T140_40_45	WT	4week	postnatal_progenitor	0
W4BCFEM1	W4BCFEM1_T140_40_46	WT	4week	postnatal_progenitor	0
W4BCFEM1	W4BCFEM1_T140_40_49	WT	4week	postnatal_progenitor	0
W4BCFEM1	W4BCFEM1_T140_40_50	WT	4week	postnatal_progenitor	0
W4BCFEM1	W4BCFEM1_T140_40_51	WT	4week	mTEC	1.84647
W4BCFEM1	W4BCFEM1_T140_40_52	WT	4week	postnatal_progenitor	0
W4BCFEM1	W4BCFEM1_T140_40_53	WT	4week	postnatal_progenitor	0
W4BCFEM1	W4BCFEM1_T140_40_55	WT	4week	early_progenitor	0
W4BCFEM1	W4BCFEM1_T140_40_59	WT	4week	postnatal_progenitor	1.08296
W4BCFEM1	W4BCFEM1_T140_40_60	WT	4week	mTEC	1.70637
W4BCFEM1	W4BCFEM1_T140_40_61	WT	4week	postnatal_progenitor	1.33418
W4BCFEM1	W4BCFEM1_T140_40_62	WT	4week	postnatal_progenitor	0
W4BCFEM1	W4BCFEM1_T140_40_64	WT	4week	mTEC	2.25024
W4BCFEM1	W4BCFEM1_T140_40_65	WT	4week	postnatal_progenitor	2.09892
W4BCFEM1	W4BCFEM1_T140_40_68	WT	4week	mTEC	2.03958
W4BCFEM1	W4BCFEM1_T140_40_69	WT	4week	mTEC	2.66534
W4BCFEM1	W4BCFEM1_T140_40_71	WT	4week	postnatal_progenitor	0
W4BCFEM1	W4BCFEM1_T140_40_72	WT	4week	postnatal_progenitor	1.1858
W4BCFEM1	W4BCFEM1_T140_40_73	WT	4week	mTEC	0
W4BCFEM1	W4BCFEM1_T140_40_74	WT	4week	mTEC	0.949782
W4BCFEM1	W4BCFEM1_T140_40_75	WT	4week	postnatal_progenitor	0
W4BCFEM1	W4BCFEM1_T140_40_76	WT	4week	postnatal_progenitor	0
W4BCFEM1	W4BCFEM1_T140_40_79	WT	4week	postnatal_progenitor	1.59191
W4BCFEM1	W4BCFEM1_T140_40_82	WT	4week	postnatal_progenitor	1.73512
W4BCFEM1	W4BCFEM1_T140_40_84	WT	4week	unassigned	0
W4BCFEM1	W4BCFEM1_T140_40_85	WT	4week	early_progenitor	1.65815
W4BCFEM1	W4BCFEM1_T140_40_88	WT	4week	unassigned	0
W4BCFEM1	W4BCFEM1_T140_40_89	WT	4week	postnatal_progenitor	2.573
W4BCFEM1	W4BCFEM1_T140_40_90	WT	4week	mTEC	1.41644
W4BCFEM1	W4BCFEM1_T140_40_92	WT	4week	postnatal_progenitor	1.50666
W4BCFEM1	W4BCFEM1_T141_39_97	WT	4week	mTEC	2.28095
W4BCFEM1	W4BCFEM1_T141_39_99	WT	4week	mTEC	0
W4BCFEM1	W4BCFEM1_T141_39_100	WT	4week	mTEC	0
W4BCFEM1	W4BCFEM1_T141_39_105	WT	4week	postnatal_progenitor	0
W4BCFEM1	W4BCFEM1_T141_39_107	WT	4week	mTEC	0
W4BCFEM1	W4BCFEM1_T141_39_109	WT	4week	early_progenitor	2.42415
W4BCFEM1	W4BCFEM1_T141_39_111	WT	4week	mTEC	1.18262
W4BCFEM1	W4BCFEM1_T141_39_114	WT	4week	postnatal_progenitor	0
W4BCFEM1	W4BCFEM1_T141_39_115	WT	4week	mTEC	1.08715
W4BCFEM1	W4BCFEM1_T141_39_116	WT	4week	mTEC	0
W4BCFEM1	W4BCFEM1_T141_39_117	WT	4week	mTEC	0
W4BCFEM1	W4BCFEM1_T141_39_118	WT	4week	early_progenitor	1.21873
W4BCFEM1	W4BCFEM1_T141_39_120	WT	4week	mTEC	2.21568
W4BCFEM1	W4BCFEM1_T141_39_126	WT	4week	early_progenitor	2.22312
W4BCFEM1	W4BCFEM1_T141_39_127	WT	4week	postnatal_progenitor	0
W4BCFEM1	W4BCFEM1_T141_39_128	WT	4week	mTEC	0
W4BCFEM1	W4BCFEM1_T141_39_129	WT	4week	postnatal_progenitor	0
W4BCFEM1	W4BCFEM1_T141_39_133	WT	4week	postnatal_progenitor	2.47292
W4BCFEM1	W4BCFEM1_T141_39_135	WT	4week	mTEC	2.43555
W4BCFEM1	W4BCFEM1_T141_39_136	WT	4week	unassigned	1.29427
W4BCFEM1	W4BCFEM1_T141_39_137	WT	4week	postnatal_progenitor	0
W4BCFEM1	W4BCFEM1_T141_39_138	WT	4week	postnatal_progenitor	0
W4BCFEM1	W4BCFEM1_T141_39_142	WT	4week	early_progenitor	0
W4BCFEM1	W4BCFEM1_T141_39_144	WT	4week	cTEC	1.91532
W4BCFEM1	W4BCFEM1_T141_39_145	WT	4week	mTEC	1.86295
W4BCFEM1	W4BCFEM1_T141_39_146	WT	4week	mTEC	1.8997
W4BCFEM1	W4BCFEM1_T141_39_149	WT	4week	postnatal_progenitor	0
W4BCFEM1	W4BCFEM1_T141_39_154	WT	4week	early_progenitor	2.03037
W4BCFEM1	W4BCFEM1_T141_39_155	WT	4week	mTEC	1.58795
W4BCFEM1	W4BCFEM1_T141_39_156	WT	4week	postnatal_progenitor	0
W4BCFEM1	W4BCFEM1_T141_39_157	WT	4week	postnatal_progenitor	2.05537
W4BCFEM1	W4BCFEM1_T141_39_158	WT	4week	mTEC	0
W4BCFEM1	W4BCFEM1_T141_39_162	WT	4week	postnatal_progenitor	1.42191
W4BCFEM1	W4BCFEM1_T141_39_163	WT	4week	mTEC	2.87268
W4BCFEM1	W4BCFEM1_T141_39_164	WT	4week	mTEC	0
W4BCFEM1	W4BCFEM1_T141_39_165	WT	4week	postnatal_progenitor	0
W4BCFEM1	W4BCFEM1_T141_39_167	WT	4week	mTEC	0
W4BCFEM1	W4BCFEM1_T141_39_170	WT	4week	mTEC	0
W4BCFEM1	W4BCFEM1_T141_39_172	WT	4week	mTEC	1.86389
W4BCFEM1	W4BCFEM1_T141_39_173	WT	4week	postnatal_progenitor	0
W4BCFEM1	W4BCFEM1_T141_39_175	WT	4week	postnatal_progenitor	1.37362
W4BCFEM1	W4BCFEM1_T141_39_176	WT	4week	postnatal_progenitor	0
W4BCFEM1	W4BCFEM1_T141_39_179	WT	4week	postnatal_progenitor	0
W4BCFEM1	W4BCFEM1_T141_39_183	WT	4week	mTEC	2.58043
W4BCFEM1	W4BCFEM1_T141_39_184	WT	4week	mTEC	1.17236
W4BCFEM1	W4BCFEM1_T141_39_187	WT	4week	mTEC	2.1168
W4BCFEM1	W4BCFEM1_T141_39_188	WT	4week	mTEC	2.486
W4BCFEM1	W4BCFEM1_T141_39_189	WT	4week	postnatal_progenitor	2.18499
W4BCFEM1	W4BCFEM1_T141_39_192	WT	4week	postnatal_progenitor	2.50668
W4BCFEM1	W4BCFEM1_T142_38_1	WT	4week	postnatal_progenitor	0
W4BCFEM1	W4BCFEM1_T142_38_3	WT	4week	postnatal_progenitor	0
W4BCFEM1	W4BCFEM1_T142_38_5	WT	4week	mTEC	1.88088
W4BCFEM1	W4BCFEM1_T142_38_9	WT	4week	cTEC	3.37407
W4BCFEM1	W4BCFEM1_T142_38_16	WT	4week	mTEC	0
W4BCFEM1	W4BCFEM1_T142_38_17	WT	4week	mTEC	0
W4BCFEM1	W4BCFEM1_T142_38_18	WT	4week	postnatal_progenitor	0
W4BCFEM1	W4BCFEM1_T142_38_21	WT	4week	mTEC	1.95796
W4BCFEM1	W4BCFEM1_T142_38_24	WT	4week	early_progenitor	0
W4BCFEM1	W4BCFEM1_T142_38_25	WT	4week	postnatal_progenitor	0
W4BCFEM1	W4BCFEM1_T142_38_28	WT	4week	mTEC	0
W4BCFEM1	W4BCFEM1_T142_38_29	WT	4week	mTEC	0
W4BCFEM1	W4BCFEM1_T142_38_30	WT	4week	postnatal_progenitor	0
W4BCFEM1	W4BCFEM1_T142_38_32	WT	4week	mTEC	0.866534
W4BCFEM1	W4BCFEM1_T142_38_35	WT	4week	mTEC	0
W4BCFEM1	W4BCFEM1_T142_38_36	WT	4week	mTEC	0
W4BCFEM1	W4BCFEM1_T142_38_40	WT	4week	postnatal_progenitor	1.71049
W4BCFEM1	W4BCFEM1_T142_38_42	WT	4week	mTEC	2.46802
W4BCFEM1	W4BCFEM1_T142_38_44	WT	4week	postnatal_progenitor	0
W4BCFEM1	W4BCFEM1_T142_38_48	WT	4week	postnatal_progenitor	2.31737
W4BCFEM1	W4BCFEM1_T142_38_50	WT	4week	unassigned	0.96342
W4BCFEM1	W4BCFEM1_T142_38_51	WT	4week	postnatal_progenitor	0
W4BCFEM1	W4BCFEM1_T142_38_53	WT	4week	postnatal_progenitor	1.74557
W4BCFEM1	W4BCFEM1_T142_38_55	WT	4week	postnatal_progenitor	0
W4BCFEM1	W4BCFEM1_T142_38_56	WT	4week	postnatal_progenitor	0
W4BCFEM1	W4BCFEM1_T142_38_57	WT	4week	unassigned	0
W4BCFEM1	W4BCFEM1_T142_38_60	WT	4week	unassigned	1.5322
W4BCFEM1	W4BCFEM1_T142_38_62	WT	4week	mTEC	2.18647
W4BCFEM1	W4BCFEM1_T142_38_64	WT	4week	mTEC	1.97498
W4BCFEM1	W4BCFEM1_T142_38_66	WT	4week	postnatal_progenitor	0
W4BCFEM1	W4BCFEM1_T142_38_68	WT	4week	mTEC	0
W4BCFEM1	W4BCFEM1_T142_38_69	WT	4week	mTEC	0
W4BCFEM1	W4BCFEM1_T142_38_71	WT	4week	mTEC	0
W4BCFEM1	W4BCFEM1_T142_38_72	WT	4week	mTEC	3.05869
W4BCFEM1	W4BCFEM1_T142_38_73	WT	4week	mTEC	2.64292
W4BCFEM1	W4BCFEM1_T142_38_76	WT	4week	unassigned	0
W4BCFEM1	W4BCFEM1_T142_38_77	WT	4week	mTEC	0
W4BCFEM1	W4BCFEM1_T142_38_78	WT	4week	postnatal_progenitor	0
W4BCFEM1	W4BCFEM1_T142_38_79	WT	4week	mTEC	1.02711
W4BCFEM1	W4BCFEM1_T142_38_81	WT	4week	postnatal_progenitor	0
W4BCFEM1	W4BCFEM1_T142_38_85	WT	4week	mTEC	1.81819
W4BCFEM1	W4BCFEM1_T142_38_89	WT	4week	postnatal_progenitor	1.37423
W4BCFEM1	W4BCFEM1_T142_38_90	WT	4week	mTEC	2.17762
W4BCFEM1	W4BCFEM1_T142_38_91	WT	4week	mTEC	1.78016
W4BCFEM1	W4BCFEM1_T142_38_93	WT	4week	mTEC	0
W4BCFEM1	W4BCFEM1_T142_38_94	WT	4week	unassigned	0
W4BCFEM1	W4BCFEM1_T142_38_95	WT	4week	mTEC	2.36549
W4BCFEM1	W4BCFEM1_T143_37_97	WT	4week	mTEC	0
W4BCFEM1	W4BCFEM1_T143_37_104	WT	4week	unassigned	1.7769
W4BCFEM1	W4BCFEM1_T143_37_107	WT	4week	mTEC	0
W4BCFEM1	W4BCFEM1_T143_37_109	WT	4week	mTEC	0
W4BCFEM1	W4BCFEM1_T143_37_111	WT	4week	mTEC	0
W4BCFEM1	W4BCFEM1_T143_37_112	WT	4week	unassigned	1.61445
W4BCFEM1	W4BCFEM1_T143_37_113	WT	4week	postnatal_progenitor	1.74295
W4BCFEM1	W4BCFEM1_T143_37_114	WT	4week	postnatal_progenitor	1.83646
W4BCFEM1	W4BCFEM1_T143_37_116	WT	4week	postnatal_progenitor	0
W4BCFEM1	W4BCFEM1_T143_37_118	WT	4week	mTEC	0
W4BCFEM1	W4BCFEM1_T143_37_122	WT	4week	mTEC	0
W4BCFEM1	W4BCFEM1_T143_37_123	WT	4week	mTEC	0
W4BCFEM1	W4BCFEM1_T143_37_124	WT	4week	mTEC	0
W4BCFEM1	W4BCFEM1_T143_37_126	WT	4week	mTEC	0
W4BCFEM1	W4BCFEM1_T143_37_128	WT	4week	postnatal_progenitor	1.24883
W4BCFEM1	W4BCFEM1_T143_37_134	WT	4week	mTEC	0
W4BCFEM1	W4BCFEM1_T143_37_136	WT	4week	postnatal_progenitor	1.40963
W4BCFEM1	W4BCFEM1_T143_37_137	WT	4week	mTEC	2.32381
W4BCFEM1	W4BCFEM1_T143_37_139	WT	4week	postnatal_progenitor	0
W4BCFEM1	W4BCFEM1_T143_37_143	WT	4week	mTEC	0
W4BCFEM1	W4BCFEM1_T143_37_144	WT	4week	unassigned	0
W4BCFEM1	W4BCFEM1_T143_37_147	WT	4week	postnatal_progenitor	0
W4BCFEM1	W4BCFEM1_T143_37_149	WT	4week	postnatal_progenitor	1.65775
W4BCFEM1	W4BCFEM1_T143_37_150	WT	4week	postnatal_progenitor	0
W4BCFEM1	W4BCFEM1_T143_37_154	WT	4week	postnatal_progenitor	0
W4BCFEM1	W4BCFEM1_T143_37_155	WT	4week	mTEC	0
W4BCFEM1	W4BCFEM1_T143_37_158	WT	4week	mTEC	3.70232
W4BCFEM1	W4BCFEM1_T143_37_160	WT	4week	postnatal_progenitor	0
W4BCFEM1	W4BCFEM1_T143_37_161	WT	4week	mTEC	0
W4BCFEM1	W4BCFEM1_T143_37_164	WT	4week	postnatal_progenitor	2.0932
W4BCFEM1	W4BCFEM1_T143_37_174	WT	4week	unassigned	1.32278
W4BCFEM1	W4BCFEM1_T143_37_176	WT	4week	postnatal_progenitor	0
W4BCFEM1	W4BCFEM1_T143_37_178	WT	4week	cTEC	3.34245
W4BCFEM1	W4BCFEM1_T143_37_179	WT	4week	mTEC	0
W4BCFEM1	W4BCFEM1_T143_37_183	WT	4week	mTEC	0
W4BCFEM1	W4BCFEM1_T143_37_186	WT	4week	mTEC	2.12847
W4BCFEM1	W4BCFEM1_T143_37_187	WT	4week	mTEC	0
W4BCFEM1	W4BCFEM1_T143_37_188	WT	4week	mTEC	1.26397
W4BCFEM1	W4BCFEM1_T143_37_190	WT	4week	mTEC	0
W4BCFEM1	W4BCFEM1_T143_37_191	WT	4week	mTEC	2.11594
W4BCFEM1	W4BCFEM1_T143_37_192	WT	4week	mTEC	1.19982
W4BCFEM1	W4BCFEM1_T152_36_1	WT	4week	postnatal_progenitor	0
W4BCFEM1	W4BCFEM1_T152_36_8	WT	4week	early_progenitor	3.24238
W4BCFEM1	W4BCFEM1_T152_36_10	WT	4week	mTEC	0
W4BCFEM1	W4BCFEM1_T152_36_11	WT	4week	mTEC	0
W4BCFEM1	W4BCFEM1_T152_36_13	WT	4week	postnatal_progenitor	2.56201
W4BCFEM1	W4BCFEM1_T152_36_16	WT	4week	postnatal_progenitor	2.98433
W4BCFEM1	W4BCFEM1_T152_36_25	WT	4week	mTEC	2.29805
W4BCFEM1	W4BCFEM1_T152_36_27	WT	4week	postnatal_progenitor	1.56029
W4BCFEM1	W4BCFEM1_T152_36_28	WT	4week	mTEC	0
W4BCFEM1	W4BCFEM1_T152_36_30	WT	4week	mTEC	3.26749
W4BCFEM1	W4BCFEM1_T152_36_32	WT	4week	mTEC	1.85135
W4BCFEM1	W4BCFEM1_T152_36_33	WT	4week	postnatal_progenitor	0
W4BCFEM1	W4BCFEM1_T152_36_34	WT	4week	postnatal_progenitor	1.41199
W4BCFEM1	W4BCFEM1_T152_36_36	WT	4week	unassigned	1.58809
W4BCFEM1	W4BCFEM1_T152_36_37	WT	4week	mTEC	0
W4BCFEM1	W4BCFEM1_T152_36_38	WT	4week	mTEC	1.9248
W4BCFEM1	W4BCFEM1_T152_36_40	WT	4week	mTEC	0
W4BCFEM1	W4BCFEM1_T152_36_42	WT	4week	unassigned	0
W4BCFEM1	W4BCFEM1_T152_36_44	WT	4week	mTEC	0
W4BCFEM1	W4BCFEM1_T152_36_46	WT	4week	postnatal_progenitor	0
W4BCFEM1	W4BCFEM1_T152_36_47	WT	4week	cTEC	3.62987
W4BCFEM1	W4BCFEM1_T152_36_49	WT	4week	mTEC	2.08935
W4BCFEM1	W4BCFEM1_T152_36_50	WT	4week	mTEC	1.77947
W4BCFEM1	W4BCFEM1_T152_36_51	WT	4week	mTEC	0
W4BCFEM1	W4BCFEM1_T152_36_53	WT	4week	postnatal_progenitor	0
W4BCFEM1	W4BCFEM1_T152_36_60	WT	4week	postnatal_progenitor	1.15884
W4BCFEM1	W4BCFEM1_T152_36_61	WT	4week	mTEC	1.87814
W4BCFEM1	W4BCFEM1_T152_36_62	WT	4week	early_progenitor	3.13762
W4BCFEM1	W4BCFEM1_T152_36_64	WT	4week	mTEC	0
W4BCFEM1	W4BCFEM1_T152_36_67	WT	4week	mTEC	1.37642
W4BCFEM1	W4BCFEM1_T152_36_69	WT	4week	mTEC	0
W4BCFEM1	W4BCFEM1_T152_36_74	WT	4week	mTEC	1.43101
W4BCFEM1	W4BCFEM1_T152_36_75	WT	4week	postnatal_progenitor	0
W4BCFEM1	W4BCFEM1_T152_36_80	WT	4week	mTEC	1.76438
W4BCFEM1	W4BCFEM1_T152_36_81	WT	4week	mTEC	3.96002
W4BCFEM1	W4BCFEM1_T152_36_83	WT	4week	cTEC	3.3692
W4BCFEM1	W4BCFEM1_T152_36_87	WT	4week	mTEC	1.67301
W4BCFEM1	W4BCFEM1_T152_36_90	WT	4week	mTEC	0
W4BCFEM1	W4BCFEM1_T152_36_91	WT	4week	postnatal_progenitor	1.97221
W4BCFEM1	W4BCFEM1_T152_36_92	WT	4week	mTEC	2.08057
W4BCFEM1	W4BCFEM1_T152_36_93	WT	4week	postnatal_progenitor	0
W4BCFEM1	W4BCFEM1_T152_36_96	WT	4week	cTEC	3.98108
W4BCFEM1	W4BCFEM1_T154_34_2	WT	4week	mTEC	0
W4BCFEM1	W4BCFEM1_T154_34_3	WT	4week	mTEC	2.11218
W4BCFEM1	W4BCFEM1_T154_34_4	WT	4week	unassigned	1.08419
W4BCFEM1	W4BCFEM1_T154_34_6	WT	4week	mTEC	0
W4BCFEM1	W4BCFEM1_T154_34_7	WT	4week	mTEC	2.29049
W4BCFEM1	W4BCFEM1_T154_34_8	WT	4week	cTEC	2.11499
W4BCFEM1	W4BCFEM1_T154_34_9	WT	4week	postnatal_progenitor	0
W4BCFEM1	W4BCFEM1_T154_34_10	WT	4week	mTEC	0.906918
W4BCFEM1	W4BCFEM1_T154_34_11	WT	4week	postnatal_progenitor	0.54003
W4BCFEM1	W4BCFEM1_T154_34_14	WT	4week	postnatal_progenitor	0
W4BCFEM1	W4BCFEM1_T154_34_16	WT	4week	mTEC	1.85307
W4BCFEM1	W4BCFEM1_T154_34_18	WT	4week	early_progenitor	0
W4BCFEM1	W4BCFEM1_T154_34_19	WT	4week	mTEC	0
W4BCFEM1	W4BCFEM1_T154_34_20	WT	4week	postnatal_progenitor	0
W4BCFEM1	W4BCFEM1_T154_34_21	WT	4week	early_progenitor	1.80862
W4BCFEM1	W4BCFEM1_T154_34_22	WT	4week	mTEC	0
W4BCFEM1	W4BCFEM1_T154_34_23	WT	4week	unassigned	1.03363
W4BCFEM1	W4BCFEM1_T154_34_24	WT	4week	postnatal_progenitor	2.10372
W4BCFEM1	W4BCFEM1_T154_34_28	WT	4week	mTEC	2.66774
W4BCFEM1	W4BCFEM1_T154_34_29	WT	4week	mTEC	0
W4BCFEM1	W4BCFEM1_T154_34_30	WT	4week	postnatal_progenitor	0.587451
W4BCFEM1	W4BCFEM1_T154_34_32	WT	4week	mTEC	0
W4BCFEM1	W4BCFEM1_T154_34_33	WT	4week	mTEC	0
W4BCFEM1	W4BCFEM1_T154_34_34	WT	4week	postnatal_progenitor	0.947379
W4BCFEM1	W4BCFEM1_T154_34_35	WT	4week	mTEC	0
W4BCFEM1	W4BCFEM1_T154_34_36	WT	4week	postnatal_progenitor	0
W4BCFEM1	W4BCFEM1_T154_34_37	WT	4week	mTEC	0.682388
W4BCFEM1	W4BCFEM1_T154_34_39	WT	4week	mTEC	0
W4BCFEM1	W4BCFEM1_T154_34_40	WT	4week	postnatal_progenitor	0.7873
W4BCFEM1	W4BCFEM1_T154_34_41	WT	4week	mTEC	0
W4BCFEM1	W4BCFEM1_T154_34_42	WT	4week	postnatal_progenitor	0
W4BCFEM1	W4BCFEM1_T154_34_43	WT	4week	postnatal_progenitor	0
W4BCFEM1	W4BCFEM1_T154_34_44	WT	4week	mTEC	2.52902
W4BCFEM1	W4BCFEM1_T154_34_45	WT	4week	mTEC	1.26229
W4BCFEM1	W4BCFEM1_T154_34_46	WT	4week	mTEC	2.4779
W4BCFEM1	W4BCFEM1_T154_34_48	WT	4week	postnatal_progenitor	0
W4BCFEM1	W4BCFEM1_T154_34_49	WT	4week	mTEC	1.94988
W4BCFEM1	W4BCFEM1_T154_34_51	WT	4week	mTEC	0.798451
W4BCFEM1	W4BCFEM1_T154_34_52	WT	4week	postnatal_progenitor	0.800784
W4BCFEM1	W4BCFEM1_T154_34_55	WT	4week	postnatal_progenitor	2.64396
W4BCFEM1	W4BCFEM1_T154_34_56	WT	4week	postnatal_progenitor	1.50003
W4BCFEM1	W4BCFEM1_T154_34_60	WT	4week	mTEC	0
W4BCFEM1	W4BCFEM1_T154_34_61	WT	4week	unassigned	1.26862
W4BCFEM1	W4BCFEM1_T154_34_62	WT	4week	postnatal_progenitor	1.21044
W4BCFEM1	W4BCFEM1_T154_34_63	WT	4week	mTEC	0
W4BCFEM1	W4BCFEM1_T154_34_64	WT	4week	mTEC	2.47287
W4BCFEM1	W4BCFEM1_T154_34_65	WT	4week	postnatal_progenitor	2.14409
W4BCFEM1	W4BCFEM1_T154_34_67	WT	4week	mTEC	0
W4BCFEM1	W4BCFEM1_T154_34_68	WT	4week	early_progenitor	0.88664
W4BCFEM1	W4BCFEM1_T154_34_69	WT	4week	mTEC	0
W4BCFEM1	W4BCFEM1_T154_34_70	WT	4week	mTEC	0
W4BCFEM1	W4BCFEM1_T154_34_72	WT	4week	postnatal_progenitor	1.77764
W4BCFEM1	W4BCFEM1_T154_34_73	WT	4week	mTEC	0.889231
W4BCFEM1	W4BCFEM1_T154_34_78	WT	4week	mTEC	0
W4BCFEM1	W4BCFEM1_T154_34_79	WT	4week	mTEC	0
W4BCFEM1	W4BCFEM1_T154_34_80	WT	4week	postnatal_progenitor	0
W4BCFEM1	W4BCFEM1_T154_34_81	WT	4week	mTEC	1.92921
W4BCFEM1	W4BCFEM1_T154_34_83	WT	4week	mTEC	1.83159
W4BCFEM1	W4BCFEM1_T154_34_84	WT	4week	mTEC	0
W4BCFEM1	W4BCFEM1_T154_34_85	WT	4week	mTEC	0
W4BCFEM1	W4BCFEM1_T154_34_86	WT	4week	cTEC	1.73851
W4BCFEM1	W4BCFEM1_T154_34_89	WT	4week	mTEC	2.2458
W4BCFEM1	W4BCFEM1_T154_34_90	WT	4week	cTEC	2.26779
W4BCFEM1	W4BCFEM1_T154_34_91	WT	4week	mTEC	0
W4BCFEM1	W4BCFEM1_T154_34_92	WT	4week	mTEC	0
W4BCFEM1	W4BCFEM1_T154_34_96	WT	4week	cTEC	1.35367
W4BCFEM1	W4BCFEM1_T156_32_1	WT	4week	cTEC	1.69243
W4BCFEM1	W4BCFEM1_T156_32_2	WT	4week	postnatal_progenitor	1.25369
W4BCFEM1	W4BCFEM1_T156_32_4	WT	4week	mTEC	0
W4BCFEM1	W4BCFEM1_T156_32_5	WT	4week	postnatal_progenitor	0
W4BCFEM1	W4BCFEM1_T156_32_6	WT	4week	mTEC	0
W4BCFEM1	W4BCFEM1_T156_32_7	WT	4week	early_progenitor	0
W4BCFEM1	W4BCFEM1_T156_32_8	WT	4week	mTEC	0
W4BCFEM1	W4BCFEM1_T156_32_11	WT	4week	mTEC	1.21084
W4BCFEM1	W4BCFEM1_T156_32_12	WT	4week	unassigned	0
W4BCFEM1	W4BCFEM1_T156_32_13	WT	4week	mTEC	0.594161
W4BCFEM1	W4BCFEM1_T156_32_14	WT	4week	postnatal_progenitor	0
W4BCFEM1	W4BCFEM1_T156_32_16	WT	4week	early_progenitor	0.929296
W4BCFEM1	W4BCFEM1_T156_32_17	WT	4week	mTEC	0.960385
W4BCFEM1	W4BCFEM1_T156_32_18	WT	4week	unassigned	0
W4BCFEM1	W4BCFEM1_T156_32_19	WT	4week	postnatal_progenitor	1.13978
W4BCFEM1	W4BCFEM1_T156_32_21	WT	4week	cTEC	2.85114
W4BCFEM1	W4BCFEM1_T156_32_22	WT	4week	mTEC	0
W4BCFEM1	W4BCFEM1_T156_32_23	WT	4week	mTEC	0
W4BCFEM1	W4BCFEM1_T156_32_24	WT	4week	postnatal_progenitor	0.976815
W4BCFEM1	W4BCFEM1_T156_32_25	WT	4week	postnatal_progenitor	0
W4BCFEM1	W4BCFEM1_T156_32_26	WT	4week	mTEC	0
W4BCFEM1	W4BCFEM1_T156_32_27	WT	4week	postnatal_progenitor	0
W4BCFEM1	W4BCFEM1_T156_32_28	WT	4week	postnatal_progenitor	0
W4BCFEM1	W4BCFEM1_T156_32_30	WT	4week	early_progenitor	2.14047
W4BCFEM1	W4BCFEM1_T156_32_31	WT	4week	mTEC	0.76064
W4BCFEM1	W4BCFEM1_T156_32_32	WT	4week	mTEC	0
W4BCFEM1	W4BCFEM1_T156_32_33	WT	4week	early_progenitor	0.963302
W4BCFEM1	W4BCFEM1_T156_32_34	WT	4week	mTEC	0
W4BCFEM1	W4BCFEM1_T156_32_35	WT	4week	postnatal_progenitor	1.92327
W4BCFEM1	W4BCFEM1_T156_32_36	WT	4week	mTEC	1.81552
W4BCFEM1	W4BCFEM1_T156_32_38	WT	4week	postnatal_progenitor	0
W4BCFEM1	W4BCFEM1_T156_32_40	WT	4week	postnatal_progenitor	0
W4BCFEM1	W4BCFEM1_T156_32_41	WT	4week	mTEC	0
W4BCFEM1	W4BCFEM1_T156_32_42	WT	4week	postnatal_progenitor	1.72519
W4BCFEM1	W4BCFEM1_T156_32_43	WT	4week	unassigned	0.654409
W4BCFEM1	W4BCFEM1_T156_32_44	WT	4week	mTEC	2.02996
W4BCFEM1	W4BCFEM1_T156_32_45	WT	4week	early_progenitor	0
W4BCFEM1	W4BCFEM1_T156_32_47	WT	4week	postnatal_progenitor	0
W4BCFEM1	W4BCFEM1_T156_32_48	WT	4week	unassigned	0.54182
W4BCFEM1	W4BCFEM1_T156_32_49	WT	4week	mTEC	3.20687
W4BCFEM1	W4BCFEM1_T156_32_50	WT	4week	postnatal_progenitor	1.11968
W4BCFEM1	W4BCFEM1_T156_32_51	WT	4week	postnatal_progenitor	0
W4BCFEM1	W4BCFEM1_T156_32_52	WT	4week	unassigned	0.670948
W4BCFEM1	W4BCFEM1_T156_32_53	WT	4week	postnatal_progenitor	1.20377
W4BCFEM1	W4BCFEM1_T156_32_55	WT	4week	postnatal_progenitor	0
W4BCFEM1	W4BCFEM1_T156_32_57	WT	4week	postnatal_progenitor	0
W4BCFEM1	W4BCFEM1_T156_32_59	WT	4week	postnatal_progenitor	0
W4BCFEM1	W4BCFEM1_T156_32_60	WT	4week	postnatal_progenitor	0
W4BCFEM1	W4BCFEM1_T156_32_61	WT	4week	mTEC	0.728096
W4BCFEM1	W4BCFEM1_T156_32_62	WT	4week	postnatal_progenitor	0.991099
W4BCFEM1	W4BCFEM1_T156_32_67	WT	4week	mTEC	1.6448
W4BCFEM1	W4BCFEM1_T156_32_68	WT	4week	postnatal_progenitor	0
W4BCFEM1	W4BCFEM1_T156_32_69	WT	4week	mTEC	2.1181
W4BCFEM1	W4BCFEM1_T156_32_70	WT	4week	postnatal_progenitor	0
W4BCFEM1	W4BCFEM1_T156_32_72	WT	4week	postnatal_progenitor	1.20107
W4BCFEM1	W4BCFEM1_T156_32_73	WT	4week	mTEC	1.54931
W4BCFEM1	W4BCFEM1_T156_32_75	WT	4week	mTEC	0
W4BCFEM1	W4BCFEM1_T156_32_76	WT	4week	mTEC	0
W4BCFEM1	W4BCFEM1_T156_32_77	WT	4week	unassigned	1.75165
W4BCFEM1	W4BCFEM1_T156_32_78	WT	4week	postnatal_progenitor	0
W4BCFEM1	W4BCFEM1_T156_32_79	WT	4week	unassigned	1.78918
W4BCFEM1	W4BCFEM1_T156_32_80	WT	4week	mTEC	0
W4BCFEM1	W4BCFEM1_T156_32_81	WT	4week	postnatal_progenitor	0.753811
W4BCFEM1	W4BCFEM1_T156_32_83	WT	4week	mTEC	2.49681
W4BCFEM1	W4BCFEM1_T156_32_84	WT	4week	unassigned	0
W4BCFEM1	W4BCFEM1_T156_32_85	WT	4week	postnatal_progenitor	0
W4BCFEM1	W4BCFEM1_T156_32_86	WT	4week	mTEC	2.06524
W4BCFEM1	W4BCFEM1_T156_32_87	WT	4week	mTEC	1.47288
W4BCFEM1	W4BCFEM1_T156_32_88	WT	4week	postnatal_progenitor	0
W4BCFEM1	W4BCFEM1_T156_32_89	WT	4week	postnatal_progenitor	0
W4BCFEM1	W4BCFEM1_T156_32_91	WT	4week	postnatal_progenitor	1.19243
W4BCFEM1	W4BCFEM1_T156_32_92	WT	4week	postnatal_progenitor	1.26837
W4BCFEM1	W4BCFEM1_T156_32_94	WT	4week	postnatal_progenitor	2.07768
W4BCFEM1	W4BCFEM1_T158_30_2	WT	4week	postnatal_progenitor	0.746535
W4BCFEM1	W4BCFEM1_T158_30_3	WT	4week	postnatal_progenitor	0
W4BCFEM1	W4BCFEM1_T158_30_4	WT	4week	postnatal_progenitor	0
W4BCFEM1	W4BCFEM1_T158_30_5	WT	4week	mTEC	0
W4BCFEM1	W4BCFEM1_T158_30_6	WT	4week	mTEC	0
W4BCFEM1	W4BCFEM1_T158_30_8	WT	4week	early_progenitor	0
W4BCFEM1	W4BCFEM1_T158_30_12	WT	4week	mTEC	0
W4BCFEM1	W4BCFEM1_T158_30_13	WT	4week	mTEC	0
W4BCFEM1	W4BCFEM1_T158_30_14	WT	4week	mTEC	0
W4BCFEM1	W4BCFEM1_T158_30_15	WT	4week	postnatal_progenitor	0
W4BCFEM1	W4BCFEM1_T158_30_16	WT	4week	postnatal_progenitor	0
W4BCFEM1	W4BCFEM1_T158_30_18	WT	4week	mTEC	0
W4BCFEM1	W4BCFEM1_T158_30_24	WT	4week	mTEC	1.00858
W4BCFEM1	W4BCFEM1_T158_30_26	WT	4week	mTEC	1.66746
W4BCFEM1	W4BCFEM1_T158_30_28	WT	4week	early_progenitor	1.89208
W4BCFEM1	W4BCFEM1_T158_30_32	WT	4week	postnatal_progenitor	0
W4BCFEM1	W4BCFEM1_T158_30_33	WT	4week	postnatal_progenitor	0
W4BCFEM1	W4BCFEM1_T158_30_34	WT	4week	mTEC	0
W4BCFEM1	W4BCFEM1_T158_30_36	WT	4week	postnatal_progenitor	1.45908
W4BCFEM1	W4BCFEM1_T158_30_37	WT	4week	postnatal_progenitor	0
W4BCFEM1	W4BCFEM1_T158_30_38	WT	4week	mTEC	1.75531
W4BCFEM1	W4BCFEM1_T158_30_39	WT	4week	mTEC	1.31332
W4BCFEM1	W4BCFEM1_T158_30_41	WT	4week	mTEC	1.25163
W4BCFEM1	W4BCFEM1_T158_30_43	WT	4week	mTEC	0
W4BCFEM1	W4BCFEM1_T158_30_46	WT	4week	mTEC	1.19083
W4BCFEM1	W4BCFEM1_T158_30_48	WT	4week	mTEC	3.00275
W4BCFEM1	W4BCFEM1_T158_30_49	WT	4week	postnatal_progenitor	0
W4BCFEM1	W4BCFEM1_T158_30_50	WT	4week	postnatal_progenitor	0
W4BCFEM1	W4BCFEM1_T158_30_51	WT	4week	postnatal_progenitor	0
W4BCFEM1	W4BCFEM1_T158_30_52	WT	4week	mTEC	0
W4BCFEM1	W4BCFEM1_T158_30_54	WT	4week	mTEC	2.36082
W4BCFEM1	W4BCFEM1_T158_30_56	WT	4week	postnatal_progenitor	0
W4BCFEM1	W4BCFEM1_T158_30_57	WT	4week	postnatal_progenitor	1.41886
W4BCFEM1	W4BCFEM1_T158_30_59	WT	4week	postnatal_progenitor	0
W4BCFEM1	W4BCFEM1_T158_30_60	WT	4week	postnatal_progenitor	1.79477
W4BCFEM1	W4BCFEM1_T158_30_62	WT	4week	postnatal_progenitor	1.78635
W4BCFEM1	W4BCFEM1_T158_30_64	WT	4week	postnatal_progenitor	0
W4BCFEM1	W4BCFEM1_T158_30_66	WT	4week	mTEC	0
W4BCFEM1	W4BCFEM1_T158_30_69	WT	4week	mTEC	0
W4BCFEM1	W4BCFEM1_T158_30_70	WT	4week	mTEC	1.9857
W4BCFEM1	W4BCFEM1_T158_30_72	WT	4week	unassigned	2.13259
W4BCFEM1	W4BCFEM1_T158_30_73	WT	4week	mTEC	2.41826
W4BCFEM1	W4BCFEM1_T158_30_74	WT	4week	early_progenitor	2.00995
W4BCFEM1	W4BCFEM1_T158_30_76	WT	4week	postnatal_progenitor	0
W4BCFEM1	W4BCFEM1_T158_30_77	WT	4week	postnatal_progenitor	0
W4BCFEM1	W4BCFEM1_T158_30_78	WT	4week	mTEC	0
W4BCFEM1	W4BCFEM1_T158_30_79	WT	4week	postnatal_progenitor	2.00834
W4BCFEM1	W4BCFEM1_T158_30_81	WT	4week	mTEC	0
W4BCFEM1	W4BCFEM1_T158_30_82	WT	4week	mTEC	2.84706
W4BCFEM1	W4BCFEM1_T158_30_83	WT	4week	mTEC	2.07767
W4BCFEM1	W4BCFEM1_T158_30_87	WT	4week	postnatal_progenitor	0
W4BCFEM1	W4BCFEM1_T158_30_88	WT	4week	mTEC	0
W4BCFEM1	W4BCFEM1_T158_30_92	WT	4week	mTEC	1.00523
W4BCFEM1	W4BCFEM1_T158_30_94	WT	4week	mTEC	0
W4BCFEM1	W4BCFEM1_T158_30_95	WT	4week	postnatal_progenitor	1.69386
W4BCFEM1	W4BCFEM1_T158_30_96	WT	4week	early_progenitor	0
W4BCFEM2	W4BCFEM2_T184_2	WT	4week	cTEC	1.22424
W4BCFEM2	W4BCFEM2_T184_4	WT	4week	mTEC	0
W4BCFEM2	W4BCFEM2_T184_10	WT	4week	mTEC	0
W4BCFEM2	W4BCFEM2_T184_12	WT	4week	postnatal_progenitor	0
W4BCFEM2	W4BCFEM2_T184_14	WT	4week	postnatal_progenitor	0
W4BCFEM2	W4BCFEM2_T184_15	WT	4week	mTEC	2.57033
W4BCFEM2	W4BCFEM2_T184_16	WT	4week	postnatal_progenitor	0
W4BCFEM2	W4BCFEM2_T184_19	WT	4week	postnatal_progenitor	0
W4BCFEM2	W4BCFEM2_T184_21	WT	4week	mTEC	1.39309
W4BCFEM2	W4BCFEM2_T184_23	WT	4week	unassigned	0
W4BCFEM2	W4BCFEM2_T184_25	WT	4week	mTEC	1.99629
W4BCFEM2	W4BCFEM2_T184_31	WT	4week	cTEC	3.26526
W4BCFEM2	W4BCFEM2_T184_33	WT	4week	postnatal_progenitor	0
W4BCFEM2	W4BCFEM2_T184_37	WT	4week	mTEC	2.51798
W4BCFEM2	W4BCFEM2_T184_38	WT	4week	postnatal_progenitor	0
W4BCFEM2	W4BCFEM2_T184_39	WT	4week	mTEC	2.37609
W4BCFEM2	W4BCFEM2_T184_42	WT	4week	mTEC	0
W4BCFEM2	W4BCFEM2_T184_43	WT	4week	mTEC	0
W4BCFEM2	W4BCFEM2_T184_47	WT	4week	mTEC	0
W4BCFEM2	W4BCFEM2_T184_52	WT	4week	postnatal_progenitor	1.68338
W4BCFEM2	W4BCFEM2_T184_55	WT	4week	postnatal_progenitor	0
W4BCFEM2	W4BCFEM2_T184_56	WT	4week	mTEC	0
W4BCFEM2	W4BCFEM2_T184_59	WT	4week	mTEC	0
W4BCFEM2	W4BCFEM2_T184_60	WT	4week	mTEC	0
W4BCFEM2	W4BCFEM2_T184_61	WT	4week	mTEC	2.27864
W4BCFEM2	W4BCFEM2_T184_64	WT	4week	early_progenitor	0
W4BCFEM2	W4BCFEM2_T184_65	WT	4week	mTEC	0
W4BCFEM2	W4BCFEM2_T184_66	WT	4week	postnatal_progenitor	2.46141
W4BCFEM2	W4BCFEM2_T184_68	WT	4week	early_progenitor	0
W4BCFEM2	W4BCFEM2_T184_69	WT	4week	early_progenitor	1.51293
W4BCFEM2	W4BCFEM2_T184_71	WT	4week	unassigned	1.38799
W4BCFEM2	W4BCFEM2_T184_73	WT	4week	mTEC	1.47551
W4BCFEM2	W4BCFEM2_T184_75	WT	4week	mTEC	0.777924
W4BCFEM2	W4BCFEM2_T184_76	WT	4week	postnatal_progenitor	0
W4BCFEM2	W4BCFEM2_T184_77	WT	4week	mTEC	0
W4BCFEM2	W4BCFEM2_T184_80	WT	4week	postnatal_progenitor	0
W4BCFEM2	W4BCFEM2_T184_88	WT	4week	unassigned	0
W4BCFEM2	W4BCFEM2_T184_89	WT	4week	postnatal_progenitor	1.13001
W4BCFEM2	W4BCFEM2_T184_90	WT	4week	cTEC	0
W4BCFEM2	W4BCFEM2_T184_96	WT	4week	postnatal_progenitor	0
W4BCFEM2	W4BCFEM2_T185_100	WT	4week	mTEC	2.29857
W4BCFEM2	W4BCFEM2_T185_101	WT	4week	postnatal_progenitor	0
W4BCFEM2	W4BCFEM2_T185_102	WT	4week	mTEC	2.60909
W4BCFEM2	W4BCFEM2_T185_111	WT	4week	unassigned	0
W4BCFEM2	W4BCFEM2_T185_115	WT	4week	postnatal_progenitor	1.62657
W4BCFEM2	W4BCFEM2_T185_118	WT	4week	postnatal_progenitor	0
W4BCFEM2	W4BCFEM2_T185_119	WT	4week	cTEC	1.53925
W4BCFEM2	W4BCFEM2_T185_125	WT	4week	mTEC	1.84349
W4BCFEM2	W4BCFEM2_T185_137	WT	4week	postnatal_progenitor	0
W4BCFEM2	W4BCFEM2_T185_141	WT	4week	mTEC	0
W4BCFEM2	W4BCFEM2_T185_143	WT	4week	postnatal_progenitor	0
W4BCFEM2	W4BCFEM2_T185_145	WT	4week	cTEC	2.6858
W4BCFEM2	W4BCFEM2_T185_148	WT	4week	mTEC	2.15551
W4BCFEM2	W4BCFEM2_T185_155	WT	4week	mTEC	1.26133
W4BCFEM2	W4BCFEM2_T185_157	WT	4week	early_progenitor	2.9969
W4BCFEM2	W4BCFEM2_T185_160	WT	4week	postnatal_progenitor	0
W4BCFEM2	W4BCFEM2_T185_163	WT	4week	cTEC	0
W4BCFEM2	W4BCFEM2_T185_165	WT	4week	postnatal_progenitor	0
W4BCFEM2	W4BCFEM2_T185_169	WT	4week	postnatal_progenitor	0
W4BCFEM2	W4BCFEM2_T185_172	WT	4week	early_progenitor	0
W4BCFEM2	W4BCFEM2_T185_173	WT	4week	postnatal_progenitor	2.48828
W4BCFEM2	W4BCFEM2_T185_174	WT	4week	mTEC	3.17749
W4BCFEM2	W4BCFEM2_T185_176	WT	4week	mTEC	0
W4BCFEM2	W4BCFEM2_T185_177	WT	4week	mTEC	0
W4BCFEM2	W4BCFEM2_T185_179	WT	4week	mTEC	1.93227
W4BCFEM2	W4BCFEM2_T185_182	WT	4week	postnatal_progenitor	0
W4BCFEM2	W4BCFEM2_T185_183	WT	4week	mTEC	0
W4BCFEM2	W4BCFEM2_T185_184	WT	4week	postnatal_progenitor	0
W4BCFEM2	W4BCFEM2_T185_186	WT	4week	mTEC	0
W4BCFEM2	W4BCFEM2_T185_187	WT	4week	postnatal_progenitor	0
W4BCFEM2	W4BCFEM2_T185_188	WT	4week	mTEC	0
W4BCFEM2	W4BCFEM2_T185_191	WT	4week	mTEC	0
W4BCFEM2	W4BCFEM2_T186_12	WT	4week	mTEC	0
W4BCFEM2	W4BCFEM2_T186_14	WT	4week	postnatal_progenitor	0
W4BCFEM2	W4BCFEM2_T186_15	WT	4week	mTEC	1.98713
W4BCFEM2	W4BCFEM2_T186_16	WT	4week	mTEC	1.47246
W4BCFEM2	W4BCFEM2_T186_20	WT	4week	early_progenitor	2.23477
W4BCFEM2	W4BCFEM2_T186_21	WT	4week	mTEC	0
W4BCFEM2	W4BCFEM2_T186_25	WT	4week	postnatal_progenitor	2.39939
W4BCFEM2	W4BCFEM2_T186_26	WT	4week	postnatal_progenitor	2.4978
W4BCFEM2	W4BCFEM2_T186_31	WT	4week	mTEC	1.50761
W4BCFEM2	W4BCFEM2_T186_32	WT	4week	unassigned	0
W4BCFEM2	W4BCFEM2_T186_38	WT	4week	mTEC	0
W4BCFEM2	W4BCFEM2_T186_39	WT	4week	mTEC	1.90789
W4BCFEM2	W4BCFEM2_T186_40	WT	4week	postnatal_progenitor	0
W4BCFEM2	W4BCFEM2_T186_42	WT	4week	mTEC	2.04946
W4BCFEM2	W4BCFEM2_T186_45	WT	4week	postnatal_progenitor	0
W4BCFEM2	W4BCFEM2_T186_47	WT	4week	unassigned	1.74214
W4BCFEM2	W4BCFEM2_T186_49	WT	4week	cTEC	2.72872
W4BCFEM2	W4BCFEM2_T186_51	WT	4week	mTEC	2.08396
W4BCFEM2	W4BCFEM2_T186_54	WT	4week	mTEC	0
W4BCFEM2	W4BCFEM2_T186_59	WT	4week	unassigned	0
W4BCFEM2	W4BCFEM2_T186_61	WT	4week	postnatal_progenitor	2.01326
W4BCFEM2	W4BCFEM2_T186_63	WT	4week	early_progenitor	1.65249
W4BCFEM2	W4BCFEM2_T186_67	WT	4week	mTEC	0
W4BCFEM2	W4BCFEM2_T186_68	WT	4week	mTEC	0
W4BCFEM2	W4BCFEM2_T186_69	WT	4week	mTEC	0.757744
W4BCFEM2	W4BCFEM2_T186_70	WT	4week	mTEC	0
W4BCFEM2	W4BCFEM2_T186_75	WT	4week	unassigned	0
W4BCFEM2	W4BCFEM2_T186_78	WT	4week	mTEC	3.04484
W4BCFEM2	W4BCFEM2_T186_79	WT	4week	mTEC	0
W4BCFEM2	W4BCFEM2_T186_80	WT	4week	mTEC	0
W4BCFEM2	W4BCFEM2_T186_82	WT	4week	postnatal_progenitor	0
W4BCFEM2	W4BCFEM2_T186_86	WT	4week	postnatal_progenitor	1.30266
W4BCFEM2	W4BCFEM2_T186_88	WT	4week	mTEC	0
W4BCFEM2	W4BCFEM2_T186_89	WT	4week	mTEC	0
W4BCFEM2	W4BCFEM2_T186_90	WT	4week	postnatal_progenitor	0
W4BCFEM2	W4BCFEM2_T186_92	WT	4week	mTEC	1.13442
W4BCFEM2	W4BCFEM2_T187_99	WT	4week	postnatal_progenitor	0
W4BCFEM2	W4BCFEM2_T187_101	WT	4week	mTEC	0
W4BCFEM2	W4BCFEM2_T187_104	WT	4week	mTEC	2.00997
W4BCFEM2	W4BCFEM2_T187_107	WT	4week	cTEC	1.49553
W4BCFEM2	W4BCFEM2_T187_108	WT	4week	early_progenitor	0
W4BCFEM2	W4BCFEM2_T187_109	WT	4week	mTEC	1.37716
W4BCFEM2	W4BCFEM2_T187_110	WT	4week	mTEC	0
W4BCFEM2	W4BCFEM2_T187_111	WT	4week	mTEC	1.77475
W4BCFEM2	W4BCFEM2_T187_112	WT	4week	mTEC	0
W4BCFEM2	W4BCFEM2_T187_113	WT	4week	mTEC	0
W4BCFEM2	W4BCFEM2_T187_115	WT	4week	early_progenitor	0
W4BCFEM2	W4BCFEM2_T187_116	WT	4week	mTEC	2.6826
W4BCFEM2	W4BCFEM2_T187_117	WT	4week	mTEC	1.91175
W4BCFEM2	W4BCFEM2_T187_129	WT	4week	postnatal_progenitor	0
W4BCFEM2	W4BCFEM2_T187_131	WT	4week	mTEC	1.72076
W4BCFEM2	W4BCFEM2_T187_134	WT	4week	mTEC	0
W4BCFEM2	W4BCFEM2_T187_143	WT	4week	postnatal_progenitor	1.67812
W4BCFEM2	W4BCFEM2_T187_145	WT	4week	postnatal_progenitor	0
W4BCFEM2	W4BCFEM2_T187_146	WT	4week	mTEC	2.16777
W4BCFEM2	W4BCFEM2_T187_148	WT	4week	unassigned	2.55465
W4BCFEM2	W4BCFEM2_T187_149	WT	4week	mTEC	2.02928
W4BCFEM2	W4BCFEM2_T187_150	WT	4week	postnatal_progenitor	0
W4BCFEM2	W4BCFEM2_T187_154	WT	4week	cTEC	2.11853
W4BCFEM2	W4BCFEM2_T187_155	WT	4week	postnatal_progenitor	1.86948
W4BCFEM2	W4BCFEM2_T187_156	WT	4week	postnatal_progenitor	0
W4BCFEM2	W4BCFEM2_T187_160	WT	4week	unassigned	0
W4BCFEM2	W4BCFEM2_T187_163	WT	4week	mTEC	0
W4BCFEM2	W4BCFEM2_T187_164	WT	4week	mTEC	0
W4BCFEM2	W4BCFEM2_T187_170	WT	4week	postnatal_progenitor	1.24878
W4BCFEM2	W4BCFEM2_T187_179	WT	4week	cTEC	1.45892
W4BCFEM2	W4BCFEM2_T187_180	WT	4week	mTEC	0
W4BCFEM2	W4BCFEM2_T187_184	WT	4week	mTEC	2.27422
W4BCFEM2	W4BCFEM2_T187_185	WT	4week	mTEC	0
W4BCFEM2	W4BCFEM2_T187_186	WT	4week	mTEC	2.14146
W4BCFEM2	W4BCFEM2_T187_187	WT	4week	mTEC	1.67731
W4BCFEM2	W4BCFEM2_T187_189	WT	4week	mTEC	0
W4BCFEM2	W4BCFEM2_T187_190	WT	4week	mTEC	0
W4BCFEM2	W4BCFEM2_T187_191	WT	4week	mTEC	0
W4BCFEM2	W4BCFEM2_T188_2	WT	4week	postnatal_progenitor	0
W4BCFEM2	W4BCFEM2_T188_3	WT	4week	mTEC	0
W4BCFEM2	W4BCFEM2_T188_4	WT	4week	mTEC	0
W4BCFEM2	W4BCFEM2_T188_6	WT	4week	mTEC	1.33731
W4BCFEM2	W4BCFEM2_T188_7	WT	4week	unassigned	0.906406
W4BCFEM2	W4BCFEM2_T188_8	WT	4week	unassigned	0.853479
W4BCFEM2	W4BCFEM2_T188_9	WT	4week	mTEC	1.12768
W4BCFEM2	W4BCFEM2_T188_10	WT	4week	mTEC	0.659881
W4BCFEM2	W4BCFEM2_T188_11	WT	4week	mTEC	1.67872
W4BCFEM2	W4BCFEM2_T188_16	WT	4week	mTEC	0
W4BCFEM2	W4BCFEM2_T188_18	WT	4week	mTEC	0.854969
W4BCFEM2	W4BCFEM2_T188_20	WT	4week	mTEC	1.31799
W4BCFEM2	W4BCFEM2_T188_24	WT	4week	unassigned	0
W4BCFEM2	W4BCFEM2_T188_26	WT	4week	mTEC	0
W4BCFEM2	W4BCFEM2_T188_28	WT	4week	mTEC	0
W4BCFEM2	W4BCFEM2_T188_30	WT	4week	postnatal_progenitor	1.00947
W4BCFEM2	W4BCFEM2_T188_32	WT	4week	mTEC	1.673
W4BCFEM2	W4BCFEM2_T188_33	WT	4week	cTEC	2.95821
W4BCFEM2	W4BCFEM2_T188_34	WT	4week	cTEC	3.49835
W4BCFEM2	W4BCFEM2_T188_36	WT	4week	postnatal_progenitor	0
W4BCFEM2	W4BCFEM2_T188_37	WT	4week	unassigned	0
W4BCFEM2	W4BCFEM2_T188_39	WT	4week	postnatal_progenitor	0
W4BCFEM2	W4BCFEM2_T188_40	WT	4week	postnatal_progenitor	0
W4BCFEM2	W4BCFEM2_T188_45	WT	4week	mTEC	2.27246
W4BCFEM2	W4BCFEM2_T188_46	WT	4week	mTEC	0
W4BCFEM2	W4BCFEM2_T188_47	WT	4week	cTEC	2.1349
W4BCFEM2	W4BCFEM2_T188_54	WT	4week	postnatal_progenitor	0.719726
W4BCFEM2	W4BCFEM2_T188_55	WT	4week	mTEC	0
W4BCFEM2	W4BCFEM2_T188_59	WT	4week	cTEC	1.81594
W4BCFEM2	W4BCFEM2_T188_62	WT	4week	postnatal_progenitor	1.62352
W4BCFEM2	W4BCFEM2_T188_64	WT	4week	mTEC	2.78514
W4BCFEM2	W4BCFEM2_T188_65	WT	4week	unassigned	0
W4BCFEM2	W4BCFEM2_T188_66	WT	4week	postnatal_progenitor	0
W4BCFEM2	W4BCFEM2_T188_67	WT	4week	postnatal_progenitor	0
W4BCFEM2	W4BCFEM2_T188_70	WT	4week	mTEC	1.796
W4BCFEM2	W4BCFEM2_T188_74	WT	4week	mTEC	0
W4BCFEM2	W4BCFEM2_T188_75	WT	4week	postnatal_progenitor	0
W4BCFEM2	W4BCFEM2_T188_77	WT	4week	mTEC	1.6218
W4BCFEM2	W4BCFEM2_T188_79	WT	4week	early_progenitor	0
W4BCFEM2	W4BCFEM2_T188_84	WT	4week	postnatal_progenitor	0
W4BCFEM2	W4BCFEM2_T188_88	WT	4week	postnatal_progenitor	1.15963
W4BCFEM2	W4BCFEM2_T188_89	WT	4week	mTEC	0
W4BCFEM2	W4BCFEM2_T188_91	WT	4week	mTEC	0
W4BCFEM2	W4BCFEM2_T188_92	WT	4week	mTEC	2.55186
W4BCFEM2	W4BCFEM2_T188_93	WT	4week	mTEC	0
W4BCFEM2	W4BCFEM2_T188_95	WT	4week	mTEC	1.05292
W4BCFEM2	W4BCFEM2_T188_96	WT	4week	mTEC	1.45777
W4BCFEM2	W4BCFEM2_T189_100	WT	4week	mTEC	0.665679
W4BCFEM2	W4BCFEM2_T189_105	WT	4week	mTEC	0
W4BCFEM2	W4BCFEM2_T189_106	WT	4week	mTEC	0
W4BCFEM2	W4BCFEM2_T189_112	WT	4week	postnatal_progenitor	0
W4BCFEM2	W4BCFEM2_T189_113	WT	4week	postnatal_progenitor	0
W4BCFEM2	W4BCFEM2_T189_115	WT	4week	postnatal_progenitor	0
W4BCFEM2	W4BCFEM2_T189_116	WT	4week	mTEC	0
W4BCFEM2	W4BCFEM2_T189_119	WT	4week	postnatal_progenitor	1.34314
W4BCFEM2	W4BCFEM2_T189_120	WT	4week	mTEC	0
W4BCFEM2	W4BCFEM2_T189_123	WT	4week	postnatal_progenitor	0
W4BCFEM2	W4BCFEM2_T189_127	WT	4week	mTEC	2.20779
W4BCFEM2	W4BCFEM2_T189_128	WT	4week	mTEC	1.02619
W4BCFEM2	W4BCFEM2_T189_130	WT	4week	mTEC	1.35076
W4BCFEM2	W4BCFEM2_T189_132	WT	4week	mTEC	0
W4BCFEM2	W4BCFEM2_T189_140	WT	4week	mTEC	0.792754
W4BCFEM2	W4BCFEM2_T189_141	WT	4week	postnatal_progenitor	0
W4BCFEM2	W4BCFEM2_T189_142	WT	4week	mTEC	0
W4BCFEM2	W4BCFEM2_T189_144	WT	4week	mTEC	0
W4BCFEM2	W4BCFEM2_T189_145	WT	4week	mTEC	0
W4BCFEM2	W4BCFEM2_T189_150	WT	4week	postnatal_progenitor	0
W4BCFEM2	W4BCFEM2_T189_152	WT	4week	mTEC	1.41464
W4BCFEM2	W4BCFEM2_T189_153	WT	4week	mTEC	0
W4BCFEM2	W4BCFEM2_T189_157	WT	4week	mTEC	0
W4BCFEM2	W4BCFEM2_T189_158	WT	4week	postnatal_progenitor	0.880432
W4BCFEM2	W4BCFEM2_T189_159	WT	4week	postnatal_progenitor	0
W4BCFEM2	W4BCFEM2_T189_161	WT	4week	unassigned	0
W4BCFEM2	W4BCFEM2_T189_162	WT	4week	postnatal_progenitor	0
W4BCFEM2	W4BCFEM2_T189_166	WT	4week	mTEC	0
W4BCFEM2	W4BCFEM2_T189_167	WT	4week	postnatal_progenitor	2.75218
W4BCFEM2	W4BCFEM2_T189_168	WT	4week	postnatal_progenitor	0.606169
W4BCFEM2	W4BCFEM2_T189_169	WT	4week	postnatal_progenitor	1.81374
W4BCFEM2	W4BCFEM2_T189_171	WT	4week	mTEC	0
W4BCFEM2	W4BCFEM2_T189_173	WT	4week	postnatal_progenitor	0.87249
W4BCFEM2	W4BCFEM2_T189_174	WT	4week	early_progenitor	0
W4BCFEM2	W4BCFEM2_T189_175	WT	4week	mTEC	0
W4BCFEM2	W4BCFEM2_T189_176	WT	4week	mTEC	0.815356
W4BCFEM2	W4BCFEM2_T189_184	WT	4week	mTEC	0
W4BCFEM2	W4BCFEM2_T189_185	WT	4week	mTEC	0
W4BCFEM2	W4BCFEM2_T189_188	WT	4week	postnatal_progenitor	3.80163
W4BCFEM2	W4BCFEM2_T189_189	WT	4week	early_progenitor	1.10081
W4BCFEM2	W4BCFEM2_T189_190	WT	4week	mTEC	2.21936
W4BCFEM2	W4BCFEM2_T189_191	WT	4week	cTEC	2.173
W4BCFEM2	W4BCFEM2_T190_1	WT	4week	postnatal_progenitor	2.13353
W4BCFEM2	W4BCFEM2_T190_2	WT	4week	early_progenitor	0
W4BCFEM2	W4BCFEM2_T190_6	WT	4week	mTEC	0.868016
W4BCFEM2	W4BCFEM2_T190_7	WT	4week	cTEC	2.33427
W4BCFEM2	W4BCFEM2_T190_8	WT	4week	mTEC	1.71119
W4BCFEM2	W4BCFEM2_T190_9	WT	4week	postnatal_progenitor	0
W4BCFEM2	W4BCFEM2_T190_12	WT	4week	mTEC	1.06218
W4BCFEM2	W4BCFEM2_T190_14	WT	4week	mTEC	0.619029
W4BCFEM2	W4BCFEM2_T190_15	WT	4week	mTEC	0
W4BCFEM2	W4BCFEM2_T190_17	WT	4week	cTEC	0
W4BCFEM2	W4BCFEM2_T190_18	WT	4week	mTEC	2.41982
W4BCFEM2	W4BCFEM2_T190_20	WT	4week	early_progenitor	0.821919
W4BCFEM2	W4BCFEM2_T190_24	WT	4week	postnatal_progenitor	1.83083
W4BCFEM2	W4BCFEM2_T190_28	WT	4week	mTEC	0
W4BCFEM2	W4BCFEM2_T190_29	WT	4week	postnatal_progenitor	0
W4BCFEM2	W4BCFEM2_T190_31	WT	4week	postnatal_progenitor	2.2648
W4BCFEM2	W4BCFEM2_T190_35	WT	4week	mTEC	2.19674
W4BCFEM2	W4BCFEM2_T190_37	WT	4week	postnatal_progenitor	0
W4BCFEM2	W4BCFEM2_T190_38	WT	4week	mTEC	2.31634
W4BCFEM2	W4BCFEM2_T190_39	WT	4week	mTEC	0
W4BCFEM2	W4BCFEM2_T190_41	WT	4week	postnatal_progenitor	2.00328
W4BCFEM2	W4BCFEM2_T190_42	WT	4week	postnatal_progenitor	0
W4BCFEM2	W4BCFEM2_T190_43	WT	4week	postnatal_progenitor	0
W4BCFEM2	W4BCFEM2_T190_48	WT	4week	postnatal_progenitor	0.949288
W4BCFEM2	W4BCFEM2_T190_49	WT	4week	mTEC	2.16408
W4BCFEM2	W4BCFEM2_T190_50	WT	4week	cTEC	2.57007
W4BCFEM2	W4BCFEM2_T190_51	WT	4week	early_progenitor	1.72989
W4BCFEM2	W4BCFEM2_T190_55	WT	4week	mTEC	0.808359
W4BCFEM2	W4BCFEM2_T190_60	WT	4week	postnatal_progenitor	0
W4BCFEM2	W4BCFEM2_T190_61	WT	4week	mTEC	1.62616
W4BCFEM2	W4BCFEM2_T190_63	WT	4week	mTEC	1.99714
W4BCFEM2	W4BCFEM2_T190_66	WT	4week	mTEC	0
W4BCFEM2	W4BCFEM2_T190_67	WT	4week	mTEC	0
W4BCFEM2	W4BCFEM2_T190_70	WT	4week	postnatal_progenitor	0
W4BCFEM2	W4BCFEM2_T190_71	WT	4week	mTEC	1.84852
W4BCFEM2	W4BCFEM2_T190_72	WT	4week	postnatal_progenitor	0
W4BCFEM2	W4BCFEM2_T190_77	WT	4week	postnatal_progenitor	0
W4BCFEM2	W4BCFEM2_T190_79	WT	4week	early_progenitor	3.13893
W4BCFEM2	W4BCFEM2_T190_81	WT	4week	postnatal_progenitor	0
W4BCFEM2	W4BCFEM2_T190_82	WT	4week	mTEC	2.7993
W4BCFEM2	W4BCFEM2_T190_84	WT	4week	mTEC	0
W4BCFEM2	W4BCFEM2_T190_91	WT	4week	mTEC	2.20876
W4BCFEM2	W4BCFEM2_T190_92	WT	4week	postnatal_progenitor	3.03952
W4BCFEM2	W4BCFEM2_T190_93	WT	4week	mTEC	2.90483
W4BCFEM2	W4BCFEM2_T190_94	WT	4week	mTEC	0
W4BCFEM2	W4BCFEM2_T191_102	WT	4week	postnatal_progenitor	2.31467
W4BCFEM2	W4BCFEM2_T191_110	WT	4week	postnatal_progenitor	0
W4BCFEM2	W4BCFEM2_T191_112	WT	4week	mTEC	0
W4BCFEM2	W4BCFEM2_T191_113	WT	4week	mTEC	1.72674
W4BCFEM2	W4BCFEM2_T191_118	WT	4week	postnatal_progenitor	2.44445
W4BCFEM2	W4BCFEM2_T191_123	WT	4week	postnatal_progenitor	0
W4BCFEM2	W4BCFEM2_T191_125	WT	4week	mTEC	2.89969
W4BCFEM2	W4BCFEM2_T191_130	WT	4week	early_progenitor	0
W4BCFEM2	W4BCFEM2_T191_133	WT	4week	unassigned	0
W4BCFEM2	W4BCFEM2_T191_134	WT	4week	postnatal_progenitor	0
W4BCFEM2	W4BCFEM2_T191_136	WT	4week	early_progenitor	3.34023
W4BCFEM2	W4BCFEM2_T191_139	WT	4week	cTEC	2.90806
W4BCFEM2	W4BCFEM2_T191_140	WT	4week	mTEC	2.43038
W4BCFEM2	W4BCFEM2_T191_145	WT	4week	postnatal_progenitor	0
W4BCFEM2	W4BCFEM2_T191_146	WT	4week	mTEC	1.28281
W4BCFEM2	W4BCFEM2_T191_147	WT	4week	mTEC	1.74021
W4BCFEM2	W4BCFEM2_T191_150	WT	4week	mTEC	3.13375
W4BCFEM2	W4BCFEM2_T191_151	WT	4week	postnatal_progenitor	0
W4BCFEM2	W4BCFEM2_T191_154	WT	4week	mTEC	1.12755
W4BCFEM2	W4BCFEM2_T191_155	WT	4week	mTEC	2.10488
W4BCFEM2	W4BCFEM2_T191_169	WT	4week	unassigned	0
W4BCFEM2	W4BCFEM2_T191_170	WT	4week	mTEC	1.26526
W4BCFEM2	W4BCFEM2_T191_172	WT	4week	mTEC	0
W4BCFEM2	W4BCFEM2_T191_180	WT	4week	mTEC	0
W4BCFEM2	W4BCFEM2_T191_183	WT	4week	mTEC	0
W4BCFEM2	W4BCFEM2_T191_184	WT	4week	mTEC	0
W4BCFEM2	W4BCFEM2_T200_1	WT	4week	mTEC	0
W4BCFEM2	W4BCFEM2_T200_2	WT	4week	postnatal_progenitor	1.45355
W4BCFEM2	W4BCFEM2_T200_3	WT	4week	postnatal_progenitor	0
W4BCFEM2	W4BCFEM2_T200_6	WT	4week	cTEC	2.26255
W4BCFEM2	W4BCFEM2_T200_7	WT	4week	mTEC	0
W4BCFEM2	W4BCFEM2_T200_9	WT	4week	postnatal_progenitor	0
W4BCFEM2	W4BCFEM2_T200_11	WT	4week	postnatal_progenitor	0
W4BCFEM2	W4BCFEM2_T200_12	WT	4week	cTEC	2.34926
W4BCFEM2	W4BCFEM2_T200_29	WT	4week	postnatal_progenitor	0
W4BCFEM2	W4BCFEM2_T200_30	WT	4week	mTEC	3.38473
W4BCFEM2	W4BCFEM2_T200_31	WT	4week	mTEC	0
W4BCFEM2	W4BCFEM2_T200_34	WT	4week	postnatal_progenitor	2.63806
W4BCFEM2	W4BCFEM2_T200_35	WT	4week	mTEC	0
W4BCFEM2	W4BCFEM2_T200_36	WT	4week	mTEC	2.00949
W4BCFEM2	W4BCFEM2_T200_43	WT	4week	postnatal_progenitor	0
W4BCFEM2	W4BCFEM2_T200_53	WT	4week	cTEC	1.48881
W4BCFEM2	W4BCFEM2_T200_55	WT	4week	mTEC	0
W4BCFEM2	W4BCFEM2_T200_59	WT	4week	postnatal_progenitor	1.98265
W4BCFEM2	W4BCFEM2_T200_60	WT	4week	mTEC	0
W4BCFEM2	W4BCFEM2_T200_62	WT	4week	postnatal_progenitor	1.86359
W4BCFEM2	W4BCFEM2_T200_68	WT	4week	early_progenitor	0
W4BCFEM2	W4BCFEM2_T200_71	WT	4week	postnatal_progenitor	0
W4BCFEM2	W4BCFEM2_T200_75	WT	4week	postnatal_progenitor	1.45368
W4BCFEM2	W4BCFEM2_T200_77	WT	4week	mTEC	0.972058
W4BCFEM2	W4BCFEM2_T200_96	WT	4week	mTEC	0
W4BCFEM2	W4BCFEM2_T201_98	WT	4week	cTEC	2.5533
W4BCFEM2	W4BCFEM2_T201_106	WT	4week	postnatal_progenitor	0
W4BCFEM2	W4BCFEM2_T201_109	WT	4week	unassigned	0
W4BCFEM2	W4BCFEM2_T201_116	WT	4week	mTEC	3.00784
W4BCFEM2	W4BCFEM2_T201_119	WT	4week	mTEC	0.919558
W4BCFEM2	W4BCFEM2_T201_121	WT	4week	mTEC	0
W4BCFEM2	W4BCFEM2_T201_123	WT	4week	mTEC	1.0762
W4BCFEM2	W4BCFEM2_T201_127	WT	4week	mTEC	0
W4BCFEM2	W4BCFEM2_T201_128	WT	4week	cTEC	1.40417
W4BCFEM2	W4BCFEM2_T201_129	WT	4week	postnatal_progenitor	0
W4BCFEM2	W4BCFEM2_T201_130	WT	4week	mTEC	0
W4BCFEM2	W4BCFEM2_T201_137	WT	4week	postnatal_progenitor	2.12445
W4BCFEM2	W4BCFEM2_T201_139	WT	4week	unassigned	0
W4BCFEM2	W4BCFEM2_T201_143	WT	4week	mTEC	0
W4BCFEM2	W4BCFEM2_T201_144	WT	4week	postnatal_progenitor	0.849904
W4BCFEM2	W4BCFEM2_T201_147	WT	4week	postnatal_progenitor	0
W4BCFEM2	W4BCFEM2_T201_149	WT	4week	mTEC	0
W4BCFEM2	W4BCFEM2_T201_150	WT	4week	postnatal_progenitor	0
W4BCFEM2	W4BCFEM2_T201_156	WT	4week	mTEC	0
W4BCFEM2	W4BCFEM2_T201_157	WT	4week	postnatal_progenitor	0
W4BCFEM2	W4BCFEM2_T201_160	WT	4week	mTEC	2.98556
W4BCFEM2	W4BCFEM2_T201_163	WT	4week	early_progenitor	0
W4BCFEM2	W4BCFEM2_T201_166	WT	4week	mTEC	0
W4BCFEM2	W4BCFEM2_T201_167	WT	4week	unassigned	0
W4BCFEM2	W4BCFEM2_T201_170	WT	4week	mTEC	2.96042
W4BCFEM2	W4BCFEM2_T201_173	WT	4week	postnatal_progenitor	0
W4BCFEM2	W4BCFEM2_T201_174	WT	4week	mTEC	1.2903
W4BCFEM2	W4BCFEM2_T201_176	WT	4week	mTEC	0
W4BCFEM2	W4BCFEM2_T201_179	WT	4week	mTEC	0
W4BCFEM2	W4BCFEM2_T201_180	WT	4week	postnatal_progenitor	2.15847
W4BCFEM2	W4BCFEM2_T201_183	WT	4week	postnatal_progenitor	1.14696
W4BCFEM2	W4BCFEM2_T201_184	WT	4week	postnatal_progenitor	0
W4BCFEM2	W4BCFEM2_T201_189	WT	4week	postnatal_progenitor	0
W4BCFEM2	W4BCFEM2_T201_190	WT	4week	postnatal_progenitor	3.40593
W4BCFEM2	W4BCFEM2_T201_191	WT	4week	early_progenitor	1.35204
W4BCFEM2	W4BCFEM2_T201_192	WT	4week	unassigned	0.778763
W4BCFEM2	W4BCFEM2_T202_1	WT	4week	mTEC	3.41352
W4BCFEM2	W4BCFEM2_T202_4	WT	4week	mTEC	1.23296
W4BCFEM2	W4BCFEM2_T202_7	WT	4week	mTEC	0
W4BCFEM2	W4BCFEM2_T202_11	WT	4week	mTEC	1.88829
W4BCFEM2	W4BCFEM2_T202_12	WT	4week	mTEC	2.09459
W4BCFEM2	W4BCFEM2_T202_13	WT	4week	mTEC	1.03509
W4BCFEM2	W4BCFEM2_T202_17	WT	4week	mTEC	0
W4BCFEM2	W4BCFEM2_T202_25	WT	4week	unassigned	0
W4BCFEM2	W4BCFEM2_T202_26	WT	4week	unassigned	1.73637
W4BCFEM2	W4BCFEM2_T202_32	WT	4week	postnatal_progenitor	0
W4BCFEM2	W4BCFEM2_T202_33	WT	4week	postnatal_progenitor	1.22457
W4BCFEM2	W4BCFEM2_T202_34	WT	4week	mTEC	0
W4BCFEM2	W4BCFEM2_T202_36	WT	4week	postnatal_progenitor	0
W4BCFEM2	W4BCFEM2_T202_41	WT	4week	mTEC	0
W4BCFEM2	W4BCFEM2_T202_42	WT	4week	mTEC	1.4109
W4BCFEM2	W4BCFEM2_T202_44	WT	4week	postnatal_progenitor	0
W4BCFEM2	W4BCFEM2_T202_55	WT	4week	postnatal_progenitor	1.33128
W4BCFEM2	W4BCFEM2_T202_58	WT	4week	mTEC	2.59467
W4BCFEM2	W4BCFEM2_T202_60	WT	4week	mTEC	0
W4BCFEM2	W4BCFEM2_T202_62	WT	4week	postnatal_progenitor	0
W4BCFEM2	W4BCFEM2_T202_65	WT	4week	mTEC	0.93451
W4BCFEM2	W4BCFEM2_T202_68	WT	4week	mTEC	0
W4BCFEM2	W4BCFEM2_T202_71	WT	4week	postnatal_progenitor	1.28033
W4BCFEM2	W4BCFEM2_T202_72	WT	4week	mTEC	2.36362
W4BCFEM2	W4BCFEM2_T202_75	WT	4week	mTEC	2.51444
W4BCFEM2	W4BCFEM2_T202_77	WT	4week	mTEC	0
W4BCFEM2	W4BCFEM2_T202_78	WT	4week	mTEC	0
W4BCFEM2	W4BCFEM2_T202_79	WT	4week	mTEC	0
W4BCFEM2	W4BCFEM2_T202_82	WT	4week	unassigned	0
W4BCFEM2	W4BCFEM2_T202_86	WT	4week	postnatal_progenitor	0.975923
W4BCFEM2	W4BCFEM2_T202_92	WT	4week	postnatal_progenitor	0
W4BCFEM2	W4BCFEM2_T203_100	WT	4week	mTEC	0
W4BCFEM2	W4BCFEM2_T203_102	WT	4week	postnatal_progenitor	0
W4BCFEM2	W4BCFEM2_T203_110	WT	4week	mTEC	0
W4BCFEM2	W4BCFEM2_T203_111	WT	4week	mTEC	0
W4BCFEM2	W4BCFEM2_T203_114	WT	4week	postnatal_progenitor	1.83712
W4BCFEM2	W4BCFEM2_T203_125	WT	4week	mTEC	2.42956
W4BCFEM2	W4BCFEM2_T203_131	WT	4week	mTEC	2.57137
W4BCFEM2	W4BCFEM2_T203_135	WT	4week	mTEC	0
W4BCFEM2	W4BCFEM2_T203_136	WT	4week	cTEC	2.83742
W4BCFEM2	W4BCFEM2_T203_138	WT	4week	mTEC	0
W4BCFEM2	W4BCFEM2_T203_143	WT	4week	mTEC	0
W4BCFEM2	W4BCFEM2_T203_144	WT	4week	unassigned	2.17906
W4BCFEM2	W4BCFEM2_T203_154	WT	4week	postnatal_progenitor	1.21366
W4BCFEM2	W4BCFEM2_T203_155	WT	4week	mTEC	1.75595
W4BCFEM2	W4BCFEM2_T203_157	WT	4week	mTEC	0
W4BCFEM2	W4BCFEM2_T203_159	WT	4week	postnatal_progenitor	1.26061
W4BCFEM2	W4BCFEM2_T203_162	WT	4week	unassigned	1.76722
W4BCFEM2	W4BCFEM2_T203_163	WT	4week	mTEC	0
W4BCFEM2	W4BCFEM2_T203_165	WT	4week	mTEC	2.0843
W4BCFEM2	W4BCFEM2_T203_167	WT	4week	postnatal_progenitor	0
W4BCFEM2	W4BCFEM2_T203_171	WT	4week	mTEC	0
W4BCFEM2	W4BCFEM2_T203_181	WT	4week	cTEC	0.711225
W4BCFEM2	W4BCFEM2_T203_183	WT	4week	mTEC	2.55752
W4BCFEM2	W4BCFEM2_T203_185	WT	4week	mTEC	0
W4BCFEM2	W4BCFEM2_T203_186	WT	4week	mTEC	0
W4BCFEM2	W4BCFEM2_T203_187	WT	4week	postnatal_progenitor	0
W4BCFEM2	W4BCFEM2_T204_1	WT	4week	mTEC	1.09445
W4BCFEM2	W4BCFEM2_T204_3	WT	4week	postnatal_progenitor	0
W4BCFEM2	W4BCFEM2_T204_6	WT	4week	postnatal_progenitor	1.76217
W4BCFEM2	W4BCFEM2_T204_12	WT	4week	postnatal_progenitor	0
W4BCFEM2	W4BCFEM2_T204_13	WT	4week	unassigned	0
W4BCFEM2	W4BCFEM2_T204_14	WT	4week	mTEC	2.37603
W4BCFEM2	W4BCFEM2_T204_17	WT	4week	mTEC	0
W4BCFEM2	W4BCFEM2_T204_18	WT	4week	mTEC	0
W4BCFEM2	W4BCFEM2_T204_21	WT	4week	mTEC	0
W4BCFEM2	W4BCFEM2_T204_22	WT	4week	mTEC	0.977994
W4BCFEM2	W4BCFEM2_T204_23	WT	4week	postnatal_progenitor	0
W4BCFEM2	W4BCFEM2_T204_24	WT	4week	mTEC	1.5326
W4BCFEM2	W4BCFEM2_T204_26	WT	4week	cTEC	0
W4BCFEM2	W4BCFEM2_T204_28	WT	4week	mTEC	1.42687
W4BCFEM2	W4BCFEM2_T204_30	WT	4week	postnatal_progenitor	0
W4BCFEM2	W4BCFEM2_T204_32	WT	4week	postnatal_progenitor	0
W4BCFEM2	W4BCFEM2_T204_35	WT	4week	postnatal_progenitor	0
W4BCFEM2	W4BCFEM2_T204_36	WT	4week	postnatal_progenitor	0
W4BCFEM2	W4BCFEM2_T204_37	WT	4week	mTEC	0
W4BCFEM2	W4BCFEM2_T204_38	WT	4week	mTEC	0
W4BCFEM2	W4BCFEM2_T204_40	WT	4week	mTEC	1.02052
W4BCFEM2	W4BCFEM2_T204_44	WT	4week	postnatal_progenitor	0
W4BCFEM2	W4BCFEM2_T204_45	WT	4week	postnatal_progenitor	2.48996
W4BCFEM2	W4BCFEM2_T204_46	WT	4week	postnatal_progenitor	0
W4BCFEM2	W4BCFEM2_T204_47	WT	4week	postnatal_progenitor	2.50956
W4BCFEM2	W4BCFEM2_T204_48	WT	4week	mTEC	0
W4BCFEM2	W4BCFEM2_T204_53	WT	4week	mTEC	2.08558
W4BCFEM2	W4BCFEM2_T204_55	WT	4week	mTEC	0
W4BCFEM2	W4BCFEM2_T204_56	WT	4week	mTEC	1.19143
W4BCFEM2	W4BCFEM2_T204_59	WT	4week	postnatal_progenitor	1.77027
W4BCFEM2	W4BCFEM2_T204_60	WT	4week	postnatal_progenitor	1.53503
W4BCFEM2	W4BCFEM2_T204_61	WT	4week	mTEC	1.88622
W4BCFEM2	W4BCFEM2_T204_62	WT	4week	mTEC	0
W4BCFEM2	W4BCFEM2_T204_66	WT	4week	cTEC	2.41668
W4BCFEM2	W4BCFEM2_T204_68	WT	4week	postnatal_progenitor	0
W4BCFEM2	W4BCFEM2_T204_70	WT	4week	mTEC	0
W4BCFEM2	W4BCFEM2_T204_71	WT	4week	unassigned	0
W4BCFEM2	W4BCFEM2_T204_72	WT	4week	unassigned	0
W4BCFEM2	W4BCFEM2_T204_75	WT	4week	postnatal_progenitor	0
W4BCFEM2	W4BCFEM2_T204_76	WT	4week	unassigned	0
W4BCFEM2	W4BCFEM2_T204_81	WT	4week	mTEC	1.164
W4BCFEM2	W4BCFEM2_T204_87	WT	4week	mTEC	0
W4BCFEM2	W4BCFEM2_T204_88	WT	4week	mTEC	0.750418
W4BCFEM2	W4BCFEM2_T204_90	WT	4week	mTEC	2.21966
W4BCFEM2	W4BCFEM2_T204_93	WT	4week	postnatal_progenitor	1.26011
W4BCFEM2	W4BCFEM2_T204_95	WT	4week	unassigned	1.37025
W4BCFEM2	W4BCFEM2_T204_96	WT	4week	postnatal_progenitor	0
W4BCFEM2	W4BCFEM2_T205_101	WT	4week	postnatal_progenitor	1.77428
W4BCFEM2	W4BCFEM2_T205_104	WT	4week	mTEC	0
W4BCFEM2	W4BCFEM2_T205_108	WT	4week	postnatal_progenitor	0
W4BCFEM2	W4BCFEM2_T205_109	WT	4week	cTEC	2.73894
W4BCFEM2	W4BCFEM2_T205_112	WT	4week	mTEC	0
W4BCFEM2	W4BCFEM2_T205_115	WT	4week	postnatal_progenitor	0
W4BCFEM2	W4BCFEM2_T205_123	WT	4week	mTEC	1.27014
W4BCFEM2	W4BCFEM2_T205_131	WT	4week	postnatal_progenitor	0
W4BCFEM2	W4BCFEM2_T205_132	WT	4week	mTEC	0
W4BCFEM2	W4BCFEM2_T205_133	WT	4week	mTEC	0
W4BCFEM2	W4BCFEM2_T205_134	WT	4week	postnatal_progenitor	0
W4BCFEM2	W4BCFEM2_T205_146	WT	4week	mTEC	1.28886
W4BCFEM2	W4BCFEM2_T205_150	WT	4week	mTEC	0
W4BCFEM2	W4BCFEM2_T205_152	WT	4week	mTEC	1.48533
W4BCFEM2	W4BCFEM2_T205_153	WT	4week	cTEC	1.78689
W4BCFEM2	W4BCFEM2_T205_154	WT	4week	postnatal_progenitor	0
W4BCFEM2	W4BCFEM2_T205_156	WT	4week	mTEC	0
W4BCFEM2	W4BCFEM2_T205_157	WT	4week	mTEC	1.34364
W4BCFEM2	W4BCFEM2_T205_158	WT	4week	mTEC	0
W4BCFEM2	W4BCFEM2_T205_162	WT	4week	postnatal_progenitor	0
W4BCFEM2	W4BCFEM2_T205_163	WT	4week	mTEC	0
W4BCFEM2	W4BCFEM2_T205_164	WT	4week	mTEC	0.942671
W4BCFEM2	W4BCFEM2_T205_165	WT	4week	postnatal_progenitor	0
W4BCFEM2	W4BCFEM2_T205_167	WT	4week	postnatal_progenitor	1.44246
W4BCFEM2	W4BCFEM2_T205_168	WT	4week	mTEC	2.41112
W4BCFEM2	W4BCFEM2_T205_170	WT	4week	cTEC	2.57563
W4BCFEM2	W4BCFEM2_T205_172	WT	4week	mTEC	2.88167
W4BCFEM2	W4BCFEM2_T205_173	WT	4week	mTEC	2.75158
W4BCFEM2	W4BCFEM2_T205_175	WT	4week	mTEC	2.39821
W4BCFEM2	W4BCFEM2_T205_178	WT	4week	mTEC	0
W4BCFEM2	W4BCFEM2_T205_180	WT	4week	mTEC	1.25169
W4BCFEM2	W4BCFEM2_T205_182	WT	4week	mTEC	0.557338
W4BCFEM2	W4BCFEM2_T205_183	WT	4week	mTEC	2.4709
W4BCFEM2	W4BCFEM2_T205_184	WT	4week	postnatal_progenitor	0
W4BCFEM2	W4BCFEM2_T205_185	WT	4week	early_progenitor	0
W4BCFEM2	W4BCFEM2_T205_187	WT	4week	unassigned	0
W4BCFEM2	W4BCFEM2_T205_188	WT	4week	mTEC	0.888013
W4BCFEM2	W4BCFEM2_T205_190	WT	4week	mTEC	0
W4BCFEM2	W4BCFEM2_T205_191	WT	4week	mTEC	2.27371
W4BCFEM2	W4BCFEM2_T205_192	WT	4week	mTEC	1.40885
W4BCFEM2	W4BCFEM2_T206_2	WT	4week	postnatal_progenitor	0.955023
W4BCFEM2	W4BCFEM2_T206_3	WT	4week	mTEC	1.44236
W4BCFEM2	W4BCFEM2_T206_4	WT	4week	mTEC	1.7976
W4BCFEM2	W4BCFEM2_T206_5	WT	4week	mTEC	0
W4BCFEM2	W4BCFEM2_T206_7	WT	4week	mTEC	1.86992
W4BCFEM2	W4BCFEM2_T206_8	WT	4week	mTEC	0
W4BCFEM2	W4BCFEM2_T206_9	WT	4week	postnatal_progenitor	0
W4BCFEM2	W4BCFEM2_T206_11	WT	4week	postnatal_progenitor	0
W4BCFEM2	W4BCFEM2_T206_13	WT	4week	early_progenitor	0
W4BCFEM2	W4BCFEM2_T206_18	WT	4week	mTEC	0
W4BCFEM2	W4BCFEM2_T206_20	WT	4week	unassigned	1.7661
W4BCFEM2	W4BCFEM2_T206_22	WT	4week	cTEC	1.88349
W4BCFEM2	W4BCFEM2_T206_23	WT	4week	postnatal_progenitor	0
W4BCFEM2	W4BCFEM2_T206_24	WT	4week	mTEC	3.33191
W4BCFEM2	W4BCFEM2_T206_25	WT	4week	postnatal_progenitor	0
W4BCFEM2	W4BCFEM2_T206_28	WT	4week	mTEC	0
W4BCFEM2	W4BCFEM2_T206_29	WT	4week	mTEC	2.60459
W4BCFEM2	W4BCFEM2_T206_30	WT	4week	postnatal_progenitor	0
W4BCFEM2	W4BCFEM2_T206_31	WT	4week	cTEC	1.46111
W4BCFEM2	W4BCFEM2_T206_34	WT	4week	mTEC	1.46229
W4BCFEM2	W4BCFEM2_T206_35	WT	4week	early_progenitor	1.17797
W4BCFEM2	W4BCFEM2_T206_41	WT	4week	postnatal_progenitor	0
W4BCFEM2	W4BCFEM2_T206_45	WT	4week	mTEC	1.34255
W4BCFEM2	W4BCFEM2_T206_49	WT	4week	mTEC	0
W4BCFEM2	W4BCFEM2_T206_53	WT	4week	mTEC	2.02233
W4BCFEM2	W4BCFEM2_T206_55	WT	4week	mTEC	0
W4BCFEM2	W4BCFEM2_T206_57	WT	4week	cTEC	3.14671
W4BCFEM2	W4BCFEM2_T206_61	WT	4week	mTEC	0
W4BCFEM2	W4BCFEM2_T206_65	WT	4week	mTEC	0
W4BCFEM2	W4BCFEM2_T206_67	WT	4week	postnatal_progenitor	0
W4BCFEM2	W4BCFEM2_T206_69	WT	4week	mTEC	0
W4BCFEM2	W4BCFEM2_T206_70	WT	4week	postnatal_progenitor	0
W4BCFEM2	W4BCFEM2_T206_72	WT	4week	mTEC	0
W4BCFEM2	W4BCFEM2_T206_76	WT	4week	postnatal_progenitor	2.7936
W4BCFEM2	W4BCFEM2_T206_77	WT	4week	mTEC	0
W4BCFEM2	W4BCFEM2_T206_79	WT	4week	postnatal_progenitor	0.85949
W4BCFEM2	W4BCFEM2_T206_80	WT	4week	postnatal_progenitor	0
W4BCFEM2	W4BCFEM2_T206_83	WT	4week	postnatal_progenitor	0
W4BCFEM2	W4BCFEM2_T206_93	WT	4week	mTEC	1.50459
W4BCFEM2	W4BCFEM2_T206_94	WT	4week	mTEC	1.34984
W4BCFEM2	W4BCFEM2_T206_96	WT	4week	mTEC	0
W4BCFEM2	W4BCFEM2_T207_102	WT	4week	mTEC	0
W4BCFEM2	W4BCFEM2_T207_103	WT	4week	early_progenitor	0
W4BCFEM2	W4BCFEM2_T207_104	WT	4week	mTEC	0
W4BCFEM2	W4BCFEM2_T207_105	WT	4week	postnatal_progenitor	0
W4BCFEM2	W4BCFEM2_T207_108	WT	4week	mTEC	1.79221
W4BCFEM2	W4BCFEM2_T207_112	WT	4week	postnatal_progenitor	1.47475
W4BCFEM2	W4BCFEM2_T207_116	WT	4week	postnatal_progenitor	0
W4BCFEM2	W4BCFEM2_T207_118	WT	4week	postnatal_progenitor	0
W4BCFEM2	W4BCFEM2_T207_119	WT	4week	unassigned	0
W4BCFEM2	W4BCFEM2_T207_120	WT	4week	mTEC	1.64983
W4BCFEM2	W4BCFEM2_T207_121	WT	4week	mTEC	0.788284
W4BCFEM2	W4BCFEM2_T207_123	WT	4week	mTEC	3.3486
W4BCFEM2	W4BCFEM2_T207_125	WT	4week	mTEC	0
W4BCFEM2	W4BCFEM2_T207_126	WT	4week	mTEC	0
W4BCFEM2	W4BCFEM2_T207_127	WT	4week	mTEC	0
W4BCFEM2	W4BCFEM2_T207_132	WT	4week	postnatal_progenitor	1.13912
W4BCFEM2	W4BCFEM2_T207_134	WT	4week	mTEC	0
W4BCFEM2	W4BCFEM2_T207_135	WT	4week	cTEC	1.60211
W4BCFEM2	W4BCFEM2_T207_141	WT	4week	unassigned	0.908331
W4BCFEM2	W4BCFEM2_T207_142	WT	4week	unassigned	0.783739
W4BCFEM2	W4BCFEM2_T207_144	WT	4week	mTEC	0
W4BCFEM2	W4BCFEM2_T207_145	WT	4week	cTEC	1.81339
W4BCFEM2	W4BCFEM2_T207_151	WT	4week	early_progenitor	0
W4BCFEM2	W4BCFEM2_T207_156	WT	4week	mTEC	1.66986
W4BCFEM2	W4BCFEM2_T207_157	WT	4week	mTEC	0
W4BCFEM2	W4BCFEM2_T207_158	WT	4week	postnatal_progenitor	0
W4BCFEM2	W4BCFEM2_T207_159	WT	4week	postnatal_progenitor	0
W4BCFEM2	W4BCFEM2_T207_160	WT	4week	unassigned	1.62456
W4BCFEM2	W4BCFEM2_T207_163	WT	4week	mTEC	1.21105
W4BCFEM2	W4BCFEM2_T207_165	WT	4week	postnatal_progenitor	0
W4BCFEM2	W4BCFEM2_T207_168	WT	4week	mTEC	0
W4BCFEM2	W4BCFEM2_T207_173	WT	4week	postnatal_progenitor	1.64269
W4BCFEM2	W4BCFEM2_T207_177	WT	4week	cTEC	1.08061
W4BCFEM2	W4BCFEM2_T207_179	WT	4week	mTEC	2.80373
W4BCFEM2	W4BCFEM2_T207_181	WT	4week	mTEC	1.58498
W4BCFEM2	W4BCFEM2_T207_182	WT	4week	mTEC	0
W4BCFEM2	W4BCFEM2_T207_183	WT	4week	mTEC	1.16165
W4BCFEM2	W4BCFEM2_T207_184	WT	4week	mTEC	2.32876
W4BCFEM2	W4BCFEM2_T207_186	WT	4week	cTEC	3.25114
W4BCFEM2	W4BCFEM2_T207_189	WT	4week	postnatal_progenitor	1.30468
W4BCFEM2	W4BCFEM2_T207_192	WT	4week	postnatal_progenitor	0
W4BCFEM2	W4BCFEM2_T236_2	WT	4week	mTEC	0
W4BCFEM2	W4BCFEM2_T236_7	WT	4week	mTEC	2.79079
W4BCFEM2	W4BCFEM2_T236_9	WT	4week	unassigned	1.96904
W4BCFEM2	W4BCFEM2_T236_11	WT	4week	postnatal_progenitor	0
W4BCFEM2	W4BCFEM2_T236_18	WT	4week	mTEC	0
W4BCFEM2	W4BCFEM2_T236_19	WT	4week	mTEC	2.05871
W4BCFEM2	W4BCFEM2_T236_20	WT	4week	mTEC	0.989294
W4BCFEM2	W4BCFEM2_T236_21	WT	4week	unassigned	1.25687
W4BCFEM2	W4BCFEM2_T236_23	WT	4week	early_progenitor	2.78087
W4BCFEM2	W4BCFEM2_T236_24	WT	4week	mTEC	0
W4BCFEM2	W4BCFEM2_T236_27	WT	4week	early_progenitor	0
W4BCFEM2	W4BCFEM2_T236_29	WT	4week	postnatal_progenitor	0
W4BCFEM2	W4BCFEM2_T236_37	WT	4week	postnatal_progenitor	0
W4BCFEM2	W4BCFEM2_T236_40	WT	4week	early_progenitor	1.71537
W4BCFEM2	W4BCFEM2_T236_41	WT	4week	mTEC	2.29947
W4BCFEM2	W4BCFEM2_T236_43	WT	4week	postnatal_progenitor	1.0307
W4BCFEM2	W4BCFEM2_T236_45	WT	4week	early_progenitor	2.23509
W4BCFEM2	W4BCFEM2_T236_46	WT	4week	mTEC	2.9052
W4BCFEM2	W4BCFEM2_T236_48	WT	4week	mTEC	0
W4BCFEM2	W4BCFEM2_T236_49	WT	4week	mTEC	1.84955
W4BCFEM2	W4BCFEM2_T236_54	WT	4week	mTEC	1.88567
W4BCFEM2	W4BCFEM2_T236_57	WT	4week	postnatal_progenitor	0
W4BCFEM2	W4BCFEM2_T236_59	WT	4week	mTEC	0
W4BCFEM2	W4BCFEM2_T236_62	WT	4week	cTEC	1.59554
W4BCFEM2	W4BCFEM2_T236_65	WT	4week	mTEC	0
W4BCFEM2	W4BCFEM2_T236_67	WT	4week	mTEC	1.98384
W4BCFEM2	W4BCFEM2_T236_69	WT	4week	mTEC	2.17019
W4BCFEM2	W4BCFEM2_T236_70	WT	4week	mTEC	2.14365
W4BCFEM2	W4BCFEM2_T236_74	WT	4week	postnatal_progenitor	0
W4BCFEM2	W4BCFEM2_T236_75	WT	4week	postnatal_progenitor	0
W4BCFEM2	W4BCFEM2_T236_76	WT	4week	mTEC	1.73685
W4BCFEM2	W4BCFEM2_T236_77	WT	4week	unassigned	0
W4BCFEM2	W4BCFEM2_T236_78	WT	4week	mTEC	0
W4BCFEM2	W4BCFEM2_T236_81	WT	4week	early_progenitor	0
W4BCFEM2	W4BCFEM2_T236_83	WT	4week	mTEC	2.01002
W4BCFEM2	W4BCFEM2_T236_94	WT	4week	mTEC	0
W4BCFEM2	W4BCFEM2_T237_98	WT	4week	mTEC	0
W4BCFEM2	W4BCFEM2_T237_100	WT	4week	postnatal_progenitor	1.23845
W4BCFEM2	W4BCFEM2_T237_102	WT	4week	mTEC	0
W4BCFEM2	W4BCFEM2_T237_109	WT	4week	unassigned	0.848709
W4BCFEM2	W4BCFEM2_T237_110	WT	4week	postnatal_progenitor	0
W4BCFEM2	W4BCFEM2_T237_116	WT	4week	mTEC	0.923003
W4BCFEM2	W4BCFEM2_T237_118	WT	4week	unassigned	0
W4BCFEM2	W4BCFEM2_T237_119	WT	4week	mTEC	2.38135
W4BCFEM2	W4BCFEM2_T237_121	WT	4week	postnatal_progenitor	0
W4BCFEM2	W4BCFEM2_T237_122	WT	4week	postnatal_progenitor	0
W4BCFEM2	W4BCFEM2_T237_123	WT	4week	cTEC	3.06668
W4BCFEM2	W4BCFEM2_T237_124	WT	4week	early_progenitor	0
W4BCFEM2	W4BCFEM2_T237_125	WT	4week	early_progenitor	1.47211
W4BCFEM2	W4BCFEM2_T237_130	WT	4week	mTEC	0
W4BCFEM2	W4BCFEM2_T237_131	WT	4week	mTEC	2.32187
W4BCFEM2	W4BCFEM2_T237_132	WT	4week	mTEC	3.68847
W4BCFEM2	W4BCFEM2_T237_134	WT	4week	mTEC	2.65742
W4BCFEM2	W4BCFEM2_T237_135	WT	4week	mTEC	0
W4BCFEM2	W4BCFEM2_T237_136	WT	4week	postnatal_progenitor	0.882862
W4BCFEM2	W4BCFEM2_T237_140	WT	4week	unassigned	1.63017
W4BCFEM2	W4BCFEM2_T237_143	WT	4week	mTEC	1.94445
W4BCFEM2	W4BCFEM2_T237_145	WT	4week	unassigned	0
W4BCFEM2	W4BCFEM2_T237_148	WT	4week	postnatal_progenitor	0
W4BCFEM2	W4BCFEM2_T237_149	WT	4week	mTEC	1.63048
W4BCFEM2	W4BCFEM2_T237_151	WT	4week	mTEC	1.5969
W4BCFEM2	W4BCFEM2_T237_155	WT	4week	mTEC	0
W4BCFEM2	W4BCFEM2_T237_156	WT	4week	mTEC	1.99951
W4BCFEM2	W4BCFEM2_T237_157	WT	4week	mTEC	2.35953
W4BCFEM2	W4BCFEM2_T237_158	WT	4week	mTEC	0
W4BCFEM2	W4BCFEM2_T237_160	WT	4week	unassigned	0
W4BCFEM2	W4BCFEM2_T237_161	WT	4week	unassigned	0
W4BCFEM2	W4BCFEM2_T237_164	WT	4week	unassigned	0
W4BCFEM2	W4BCFEM2_T237_165	WT	4week	mTEC	0
W4BCFEM2	W4BCFEM2_T237_166	WT	4week	mTEC	0
W4BCFEM2	W4BCFEM2_T237_167	WT	4week	mTEC	0
W4BCFEM2	W4BCFEM2_T237_168	WT	4week	mTEC	2.2186
W4BCFEM2	W4BCFEM2_T237_169	WT	4week	postnatal_progenitor	0
W4BCFEM2	W4BCFEM2_T237_171	WT	4week	postnatal_progenitor	1.44261
W4BCFEM2	W4BCFEM2_T237_174	WT	4week	mTEC	0
W4BCFEM2	W4BCFEM2_T237_178	WT	4week	mTEC	1.70654
W4BCFEM2	W4BCFEM2_T237_180	WT	4week	mTEC	1.55428
W4BCFEM2	W4BCFEM2_T237_182	WT	4week	mTEC	0.739021
W4BCFEM2	W4BCFEM2_T237_185	WT	4week	mTEC	0
W4BCFEM2	W4BCFEM2_T237_186	WT	4week	postnatal_progenitor	0
W4BCFEM2	W4BCFEM2_T237_189	WT	4week	postnatal_progenitor	0
W4BCFEM2	W4BCFEM2_T237_190	WT	4week	postnatal_progenitor	1.7952
W4BCFEM2	W4BCFEM2_T237_191	WT	4week	postnatal_progenitor	1.54171
W4BCFEM2	W4BCFEM2_T238_7	WT	4week	mTEC	1.97675
W4BCFEM2	W4BCFEM2_T238_8	WT	4week	mTEC	0.550976
W4BCFEM2	W4BCFEM2_T238_10	WT	4week	postnatal_progenitor	1.24706
W4BCFEM2	W4BCFEM2_T238_11	WT	4week	mTEC	0
W4BCFEM2	W4BCFEM2_T238_14	WT	4week	mTEC	1.75856
W4BCFEM2	W4BCFEM2_T238_15	WT	4week	mTEC	2.10022
W4BCFEM2	W4BCFEM2_T238_17	WT	4week	postnatal_progenitor	0
W4BCFEM2	W4BCFEM2_T238_18	WT	4week	mTEC	0
W4BCFEM2	W4BCFEM2_T238_19	WT	4week	early_progenitor	2.00509
W4BCFEM2	W4BCFEM2_T238_21	WT	4week	cTEC	2.82802
W4BCFEM2	W4BCFEM2_T238_22	WT	4week	early_progenitor	0.75507
W4BCFEM2	W4BCFEM2_T238_23	WT	4week	early_progenitor	0
W4BCFEM2	W4BCFEM2_T238_24	WT	4week	mTEC	0.849731
W4BCFEM2	W4BCFEM2_T238_26	WT	4week	mTEC	2.24263
W4BCFEM2	W4BCFEM2_T238_28	WT	4week	mTEC	1.21059
W4BCFEM2	W4BCFEM2_T238_31	WT	4week	mTEC	1.07379
W4BCFEM2	W4BCFEM2_T238_36	WT	4week	mTEC	3.04602
W4BCFEM2	W4BCFEM2_T238_37	WT	4week	postnatal_progenitor	2.51685
W4BCFEM2	W4BCFEM2_T238_38	WT	4week	mTEC	0
W4BCFEM2	W4BCFEM2_T238_39	WT	4week	postnatal_progenitor	0
W4BCFEM2	W4BCFEM2_T238_40	WT	4week	mTEC	0
W4BCFEM2	W4BCFEM2_T238_42	WT	4week	mTEC	2.47041
W4BCFEM2	W4BCFEM2_T238_44	WT	4week	mTEC	0
W4BCFEM2	W4BCFEM2_T238_47	WT	4week	mTEC	0
W4BCFEM2	W4BCFEM2_T238_48	WT	4week	postnatal_progenitor	3.09935
W4BCFEM2	W4BCFEM2_T238_49	WT	4week	mTEC	1.23701
W4BCFEM2	W4BCFEM2_T238_50	WT	4week	unassigned	0
W4BCFEM2	W4BCFEM2_T238_54	WT	4week	mTEC	1.46067
W4BCFEM2	W4BCFEM2_T238_61	WT	4week	postnatal_progenitor	0
W4BCFEM2	W4BCFEM2_T238_62	WT	4week	unassigned	0.809781
W4BCFEM2	W4BCFEM2_T238_64	WT	4week	mTEC	0
W4BCFEM2	W4BCFEM2_T238_65	WT	4week	mTEC	2.00095
W4BCFEM2	W4BCFEM2_T238_69	WT	4week	unassigned	1.36201
W4BCFEM2	W4BCFEM2_T238_70	WT	4week	mTEC	1.82964
W4BCFEM2	W4BCFEM2_T238_71	WT	4week	mTEC	0
W4BCFEM2	W4BCFEM2_T238_72	WT	4week	postnatal_progenitor	3.42542
W4BCFEM2	W4BCFEM2_T238_75	WT	4week	mTEC	0
W4BCFEM2	W4BCFEM2_T238_81	WT	4week	mTEC	0
W4BCFEM2	W4BCFEM2_T238_82	WT	4week	mTEC	0
W4BCFEM2	W4BCFEM2_T238_87	WT	4week	mTEC	0
W4BCFEM2	W4BCFEM2_T238_90	WT	4week	mTEC	0
W4BCFEM2	W4BCFEM2_T238_91	WT	4week	unassigned	0
W4BCFEM2	W4BCFEM2_T238_92	WT	4week	mTEC	1.33679
W4BCFEM2	W4BCFEM2_T238_93	WT	4week	postnatal_progenitor	0
W4BCFEM2	W4BCFEM2_T238_94	WT	4week	unassigned	0.873513
W4BCFEM2	W4BCFEM2_T239_99	WT	4week	postnatal_progenitor	0
W4BCFEM2	W4BCFEM2_T239_101	WT	4week	mTEC	3.03852
W4BCFEM2	W4BCFEM2_T239_103	WT	4week	mTEC	0
W4BCFEM2	W4BCFEM2_T239_106	WT	4week	postnatal_progenitor	0
W4BCFEM2	W4BCFEM2_T239_107	WT	4week	early_progenitor	0
W4BCFEM2	W4BCFEM2_T239_109	WT	4week	mTEC	0
W4BCFEM2	W4BCFEM2_T239_115	WT	4week	mTEC	1.101
W4BCFEM2	W4BCFEM2_T239_117	WT	4week	postnatal_progenitor	0
W4BCFEM2	W4BCFEM2_T239_121	WT	4week	postnatal_progenitor	1.2159
W4BCFEM2	W4BCFEM2_T239_122	WT	4week	early_progenitor	0
W4BCFEM2	W4BCFEM2_T239_123	WT	4week	postnatal_progenitor	0
W4BCFEM2	W4BCFEM2_T239_129	WT	4week	postnatal_progenitor	1.45513
W4BCFEM2	W4BCFEM2_T239_131	WT	4week	mTEC	1.92255
W4BCFEM2	W4BCFEM2_T239_132	WT	4week	mTEC	1.67061
W4BCFEM2	W4BCFEM2_T239_134	WT	4week	cTEC	2.3314
W4BCFEM2	W4BCFEM2_T239_136	WT	4week	mTEC	0
W4BCFEM2	W4BCFEM2_T239_140	WT	4week	mTEC	0
W4BCFEM2	W4BCFEM2_T239_141	WT	4week	mTEC	1.19008
W4BCFEM2	W4BCFEM2_T239_150	WT	4week	mTEC	2.16948
W4BCFEM2	W4BCFEM2_T239_151	WT	4week	mTEC	0
W4BCFEM2	W4BCFEM2_T239_152	WT	4week	mTEC	0
W4BCFEM2	W4BCFEM2_T239_154	WT	4week	mTEC	3.06151
W4BCFEM2	W4BCFEM2_T239_155	WT	4week	postnatal_progenitor	0
W4BCFEM2	W4BCFEM2_T239_157	WT	4week	mTEC	1.73735
W4BCFEM2	W4BCFEM2_T239_159	WT	4week	mTEC	0
W4BCFEM2	W4BCFEM2_T239_161	WT	4week	postnatal_progenitor	2.52189
W4BCFEM2	W4BCFEM2_T239_165	WT	4week	unassigned	0
W4BCFEM2	W4BCFEM2_T239_166	WT	4week	mTEC	0
W4BCFEM2	W4BCFEM2_T239_169	WT	4week	mTEC	0
W4BCFEM2	W4BCFEM2_T239_170	WT	4week	mTEC	0
W4BCFEM2	W4BCFEM2_T239_171	WT	4week	mTEC	0
W4BCFEM2	W4BCFEM2_T239_179	WT	4week	early_progenitor	2.80043
W4BCFEM2	W4BCFEM2_T239_180	WT	4week	postnatal_progenitor	0
W4BCFEM2	W4BCFEM2_T239_183	WT	4week	postnatal_progenitor	1.20543
W4BCFEM2	W4BCFEM2_T239_188	WT	4week	cTEC	1.99784
W4BCFEM2	W4BCFEM2_T239_191	WT	4week	postnatal_progenitor	0
W4BCFEM2	W4BCFEM2_T248_2	WT	4week	unassigned	0
W4BCFEM2	W4BCFEM2_T248_4	WT	4week	mTEC	0
W4BCFEM2	W4BCFEM2_T248_8	WT	4week	mTEC	2.45348
W4BCFEM2	W4BCFEM2_T248_14	WT	4week	early_progenitor	1.00622
W4BCFEM2	W4BCFEM2_T248_15	WT	4week	early_progenitor	0.860477
W4BCFEM2	W4BCFEM2_T248_16	WT	4week	postnatal_progenitor	0
W4BCFEM2	W4BCFEM2_T248_18	WT	4week	early_progenitor	1.24022
W4BCFEM2	W4BCFEM2_T248_20	WT	4week	mTEC	0
W4BCFEM2	W4BCFEM2_T248_23	WT	4week	postnatal_progenitor	1.75505
W4BCFEM2	W4BCFEM2_T248_24	WT	4week	postnatal_progenitor	2.80951
W4BCFEM2	W4BCFEM2_T248_28	WT	4week	unassigned	0
W4BCFEM2	W4BCFEM2_T248_29	WT	4week	mTEC	1.60405
W4BCFEM2	W4BCFEM2_T248_32	WT	4week	early_progenitor	0
W4BCFEM2	W4BCFEM2_T248_33	WT	4week	unassigned	2.44879
W4BCFEM2	W4BCFEM2_T248_38	WT	4week	postnatal_progenitor	0
W4BCFEM2	W4BCFEM2_T248_39	WT	4week	mTEC	1.90986
W4BCFEM2	W4BCFEM2_T248_46	WT	4week	mTEC	1.63733
W4BCFEM2	W4BCFEM2_T248_47	WT	4week	mTEC	0.935268
W4BCFEM2	W4BCFEM2_T248_53	WT	4week	postnatal_progenitor	0
W4BCFEM2	W4BCFEM2_T248_54	WT	4week	postnatal_progenitor	0
W4BCFEM2	W4BCFEM2_T248_56	WT	4week	mTEC	1.55958
W4BCFEM2	W4BCFEM2_T248_63	WT	4week	postnatal_progenitor	0
W4BCFEM2	W4BCFEM2_T248_64	WT	4week	postnatal_progenitor	0
W4BCFEM2	W4BCFEM2_T248_65	WT	4week	mTEC	2.05166
W4BCFEM2	W4BCFEM2_T248_66	WT	4week	mTEC	0
W4BCFEM2	W4BCFEM2_T248_67	WT	4week	mTEC	0
W4BCFEM2	W4BCFEM2_T248_71	WT	4week	mTEC	1.23206
W4BCFEM2	W4BCFEM2_T248_72	WT	4week	mTEC	1.10046
W4BCFEM2	W4BCFEM2_T248_74	WT	4week	mTEC	0
W4BCFEM2	W4BCFEM2_T248_83	WT	4week	mTEC	1.6819
W4BCFEM2	W4BCFEM2_T248_88	WT	4week	unassigned	2.12065
W4BCFEM2	W4BCFEM2_T248_90	WT	4week	postnatal_progenitor	0
W4BCFEM2	W4BCFEM2_T248_91	WT	4week	mTEC	0
W4BCFEM2	W4BCFEM2_T248_92	WT	4week	mTEC	0.987066
W4BCFEM2	W4BCFEM2_T248_94	WT	4week	mTEC	0
W4BCFEM2	W4BCFEM2_T248_96	WT	4week	unassigned	0.451435
W4BCFEM2	W4BCFEM2_T249_98	WT	4week	unassigned	0
W4BCFEM2	W4BCFEM2_T249_99	WT	4week	mTEC	0
W4BCFEM2	W4BCFEM2_T249_100	WT	4week	mTEC	1.97676
W4BCFEM2	W4BCFEM2_T249_104	WT	4week	mTEC	1.57614
W4BCFEM2	W4BCFEM2_T249_105	WT	4week	unassigned	0
W4BCFEM2	W4BCFEM2_T249_108	WT	4week	postnatal_progenitor	2.34438
W4BCFEM2	W4BCFEM2_T249_113	WT	4week	mTEC	1.35791
[truncated: 4,672 more rows]

## Sheet: edf3b
sample	transcriptome	genotype	timepoint	signature	Foxn1
W4BCFEM1	W4BCFEM1_T37_4	WT	4week	Aire-stage	0
W4BCFEM1	W4BCFEM1_T37_12	WT	4week	Aire-stage	0
W4BCFEM1	W4BCFEM1_T37_14	WT	4week	Microfold	0
W4BCFEM1	W4BCFEM1_T37_18	WT	4week	Ciliated	0
W4BCFEM1	W4BCFEM1_T37_22	WT	4week	Goblet	0
W4BCFEM1	W4BCFEM1_T37_28	WT	4week	Aire-stage	1.61647
W4BCFEM1	W4BCFEM1_T37_35	WT	4week	Skin	0
W4BCFEM1	W4BCFEM1_T37_38	WT	4week	Aire-stage	1.73656
W4BCFEM1	W4BCFEM1_T37_61	WT	4week	Aire-stage	2.72141
W4BCFEM1	W4BCFEM1_T37_80	WT	4week	Microfold	0
W4BCFEM1	W4BCFEM1_T37_81	WT	4week	Goblet	0
W4BCFEM1	W4BCFEM1_T37_82	WT	4week	Aire-stage	1.04048
W4BCFEM1	W4BCFEM1_T37_89	WT	4week	Aire-stage	2.09343
W4BCFEM1	W4BCFEM1_T37_90	WT	4week	Aire-stage	1.62938
W4BCFEM1	W4BCFEM1_T37_92	WT	4week	EnteroHepato	0
W4BCFEM1	W4BCFEM1_T37_94	WT	4week	Tuft	0
W4BCFEM1	W4BCFEM1_T38_97	WT	4week	Aire-stage	0.788789
W4BCFEM1	W4BCFEM1_T38_111	WT	4week	Microfold	0
W4BCFEM1	W4BCFEM1_T38_115	WT	4week	Aire-stage	1.46113
W4BCFEM1	W4BCFEM1_T38_123	WT	4week	Lung_basal	1.90077
W4BCFEM1	W4BCFEM1_T38_125	WT	4week	Aire-stage	1.1829
W4BCFEM1	W4BCFEM1_T38_141	WT	4week	Aire-stage	0
W4BCFEM1	W4BCFEM1_T38_143	WT	4week	Pancreatic	0
W4BCFEM1	W4BCFEM1_T38_162	WT	4week	Aire-stage	1.65209
W4BCFEM1	W4BCFEM1_T38_174	WT	4week	Tuft	1.73428
W4BCFEM1	W4BCFEM1_T38_176	WT	4week	Skin	3.3972
W4BCFEM1	W4BCFEM1_T38_179	WT	4week	Aire-stage	1.50499
W4BCFEM1	W4BCFEM1_T38_180	WT	4week	EnteroHepato	0
W4BCFEM1	W4BCFEM1_T38_183	WT	4week	Ciliated	0
W4BCFEM1	W4BCFEM1_T39_22	WT	4week	Aire-stage	3.20645
W4BCFEM1	W4BCFEM1_T39_24	WT	4week	Skin	0
W4BCFEM1	W4BCFEM1_T39_36	WT	4week	Ionocyte	0
W4BCFEM1	W4BCFEM1_T39_42	WT	4week	Aire-stage	0
W4BCFEM1	W4BCFEM1_T39_45	WT	4week	Aire-stage	2.80397
W4BCFEM1	W4BCFEM1_T39_52	WT	4week	EnteroHepato	1.56794
W4BCFEM1	W4BCFEM1_T39_55	WT	4week	Aire-stage	1.03301
W4BCFEM1	W4BCFEM1_T39_61	WT	4week	Aire-stage	1.21427
W4BCFEM1	W4BCFEM1_T39_78	WT	4week	Aire-stage	2.23336
W4BCFEM1	W4BCFEM1_T39_85	WT	4week	Aire-stage	2.716
W4BCFEM1	W4BCFEM1_T39_89	WT	4week	Aire-stage	1.11537
W4BCFEM1	W4BCFEM1_T39_94	WT	4week	Tuft	0.958484
W4BCFEM1	W4BCFEM1_T39_96	WT	4week	Aire-stage	1.69359
W4BCFEM1	W4BCFEM1_T40_106	WT	4week	Aire-stage	0
W4BCFEM1	W4BCFEM1_T40_107	WT	4week	Aire-stage	0
W4BCFEM1	W4BCFEM1_T40_108	WT	4week	Aire-stage	2.64675
W4BCFEM1	W4BCFEM1_T40_111	WT	4week	Aire-stage	1.83912
W4BCFEM1	W4BCFEM1_T40_119	WT	4week	Aire-stage	1.73186
W4BCFEM1	W4BCFEM1_T40_131	WT	4week	Aire-stage	2.15708
W4BCFEM1	W4BCFEM1_T40_138	WT	4week	Aire-stage	1.17373
W4BCFEM1	W4BCFEM1_T40_139	WT	4week	Aire-stage	0.929901
W4BCFEM1	W4BCFEM1_T40_146	WT	4week	Aire-stage	0
W4BCFEM1	W4BCFEM1_T40_147	WT	4week	Aire-stage	1.47741
W4BCFEM1	W4BCFEM1_T40_160	WT	4week	Aire-stage	2.13654
W4BCFEM1	W4BCFEM1_T40_162	WT	4week	Aire-stage	1.67057
W4BCFEM1	W4BCFEM1_T40_163	WT	4week	Aire-stage	0
W4BCFEM1	W4BCFEM1_T40_164	WT	4week	Aire-stage	1.95915
W4BCFEM1	W4BCFEM1_T40_165	WT	4week	Aire-stage	0
W4BCFEM1	W4BCFEM1_T40_166	WT	4week	Aire-stage	1.48041
W4BCFEM1	W4BCFEM1_T40_167	WT	4week	Aire-stage	1.37452
W4BCFEM1	W4BCFEM1_T40_171	WT	4week	Skin	0
W4BCFEM1	W4BCFEM1_T40_173	WT	4week	Aire-stage	0
W4BCFEM1	W4BCFEM1_T40_184	WT	4week	Aire-stage	1.57317
W4BCFEM1	W4BCFEM1_T40_189	WT	4week	Aire-stage	0
W4BCFEM1	W4BCFEM1_T40_190	WT	4week	Aire-stage	0
W4BCFEM1	W4BCFEM1_T41_15	WT	4week	Aire-stage	1.92306
W4BCFEM1	W4BCFEM1_T41_19	WT	4week	Pancreatic	0
W4BCFEM1	W4BCFEM1_T41_41	WT	4week	Aire-stage	0
W4BCFEM1	W4BCFEM1_T41_47	WT	4week	Aire-stage	1.13678
W4BCFEM1	W4BCFEM1_T41_56	WT	4week	Aire-stage	2.93635
W4BCFEM1	W4BCFEM1_T41_57	WT	4week	Aire-stage	2.9312
W4BCFEM1	W4BCFEM1_T41_60	WT	4week	Aire-stage	0.937209
W4BCFEM1	W4BCFEM1_T41_67	WT	4week	Tuft	0
W4BCFEM1	W4BCFEM1_T41_69	WT	4week	Aire-stage	1.44134
W4BCFEM1	W4BCFEM1_T41_79	WT	4week	Tuft	0
W4BCFEM1	W4BCFEM1_T41_80	WT	4week	Aire-stage	2.38831
W4BCFEM1	W4BCFEM1_T41_81	WT	4week	Aire-stage	0
W4BCFEM1	W4BCFEM1_T41_82	WT	4week	Aire-stage	0
W4BCFEM1	W4BCFEM1_T41_83	WT	4week	Aire-stage	1.87937
W4BCFEM1	W4BCFEM1_T41_90	WT	4week	Aire-stage	2.30254
W4BCFEM1	W4BCFEM1_T41_95	WT	4week	Microfold	0
W4BCFEM1	W4BCFEM1_T42_97	WT	4week	Aire-stage	0
W4BCFEM1	W4BCFEM1_T42_104	WT	4week	Tuft	0
W4BCFEM1	W4BCFEM1_T42_109	WT	4week	Aire-stage	2.68615
W4BCFEM1	W4BCFEM1_T42_113	WT	4week	Aire-stage	1.05419
W4BCFEM1	W4BCFEM1_T42_117	WT	4week	Aire-stage	0
W4BCFEM1	W4BCFEM1_T42_118	WT	4week	Aire-stage	2.96999
W4BCFEM1	W4BCFEM1_T42_128	WT	4week	Ciliated	0
W4BCFEM1	W4BCFEM1_T42_130	WT	4week	Aire-stage	0
W4BCFEM1	W4BCFEM1_T42_137	WT	4week	Aire-stage	1.22501
W4BCFEM1	W4BCFEM1_T42_144	WT	4week	Aire-stage	0.991258
W4BCFEM1	W4BCFEM1_T42_149	WT	4week	Aire-stage	0.973535
W4BCFEM1	W4BCFEM1_T42_154	WT	4week	Aire-stage	0
W4BCFEM1	W4BCFEM1_T42_161	WT	4week	Aire-stage	2.51541
W4BCFEM1	W4BCFEM1_T42_172	WT	4week	Aire-stage	0
W4BCFEM1	W4BCFEM1_T42_173	WT	4week	Aire-stage	1.48626
W4BCFEM1	W4BCFEM1_T42_181	WT	4week	Aire-stage	0
W4BCFEM1	W4BCFEM1_T42_187	WT	4week	Aire-stage	0
W4BCFEM1	W4BCFEM1_T42_190	WT	4week	Aire-stage	2.18453
W4BCFEM1	W4BCFEM1_T43_2	WT	4week	Aire-stage	1.59512
W4BCFEM1	W4BCFEM1_T43_9	WT	4week	Aire-stage	2.60508
W4BCFEM1	W4BCFEM1_T43_12	WT	4week	Aire-stage	0
W4BCFEM1	W4BCFEM1_T43_22	WT	4week	Aire-stage	0
W4BCFEM1	W4BCFEM1_T43_24	WT	4week	Aire-stage	0
W4BCFEM1	W4BCFEM1_T43_27	WT	4week	Aire-stage	0
W4BCFEM1	W4BCFEM1_T43_28	WT	4week	Aire-stage	0.91028
W4BCFEM1	W4BCFEM1_T43_29	WT	4week	Aire-stage	1.98846
W4BCFEM1	W4BCFEM1_T43_37	WT	4week	Aire-stage	0
W4BCFEM1	W4BCFEM1_T43_55	WT	4week	Aire-stage	0
W4BCFEM1	W4BCFEM1_T43_56	WT	4week	Aire-stage	0
W4BCFEM1	W4BCFEM1_T43_58	WT	4week	Aire-stage	0
W4BCFEM1	W4BCFEM1_T43_64	WT	4week	Aire-stage	1.43872
W4BCFEM1	W4BCFEM1_T43_71	WT	4week	Aire-stage	0
W4BCFEM1	W4BCFEM1_T43_78	WT	4week	Aire-stage	1.3947
W4BCFEM1	W4BCFEM1_T43_80	WT	4week	Aire-stage	0
W4BCFEM1	W4BCFEM1_T43_83	WT	4week	Aire-stage	0
W4BCFEM1	W4BCFEM1_T44_110	WT	4week	Aire-stage	1.03972
W4BCFEM1	W4BCFEM1_T44_112	WT	4week	Aire-stage	1.83384
W4BCFEM1	W4BCFEM1_T44_117	WT	4week	Aire-stage	1.94146
W4BCFEM1	W4BCFEM1_T44_124	WT	4week	Neuroendocrine	0
W4BCFEM1	W4BCFEM1_T44_140	WT	4week	Aire-stage	1.26182
W4BCFEM1	W4BCFEM1_T44_143	WT	4week	Aire-stage	3.2454
W4BCFEM1	W4BCFEM1_T44_146	WT	4week	EnteroHepato	0
W4BCFEM1	W4BCFEM1_T44_148	WT	4week	Aire-stage	0.971876
W4BCFEM1	W4BCFEM1_T44_152	WT	4week	Aire-stage	0
W4BCFEM1	W4BCFEM1_T44_153	WT	4week	Tuft	0
W4BCFEM1	W4BCFEM1_T44_162	WT	4week	Aire-stage	0
W4BCFEM1	W4BCFEM1_T44_168	WT	4week	Pancreatic	0
W4BCFEM1	W4BCFEM1_T44_179	WT	4week	Aire-stage	1.73227
W4BCFEM1	W4BCFEM1_T44_180	WT	4week	Aire-stage	0
W4BCFEM1	W4BCFEM1_T44_186	WT	4week	Aire-stage	0.394932
W4BCFEM1	W4BCFEM1_T44_188	WT	4week	Aire-stage	1.1538
W4BCFEM1	W4BCFEM1_T44_191	WT	4week	Aire-stage	1.63618
W4BCFEM1	W4BCFEM1_T44_192	WT	4week	Aire-stage	0
W4BCFEM1	W4BCFEM1_T61_9	WT	4week	Aire-stage	3.73657
W4BCFEM1	W4BCFEM1_T61_21	WT	4week	Aire-stage	0
W4BCFEM1	W4BCFEM1_T61_24	WT	4week	Aire-stage	1.52982
W4BCFEM1	W4BCFEM1_T61_26	WT	4week	EnteroHepato	0
W4BCFEM1	W4BCFEM1_T61_27	WT	4week	Aire-stage	3.68976
W4BCFEM1	W4BCFEM1_T61_38	WT	4week	Aire-stage	0
W4BCFEM1	W4BCFEM1_T61_39	WT	4week	Microfold	0
W4BCFEM1	W4BCFEM1_T61_44	WT	4week	Aire-stage	1.76162
W4BCFEM1	W4BCFEM1_T61_46	WT	4week	Aire-stage	4.22345
W4BCFEM1	W4BCFEM1_T61_49	WT	4week	Aire-stage	1.55293
W4BCFEM1	W4BCFEM1_T61_52	WT	4week	Aire-stage	0
W4BCFEM1	W4BCFEM1_T61_53	WT	4week	Aire-stage	2.0887
W4BCFEM1	W4BCFEM1_T61_59	WT	4week	Tuft	2.2088
W4BCFEM1	W4BCFEM1_T61_60	WT	4week	Aire-stage	3.95598
W4BCFEM1	W4BCFEM1_T61_63	WT	4week	Aire-stage	1.03122
W4BCFEM1	W4BCFEM1_T61_68	WT	4week	Tuft	0
W4BCFEM1	W4BCFEM1_T61_70	WT	4week	Aire-stage	2.38248
W4BCFEM1	W4BCFEM1_T61_74	WT	4week	Aire-stage	1.3035
W4BCFEM1	W4BCFEM1_T61_81	WT	4week	Pancreatic	0
W4BCFEM1	W4BCFEM1_T61_83	WT	4week	Aire-stage	0
W4BCFEM1	W4BCFEM1_T61_87	WT	4week	Tuft	0
W4BCFEM1	W4BCFEM1_T61_90	WT	4week	Pancreatic	0.991877
W4BCFEM1	W4BCFEM1_T61_92	WT	4week	Skin	1.04761
W4BCFEM1	W4BCFEM1_T62_99	WT	4week	Aire-stage	0
W4BCFEM1	W4BCFEM1_T62_105	WT	4week	Aire-stage	0
W4BCFEM1	W4BCFEM1_T62_111	WT	4week	Aire-stage	0.834607
W4BCFEM1	W4BCFEM1_T62_117	WT	4week	Aire-stage	2.85132
W4BCFEM1	W4BCFEM1_T62_118	WT	4week	Aire-stage	0.841452
W4BCFEM1	W4BCFEM1_T62_120	WT	4week	Aire-stage	2.12352
W4BCFEM1	W4BCFEM1_T62_130	WT	4week	Aire-stage	1.10014
W4BCFEM1	W4BCFEM1_T62_132	WT	4week	Aire-stage	1.04204
W4BCFEM1	W4BCFEM1_T62_134	WT	4week	Aire-stage	1.38488
W4BCFEM1	W4BCFEM1_T62_136	WT	4week	Aire-stage	1.98518
W4BCFEM1	W4BCFEM1_T62_138	WT	4week	Neuroendocrine	0
W4BCFEM1	W4BCFEM1_T62_148	WT	4week	Aire-stage	0
W4BCFEM1	W4BCFEM1_T62_156	WT	4week	Aire-stage	1.3013
W4BCFEM1	W4BCFEM1_T62_159	WT	4week	Aire-stage	0.999966
W4BCFEM1	W4BCFEM1_T62_172	WT	4week	Aire-stage	0
W4BCFEM1	W4BCFEM1_T62_191	WT	4week	EnteroHepato	0
W4BCFEM1	W4BCFEM1_T63_2	WT	4week	Neuroendocrine	0
W4BCFEM1	W4BCFEM1_T63_5	WT	4week	Aire-stage	0
W4BCFEM1	W4BCFEM1_T63_9	WT	4week	Aire-stage	0
W4BCFEM1	W4BCFEM1_T63_11	WT	4week	Aire-stage	2.19323
W4BCFEM1	W4BCFEM1_T63_17	WT	4week	Aire-stage	0
W4BCFEM1	W4BCFEM1_T63_20	WT	4week	Aire-stage	1.22968
W4BCFEM1	W4BCFEM1_T63_21	WT	4week	Aire-stage	2.04918
W4BCFEM1	W4BCFEM1_T63_23	WT	4week	Aire-stage	2.77495
W4BCFEM1	W4BCFEM1_T63_28	WT	4week	Aire-stage	2.00491
W4BCFEM1	W4BCFEM1_T63_30	WT	4week	Microfold	0
W4BCFEM1	W4BCFEM1_T63_32	WT	4week	Aire-stage	3.21146
W4BCFEM1	W4BCFEM1_T63_37	WT	4week	Aire-stage	0
W4BCFEM1	W4BCFEM1_T63_45	WT	4week	Aire-stage	2.24882
W4BCFEM1	W4BCFEM1_T63_48	WT	4week	Microfold	1.66717
W4BCFEM1	W4BCFEM1_T63_54	WT	4week	Aire-stage	4.23787
W4BCFEM1	W4BCFEM1_T63_62	WT	4week	Aire-stage	2.00999
W4BCFEM1	W4BCFEM1_T63_63	WT	4week	Aire-stage	0
W4BCFEM1	W4BCFEM1_T63_77	WT	4week	Aire-stage	0
W4BCFEM1	W4BCFEM1_T63_80	WT	4week	Aire-stage	2.21087
W4BCFEM1	W4BCFEM1_T63_83	WT	4week	Aire-stage	1.03987
W4BCFEM1	W4BCFEM1_T63_88	WT	4week	Aire-stage	1.77492
W4BCFEM1	W4BCFEM1_T63_92	WT	4week	Aire-stage	2.40569
W4BCFEM1	W4BCFEM1_T64_98	WT	4week	Aire-stage	2.48105
W4BCFEM1	W4BCFEM1_T64_102	WT	4week	Aire-stage	0
W4BCFEM1	W4BCFEM1_T64_116	WT	4week	Ciliated	0
W4BCFEM1	W4BCFEM1_T64_136	WT	4week	Aire-stage	1.03327
W4BCFEM1	W4BCFEM1_T64_144	WT	4week	Aire-stage	0
W4BCFEM1	W4BCFEM1_T64_146	WT	4week	Ionocyte	0
W4BCFEM1	W4BCFEM1_T64_158	WT	4week	EnteroHepato	0
W4BCFEM1	W4BCFEM1_T64_179	WT	4week	Aire-stage	2.68607
W4BCFEM1	W4BCFEM1_T64_183	WT	4week	EnteroHepato	1.19727
W4BCFEM1	W4BCFEM1_T64_191	WT	4week	Aire-stage	0
W4BCFEM1	W4BCFEM1_T140_40_3	WT	4week	Aire-stage	4.03528
W4BCFEM1	W4BCFEM1_T140_40_5	WT	4week	Aire-stage	1.63188
W4BCFEM1	W4BCFEM1_T140_40_10	WT	4week	Aire-stage	0.79381
W4BCFEM1	W4BCFEM1_T140_40_11	WT	4week	Skin	0
W4BCFEM1	W4BCFEM1_T140_40_17	WT	4week	Aire-stage	1.38098
W4BCFEM1	W4BCFEM1_T140_40_18	WT	4week	Aire-stage	2.54236
W4BCFEM1	W4BCFEM1_T140_40_19	WT	4week	Aire-stage	4.43086
W4BCFEM1	W4BCFEM1_T140_40_33	WT	4week	Aire-stage	0
W4BCFEM1	W4BCFEM1_T140_40_37	WT	4week	Aire-stage	0
W4BCFEM1	W4BCFEM1_T140_40_39	WT	4week	EnteroHepato	0
W4BCFEM1	W4BCFEM1_T140_40_51	WT	4week	Aire-stage	1.84647
W4BCFEM1	W4BCFEM1_T140_40_53	WT	4week	Goblet	0
W4BCFEM1	W4BCFEM1_T140_40_64	WT	4week	Ionocyte	2.25024
W4BCFEM1	W4BCFEM1_T140_40_68	WT	4week	Aire-stage	2.03958
W4BCFEM1	W4BCFEM1_T140_40_69	WT	4week	Aire-stage	2.66534
W4BCFEM1	W4BCFEM1_T140_40_74	WT	4week	Aire-stage	0.949782
W4BCFEM1	W4BCFEM1_T140_40_88	WT	4week	Ciliated	0
W4BCFEM1	W4BCFEM1_T140_40_90	WT	4week	Aire-stage	1.41644
W4BCFEM1	W4BCFEM1_T141_39_97	WT	4week	Aire-stage	2.28095
W4BCFEM1	W4BCFEM1_T141_39_99	WT	4week	Neuroendocrine	0
W4BCFEM1	W4BCFEM1_T141_39_100	WT	4week	Tuft	0
W4BCFEM1	W4BCFEM1_T141_39_107	WT	4week	Microfold	0
W4BCFEM1	W4BCFEM1_T141_39_115	WT	4week	Aire-stage	1.08715
W4BCFEM1	W4BCFEM1_T141_39_116	WT	4week	Aire-stage	0
W4BCFEM1	W4BCFEM1_T141_39_117	WT	4week	Aire-stage	0
W4BCFEM1	W4BCFEM1_T141_39_120	WT	4week	Aire-stage	2.21568
W4BCFEM1	W4BCFEM1_T141_39_128	WT	4week	Aire-stage	0
W4BCFEM1	W4BCFEM1_T141_39_135	WT	4week	Microfold	2.43555
W4BCFEM1	W4BCFEM1_T141_39_136	WT	4week	Aire-stage	1.29427
W4BCFEM1	W4BCFEM1_T141_39_146	WT	4week	Pancreatic	1.8997
W4BCFEM1	W4BCFEM1_T141_39_163	WT	4week	Aire-stage	2.87268
W4BCFEM1	W4BCFEM1_T141_39_172	WT	4week	Aire-stage	1.86389
W4BCFEM1	W4BCFEM1_T141_39_179	WT	4week	Aire-stage	0
W4BCFEM1	W4BCFEM1_T141_39_184	WT	4week	Aire-stage	1.17236
W4BCFEM1	W4BCFEM1_T141_39_188	WT	4week	Aire-stage	2.486
W4BCFEM1	W4BCFEM1_T142_38_16	WT	4week	Aire-stage	0
W4BCFEM1	W4BCFEM1_T142_38_21	WT	4week	Aire-stage	1.95796
W4BCFEM1	W4BCFEM1_T142_38_29	WT	4week	Tuft	0
W4BCFEM1	W4BCFEM1_T142_38_32	WT	4week	Aire-stage	0.866534
W4BCFEM1	W4BCFEM1_T142_38_36	WT	4week	Aire-stage	0
W4BCFEM1	W4BCFEM1_T142_38_42	WT	4week	Aire-stage	2.46802
W4BCFEM1	W4BCFEM1_T142_38_55	WT	4week	Aire-stage	0
W4BCFEM1	W4BCFEM1_T142_38_64	WT	4week	Aire-stage	1.97498
W4BCFEM1	W4BCFEM1_T142_38_71	WT	4week	Neuroendocrine	0
W4BCFEM1	W4BCFEM1_T142_38_73	WT	4week	Aire-stage	2.64292
W4BCFEM1	W4BCFEM1_T142_38_76	WT	4week	Aire-stage	0
W4BCFEM1	W4BCFEM1_T142_38_77	WT	4week	Aire-stage	0
W4BCFEM1	W4BCFEM1_T142_38_79	WT	4week	Aire-stage	1.02711
W4BCFEM1	W4BCFEM1_T142_38_85	WT	4week	Aire-stage	1.81819
W4BCFEM1	W4BCFEM1_T142_38_90	WT	4week	Aire-stage	2.17762
W4BCFEM1	W4BCFEM1_T142_38_93	WT	4week	Aire-stage	0
W4BCFEM1	W4BCFEM1_T142_38_94	WT	4week	Ciliated	0
W4BCFEM1	W4BCFEM1_T142_38_95	WT	4week	Aire-stage	2.36549
W4BCFEM1	W4BCFEM1_T143_37_97	WT	4week	Aire-stage	0
W4BCFEM1	W4BCFEM1_T143_37_104	WT	4week	Ciliated	1.7769
W4BCFEM1	W4BCFEM1_T143_37_109	WT	4week	Microfold	0
W4BCFEM1	W4BCFEM1_T143_37_118	WT	4week	Aire-stage	0
W4BCFEM1	W4BCFEM1_T143_37_122	WT	4week	Aire-stage	0
W4BCFEM1	W4BCFEM1_T143_37_123	WT	4week	Aire-stage	0
W4BCFEM1	W4BCFEM1_T143_37_124	WT	4week	Aire-stage	0
W4BCFEM1	W4BCFEM1_T143_37_134	WT	4week	Tuft	0
W4BCFEM1	W4BCFEM1_T143_37_137	WT	4week	Aire-stage	2.32381
W4BCFEM1	W4BCFEM1_T143_37_143	WT	4week	Tuft	0
W4BCFEM1	W4BCFEM1_T143_37_155	WT	4week	Tuft	0
W4BCFEM1	W4BCFEM1_T143_37_158	WT	4week	Ciliated	3.70232
W4BCFEM1	W4BCFEM1_T143_37_179	WT	4week	Aire-stage	0
W4BCFEM1	W4BCFEM1_T143_37_183	WT	4week	Tuft	0
W4BCFEM1	W4BCFEM1_T143_37_186	WT	4week	Aire-stage	2.12847
W4BCFEM1	W4BCFEM1_T143_37_187	WT	4week	Aire-stage	0
W4BCFEM1	W4BCFEM1_T143_37_188	WT	4week	Aire-stage	1.26397
W4BCFEM1	W4BCFEM1_T143_37_192	WT	4week	Aire-stage	1.19982
W4BCFEM1	W4BCFEM1_T152_36_10	WT	4week	EnteroHepato	0
W4BCFEM1	W4BCFEM1_T152_36_36	WT	4week	Aire-stage	1.58809
W4BCFEM1	W4BCFEM1_T152_36_38	WT	4week	Aire-stage	1.9248
W4BCFEM1	W4BCFEM1_T152_36_40	WT	4week	Aire-stage	0
W4BCFEM1	W4BCFEM1_T152_36_44	WT	4week	Tuft	0
W4BCFEM1	W4BCFEM1_T152_36_49	WT	4week	Tuft	2.08935
W4BCFEM1	W4BCFEM1_T152_36_51	WT	4week	Aire-stage	0
W4BCFEM1	W4BCFEM1_T152_36_61	WT	4week	Aire-stage	1.87814
W4BCFEM1	W4BCFEM1_T152_36_74	WT	4week	Aire-stage	1.43101
W4BCFEM1	W4BCFEM1_T152_36_80	WT	4week	Aire-stage	1.76438
W4BCFEM1	W4BCFEM1_T152_36_81	WT	4week	Aire-stage	3.96002
W4BCFEM1	W4BCFEM1_T152_36_87	WT	4week	Aire-stage	1.67301
W4BCFEM1	W4BCFEM1_T154_34_2	WT	4week	Aire-stage	0
W4BCFEM1	W4BCFEM1_T154_34_3	WT	4week	Aire-stage	2.11218
W4BCFEM1	W4BCFEM1_T154_34_10	WT	4week	Aire-stage	0.906918
W4BCFEM1	W4BCFEM1_T154_34_20	WT	4week	Goblet	0
W4BCFEM1	W4BCFEM1_T154_34_23	WT	4week	Aire-stage	1.03363
W4BCFEM1	W4BCFEM1_T154_34_28	WT	4week	Aire-stage	2.66774
W4BCFEM1	W4BCFEM1_T154_34_32	WT	4week	Aire-stage	0
W4BCFEM1	W4BCFEM1_T154_34_37	WT	4week	Aire-stage	0.682388
W4BCFEM1	W4BCFEM1_T154_34_49	WT	4week	Aire-stage	1.94988
W4BCFEM1	W4BCFEM1_T154_34_51	WT	4week	Aire-stage	0.798451
W4BCFEM1	W4BCFEM1_T154_34_60	WT	4week	Aire-stage	0
W4BCFEM1	W4BCFEM1_T154_34_62	WT	4week	Goblet	1.21044
W4BCFEM1	W4BCFEM1_T154_34_64	WT	4week	Aire-stage	2.47287
W4BCFEM1	W4BCFEM1_T154_34_67	WT	4week	Microfold	0
W4BCFEM1	W4BCFEM1_T154_34_69	WT	4week	Aire-stage	0
W4BCFEM1	W4BCFEM1_T154_34_70	WT	4week	EnteroHepato	0
W4BCFEM1	W4BCFEM1_T154_34_73	WT	4week	Aire-stage	0.889231
W4BCFEM1	W4BCFEM1_T154_34_83	WT	4week	EnteroHepato	1.83159
W4BCFEM1	W4BCFEM1_T156_32_6	WT	4week	EnteroHepato	0
W4BCFEM1	W4BCFEM1_T156_32_8	WT	4week	Aire-stage	0
W4BCFEM1	W4BCFEM1_T156_32_11	WT	4week	Aire-stage	1.21084
W4BCFEM1	W4BCFEM1_T156_32_13	WT	4week	Aire-stage	0.594161
W4BCFEM1	W4BCFEM1_T156_32_17	WT	4week	Aire-stage	0.960385
W4BCFEM1	W4BCFEM1_T156_32_22	WT	4week	Microfold	0
W4BCFEM1	W4BCFEM1_T156_32_31	WT	4week	Aire-stage	0.76064
W4BCFEM1	W4BCFEM1_T156_32_32	WT	4week	Aire-stage	0
W4BCFEM1	W4BCFEM1_T156_32_36	WT	4week	Aire-stage	1.81552
W4BCFEM1	W4BCFEM1_T156_32_43	WT	4week	Aire-stage	0.654409
W4BCFEM1	W4BCFEM1_T156_32_44	WT	4week	Aire-stage	2.02996
W4BCFEM1	W4BCFEM1_T156_32_48	WT	4week	Aire-stage	0.54182
W4BCFEM1	W4BCFEM1_T156_32_49	WT	4week	Aire-stage	3.20687
W4BCFEM1	W4BCFEM1_T156_32_61	WT	4week	Aire-stage	0.728096
W4BCFEM1	W4BCFEM1_T156_32_75	WT	4week	Aire-stage	0
W4BCFEM1	W4BCFEM1_T156_32_80	WT	4week	Aire-stage	0
W4BCFEM1	W4BCFEM1_T156_32_86	WT	4week	Aire-stage	2.06524
W4BCFEM1	W4BCFEM1_T156_32_87	WT	4week	Aire-stage	1.47288
W4BCFEM1	W4BCFEM1_T158_30_14	WT	4week	EnteroHepato	0
W4BCFEM1	W4BCFEM1_T158_30_18	WT	4week	Lung_basal	0
W4BCFEM1	W4BCFEM1_T158_30_24	WT	4week	Aire-stage	1.00858
W4BCFEM1	W4BCFEM1_T158_30_39	WT	4week	Aire-stage	1.31332
W4BCFEM1	W4BCFEM1_T158_30_41	WT	4week	EnteroHepato	1.25163
W4BCFEM1	W4BCFEM1_T158_30_48	WT	4week	Aire-stage	3.00275
W4BCFEM1	W4BCFEM1_T158_30_52	WT	4week	Tuft	0
W4BCFEM1	W4BCFEM1_T158_30_54	WT	4week	Aire-stage	2.36082
W4BCFEM1	W4BCFEM1_T158_30_69	WT	4week	Aire-stage	0
W4BCFEM1	W4BCFEM1_T158_30_70	WT	4week	Aire-stage	1.9857
W4BCFEM1	W4BCFEM1_T158_30_72	WT	4week	Ciliated	2.13259
W4BCFEM1	W4BCFEM1_T158_30_73	WT	4week	Aire-stage	2.41826
W4BCFEM1	W4BCFEM1_T158_30_78	WT	4week	Microfold	0
W4BCFEM1	W4BCFEM1_T158_30_82	WT	4week	Aire-stage	2.84706
W4BCFEM1	W4BCFEM1_T158_30_92	WT	4week	EnteroHepato	1.00523
W4BCFEM2	W4BCFEM2_T184_10	WT	4week	Aire-stage	0
W4BCFEM2	W4BCFEM2_T184_19	WT	4week	Aire-stage	0
W4BCFEM2	W4BCFEM2_T184_21	WT	4week	Aire-stage	1.39309
W4BCFEM2	W4BCFEM2_T184_23	WT	4week	Aire-stage	0
W4BCFEM2	W4BCFEM2_T184_33	WT	4week	Aire-stage	0
W4BCFEM2	W4BCFEM2_T184_37	WT	4week	Aire-stage	2.51798
W4BCFEM2	W4BCFEM2_T184_43	WT	4week	EnteroHepato	0
W4BCFEM2	W4BCFEM2_T184_47	WT	4week	Tuft	0
W4BCFEM2	W4BCFEM2_T184_56	WT	4week	Aire-stage	0
W4BCFEM2	W4BCFEM2_T184_59	WT	4week	Skin	0
W4BCFEM2	W4BCFEM2_T184_60	WT	4week	Aire-stage	0
W4BCFEM2	W4BCFEM2_T184_61	WT	4week	Aire-stage	2.27864
W4BCFEM2	W4BCFEM2_T184_71	WT	4week	Aire-stage	1.38799
W4BCFEM2	W4BCFEM2_T184_73	WT	4week	Aire-stage	1.47551
W4BCFEM2	W4BCFEM2_T184_75	WT	4week	Aire-stage	0.777924
W4BCFEM2	W4BCFEM2_T185_100	WT	4week	Aire-stage	2.29857
W4BCFEM2	W4BCFEM2_T185_102	WT	4week	Aire-stage	2.60909
W4BCFEM2	W4BCFEM2_T185_111	WT	4week	Ciliated	0
W4BCFEM2	W4BCFEM2_T185_125	WT	4week	Aire-stage	1.84349
W4BCFEM2	W4BCFEM2_T185_141	WT	4week	Skin	0
W4BCFEM2	W4BCFEM2_T185_155	WT	4week	Muscle	1.26133
W4BCFEM2	W4BCFEM2_T185_174	WT	4week	Aire-stage	3.17749
W4BCFEM2	W4BCFEM2_T185_177	WT	4week	Aire-stage	0
W4BCFEM2	W4BCFEM2_T185_179	WT	4week	Aire-stage	1.93227
W4BCFEM2	W4BCFEM2_T185_186	WT	4week	Pancreatic	0
W4BCFEM2	W4BCFEM2_T186_31	WT	4week	Aire-stage	1.50761
W4BCFEM2	W4BCFEM2_T186_32	WT	4week	Aire-stage	0
W4BCFEM2	W4BCFEM2_T186_38	WT	4week	EnteroHepato	0
W4BCFEM2	W4BCFEM2_T186_39	WT	4week	Aire-stage	1.90789
W4BCFEM2	W4BCFEM2_T186_42	WT	4week	Aire-stage	2.04946
W4BCFEM2	W4BCFEM2_T186_51	WT	4week	Aire-stage	2.08396
W4BCFEM2	W4BCFEM2_T186_54	WT	4week	Aire-stage	0
W4BCFEM2	W4BCFEM2_T186_67	WT	4week	Skin	0
W4BCFEM2	W4BCFEM2_T186_69	WT	4week	Aire-stage	0.757744
W4BCFEM2	W4BCFEM2_T186_70	WT	4week	Pancreatic	0
W4BCFEM2	W4BCFEM2_T186_79	WT	4week	Pancreatic	0
W4BCFEM2	W4BCFEM2_T186_86	WT	4week	Goblet	1.30266
W4BCFEM2	W4BCFEM2_T186_89	WT	4week	Tuft	0
W4BCFEM2	W4BCFEM2_T186_92	WT	4week	Aire-stage	1.13442
W4BCFEM2	W4BCFEM2_T187_104	WT	4week	Aire-stage	2.00997
W4BCFEM2	W4BCFEM2_T187_109	WT	4week	Aire-stage	1.37716
W4BCFEM2	W4BCFEM2_T187_111	WT	4week	Aire-stage	1.77475
W4BCFEM2	W4BCFEM2_T187_116	WT	4week	Aire-stage	2.6826
W4BCFEM2	W4BCFEM2_T187_117	WT	4week	Aire-stage	1.91175
W4BCFEM2	W4BCFEM2_T187_131	WT	4week	Aire-stage	1.72076
W4BCFEM2	W4BCFEM2_T187_146	WT	4week	Aire-stage	2.16777
W4BCFEM2	W4BCFEM2_T187_149	WT	4week	Aire-stage	2.02928
W4BCFEM2	W4BCFEM2_T187_184	WT	4week	Aire-stage	2.27422
W4BCFEM2	W4BCFEM2_T187_187	WT	4week	Aire-stage	1.67731
W4BCFEM2	W4BCFEM2_T187_190	WT	4week	Aire-stage	0
W4BCFEM2	W4BCFEM2_T188_6	WT	4week	Aire-stage	1.33731
W4BCFEM2	W4BCFEM2_T188_7	WT	4week	Aire-stage	0.906406
W4BCFEM2	W4BCFEM2_T188_9	WT	4week	Aire-stage	1.12768
W4BCFEM2	W4BCFEM2_T188_10	WT	4week	Aire-stage	0.659881
W4BCFEM2	W4BCFEM2_T188_11	WT	4week	Aire-stage	1.67872
W4BCFEM2	W4BCFEM2_T188_20	WT	4week	Aire-stage	1.31799
W4BCFEM2	W4BCFEM2_T188_32	WT	4week	Aire-stage	1.673
W4BCFEM2	W4BCFEM2_T188_55	WT	4week	Tuft	0
W4BCFEM2	W4BCFEM2_T188_64	WT	4week	Aire-stage	2.78514
W4BCFEM2	W4BCFEM2_T188_65	WT	4week	Aire-stage	0
W4BCFEM2	W4BCFEM2_T188_77	WT	4week	Microfold	1.6218
W4BCFEM2	W4BCFEM2_T188_88	WT	4week	Aire-stage	1.15963
W4BCFEM2	W4BCFEM2_T188_93	WT	4week	Pancreatic	0
W4BCFEM2	W4BCFEM2_T188_95	WT	4week	Aire-stage	1.05292
W4BCFEM2	W4BCFEM2_T188_96	WT	4week	Aire-stage	1.45777
W4BCFEM2	W4BCFEM2_T189_100	WT	4week	Aire-stage	0.665679
W4BCFEM2	W4BCFEM2_T189_106	WT	4week	Aire-stage	0
W4BCFEM2	W4BCFEM2_T189_116	WT	4week	Aire-stage	0
W4BCFEM2	W4BCFEM2_T189_120	WT	4week	Aire-stage	0
W4BCFEM2	W4BCFEM2_T189_127	WT	4week	Aire-stage	2.20779
W4BCFEM2	W4BCFEM2_T189_128	WT	4week	Aire-stage	1.02619
W4BCFEM2	W4BCFEM2_T189_130	WT	4week	Aire-stage	1.35076
W4BCFEM2	W4BCFEM2_T189_145	WT	4week	Aire-stage	0
W4BCFEM2	W4BCFEM2_T189_152	WT	4week	Aire-stage	1.41464
W4BCFEM2	W4BCFEM2_T189_153	WT	4week	Aire-stage	0
W4BCFEM2	W4BCFEM2_T189_158	WT	4week	Aire-stage	0.880432
W4BCFEM2	W4BCFEM2_T189_159	WT	4week	Aire-stage	0
W4BCFEM2	W4BCFEM2_T189_166	WT	4week	Aire-stage	0
W4BCFEM2	W4BCFEM2_T189_168	WT	4week	Aire-stage	0.606169
W4BCFEM2	W4BCFEM2_T189_176	WT	4week	Aire-stage	0.815356
W4BCFEM2	W4BCFEM2_T189_184	WT	4week	Microfold	0
W4BCFEM2	W4BCFEM2_T189_188	WT	4week	Aire-stage	3.80163
W4BCFEM2	W4BCFEM2_T189_190	WT	4week	Skin	2.21936
W4BCFEM2	W4BCFEM2_T190_6	WT	4week	Pancreatic	0.868016
W4BCFEM2	W4BCFEM2_T190_8	WT	4week	Aire-stage	1.71119
W4BCFEM2	W4BCFEM2_T190_12	WT	4week	Aire-stage	1.06218
W4BCFEM2	W4BCFEM2_T190_14	WT	4week	Aire-stage	0.619029
W4BCFEM2	W4BCFEM2_T190_18	WT	4week	Aire-stage	2.41982
W4BCFEM2	W4BCFEM2_T190_28	WT	4week	Aire-stage	0
W4BCFEM2	W4BCFEM2_T190_55	WT	4week	Aire-stage	0.808359
W4BCFEM2	W4BCFEM2_T190_61	WT	4week	Aire-stage	1.62616
W4BCFEM2	W4BCFEM2_T190_71	WT	4week	Aire-stage	1.84852
W4BCFEM2	W4BCFEM2_T190_84	WT	4week	Aire-stage	0
W4BCFEM2	W4BCFEM2_T190_93	WT	4week	Aire-stage	2.90483
W4BCFEM2	W4BCFEM2_T190_94	WT	4week	EnteroHepato	0
W4BCFEM2	W4BCFEM2_T191_113	WT	4week	Aire-stage	1.72674
W4BCFEM2	W4BCFEM2_T191_125	WT	4week	Aire-stage	2.89969
W4BCFEM2	W4BCFEM2_T191_140	WT	4week	Aire-stage	2.43038
W4BCFEM2	W4BCFEM2_T191_146	WT	4week	Aire-stage	1.28281
W4BCFEM2	W4BCFEM2_T191_147	WT	4week	Aire-stage	1.74021
W4BCFEM2	W4BCFEM2_T191_154	WT	4week	Aire-stage	1.12755
W4BCFEM2	W4BCFEM2_T191_155	WT	4week	Aire-stage	2.10488
W4BCFEM2	W4BCFEM2_T191_180	WT	4week	Aire-stage	0
W4BCFEM2	W4BCFEM2_T191_183	WT	4week	EnteroHepato	0
W4BCFEM2	W4BCFEM2_T191_184	WT	4week	Aire-stage	0
W4BCFEM2	W4BCFEM2_T200_1	WT	4week	Tuft	0
W4BCFEM2	W4BCFEM2_T200_7	WT	4week	Aire-stage	0
W4BCFEM2	W4BCFEM2_T200_30	WT	4week	Aire-stage	3.38473
W4BCFEM2	W4BCFEM2_T200_31	WT	4week	Aire-stage	0
W4BCFEM2	W4BCFEM2_T200_35	WT	4week	Aire-stage	0
W4BCFEM2	W4BCFEM2_T200_36	WT	4week	Tuft	2.00949
W4BCFEM2	W4BCFEM2_T200_77	WT	4week	Aire-stage	0.972058
W4BCFEM2	W4BCFEM2_T201_119	WT	4week	Pancreatic	0.919558
W4BCFEM2	W4BCFEM2_T201_121	WT	4week	Aire-stage	0
W4BCFEM2	W4BCFEM2_T201_123	WT	4week	Aire-stage	1.0762
W4BCFEM2	W4BCFEM2_T201_127	WT	4week	Tuft	0
W4BCFEM2	W4BCFEM2_T201_130	WT	4week	EnteroHepato	0
W4BCFEM2	W4BCFEM2_T201_143	WT	4week	EnteroHepato	0
W4BCFEM2	W4BCFEM2_T201_156	WT	4week	Aire-stage	0
W4BCFEM2	W4BCFEM2_T201_160	WT	4week	Aire-stage	2.98556
W4BCFEM2	W4BCFEM2_T201_166	WT	4week	Aire-stage	0
W4BCFEM2	W4BCFEM2_T201_170	WT	4week	Aire-stage	2.96042
W4BCFEM2	W4BCFEM2_T201_174	WT	4week	Aire-stage	1.2903
W4BCFEM2	W4BCFEM2_T201_179	WT	4week	Aire-stage	0
W4BCFEM2	W4BCFEM2_T201_180	WT	4week	Aire-stage	2.15847
W4BCFEM2	W4BCFEM2_T201_192	WT	4week	Aire-stage	0.778763
W4BCFEM2	W4BCFEM2_T202_4	WT	4week	Aire-stage	1.23296
W4BCFEM2	W4BCFEM2_T202_7	WT	4week	Aire-stage	0
W4BCFEM2	W4BCFEM2_T202_13	WT	4week	Aire-stage	1.03509
W4BCFEM2	W4BCFEM2_T202_26	WT	4week	Aire-stage	1.73637
W4BCFEM2	W4BCFEM2_T202_33	WT	4week	Aire-stage	1.22457
W4BCFEM2	W4BCFEM2_T202_34	WT	4week	Aire-stage	0
W4BCFEM2	W4BCFEM2_T202_42	WT	4week	Aire-stage	1.4109
W4BCFEM2	W4BCFEM2_T202_60	WT	4week	Aire-stage	0
W4BCFEM2	W4BCFEM2_T202_65	WT	4week	Aire-stage	0.93451
W4BCFEM2	W4BCFEM2_T202_78	WT	4week	Aire-stage	0
W4BCFEM2	W4BCFEM2_T202_82	WT	4week	Aire-stage	0
W4BCFEM2	W4BCFEM2_T203_100	WT	4week	Pancreatic	0
W4BCFEM2	W4BCFEM2_T203_110	WT	4week	Neuroendocrine	0
W4BCFEM2	W4BCFEM2_T203_111	WT	4week	Aire-stage	0
W4BCFEM2	W4BCFEM2_T203_125	WT	4week	Aire-stage	2.42956
W4BCFEM2	W4BCFEM2_T203_135	WT	4week	Aire-stage	0
W4BCFEM2	W4BCFEM2_T203_165	WT	4week	Aire-stage	2.0843
W4BCFEM2	W4BCFEM2_T203_185	WT	4week	Neuroendocrine	0
W4BCFEM2	W4BCFEM2_T203_186	WT	4week	Aire-stage	0
W4BCFEM2	W4BCFEM2_T203_187	WT	4week	Goblet	0
W4BCFEM2	W4BCFEM2_T204_22	WT	4week	Aire-stage	0.977994
W4BCFEM2	W4BCFEM2_T204_28	WT	4week	Aire-stage	1.42687
W4BCFEM2	W4BCFEM2_T204_38	WT	4week	Tuft	0
W4BCFEM2	W4BCFEM2_T204_48	WT	4week	EnteroHepato	0
W4BCFEM2	W4BCFEM2_T204_53	WT	4week	Aire-stage	2.08558
W4BCFEM2	W4BCFEM2_T204_55	WT	4week	Tuft	0
W4BCFEM2	W4BCFEM2_T204_56	WT	4week	Aire-stage	1.19143
W4BCFEM2	W4BCFEM2_T204_70	WT	4week	Tuft	0
W4BCFEM2	W4BCFEM2_T204_72	WT	4week	Aire-stage	0
W4BCFEM2	W4BCFEM2_T204_75	WT	4week	Ionocyte	0
W4BCFEM2	W4BCFEM2_T204_81	WT	4week	Aire-stage	1.164
W4BCFEM2	W4BCFEM2_T204_88	WT	4week	Aire-stage	0.750418
W4BCFEM2	W4BCFEM2_T204_90	WT	4week	Aire-stage	2.21966
W4BCFEM2	W4BCFEM2_T204_93	WT	4week	Aire-stage	1.26011
W4BCFEM2	W4BCFEM2_T205_112	WT	4week	Aire-stage	0
W4BCFEM2	W4BCFEM2_T205_123	WT	4week	Aire-stage	1.27014
W4BCFEM2	W4BCFEM2_T205_146	WT	4week	Aire-stage	1.28886
W4BCFEM2	W4BCFEM2_T205_150	WT	4week	Aire-stage	0
W4BCFEM2	W4BCFEM2_T205_152	WT	4week	Aire-stage	1.48533
W4BCFEM2	W4BCFEM2_T205_156	WT	4week	Microfold	0
W4BCFEM2	W4BCFEM2_T205_157	WT	4week	Aire-stage	1.34364
W4BCFEM2	W4BCFEM2_T205_158	WT	4week	Tuft	0
W4BCFEM2	W4BCFEM2_T205_168	WT	4week	Aire-stage	2.41112
W4BCFEM2	W4BCFEM2_T205_175	WT	4week	Aire-stage	2.39821
W4BCFEM2	W4BCFEM2_T205_180	WT	4week	Aire-stage	1.25169
W4BCFEM2	W4BCFEM2_T205_182	WT	4week	EnteroHepato	0.557338
W4BCFEM2	W4BCFEM2_T205_183	WT	4week	Aire-stage	2.4709
W4BCFEM2	W4BCFEM2_T205_188	WT	4week	Tuft	0.888013
W4BCFEM2	W4BCFEM2_T205_190	WT	4week	Aire-stage	0
W4BCFEM2	W4BCFEM2_T205_191	WT	4week	Aire-stage	2.27371
W4BCFEM2	W4BCFEM2_T206_4	WT	4week	Aire-stage	1.7976
W4BCFEM2	W4BCFEM2_T206_7	WT	4week	Skin	1.86992
W4BCFEM2	W4BCFEM2_T206_18	WT	4week	Pancreatic	0
W4BCFEM2	W4BCFEM2_T206_20	WT	4week	Ciliated	1.7661
W4BCFEM2	W4BCFEM2_T206_24	WT	4week	Microfold	3.33191
W4BCFEM2	W4BCFEM2_T206_29	WT	4week	Aire-stage	2.60459
W4BCFEM2	W4BCFEM2_T206_34	WT	4week	Aire-stage	1.46229
W4BCFEM2	W4BCFEM2_T206_45	WT	4week	Aire-stage	1.34255
W4BCFEM2	W4BCFEM2_T206_53	WT	4week	Aire-stage	2.02233
W4BCFEM2	W4BCFEM2_T206_55	WT	4week	Tuft	0
W4BCFEM2	W4BCFEM2_T206_61	WT	4week	Aire-stage	0
W4BCFEM2	W4BCFEM2_T206_65	WT	4week	Aire-stage	0
W4BCFEM2	W4BCFEM2_T206_69	WT	4week	Aire-stage	0
W4BCFEM2	W4BCFEM2_T206_72	WT	4week	Aire-stage	0
W4BCFEM2	W4BCFEM2_T206_77	WT	4week	Pancreatic	0
W4BCFEM2	W4BCFEM2_T206_93	WT	4week	Aire-stage	1.50459
W4BCFEM2	W4BCFEM2_T206_94	WT	4week	Aire-stage	1.34984
W4BCFEM2	W4BCFEM2_T206_96	WT	4week	EnteroHepato	0
W4BCFEM2	W4BCFEM2_T207_120	WT	4week	Aire-stage	1.64983
W4BCFEM2	W4BCFEM2_T207_121	WT	4week	Aire-stage	0.788284
W4BCFEM2	W4BCFEM2_T207_125	WT	4week	Aire-stage	0
W4BCFEM2	W4BCFEM2_T207_126	WT	4week	Tuft	0
W4BCFEM2	W4BCFEM2_T207_134	WT	4week	Aire-stage	0
W4BCFEM2	W4BCFEM2_T207_141	WT	4week	Aire-stage	0.908331
W4BCFEM2	W4BCFEM2_T207_142	WT	4week	Aire-stage	0.783739
W4BCFEM2	W4BCFEM2_T207_156	WT	4week	Aire-stage	1.66986
W4BCFEM2	W4BCFEM2_T207_157	WT	4week	Tuft	0
W4BCFEM2	W4BCFEM2_T207_160	WT	4week	Aire-stage	1.62456
W4BCFEM2	W4BCFEM2_T207_163	WT	4week	Aire-stage	1.21105
W4BCFEM2	W4BCFEM2_T207_179	WT	4week	Aire-stage	2.80373
W4BCFEM2	W4BCFEM2_T207_181	WT	4week	Aire-stage	1.58498
W4BCFEM2	W4BCFEM2_T207_182	WT	4week	Aire-stage	0
W4BCFEM2	W4BCFEM2_T207_183	WT	4week	Aire-stage	1.16165
W4BCFEM2	W4BCFEM2_T236_2	WT	4week	Aire-stage	0
W4BCFEM2	W4BCFEM2_T236_18	WT	4week	Aire-stage	0
W4BCFEM2	W4BCFEM2_T236_20	WT	4week	Aire-stage	0.989294
W4BCFEM2	W4BCFEM2_T236_21	WT	4week	Aire-stage	1.25687
W4BCFEM2	W4BCFEM2_T236_41	WT	4week	Aire-stage	2.29947
W4BCFEM2	W4BCFEM2_T236_46	WT	4week	Aire-stage	2.9052
W4BCFEM2	W4BCFEM2_T236_48	WT	4week	Aire-stage	0
W4BCFEM2	W4BCFEM2_T236_49	WT	4week	Aire-stage	1.84955
W4BCFEM2	W4BCFEM2_T236_59	WT	4week	Skin	0
W4BCFEM2	W4BCFEM2_T236_65	WT	4week	Aire-stage	0
W4BCFEM2	W4BCFEM2_T236_69	WT	4week	EnteroHepato	2.17019
W4BCFEM2	W4BCFEM2_T236_70	WT	4week	Tuft	2.14365
W4BCFEM2	W4BCFEM2_T236_76	WT	4week	Aire-stage	1.73685
W4BCFEM2	W4BCFEM2_T236_77	WT	4week	Aire-stage	0
W4BCFEM2	W4BCFEM2_T236_78	WT	4week	Aire-stage	0
W4BCFEM2	W4BCFEM2_T236_83	WT	4week	Aire-stage	2.01002
W4BCFEM2	W4BCFEM2_T236_94	WT	4week	Aire-stage	0
W4BCFEM2	W4BCFEM2_T237_102	WT	4week	Microfold	0
W4BCFEM2	W4BCFEM2_T237_116	WT	4week	Aire-stage	0.923003
W4BCFEM2	W4BCFEM2_T237_130	WT	4week	EnteroHepato	0
W4BCFEM2	W4BCFEM2_T237_135	WT	4week	Aire-stage	0
W4BCFEM2	W4BCFEM2_T237_140	WT	4week	Tuft	1.63017
W4BCFEM2	W4BCFEM2_T237_149	WT	4week	Aire-stage	1.63048
W4BCFEM2	W4BCFEM2_T237_151	WT	4week	Aire-stage	1.5969
W4BCFEM2	W4BCFEM2_T237_155	WT	4week	Aire-stage	0
W4BCFEM2	W4BCFEM2_T237_156	WT	4week	Aire-stage	1.99951
W4BCFEM2	W4BCFEM2_T237_158	WT	4week	Aire-stage	0
W4BCFEM2	W4BCFEM2_T237_160	WT	4week	Aire-stage	0
W4BCFEM2	W4BCFEM2_T237_166	WT	4week	Aire-stage	0
W4BCFEM2	W4BCFEM2_T237_167	WT	4week	Skin	0
W4BCFEM2	W4BCFEM2_T237_168	WT	4week	Microfold	2.2186
W4BCFEM2	W4BCFEM2_T237_178	WT	4week	Aire-stage	1.70654
W4BCFEM2	W4BCFEM2_T237_180	WT	4week	Aire-stage	1.55428
W4BCFEM2	W4BCFEM2_T237_182	WT	4week	Aire-stage	0.739021
W4BCFEM2	W4BCFEM2_T237_191	WT	4week	Aire-stage	1.54171
W4BCFEM2	W4BCFEM2_T238_7	WT	4week	Aire-stage	1.97675
W4BCFEM2	W4BCFEM2_T238_8	WT	4week	Aire-stage	0.550976
W4BCFEM2	W4BCFEM2_T238_11	WT	4week	Aire-stage	0
W4BCFEM2	W4BCFEM2_T238_14	WT	4week	Aire-stage	1.75856
W4BCFEM2	W4BCFEM2_T238_15	WT	4week	Aire-stage	2.10022
W4BCFEM2	W4BCFEM2_T238_24	WT	4week	Aire-stage	0.849731
W4BCFEM2	W4BCFEM2_T238_28	WT	4week	Aire-stage	1.21059
W4BCFEM2	W4BCFEM2_T238_42	WT	4week	Aire-stage	2.47041
W4BCFEM2	W4BCFEM2_T238_44	WT	4week	Aire-stage	0
W4BCFEM2	W4BCFEM2_T238_49	WT	4week	Aire-stage	1.23701
W4BCFEM2	W4BCFEM2_T238_54	WT	4week	Aire-stage	1.46067
W4BCFEM2	W4BCFEM2_T238_65	WT	4week	Aire-stage	2.00095
W4BCFEM2	W4BCFEM2_T238_69	WT	4week	Aire-stage	1.36201
W4BCFEM2	W4BCFEM2_T238_71	WT	4week	Tuft	0
W4BCFEM2	W4BCFEM2_T238_81	WT	4week	Aire-stage	0
W4BCFEM2	W4BCFEM2_T238_92	WT	4week	Aire-stage	1.33679
W4BCFEM2	W4BCFEM2_T238_94	WT	4week	Aire-stage	0.873513
W4BCFEM2	W4BCFEM2_T239_101	WT	4week	Aire-stage	3.03852
W4BCFEM2	W4BCFEM2_T239_109	WT	4week	Aire-stage	0
W4BCFEM2	W4BCFEM2_T239_115	WT	4week	Aire-stage	1.101
W4BCFEM2	W4BCFEM2_T239_131	WT	4week	Aire-stage	1.92255
W4BCFEM2	W4BCFEM2_T239_132	WT	4week	Aire-stage	1.67061
W4BCFEM2	W4BCFEM2_T239_140	WT	4week	Tuft	0
W4BCFEM2	W4BCFEM2_T239_141	WT	4week	Aire-stage	1.19008
W4BCFEM2	W4BCFEM2_T239_150	WT	4week	Aire-stage	2.16948
W4BCFEM2	W4BCFEM2_T239_154	WT	4week	Aire-stage	3.06151
W4BCFEM2	W4BCFEM2_T239_165	WT	4week	Aire-stage	0
W4BCFEM2	W4BCFEM2_T239_169	WT	4week	Aire-stage	0
W4BCFEM2	W4BCFEM2_T239_170	WT	4week	Aire-stage	0
W4BCFEM2	W4BCFEM2_T239_171	WT	4week	Aire-stage	0
W4BCFEM2	W4BCFEM2_T248_4	WT	4week	Aire-stage	0
W4BCFEM2	W4BCFEM2_T248_28	WT	4week	Aire-stage	0
W4BCFEM2	W4BCFEM2_T248_29	WT	4week	Aire-stage	1.60405
W4BCFEM2	W4BCFEM2_T248_33	WT	4week	Aire-stage	2.44879
W4BCFEM2	W4BCFEM2_T248_39	WT	4week	EnteroHepato	1.90986
W4BCFEM2	W4BCFEM2_T248_46	WT	4week	Aire-stage	1.63733
W4BCFEM2	W4BCFEM2_T248_47	WT	4week	Aire-stage	0.935268
W4BCFEM2	W4BCFEM2_T248_56	WT	4week	Aire-stage	1.55958
W4BCFEM2	W4BCFEM2_T248_65	WT	4week	Aire-stage	2.05166
W4BCFEM2	W4BCFEM2_T248_67	WT	4week	Tuft	0
W4BCFEM2	W4BCFEM2_T248_71	WT	4week	Aire-stage	1.23206
W4BCFEM2	W4BCFEM2_T248_72	WT	4week	Aire-stage	1.10046
W4BCFEM2	W4BCFEM2_T248_74	WT	4week	Microfold	0
W4BCFEM2	W4BCFEM2_T248_83	WT	4week	Aire-stage	1.6819
W4BCFEM2	W4BCFEM2_T248_88	WT	4week	Aire-stage	2.12065
W4BCFEM2	W4BCFEM2_T248_91	WT	4week	Microfold	0
W4BCFEM2	W4BCFEM2_T248_92	WT	4week	Tuft	0.987066
W4BCFEM2	W4BCFEM2_T249_104	WT	4week	EnteroHepato	1.57614
W4BCFEM2	W4BCFEM2_T249_105	WT	4week	Aire-stage	0
W4BCFEM2	W4BCFEM2_T249_113	WT	4week	Aire-stage	1.35791
W4BCFEM2	W4BCFEM2_T249_119	WT	4week	Aire-stage	2.08231
W4BCFEM2	W4BCFEM2_T249_131	WT	4week	Aire-stage	1.2903
W4BCFEM2	W4BCFEM2_T249_132	WT	4week	Aire-stage	0.516405
W4BCFEM2	W4BCFEM2_T249_134	WT	4week	Aire-stage	0
W4BCFEM2	W4BCFEM2_T249_140	WT	4week	Aire-stage	0
W4BCFEM2	W4BCFEM2_T249_141	WT	4week	Microfold	0
W4BCFEM2	W4BCFEM2_T249_148	WT	4week	Aire-stage	0
W4BCFEM2	W4BCFEM2_T249_152	WT	4week	Aire-stage	0
W4BCFEM2	W4BCFEM2_T249_157	WT	4week	Tuft	0
W4BCFEM2	W4BCFEM2_T249_162	WT	4week	Aire-stage	1.65232
W4BCFEM2	W4BCFEM2_T249_169	WT	4week	Aire-stage	1.20665
W4BCFEM2	W4BCFEM2_T249_181	WT	4week	Aire-stage	0
W4BCFEM2	W4BCFEM2_T249_183	WT	4week	Aire-stage	1.1279
W4BCFEM2	W4BCFEM2_T250_2	WT	4week	Aire-stage	1.32113
W4BCFEM2	W4BCFEM2_T250_3	WT	4week	Pancreatic	0
W4BCFEM2	W4BCFEM2_T250_8	WT	4week	Neuroendocrine	0
W4BCFEM2	W4BCFEM2_T250_9	WT	4week	Aire-stage	2.94462
W4BCFEM2	W4BCFEM2_T250_16	WT	4week	Aire-stage	1.84008
W4BCFEM2	W4BCFEM2_T250_20	WT	4week	Aire-stage	0.960909
W4BCFEM2	W4BCFEM2_T250_39	WT	4week	Aire-stage	1.31605
W4BCFEM2	W4BCFEM2_T250_40	WT	4week	Aire-stage	3.73027
W4BCFEM2	W4BCFEM2_T250_83	WT	4week	Aire-stage	0
W4BCFEM2	W4BCFEM2_T250_84	WT	4week	Aire-stage	0
W4BCFEM2	W4BCFEM2_T250_86	WT	4week	Aire-stage	0
W4BCFEM2	W4BCFEM2_T250_88	WT	4week	Tuft	2.35442
W4BCFEM2	W4BCFEM2_T250_91	WT	4week	Aire-stage	1.49893
W4BCFEM2	W4BCFEM2_T250_94	WT	4week	Microfold	0
W4BCFEM2	W4BCFEM2_T251_125	WT	4week	Aire-stage	2.42101
W4BCFEM2	W4BCFEM2_T251_138	WT	4week	Aire-stage	0
W4BCFEM2	W4BCFEM2_T251_141	WT	4week	Aire-stage	1.94704
W4BCFEM2	W4BCFEM2_T251_164	WT	4week	Aire-stage	0
W4BCFEM2	W4BCFEM2_T252_2	WT	4week	Aire-stage	3.27051
W4BCFEM2	W4BCFEM2_T252_7	WT	4week	Ciliated	0
W4BCFEM2	W4BCFEM2_T252_10	WT	4week	Aire-stage	2.74848
W4BCFEM2	W4BCFEM2_T252_13	WT	4week	Aire-stage	0
W4BCFEM2	W4BCFEM2_T252_28	WT	4week	Aire-stage	1.2611
W4BCFEM2	W4BCFEM2_T252_32	WT	4week	Aire-stage	1.99293
W4BCFEM2	W4BCFEM2_T252_38	WT	4week	Aire-stage	2.23121
W4BCFEM2	W4BCFEM2_T252_46	WT	4week	Aire-stage	1.033
W4BCFEM2	W4BCFEM2_T252_47	WT	4week	Aire-stage	1.31789
W4BCFEM2	W4BCFEM2_T252_53	WT	4week	Aire-stage	0.724037
W4BCFEM2	W4BCFEM2_T252_54	WT	4week	Aire-stage	1.49928
W4BCFEM2	W4BCFEM2_T252_59	WT	4week	Aire-stage	1.42469
W4BCFEM2	W4BCFEM2_T252_72	WT	4week	Aire-stage	0
W4BCFEM2	W4BCFEM2_T252_74	WT	4week	Aire-stage	0
W4BCFEM2	W4BCFEM2_T252_75	WT	4week	Aire-stage	2.3619
W4BCFEM2	W4BCFEM2_T252_90	WT	4week	Aire-stage	0
W4BCFEM2	W4BCFEM2_T252_94	WT	4week	Aire-stage	1.87562
W4BCFEM2	W4BCFEM2_T253_102	WT	4week	Ionocyte	0
W4BCFEM2	W4BCFEM2_T253_105	WT	4week	EnteroHepato	2.18713
W4BCFEM2	W4BCFEM2_T253_116	WT	4week	Aire-stage	0
W4BCFEM2	W4BCFEM2_T253_117	WT	4week	Aire-stage	0
W4BCFEM2	W4BCFEM2_T253_118	WT	4week	Aire-stage	1.68668
W4BCFEM2	W4BCFEM2_T253_127	WT	4week	Aire-stage	1.90619
W4BCFEM2	W4BCFEM2_T253_130	WT	4week	Aire-stage	2.63861
W4BCFEM2	W4BCFEM2_T253_140	WT	4week	Aire-stage	2.00617
W4BCFEM2	W4BCFEM2_T253_170	WT	4week	Aire-stage	0.864414
W4BCFEM2	W4BCFEM2_T253_177	WT	4week	Aire-stage	0
W4BCFEM2	W4BCFEM2_T253_179	WT	4week	Aire-stage	0
W4BCFEM2	W4BCFEM2_T254_7	WT	4week	Aire-stage	0.891465
W4BCFEM2	W4BCFEM2_T254_10	WT	4week	Aire-stage	0
W4BCFEM2	W4BCFEM2_T254_21	WT	4week	Aire-stage	0
W4BCFEM2	W4BCFEM2_T254_25	WT	4week	Aire-stage	1.93684
W4BCFEM2	W4BCFEM2_T254_26	WT	4week	EnteroHepato	0
W4BCFEM2	W4BCFEM2_T254_28	WT	4week	Aire-stage	0.858065
W4BCFEM2	W4BCFEM2_T254_30	WT	4week	Aire-stage	0.979299
W4BCFEM2	W4BCFEM2_T254_32	WT	4week	Aire-stage	0
W4BCFEM2	W4BCFEM2_T254_49	WT	4week	Aire-stage	2.87231
W4BCFEM2	W4BCFEM2_T254_55	WT	4week	Aire-stage	0
W4BCFEM2	W4BCFEM2_T254_57	WT	4week	Aire-stage	0
W4BCFEM2	W4BCFEM2_T254_59	WT	4week	Aire-stage	0
W4BCFEM2	W4BCFEM2_T254_66	WT	4week	Aire-stage	0.950776
W4BCFEM2	W4BCFEM2_T254_67	WT	4week	Aire-stage	1.20794
W4BCFEM2	W4BCFEM2_T254_76	WT	4week	Ciliated	0
W4BCFEM2	W4BCFEM2_T254_80	WT	4week	Tuft	1.53536
W4BCFEM2	W4BCFEM2_T254_82	WT	4week	Aire-stage	0
W4BCFEM2	W4BCFEM2_T254_85	WT	4week	Aire-stage	0.77616
W4BCFEM2	W4BCFEM2_T255_9_106	WT	4week	Aire-stage	1.88775
W4BCFEM2	W4BCFEM2_T255_9_113	WT	4week	Aire-stage	0.948521
W4BCFEM2	W4BCFEM2_T255_9_114	WT	4week	Aire-stage	2.50446
W4BCFEM2	W4BCFEM2_T255_9_119	WT	4week	Aire-stage	1.3574
W4BCFEM2	W4BCFEM2_T255_9_121	WT	4week	Aire-stage	0
W4BCFEM2	W4BCFEM2_T255_9_146	WT	4week	Aire-stage	0
W4BCFEM2	W4BCFEM2_T255_9_151	WT	4week	Aire-stage	0
W4BCFEM2	W4BCFEM2_T255_9_152	WT	4week	Aire-stage	0.919985
W4BCFEM2	W4BCFEM2_T255_9_155	WT	4week	Aire-stage	0
W4BCFEM2	W4BCFEM2_T255_9_157	WT	4week	Pancreatic	0
W4BCFEM2	W4BCFEM2_T255_9_168	WT	4week	Aire-stage	1.11516
W4BCFEM2	W4BCFEM2_T255_9_189	WT	4week	Aire-stage	0
W4BCFEM2	W4BCFEM2_T255_9_192	WT	4week	Aire-stage	0
W4BCFEM2	W4BCFEM2_T264_8_37	WT	4week	Aire-stage	1.50306
W4BCFEM2	W4BCFEM2_T264_8_49	WT	4week	Aire-stage	0
W4BCFEM2	W4BCFEM2_T264_8_51	WT	4week	Aire-stage	3.81157
W4BCFEM2	W4BCFEM2_T264_8_52	WT	4week	Aire-stage	0
W4BCFEM2	W4BCFEM2_T264_8_68	WT	4week	Aire-stage	3.16841
W4BCFEM2	W4BCFEM2_T264_8_78	WT	4week	EnteroHepato	0
W4BCFEM2	W4BCFEM2_T265_7_103	WT	4week	Aire-stage	2.90984
W4BCFEM2	W4BCFEM2_T265_7_104	WT	4week	Lung_basal	0
W4BCFEM2	W4BCFEM2_T265_7_121	WT	4week	Aire-stage	0
W4BCFEM2	W4BCFEM2_T265_7_132	WT	4week	Aire-stage	1.81065
W4BCFEM2	W4BCFEM2_T265_7_135	WT	4week	Aire-stage	2.78433
W4BCFEM2	W4BCFEM2_T265_7_138	WT	4week	Tuft	0
W4BCFEM2	W4BCFEM2_T265_7_148	WT	4week	Aire-stage	1.89352
W4BCFEM2	W4BCFEM2_T265_7_158	WT	4week	Aire-stage	0
W4BCFEM2	W4BCFEM2_T265_7_169	WT	4week	Aire-stage	0
W4BCFEM2	W4BCFEM2_T265_7_181	WT	4week	Aire-stage	0
W4BCFEM2	W4BCFEM2_T265_7_183	WT	4week	EnteroHepato	0
W4BCFEM2	W4BCFEM2_T266_6_19	WT	4week	Aire-stage	0
W4BCFEM2	W4BCFEM2_T266_6_24	WT	4week	Aire-stage	1.39719
W4BCFEM2	W4BCFEM2_T266_6_28	WT	4week	Aire-stage	1.35266
W4BCFEM2	W4BCFEM2_T266_6_39	WT	4week	Aire-stage	0
W4BCFEM2	W4BCFEM2_T266_6_45	WT	4week	Aire-stage	0
W4BCFEM2	W4BCFEM2_T266_6_49	WT	4week	Aire-stage	1.2109
W4BCFEM2	W4BCFEM2_T266_6_52	WT	4week	Aire-stage	2.7926
W4BCFEM2	W4BCFEM2_T266_6_56	WT	4week	Aire-stage	3.32401
W4BCFEM2	W4BCFEM2_T266_6_60	WT	4week	Aire-stage	0
W4BCFEM2	W4BCFEM2_T266_6_61	WT	4week	Neuroendocrine	0
W4BCFEM2	W4BCFEM2_T266_6_89	WT	4week	Aire-stage	1.27024
W4BCFEM2	W4BCFEM2_T266_6_91	WT	4week	Aire-stage	0.649684
W4BCFEM2	W4BCFEM2_T266_6_93	WT	4week	Aire-stage	1.41863
W4BCFEM2	W4BCFEM2_T266_6_94	WT	4week	Aire-stage	0.801203
W4BCFEM2	W4BCFEM2_T266_6_96	WT	4week	Aire-stage	0
W4BCFEM2	W4BCFEM2_T267_5_99	WT	4week	EnteroHepato	0
W4BCFEM2	W4BCFEM2_T267_5_109	WT	4week	Ionocyte	0
W4BCFEM2	W4BCFEM2_T267_5_116	WT	4week	Aire-stage	0
W4BCFEM2	W4BCFEM2_T267_5_123	WT	4week	Aire-stage	1.67382
W4BCFEM2	W4BCFEM2_T267_5_138	WT	4week	Aire-stage	1.54248
W4BCFEM2	W4BCFEM2_T267_5_139	WT	4week	Aire-stage	0
W4BCFEM2	W4BCFEM2_T267_5_148	WT	4week	Tuft	0
W4BCFEM2	W4BCFEM2_T267_5_159	WT	4week	Aire-stage	0
W4BCFEM2	W4BCFEM2_T267_5_168	WT	4week	Aire-stage	1.72714
W4BCFEM2	W4BCFEM2_T267_5_171	WT	4week	Tuft	0
W4BCFEM2	W4BCFEM2_T267_5_178	WT	4week	Microfold	0
W4BCFEM2	W4BCFEM2_T267_5_182	WT	4week	Aire-stage	0
W4BCFEM2	W4BCFEM2_T267_5_190	WT	4week	Aire-stage	0
W4BCFEM2	W4BCFEM2_T268_4_8	WT	4week	Goblet	0
W4BCFEM2	W4BCFEM2_T284_7	WT	4week	Aire-stage	0.729381
W4BCFEM2	W4BCFEM2_T284_13	WT	4week	Aire-stage	1.31303
W4BCFEM2	W4BCFEM2_T284_21	WT	4week	Aire-stage	1.92827
W4BCFEM2	W4BCFEM2_T284_25	WT	4week	Aire-stage	0
W4BCFEM2	W4BCFEM2_T284_34	WT	4week	Aire-stage	1.12286
W4BCFEM2	W4BCFEM2_T284_54	WT	4week	Aire-stage	1.54232
W4BCFEM2	W4BCFEM2_T284_57	WT	4week	Aire-stage	0
W4BCFEM2	W4BCFEM2_T284_59	WT	4week	Aire-stage	0
W4BCFEM2	W4BCFEM2_T284_66	WT	4week	Aire-stage	1.28975
W4BCFEM2	W4BCFEM2_T284_68	WT	4week	Pancreatic	1.19266
W4BCFEM2	W4BCFEM2_T284_79	WT	4week	Aire-stage	0
W4BCFEM2	W4BCFEM2_T284_85	WT	4week	Aire-stage	0
W4BCFEM2	W4BCFEM2_T284_86	WT	4week	Ciliated	0.692617
W4BCFEM2	W4BCFEM2_T284_89	WT	4week	Aire-stage	1.98671
W4BCFEM2	W4BCFEM2_T284_92	WT	4week	Aire-stage	0.659492
W4BCFEM2	W4BCFEM2_T284_93	WT	4week	Aire-stage	0.860855
W4BCFEM2	W4BCFEM2_T284_94	WT	4week	Aire-stage	0
W4BCFEM2	W4BCFEM2_T285_98	WT	4week	Aire-stage	0.822329
W4BCFEM2	W4BCFEM2_T285_99	WT	4week	Aire-stage	0
W4BCFEM2	W4BCFEM2_T285_117	WT	4week	Aire-stage	0.943417
W4BCFEM2	W4BCFEM2_T285_119	WT	4week	Skin	1.60825
W4BCFEM2	W4BCFEM2_T285_128	WT	4week	Aire-stage	3.68135
W4BCFEM2	W4BCFEM2_T285_135	WT	4week	Aire-stage	1.92885
W4BCFEM2	W4BCFEM2_T285_142	WT	4week	Skin	2.12833
W4BCFEM2	W4BCFEM2_T285_144	WT	4week	Aire-stage	0.795519
W4BCFEM2	W4BCFEM2_T285_150	WT	4week	Aire-stage	2.61789
W4BCFEM2	W4BCFEM2_T285_152	WT	4week	Aire-stage	1.78702
W4BCFEM2	W4BCFEM2_T285_155	WT	4week	Aire-stage	1.78022
W4BCFEM2	W4BCFEM2_T285_156	WT	4week	Aire-stage	0
W4BCFEM2	W4BCFEM2_T285_170	WT	4week	Aire-stage	2.74709
W4BCFEM2	W4BCFEM2_T285_181	WT	4week	Aire-stage	1.04375
W4BCFEM2	W4BCFEM2_T285_182	WT	4week	Aire-stage	0
W4BCFEM2	W4BCFEM2_T285_185	WT	4week	Aire-stage	0.629794
W4BCFEM2	W4BCFEM2_T285_191	WT	4week	Aire-stage	2.06765
W4BCFEM2	W4BCFEM2_T286_3	WT	4week	Aire-stage	1.31548
W4BCFEM2	W4BCFEM2_T286_9	WT	4week	Skin	0
W4BCFEM2	W4BCFEM2_T286_28	WT	4week	Tuft	2.17872
W4BCFEM2	W4BCFEM2_T286_29	WT	4week	Aire-stage	2.90777
W4BCFEM2	W4BCFEM2_T286_34	WT	4week	EnteroHepato	0
W4BCFEM2	W4BCFEM2_T286_41	WT	4week	Aire-stage	1.72554
W4BCFEM2	W4BCFEM2_T286_45	WT	4week	Aire-stage	0
W4BCFEM2	W4BCFEM2_T286_54	WT	4week	Aire-stage	1.04075
W4BCFEM2	W4BCFEM2_T286_57	WT	4week	Aire-stage	0
W4BCFEM2	W4BCFEM2_T286_60	WT	4week	Skin	1.45597
W4BCFEM2	W4BCFEM2_T286_68	WT	4week	Aire-stage	0
W4BCFEM2	W4BCFEM2_T286_70	WT	4week	Neuroendocrine	1.44733
W4BCFEM2	W4BCFEM2_T286_75	WT	4week	Aire-stage	1.98198
W4BCFEM2	W4BCFEM2_T286_87	WT	4week	Aire-stage	0
W4BCFEM2	W4BCFEM2_T286_96	WT	4week	Aire-stage	2.56888
W4BCFEM2	W4BCFEM2_T287_98	WT	4week	Goblet	0
W4BCFEM2	W4BCFEM2_T287_101	WT	4week	Aire-stage	1.28591
W4BCFEM2	W4BCFEM2_T287_102	WT	4week	Aire-stage	2.2236
W4BCFEM2	W4BCFEM2_T287_106	WT	4week	Aire-stage	0.924229
W4BCFEM2	W4BCFEM2_T287_120	WT	4week	EnteroHepato	0
W4BCFEM2	W4BCFEM2_T287_135	WT	4week	Aire-stage	1.6988
W4BCFEM2	W4BCFEM2_T287_137	WT	4week	Aire-stage	2.01106
W4BCFEM2	W4BCFEM2_T287_142	WT	4week	Neuroendocrine	0
W4BCFEM2	W4BCFEM2_T287_158	WT	4week	Aire-stage	0
W4BCFEM2	W4BCFEM2_T287_166	WT	4week	Skin	0
W4BCFEM2	W4BCFEM2_T287_169	WT	4week	Aire-stage	2.4155
W4BCFEM2	W4BCFEM2_T287_175	WT	4week	Aire-stage	1.45618
W4BCFEM2	W4BCFEM2_T287_177	WT	4week	Aire-stage	0
W4BCFEM2	W4BCFEM2_T287_190	WT	4week	Aire-stage	1.77771
W4BCMALE	W4BCMALE_T440_18	WT	4week	Tuft	0
W4BCMALE	W4BCMALE_T440_24	WT	4week	Aire-stage	2.16283
W4BCMALE	W4BCMALE_T440_31	WT	4week	Lung_basal	0
W4BCMALE	W4BCMALE_T440_35	WT	4week	Aire-stage	1.5918
W4BCMALE	W4BCMALE_T440_52	WT	4week	Aire-stage	2.48095
W4BCMALE	W4BCMALE_T440_62	WT	4week	Aire-stage	0.68515
W4BCMALE	W4BCMALE_T440_65	WT	4week	Aire-stage	2.17345
W4BCMALE	W4BCMALE_T440_87	WT	4week	Aire-stage	0
W4BCMALE	W4BCMALE_T440_91	WT	4week	Aire-stage	0
W4BCMALE	W4BCMALE_T441_97	WT	4week	Aire-stage	2.25204
W4BCMALE	W4BCMALE_T441_100	WT	4week	Skin	0
W4BCMALE	W4BCMALE_T441_103	WT	4week	Microfold	0
W4BCMALE	W4BCMALE_T441_121	WT	4week	Aire-stage	2.32491
W4BCMALE	W4BCMALE_T441_125	WT	4week	Ciliated	0
W4BCMALE	W4BCMALE_T441_126	WT	4week	Aire-stage	1.81427
W4BCMALE	W4BCMALE_T441_128	WT	4week	Ciliated	2.36592
W4BCMALE	W4BCMALE_T441_141	WT	4week	Aire-stage	0
W4BCMALE	W4BCMALE_T441_150	WT	4week	Aire-stage	0
W4BCMALE	W4BCMALE_T441_153	WT	4week	Aire-stage	0.80787
W4BCMALE	W4BCMALE_T441_155	WT	4week	Goblet	0
W4BCMALE	W4BCMALE_T441_160	WT	4week	Aire-stage	0
W4BCMALE	W4BCMALE_T441_166	WT	4week	Aire-stage	2.06412
W4BCMALE	W4BCMALE_T441_175	WT	4week	Pancreatic	0
W4BCMALE	W4BCMALE_T441_181	WT	4week	Aire-stage	0.695709
W4BCMALE	W4BCMALE_T442_26	WT	4week	Aire-stage	0.530714
W4BCMALE	W4BCMALE_T442_27	WT	4week	Aire-stage	0
W4BCMALE	W4BCMALE_T442_39	WT	4week	Pancreatic	0
W4BCMALE	W4BCMALE_T442_41	WT	4week	Aire-stage	0
W4BCMALE	W4BCMALE_T442_44	WT	4week	Aire-stage	1.01866
W4BCMALE	W4BCMALE_T442_49	WT	4week	Aire-stage	0
W4BCMALE	W4BCMALE_T442_52	WT	4week	Aire-stage	0
W4BCMALE	W4BCMALE_T442_56	WT	4week	Aire-stage	2.89544
W4BCMALE	W4BCMALE_T442_58	WT	4week	Tuft	0
W4BCMALE	W4BCMALE_T442_68	WT	4week	Aire-stage	0.480917
W4BCMALE	W4BCMALE_T442_69	WT	4week	Aire-stage	0
W4BCMALE	W4BCMALE_T442_78	WT	4week	Tuft	0
W4BCMALE	W4BCMALE_T442_79	WT	4week	Aire-stage	2.16505
W4BCMALE	W4BCMALE_T442_91	WT	4week	Aire-stage	0
W4BCMALE	W4BCMALE_T443_104	WT	4week	Aire-stage	0
W4BCMALE	W4BCMALE_T443_107	WT	4week	Aire-stage	1.4363
W4BCMALE	W4BCMALE_T443_123	WT	4week	Aire-stage	2.10956
W4BCMALE	W4BCMALE_T443_130	WT	4week	Aire-stage	0.702004
W4BCMALE	W4BCMALE_T443_133	WT	4week	Aire-stage	0
W4BCMALE	W4BCMALE_T443_137	WT	4week	Aire-stage	1.21954
W4BCMALE	W4BCMALE_T443_154	WT	4week	Aire-stage	1.00517
W4BCMALE	W4BCMALE_T443_161	WT	4week	Aire-stage	0
W4BCMALE	W4BCMALE_T443_177	WT	4week	Aire-stage	0.762525
W4BCMALE	W4BCMALE_T444_21	WT	4week	Microfold	0
W4BCMALE	W4BCMALE_T444_22	WT	4week	Aire-stage	0
W4BCMALE	W4BCMALE_T444_25	WT	4week	Aire-stage	0.763596
W4BCMALE	W4BCMALE_T444_40	WT	4week	Aire-stage	2.53747
W4BCMALE	W4BCMALE_T444_42	WT	4week	Aire-stage	2.58819
W4BCMALE	W4BCMALE_T444_61	WT	4week	Aire-stage	0.749299
W4BCMALE	W4BCMALE_T444_68	WT	4week	Aire-stage	0.885132
W4BCMALE	W4BCMALE_T444_70	WT	4week	Aire-stage	1.97894
W4BCMALE	W4BCMALE_T444_74	WT	4week	Tuft	0
W4BCMALE	W4BCMALE_T444_77	WT	4week	Aire-stage	1.14376
W4BCMALE	W4BCMALE_T445_106	WT	4week	Aire-stage	1.61825
W4BCMALE	W4BCMALE_T445_116	WT	4week	EnteroHepato	0
W4BCMALE	W4BCMALE_T445_118	WT	4week	Aire-stage	1.09568
W4BCMALE	W4BCMALE_T445_122	WT	4week	Pancreatic	0
W4BCMALE	W4BCMALE_T445_128	WT	4week	Aire-stage	1.88973
W4BCMALE	W4BCMALE_T445_157	WT	4week	Aire-stage	0.878535
W4BCMALE	W4BCMALE_T445_159	WT	4week	Aire-stage	2.42842
W4BCMALE	W4BCMALE_T445_167	WT	4week	Skin	0
W4BCMALE	W4BCMALE_T445_182	WT	4week	Aire-stage	0
W4BCMALE	W4BCMALE_T445_189	WT	4week	Aire-stage	1.69431
W4BCMALE	W4BCMALE_T445_192	WT	4week	Aire-stage	1.80493
W4BCMALE	W4BCMALE_T446_5	WT	4week	Aire-stage	0
W4BCMALE	W4BCMALE_T446_11	WT	4week	Aire-stage	2.4132
W4BCMALE	W4BCMALE_T446_14	WT	4week	EnteroHepato	0
W4BCMALE	W4BCMALE_T446_15	WT	4week	Aire-stage	0
W4BCMALE	W4BCMALE_T446_55	WT	4week	Aire-stage	0
W4BCMALE	W4BCMALE_T446_75	WT	4week	Aire-stage	0
W4BCMALE	W4BCMALE_T446_81	WT	4week	Aire-stage	2.82442
W4BCMALE	W4BCMALE_T447_118	WT	4week	Goblet	0
W4BCMALE	W4BCMALE_T447_127	WT	4week	Aire-stage	0
W4BCMALE	W4BCMALE_T447_128	WT	4week	Aire-stage	0.536396
W4BCMALE	W4BCMALE_T447_135	WT	4week	Aire-stage	0.711637
W4BCMALE	W4BCMALE_T447_139	WT	4week	Aire-stage	0.621879
W4BCMALE	W4BCMALE_T447_143	WT	4week	Aire-stage	1.6741
W4BCMALE	W4BCMALE_T447_156	WT	4week	Aire-stage	0
W4BCMALE	W4BCMALE_T447_164	WT	4week	Aire-stage	1.61378
W4BCMALE	W4BCMALE_T447_189	WT	4week	Neuroendocrine	1.18252
W4BCMALE	W4BCMALE_T448_5	WT	4week	Aire-stage	0.601572
W4BCMALE	W4BCMALE_T448_23	WT	4week	Microfold	0
W4BCMALE	W4BCMALE_T448_24	WT	4week	Aire-stage	0
W4BCMALE	W4BCMALE_T448_44	WT	4week	Aire-stage	0
W4BCMALE	W4BCMALE_T448_46	WT	4week	Microfold	0
W4BCMALE	W4BCMALE_T448_55	WT	4week	Aire-stage	1.56724
W4BCMALE	W4BCMALE_T448_58	WT	4week	Goblet	0.67751
W4BCMALE	W4BCMALE_T448_59	WT	4week	Aire-stage	1.46532
W4BCMALE	W4BCMALE_T448_61	WT	4week	Tuft	0
W4BCMALE	W4BCMALE_T448_73	WT	4week	Aire-stage	0
W4BCMALE	W4BCMALE_T448_77	WT	4week	Goblet	1.44351
W4BCMALE	W4BCMALE_T448_84	WT	4week	Pancreatic	0.81168
W4BCMALE	W4BCMALE_T448_86	WT	4week	Pancreatic	0
W4BCMALE	W4BCMALE_T448_87	WT	4week	Tuft	0
W4BCMALE	W4BCMALE_T448_96	WT	4week	Aire-stage	1.05572
W4BCMALE	W4BCMALE_T449_106	WT	4week	Aire-stage	0
W4BCMALE	W4BCMALE_T449_116	WT	4week	Aire-stage	1.49767
W4BCMALE	W4BCMALE_T449_131	WT	4week	Aire-stage	2.06645
W4BCMALE	W4BCMALE_T449_134	WT	4week	Aire-stage	0
W4BCMALE	W4BCMALE_T449_136	WT	4week	Tuft	2.40246
W4BCMALE	W4BCMALE_T449_138	WT	4week	Aire-stage	0
W4BCMALE	W4BCMALE_T449_148	WT	4week	Aire-stage	0.871447
W4BCMALE	W4BCMALE_T449_154	WT	4week	Aire-stage	0.909136
W4BCMALE	W4BCMALE_T449_163	WT	4week	Aire-stage	2.30221
W4BCMALE	W4BCMALE_T449_167	WT	4week	Aire-stage	2.28893
W4BCMALE	W4BCMALE_T449_170	WT	4week	Aire-stage	0.777787
W4BCMALE	W4BCMALE_T449_177	WT	4week	Aire-stage	0
W4BCMALE	W4BCMALE_T449_183	WT	4week	Aire-stage	0
W4BCMALE	W4BCMALE_T449_185	WT	4week	Aire-stage	0.805098
W4BCMALE	W4BCMALE_T449_192	WT	4week	Aire-stage	2.69372
W4BCMALE	W4BCMALE_T450_2	WT	4week	Aire-stage	0
W4BCMALE	W4BCMALE_T450_16	WT	4week	Aire-stage	1.39129
W4BCMALE	W4BCMALE_T450_19	WT	4week	Aire-stage	3.55145
W4BCMALE	W4BCMALE_T450_28	WT	4week	Aire-stage	3.16334
W4BCMALE	W4BCMALE_T450_37	WT	4week	Pancreatic	1.76991
W4BCMALE	W4BCMALE_T450_39	WT	4week	Aire-stage	2.50873
W4BCMALE	W4BCMALE_T450_47	WT	4week	Aire-stage	0.858019
W4BCMALE	W4BCMALE_T450_53	WT	4week	Aire-stage	2.52313
W4BCMALE	W4BCMALE_T450_54	WT	4week	Pancreatic	2.53287
W4BCMALE	W4BCMALE_T450_56	WT	4week	Aire-stage	2.32354
W4BCMALE	W4BCMALE_T450_64	WT	4week	Aire-stage	1.82981
W4BCMALE	W4BCMALE_T450_67	WT	4week	Tuft	1.69276
W4BCMALE	W4BCMALE_T450_70	WT	4week	Aire-stage	0.565936
W4BCMALE	W4BCMALE_T450_73	WT	4week	Aire-stage	2.52776
W4BCMALE	W4BCMALE_T451_107	WT	4week	Aire-stage	0.688634
W4BCMALE	W4BCMALE_T451_112	WT	4week	Aire-stage	1.34233
W4BCMALE	W4BCMALE_T451_114	WT	4week	Tuft	2.31124
W4BCMALE	W4BCMALE_T451_121	WT	4week	Aire-stage	2.53902
W4BCMALE	W4BCMALE_T451_122	WT	4week	Pancreatic	0
W4BCMALE	W4BCMALE_T451_126	WT	4week	EnteroHepato	0
W4BCMALE	W4BCMALE_T451_127	WT	4week	Aire-stage	2.91515
W4BCMALE	W4BCMALE_T451_128	WT	4week	Microfold	0
W4BCMALE	W4BCMALE_T451_130	WT	4week	Tuft	1.39939
W4BCMALE	W4BCMALE_T451_131	WT	4week	Skin	2.01878
W4BCMALE	W4BCMALE_T451_146	WT	4week	Aire-stage	2.36618
W4BCMALE	W4BCMALE_T451_147	WT	4week	Aire-stage	2.87741
W4BCMALE	W4BCMALE_T451_151	WT	4week	Goblet	0
W4BCMALE	W4BCMALE_T451_159	WT	4week	Aire-stage	0
W4BCMALE	W4BCMALE_T451_162	WT	4week	Aire-stage	1.8218
W4BCMALE	W4BCMALE_T451_190	WT	4week	Aire-stage	0
W4BCMALE	W4BCMALE_T451_192	WT	4week	Aire-stage	1.77661
W4BCMALE	W4BCMALE_T452_6	WT	4week	Aire-stage	1.12413
W4BCMALE	W4BCMALE_T452_7	WT	4week	Microfold	1.71159
W4BCMALE	W4BCMALE_T452_18	WT	4week	Aire-stage	1.27356
W4BCMALE	W4BCMALE_T452_42	WT	4week	Microfold	0
W4BCMALE	W4BCMALE_T452_45	WT	4week	Aire-stage	0
W4BCMALE	W4BCMALE_T452_47	WT	4week	Tuft	0
W4BCMALE	W4BCMALE_T452_52	WT	4week	Pancreatic	0
W4BCMALE	W4BCMALE_T452_54	WT	4week	Aire-stage	1.69622
W4BCMALE	W4BCMALE_T452_70	WT	4week	Aire-stage	2.71527
W4BCMALE	W4BCMALE_T452_71	WT	4week	Skin	0
W4BCMALE	W4BCMALE_T452_73	WT	4week	EnteroHepato	2.39596
W4BCMALE	W4BCMALE_T452_77	WT	4week	Aire-stage	4.75155
W4BCMALE	W4BCMALE_T452_92	WT	4week	Ciliated	0
W4BCMALE	W4BCMALE_T453_102	WT	4week	Aire-stage	1.56581
W4BCMALE	W4BCMALE_T453_106	WT	4week	Aire-stage	1.79719
W4BCMALE	W4BCMALE_T453_132	WT	4week	Aire-stage	1.44539
W4BCMALE	W4BCMALE_T453_133	WT	4week	Skin	0
W4BCMALE	W4BCMALE_T453_136	WT	4week	Aire-stage	1.49009
W4BCMALE	W4BCMALE_T453_157	WT	4week	Aire-stage	1.11805
W4BCMALE	W4BCMALE_T453_162	WT	4week	Aire-stage	1.1954
W4BCMALE	W4BCMALE_T453_163	WT	4week	EnteroHepato	1.9266
W4BCMALE	W4BCMALE_T453_177	WT	4week	Lung_basal	0
W4BCMALE	W4BCMALE_T453_189	WT	4week	Aire-stage	0.874175
W4BCMALE	W4BCMALE_T454_5	WT	4week	Aire-stage	0.29175
W4BCMALE	W4BCMALE_T454_6	WT	4week	Skin	0
W4BCMALE	W4BCMALE_T454_9	WT	4week	Aire-stage	0
W4BCMALE	W4BCMALE_T454_17	WT	4week	Skin	1.77839
W4BCMALE	W4BCMALE_T454_19	WT	4week	Tuft	0
W4BCMALE	W4BCMALE_T454_42	WT	4week	Aire-stage	0
W4BCMALE	W4BCMALE_T454_46	WT	4week	Aire-stage	0
W4BCMALE	W4BCMALE_T454_76	WT	4week	Aire-stage	0.818467
W4BCMALE	W4BCMALE_T454_79	WT	4week	Aire-stage	1.33912
W4BCMALE	W4BCMALE_T454_85	WT	4week	Aire-stage	0
W4BCMALE	W4BCMALE_T454_88	WT	4week	Skin	0
W4BCMALE	W4BCMALE_T454_89	WT	4week	Aire-stage	1.84126
W4BCMALE	W4BCMALE_T454_94	WT	4week	Pancreatic	0
W4BCMALE	W4BCMALE_T455_100	WT	4week	Goblet	0
W4BCMALE	W4BCMALE_T455_105	WT	4week	Aire-stage	0.586917
W4BCMALE	W4BCMALE_T455_118	WT	4week	Aire-stage	0.994415
W4BCMALE	W4BCMALE_T455_125	WT	4week	Neuroendocrine	0
W4BCMALE	W4BCMALE_T455_126	WT	4week	Aire-stage	1.92277
W4BCMALE	W4BCMALE_T455_133	WT	4week	Aire-stage	2.61743
W4BCMALE	W4BCMALE_T455_139	WT	4week	Aire-stage	0.523042
W4BCMALE	W4BCMALE_T455_140	WT	4week	Aire-stage	0
W4BCMALE	W4BCMALE_T455_155	WT	4week	Lung_basal	0
W4BCMALE	W4BCMALE_T455_164	WT	4week	Aire-stage	0.715455
W4BCMALE	W4BCMALE_T455_171	WT	4week	Aire-stage	1.16548
W4BCMALE	W4BCMALE_T455_175	WT	4week	Aire-stage	0.89984
W4BCMALE	W4BCMALE_T455_187	WT	4week	Aire-stage	1.92372
W4BCMALE	W4BCMALE_T455_189	WT	4week	Aire-stage	0
W4BCMALE	W4BCMALE_T455_192	WT	4week	Aire-stage	1.25052
W4BCMALE	W4BCMALE_T472_52	WT	4week	Aire-stage	1.76986
W4BCMALE	W4BCMALE_T472_57	WT	4week	Neuroendocrine	1.08391
W4BCMALE	W4BCMALE_T472_65	WT	4week	Aire-stage	0.9059
W4BCMALE	W4BCMALE_T472_73	WT	4week	Aire-stage	0
W4BCMALE	W4BCMALE_T472_86	WT	4week	Aire-stage	1.60445
W4BCMALE	W4BCMALE_T472_90	WT	4week	Aire-stage	0.973854
W4BCMALE	W4BCMALE_T472_92	WT	4week	Aire-stage	1.13165
W4BCMALE	W4BCMALE_T473_100	WT	4week	Aire-stage	1.65847
W4BCMALE	W4BCMALE_T473_111	WT	4week	Aire-stage	0.765705
W4BCMALE	W4BCMALE_T473_122	WT	4week	Aire-stage	0.612692
W4BCMALE	W4BCMALE_T473_138	WT	4week	EnteroHepato	0.543732
W4BCMALE	W4BCMALE_T473_142	WT	4week	Aire-stage	0
W4BCMALE	W4BCMALE_T473_159	WT	4week	Aire-stage	1.51887
W4BCMALE	W4BCMALE_T473_166	WT	4week	Aire-stage	0.208783
W4BCMALE	W4BCMALE_T473_174	WT	4week	Aire-stage	1.60041
W4BCMALE	W4BCMALE_T474_12	WT	4week	Aire-stage	1.60459
W4BCMALE	W4BCMALE_T474_28	WT	4week	Aire-stage	1.72952
W4BCMALE	W4BCMALE_T474_36	WT	4week	Aire-stage	0.911467
W4BCMALE	W4BCMALE_T474_40	WT	4week	Aire-stage	2.83336
W4BCMALE	W4BCMALE_T474_56	WT	4week	Ciliated	0
W4BCMALE	W4BCMALE_T474_75	WT	4week	Ciliated	0
W4BCMALE	W4BCMALE_T474_77	WT	4week	Pancreatic	0.81542
W4BCMALE	W4BCMALE_T474_83	WT	4week	Aire-stage	1.83608
W4BCMALE	W4BCMALE_T474_85	WT	4week	Ciliated	0
W4BCMALE	W4BCMALE_T474_92	WT	4week	Neuroendocrine	0
W4BCMALE	W4BCMALE_T475_103	WT	4week	Aire-stage	1.1333
W4BCMALE	W4BCMALE_T475_121	WT	4week	Aire-stage	1.20859
W4BCMALE	W4BCMALE_T475_127	WT	4week	Aire-stage	0
W4BCMALE	W4BCMALE_T475_137	WT	4week	Microfold	0
W4BCMALE	W4BCMALE_T475_157	WT	4week	Skin	0
W4BCMALE	W4BCMALE_T475_168	WT	4week	Aire-stage	0.930669
W4BCMALE	W4BCMALE_T475_181	WT	4week	Skin	0
W4BCMALE	W4BCMALE_T475_182	WT	4week	EnteroHepato	0
W4BCMALE	W4BCMALE_T476_3	WT	4week	Aire-stage	0.617765
W4BCMALE	W4BCMALE_T476_4	WT	4week	Aire-stage	2.60751
W4BCMALE	W4BCMALE_T476_7	WT	4week	Aire-stage	2.5629
W4BCMALE	W4BCMALE_T476_9	WT	4week	Aire-stage	3.01641
W4BCMALE	W4BCMALE_T476_16	WT	4week	Aire-stage	0.624456
W4BCMALE	W4BCMALE_T476_29	WT	4week	Aire-stage	0
W4BCMALE	W4BCMALE_T476_37	WT	4week	Tuft	0
W4BCMALE	W4BCMALE_T476_56	WT	4week	Aire-stage	0.662084
W4BCMALE	W4BCMALE_T476_76	WT	4week	Aire-stage	1.02145
W4BCMALE	W4BCMALE_T476_88	WT	4week	Aire-stage	0
W4BCMALE	W4BCMALE_T476_96	WT	4week	Aire-stage	0.909687
W4BCMALE	W4BCMALE_T477_104	WT	4week	Aire-stage	0.626656
W4BCMALE	W4BCMALE_T477_116	WT	4week	Microfold	0
W4BCMALE	W4BCMALE_T477_133	WT	4week	Aire-stage	2.16601
W4BCMALE	W4BCMALE_T477_176	WT	4week	Aire-stage	0
W4BCMALE	W4BCMALE_T477_182	WT	4week	Aire-stage	2.26731
W4BCMALE	W4BCMALE_T478_1	WT	4week	Aire-stage	0.560703
W4BCMALE	W4BCMALE_T478_2	WT	4week	Microfold	1.90003
W4BCMALE	W4BCMALE_T478_4	WT	4week	Aire-stage	0
W4BCMALE	W4BCMALE_T478_13	WT	4week	Aire-stage	1.12017
W4BCMALE	W4BCMALE_T478_15	WT	4week	Ciliated	0.564327
W4BCMALE	W4BCMALE_T478_22	WT	4week	Aire-stage	1.47856
W4BCMALE	W4BCMALE_T478_23	WT	4week	Aire-stage	2.66394
W4BCMALE	W4BCMALE_T478_32	WT	4week	Aire-stage	0.540823
W4BCMALE	W4BCMALE_T478_35	WT	4week	Aire-stage	1.15148
W4BCMALE	W4BCMALE_T478_36	WT	4week	EnteroHepato	0
W4BCMALE	W4BCMALE_T478_39	WT	4week	Aire-stage	2.45784
W4BCMALE	W4BCMALE_T478_45	WT	4week	Aire-stage	1.35237
W4BCMALE	W4BCMALE_T478_47	WT	4week	Microfold	0
W4BCMALE	W4BCMALE_T478_54	WT	4week	Aire-stage	2.54812
W4BCMALE	W4BCMALE_T478_58	WT	4week	Aire-stage	0
W4BCMALE	W4BCMALE_T478_60	WT	4week	Aire-stage	1.88216
W4BCMALE	W4BCMALE_T478_68	WT	4week	Aire-stage	1.67245
W4BCMALE	W4BCMALE_T478_79	WT	4week	Aire-stage	0
W4BCMALE	W4BCMALE_T478_82	WT	4week	Tuft	1.60797
W4BCMALE	W4BCMALE_T478_86	WT	4week	Ciliated	0
W4BCMALE	W4BCMALE_T478_87	WT	4week	Aire-stage	0.869075
W4BCMALE	W4BCMALE_T478_89	WT	4week	Aire-stage	1.47068
W4BCMALE	W4BCMALE_T479_112	WT	4week	Aire-stage	0.826718
W4BCMALE	W4BCMALE_T479_124	WT	4week	Aire-stage	1.63292
W4BCMALE	W4BCMALE_T479_127	WT	4week	Skin	0
W4BCMALE	W4BCMALE_T479_128	WT	4week	Aire-stage	0.96484
W4BCMALE	W4BCMALE_T479_129	WT	4week	Aire-stage	1.57122
W4BCMALE	W4BCMALE_T479_136	WT	4week	Aire-stage	2.30346
W4BCMALE	W4BCMALE_T479_143	WT	4week	Pancreatic	0
W4BCMALE	W4BCMALE_T479_144	WT	4week	Lung_basal	0
W4BCMALE	W4BCMALE_T479_149	WT	4week	Aire-stage	0
W4BCMALE	W4BCMALE_T479_155	WT	4week	Aire-stage	0
W4BCMALE	W4BCMALE_T479_168	WT	4week	Neuroendocrine	0
W4BCMALE	W4BCMALE_T479_170	WT	4week	Aire-stage	0
W4BCMALE	W4BCMALE_T479_174	WT	4week	Aire-stage	0
W4BCMALE	W4BCMALE_T479_175	WT	4week	Aire-stage	0
W4BCMALE	W4BCMALE_T479_176	WT	4week	Aire-stage	0.625986
W4BCMALE	W4BCMALE_T479_186	WT	4week	Pancreatic	0
W4BCMALE	W4BCMALE_T480_15	WT	4week	Aire-stage	1.3039
W4BCMALE	W4BCMALE_T480_24	WT	4week	Aire-stage	1.04359
W4BCMALE	W4BCMALE_T480_31	WT	4week	Aire-stage	0.972384
W4BCMALE	W4BCMALE_T480_36	WT	4week	Microfold	0
W4BCMALE	W4BCMALE_T480_46	WT	4week	Aire-stage	1.66658
W4BCMALE	W4BCMALE_T480_50	WT	4week	Aire-stage	1.23827
W4BCMALE	W4BCMALE_T480_60	WT	4week	Tuft	0
W4BCMALE	W4BCMALE_T480_77	WT	4week	Aire-stage	1.56015
W4BCMALE	W4BCMALE_T480_81	WT	4week	Pancreatic	0
W4BCMALE	W4BCMALE_T481_121	WT	4week	Aire-stage	1.94322
W4BCMALE	W4BCMALE_T481_127	WT	4week	Aire-stage	0.767453
W4BCMALE	W4BCMALE_T481_135	WT	4week	Aire-stage	1.69881
W4BCMALE	W4BCMALE_T481_139	WT	4week	Aire-stage	1.13132
W4BCMALE	W4BCMALE_T481_141	WT	4week	EnteroHepato	1.72323
W4BCMALE	W4BCMALE_T481_153	WT	4week	Aire-stage	0.868602
W4BCMALE	W4BCMALE_T481_159	WT	4week	Aire-stage	0.823704
W4BCMALE	W4BCMALE_T481_169	WT	4week	Pancreatic	0
W4BCMALE	W4BCMALE_T481_174	WT	4week	Aire-stage	0.93282
W4BCMALE	W4BCMALE_T481_180	WT	4week	Aire-stage	0.977194
W4BCMALE	W4BCMALE_T482_8	WT	4week	Skin	0
W4BCMALE	W4BCMALE_T482_12	WT	4week	Aire-stage	1.80206
W4BCMALE	W4BCMALE_T482_25	WT	4week	Aire-stage	1.42233
W4BCMALE	W4BCMALE_T482_26	WT	4week	Aire-stage	1.30723
W4BCMALE	W4BCMALE_T482_32	WT	4week	Aire-stage	1.3061
W4BCMALE	W4BCMALE_T482_51	WT	4week	Aire-stage	1.33649
W4BCMALE	W4BCMALE_T482_62	WT	4week	Aire-stage	0
W4BCMALE	W4BCMALE_T482_70	WT	4week	Ciliated	0.903912
W4BCMALE	W4BCMALE_T482_71	WT	4week	Aire-stage	0
W4BCMALE	W4BCMALE_T483_107	WT	4week	Aire-stage	1.7
W4BCMALE	W4BCMALE_T483_137	WT	4week	Aire-stage	2.33035
W4BCMALE	W4BCMALE_T483_138	WT	4week	Aire-stage	0
W4BCMALE	W4BCMALE_T483_149	WT	4week	Aire-stage	1.85492
W4BCMALE	W4BCMALE_T483_153	WT	4week	Aire-stage	1.36938
W4BCMALE	W4BCMALE_T483_177	WT	4week	Aire-stage	0
W4BCMALE	W4BCMALE_T483_180	WT	4week	Aire-stage	0
W4BCMALE	W4BCMALE_T483_183	WT	4week	Aire-stage	0
W4BCMALE	W4BCMALE_T484_5	WT	4week	Aire-stage	3.48041
W4BCMALE	W4BCMALE_T484_8	WT	4week	Aire-stage	0.765764
W4BCMALE	W4BCMALE_T484_13	WT	4week	Aire-stage	0
W4BCMALE	W4BCMALE_T484_17	WT	4week	Aire-stage	2.09852
W4BCMALE	W4BCMALE_T484_30	WT	4week	Aire-stage	2.15832
W4BCMALE	W4BCMALE_T484_31	WT	4week	Aire-stage	0
W4BCMALE	W4BCMALE_T484_39	WT	4week	Aire-stage	0.847318
W4BCMALE	W4BCMALE_T484_41	WT	4week	Aire-stage	2.45138
W4BCMALE	W4BCMALE_T484_53	WT	4week	Aire-stage	1.30688
W4BCMALE	W4BCMALE_T484_64	WT	4week	Aire-stage	3.80174
W4BCMALE	W4BCMALE_T484_86	WT	4week	Aire-stage	2.12348
W4BCMALE	W4BCMALE_T484_94	WT	4week	Aire-stage	1.04611
W4BCMALE	W4BCMALE_T485_108	WT	4week	Aire-stage	0.946637
W4BCMALE	W4BCMALE_T485_118	WT	4week	Aire-stage	0
W4BCMALE	W4BCMALE_T485_119	WT	4week	Lung_basal	0
W4BCMALE	W4BCMALE_T485_136	WT	4week	Aire-stage	0.891368
W4BCMALE	W4BCMALE_T485_137	WT	4week	Aire-stage	0
W4BCMALE	W4BCMALE_T485_138	WT	4week	Aire-stage	1.22081
W4BCMALE	W4BCMALE_T485_139	WT	4week	Aire-stage	1.54055
W4BCMALE	W4BCMALE_T485_140	WT	4week	Tuft	0
W4BCMALE	W4BCMALE_T485_160	WT	4week	Aire-stage	0.882499
W4BCMALE	W4BCMALE_T485_170	WT	4week	Aire-stage	1.06584
W4BCMALE	W4BCMALE_T485_171	WT	4week	Aire-stage	1.25474
W4BCMALE	W4BCMALE_T485_179	WT	4week	Aire-stage	1.73906
W4BCMALE	W4BCMALE_T486_5	WT	4week	Aire-stage	1.02323
W4BCMALE	W4BCMALE_T486_11	WT	4week	Aire-stage	0.617748
W4BCMALE	W4BCMALE_T486_40	WT	4week	Aire-stage	1.79441
W4BCMALE	W4BCMALE_T486_49	WT	4week	Aire-stage	0
W4BCMALE	W4BCMALE_T486_52	WT	4week	Aire-stage	2.10933
W4BCMALE	W4BCMALE_T486_56	WT	4week	Aire-stage	0.685709
W4BCMALE	W4BCMALE_T486_60	WT	4week	Tuft	0
W4BCMALE	W4BCMALE_T486_65	WT	4week	Aire-stage	0
W4BCMALE	W4BCMALE_T486_74	WT	4week	Aire-stage	1.28968
W4BCMALE	W4BCMALE_T486_76	WT	4week	Aire-stage	0.708898
W4BCMALE	W4BCMALE_T487_102	WT	4week	Aire-stage	1.62894
W4BCMALE	W4BCMALE_T487_107	WT	4week	Aire-stage	0
W4BCMALE	W4BCMALE_T487_108	WT	4week	Aire-stage	0.93178
W4BCMALE	W4BCMALE_T487_109	WT	4week	Aire-stage	1.8321
W4BCMALE	W4BCMALE_T487_121	WT	4week	Aire-stage	0
W4BCMALE	W4BCMALE_T487_139	WT	4week	Aire-stage	1.37615
W4BCMALE	W4BCMALE_T487_142	WT	4week	Aire-stage	1.87954
W4BCMALE	W4BCMALE_T487_171	WT	4week	Aire-stage	0
W4BCMALE	W4BCMALE_T496_34	WT	4week	Aire-stage	2.47887
W4BCMALE	W4BCMALE_T496_35	WT	4week	Aire-stage	0
W4BCMALE	W4BCMALE_T496_41	WT	4week	Lung_basal	0
W4BCMALE	W4BCMALE_T496_44	WT	4week	Aire-stage	1.88055
W4BCMALE	W4BCMALE_T496_49	WT	4week	Aire-stage	1.86974
W4BCMALE	W4BCMALE_T496_60	WT	4week	Aire-stage	0
W4BCMALE	W4BCMALE_T496_67	WT	4week	Aire-stage	0
W4BCMALE	W4BCMALE_T496_68	WT	4week	Aire-stage	1.84097
W4BCMALE	W4BCMALE_T496_77	WT	4week	Aire-stage	1.53828
W4BCMALE	W4BCMALE_T496_84	WT	4week	Tuft	0
W4BCMALE	W4BCMALE_T496_88	WT	4week	Aire-stage	0.917893
W4BCMALE	W4BCMALE_T496_94	WT	4week	Aire-stage	0
W4BCMALE	W4BCMALE_T497_97	WT	4week	Aire-stage	0
W4BCMALE	W4BCMALE_T497_101	WT	4week	Aire-stage	2.65968
W4BCMALE	W4BCMALE_T497_103	WT	4week	EnteroHepato	0
W4BCMALE	W4BCMALE_T497_104	WT	4week	Aire-stage	0
W4BCMALE	W4BCMALE_T497_110	WT	4week	Aire-stage	0
W4BCMALE	W4BCMALE_T497_115	WT	4week	Aire-stage	1.39471
W4BCMALE	W4BCMALE_T497_117	WT	4week	Aire-stage	2.62326
W4BCMALE	W4BCMALE_T497_118	WT	4week	Aire-stage	0
W4BCMALE	W4BCMALE_T497_133	WT	4week	Aire-stage	1.83045
W4BCMALE	W4BCMALE_T497_143	WT	4week	Aire-stage	0
W4BCMALE	W4BCMALE_T497_153	WT	4week	Aire-stage	2.11811
W4BCMALE	W4BCMALE_T497_155	WT	4week	Aire-stage	2.02842
W4BCMALE	W4BCMALE_T497_162	WT	4week	Aire-stage	1.40961
W4BCMALE	W4BCMALE_T497_163	WT	4week	Aire-stage	0
W4BCMALE	W4BCMALE_T497_166	WT	4week	Aire-stage	0
W4BCMALE	W4BCMALE_T497_176	WT	4week	Aire-stage	1.40091
W4BCMALE	W4BCMALE_T497_178	WT	4week	Aire-stage	1.16194
W4BCMALE	W4BCMALE_T498_9	WT	4week	Skin	0
W4BCMALE	W4BCMALE_T498_11	WT	4week	Skin	0
W4BCMALE	W4BCMALE_T498_12	WT	4week	Aire-stage	0
W4BCMALE	W4BCMALE_T498_34	WT	4week	Aire-stage	1.91477
W4BCMALE	W4BCMALE_T498_58	WT	4week	Aire-stage	2.30875
W4BCMALE	W4BCMALE_T498_74	WT	4week	Aire-stage	0.902821
W4BCMALE	W4BCMALE_T498_81	WT	4week	EnteroHepato	0
W4BCMALE	W4BCMALE_T498_88	WT	4week	Ionocyte	0.608779
W4BCMALE	W4BCMALE_T498_90	WT	4week	Aire-stage	0
W4BCMALE	W4BCMALE_T499_101	WT	4week	Aire-stage	0
W4BCMALE	W4BCMALE_T499_113	WT	4week	Aire-stage	0.932825
W4BCMALE	W4BCMALE_T499_140	WT	4week	Aire-stage	0
W4BCMALE	W4BCMALE_T499_155	WT	4week	Aire-stage	0.758319
W4BCMALE	W4BCMALE_T499_158	WT	4week	Aire-stage	1.33378
W4BCMALE	W4BCMALE_T499_162	WT	4week	Aire-stage	1.03854
W4BCMALE	W4BCMALE_T499_168	WT	4week	Aire-stage	1.61073
W4BCMALE	W4BCMALE_T499_171	WT	4week	Aire-stage	0
W4BCMALE	W4BCMALE_T499_172	WT	4week	EnteroHepato	0
W4BCMALE	W4BCMALE_T500_5	WT	4week	Aire-stage	1.19064
W4BCMALE	W4BCMALE_T500_9	WT	4week	Aire-stage	2.22766
W4BCMALE	W4BCMALE_T500_16	WT	4week	Aire-stage	0
W4BCMALE	W4BCMALE_T500_17	WT	4week	Aire-stage	1.48362
W4BCMALE	W4BCMALE_T500_20	WT	4week	Aire-stage	1.04168
W4BCMALE	W4BCMALE_T500_25	WT	4week	Aire-stage	2.13929
W4BCMALE	W4BCMALE_T500_26	WT	4week	Aire-stage	1.84598
W4BCMALE	W4BCMALE_T500_29	WT	4week	Skin	0
W4BCMALE	W4BCMALE_T500_48	WT	4week	Aire-stage	1.15483
W4BCMALE	W4BCMALE_T500_74	WT	4week	Microfold	0
W4BCMALE	W4BCMALE_T500_75	WT	4week	EnteroHepato	0
W4BCMALE	W4BCMALE_T500_83	WT	4week	Aire-stage	1.76332
W4BCMALE	W4BCMALE_T500_85	WT	4week	Aire-stage	2.90735
W4BCMALE	W4BCMALE_T500_86	WT	4week	Aire-stage	2.16753
W4BCMALE	W4BCMALE_T500_89	WT	4week	Aire-stage	0.732566
W4BCMALE	W4BCMALE_T500_94	WT	4week	Aire-stage	2.22121
W4BCMALE	W4BCMALE_T500_95	WT	4week	Aire-stage	2.02766
W4BCMALE	W4BCMALE_T501_109	WT	4week	Aire-stage	2.66961
W4BCMALE	W4BCMALE_T501_113	WT	4week	Aire-stage	0
W4BCMALE	W4BCMALE_T501_116	WT	4week	Aire-stage	1.48691
W4BCMALE	W4BCMALE_T501_118	WT	4week	Microfold	0
W4BCMALE	W4BCMALE_T501_119	WT	4week	Aire-stage	0
W4BCMALE	W4BCMALE_T501_121	WT	4week	Aire-stage	0
W4BCMALE	W4BCMALE_T501_125	WT	4week	Neuroendocrine	0
W4BCMALE	W4BCMALE_T501_133	WT	4week	Aire-stage	0
W4BCMALE	W4BCMALE_T501_147	WT	4week	Aire-stage	2.49197
W4BCMALE	W4BCMALE_T501_150	WT	4week	Aire-stage	1.53419
W4BCMALE	W4BCMALE_T501_168	WT	4week	Tuft	0
W4BCMALE	W4BCMALE_T501_192	WT	4week	Aire-stage	0
W4BCMALE	W4BCMALE_T502_11	WT	4week	Neuroendocrine	0
W4BCMALE	W4BCMALE_T502_19	WT	4week	Aire-stage	0
W4BCMALE	W4BCMALE_T502_37	WT	4week	Aire-stage	1.93957
W4BCMALE	W4BCMALE_T502_42	WT	4week	Aire-stage	0.720942
W4BCMALE	W4BCMALE_T502_69	WT	4week	Ciliated	0
W4BCMALE	W4BCMALE_T503_9_100	WT	4week	Aire-stage	2.51953
W4BCMALE	W4BCMALE_T503_9_111	WT	4week	Goblet	0
W4BCMALE	W4BCMALE_T503_9_134	WT	4week	Aire-stage	1.24337
W4BCMALE	W4BCMALE_T503_9_156	WT	4week	Aire-stage	1.46956
W4BCMALE	W4BCMALE_T503_9_160	WT	4week	Aire-stage	1.9564
W4BCMALE	W4BCMALE_T503_9_166	WT	4week	Pancreatic	0
W4BCMALE	W4BCMALE_T503_9_175	WT	4week	Microfold	1.23878
W4BCMALE	W4BCMALE_T503_9_180	WT	4week	Skin	2.3765
W4BCMALE	W4BCMALE_T503_9_181	WT	4week	Aire-stage	3.63881
W4BCMALE	W4BCMALE_T520_8_3	WT	4week	Aire-stage	0
W4BCMALE	W4BCMALE_T520_8_5	WT	4week	Skin	2.00958
W4BCMALE	W4BCMALE_T520_8_25	WT	4week	Aire-stage	0
W4BCMALE	W4BCMALE_T520_8_31	WT	4week	Aire-stage	0
W4BCMALE	W4BCMALE_T520_8_35	WT	4week	Aire-stage	0
W4BCMALE	W4BCMALE_T520_8_51	WT	4week	Aire-stage	0
W4BCMALE	W4BCMALE_T520_8_52	WT	4week	Aire-stage	0
W4BCMALE	W4BCMALE_T520_8_56	WT	4week	Aire-stage	0
W4BCMALE	W4BCMALE_T520_8_87	WT	4week	Aire-stage	1.57521
W4BCMALE	W4BCMALE_T520_8_90	WT	4week	Aire-stage	0
W4BCMALE	W4BCMALE_T520_8_93	WT	4week	Skin	0
W4BCMALE	W4BCMALE_T521_7_101	WT	4week	Aire-stage	0
W4BCMALE	W4BCMALE_T521_7_106	WT	4week	Aire-stage	0
W4BCMALE	W4BCMALE_T521_7_119	WT	4week	Aire-stage	0
W4BCMALE	W4BCMALE_T521_7_123	WT	4week	Aire-stage	2.51511
W4BCMALE	W4BCMALE_T521_7_135	WT	4week	Aire-stage	1.45665
W4BCMALE	W4BCMALE_T521_7_139	WT	4week	EnteroHepato	0
W4BCMALE	W4BCMALE_T521_7_140	WT	4week	Aire-stage	0.882635
W4BCMALE	W4BCMALE_T521_7_143	WT	4week	Aire-stage	0
W4BCMALE	W4BCMALE_T521_7_147	WT	4week	Aire-stage	2.96346
W4BCMALE	W4BCMALE_T521_7_159	WT	4week	Microfold	0
W4BCMALE	W4BCMALE_T521_7_173	WT	4week	Aire-stage	0
W4BCMALE	W4BCMALE_T521_7_180	WT	4week	Microfold	1.22374
W4BCMALE	W4BCMALE_T521_7_184	WT	4week	Aire-stage	2.32796
W4BCMALE	W4BCMALE_T521_7_187	WT	4week	Microfold	0
W4BCMALE	W4BCMALE_T522_6_4	WT	4week	Aire-stage	0
W4BCMALE	W4BCMALE_T522_6_11	WT	4week	Aire-stage	1.16187
W4BCMALE	W4BCMALE_T522_6_20	WT	4week	Aire-stage	0
W4BCMALE	W4BCMALE_T522_6_27	WT	4week	Aire-stage	0.944493
W4BCMALE	W4BCMALE_T522_6_30	WT	4week	Tuft	0
W4BCMALE	W4BCMALE_T522_6_35	WT	4week	Aire-stage	0
W4BCMALE	W4BCMALE_T522_6_44	WT	4week	Aire-stage	0
W4BCMALE	W4BCMALE_T522_6_50	WT	4week	Aire-stage	0
W4BCMALE	W4BCMALE_T522_6_55	WT	4week	Aire-stage	0
W4BCMALE	W4BCMALE_T522_6_58	WT	4week	Aire-stage	0
W4BCMALE	W4BCMALE_T522_6_61	WT	4week	Aire-stage	0
W4BCMALE	W4BCMALE_T522_6_67	WT	4week	Aire-stage	1.6567
W4BCMALE	W4BCMALE_T522_6_74	WT	4week	Aire-stage	0
W4BCMALE	W4BCMALE_T522_6_75	WT	4week	Aire-stage	0
W4BCMALE	W4BCMALE_T522_6_90	WT	4week	Aire-stage	1.49131
W4BCMALE	W4BCMALE_T522_6_96	WT	4week	EnteroHepato	0
W4BCMALE	W4BCMALE_T523_5_97	WT	4week	Aire-stage	1.79304
W4BCMALE	W4BCMALE_T523_5_108	WT	4week	Aire-stage	0
W4BCMALE	W4BCMALE_T523_5_113	WT	4week	Aire-stage	0
W4BCMALE	W4BCMALE_T523_5_121	WT	4week	Aire-stage	1.74064
W4BCMALE	W4BCMALE_T523_5_133	WT	4week	Aire-stage	0
W4BCMALE	W4BCMALE_T523_5_136	WT	4week	Aire-stage	2.13198
W4BCMALE	W4BCMALE_T523_5_141	WT	4week	Tuft	0
W4BCMALE	W4BCMALE_T523_5_148	WT	4week	Aire-stage	0.722762
W4BCMALE	W4BCMALE_T523_5_165	WT	4week	Aire-stage	0
W4BCMALE	W4BCMALE_T523_5_168	WT	4week	Aire-stage	0
W4BCMALE	W4BCMALE_T523_5_170	WT	4week	Aire-stage	0
W4BCMALE	W4BCMALE_T523_5_185	WT	4week	Aire-stage	0
W4BCMALE	W4BCMALE_T523_5_191	WT	4week	Aire-stage	2.5629
W4BCMALE	W4BCMALE_T524_4_3	WT	4week	Aire-stage	0
W4BCMALE	W4BCMALE_T524_4_14	WT	4week	Aire-stage	0
W4BCMALE	W4BCMALE_T524_4_15	WT	4week	Aire-stage	0
W4BCMALE	W4BCMALE_T524_4_22	WT	4week	Aire-stage	0
W4BCMALE	W4BCMALE_T524_4_30	WT	4week	Aire-stage	0
W4BCMALE	W4BCMALE_T524_4_37	WT	4week	Aire-stage	0
W4BCMALE	W4BCMALE_T524_4_39	WT	4week	Aire-stage	0
W4BCMALE	W4BCMALE_T524_4_54	WT	4week	Aire-stage	0
W4BCMALE	W4BCMALE_T524_4_56	WT	4week	Aire-stage	0
W4BCMALE	W4BCMALE_T524_4_62	WT	4week	Aire-stage	0
W4BCMALE	W4BCMALE_T524_4_73	WT	4week	Aire-stage	1.31791
W4BCMALE	W4BCMALE_T524_4_78	WT	4week	Aire-stage	0
W4BCMALE	W4BCMALE_T524_4_80	WT	4week	Aire-stage	0
W4BCMALE	W4BCMALE_T524_4_90	WT	4week	Aire-stage	2.50461
W4BCMALE	W4BCMALE_T524_4_92	WT	4week	Skin	0
W4BCMALE	W4BCMALE_T525_3_113	WT	4week	Skin	0
W4BCMALE	W4BCMALE_T525_3_157	WT	4week	Aire-stage	0
W4BCMALE	W4BCMALE_T525_3_163	WT	4week	Aire-stage	0
W4BCMALE	W4BCMALE_T525_3_168	WT	4week	Goblet	0
W4BCMALE	W4BCMALE_T525_3_186	WT	4week	Aire-stage	0
W4BCMALE	W4BCMALE_T526_2_22	WT	4week	Aire-stage	1.79332
W4BCMALE	W4BCMALE_T526_2_32	WT	4week	Aire-stage	0
W4BCMALE	W4BCMALE_T526_2_38	WT	4week	Pancreatic	0
W4BCMALE	W4BCMALE_T526_2_44	WT	4week	Aire-stage	2.30304
W4BCMALE	W4BCMALE_T526_2_47	WT	4week	Aire-stage	1.00032
W4BCMALE	W4BCMALE_T526_2_53	WT	4week	Aire-stage	0.836651
W4BCMALE	W4BCMALE_T526_2_55	WT	4week	Aire-stage	1.83933
W4BCMALE	W4BCMALE_T526_2_58	WT	4week	Aire-stage	1.79023
W4BCMALE	W4BCMALE_T526_2_59	WT	4week	Aire-stage	0
W4BCMALE	W4BCMALE_T526_2_60	WT	4week	Aire-stage	2.05023
W4BCMALE	W4BCMALE_T526_2_68	WT	4week	Aire-stage	0
W4BCMALE	W4BCMALE_T526_2_92	WT	4week	Aire-stage	0.491244
W4BCMALE	W4BCMALE_T527_1_116	WT	4week	Aire-stage	2.37388
W4BCMALE	W4BCMALE_T527_1_126	WT	4week	Pancreatic	0
W4BCMALE	W4BCMALE_T527_1_130	WT	4week	Tuft	0
W4BCMALE	W4BCMALE_T527_1_134	WT	4week	Aire-stage	1.34296
W4BCMALE	W4BCMALE_T527_1_135	WT	4week	EnteroHepato	0
W4BCMALE	W4BCMALE_T527_1_140	WT	4week	Tuft	0
W4BCMALE	W4BCMALE_T527_1_148	WT	4week	Aire-stage	0.950124
W4BCMALE	W4BCMALE_T527_1_149	WT	4week	Aire-stage	0.608741
W4BCMALE	W4BCMALE_T527_1_161	WT	4week	Aire-stage	0
W4BCMALE	W4BCMALE_T527_1_183	WT	4week	Aire-stage	0
W4BCMALE	W4BCMALE_T528_4	WT	4week	Aire-stage	0
W4BCMALE	W4BCMALE_T528_31	WT	4week	Ciliated	0
W4BCMALE	W4BCMALE_T528_36	WT	4week	Aire-stage	0
W4BCMALE	W4BCMALE_T528_39	WT	4week	Aire-stage	0
W4BCMALE	W4BCMALE_T528_54	WT	4week	EnteroHepato	1.34355
W4BCMALE	W4BCMALE_T528_56	WT	4week	Aire-stage	1.14953
W4BCMALE	W4BCMALE_T528_65	WT	4week	Aire-stage	1.69856
W4BCMALE	W4BCMALE_T528_66	WT	4week	Aire-stage	1.86195
W4BCMALE	W4BCMALE_T528_78	WT	4week	Aire-stage	0
W4BCMALE	W4BCMALE_T528_79	WT	4week	Aire-stage	0.651826
W4BCMALE	W4BCMALE_T528_80	WT	4week	Aire-stage	0
W4BCMALE	W4BCMALE_T528_86	WT	4week	Aire-stage	1.54167
W4BCMALE	W4BCMALE_T529_110	WT	4week	Aire-stage	0
W4BCMALE	W4BCMALE_T529_116	WT	4week	Lung_basal	0
W4BCMALE	W4BCMALE_T529_118	WT	4week	Aire-stage	0
W4BCMALE	W4BCMALE_T529_125	WT	4week	Aire-stage	0
W4BCMALE	W4BCMALE_T529_126	WT	4week	Aire-stage	1.16507
W4BCMALE	W4BCMALE_T529_134	WT	4week	Aire-stage	1.98804
W4BCMALE	W4BCMALE_T529_137	WT	4week	Skin	0
W4BCMALE	W4BCMALE_T529_150	WT	4week	Aire-stage	1.79561
W4BCMALE	W4BCMALE_T529_183	WT	4week	Aire-stage	3.81223
W4BCMALE	W4BCMALE_T529_188	WT	4week	Aire-stage	0
W4BCMALE	W4BCMALE_T529_192	WT	4week	Aire-stage	0
W4BCMALE	W4BCMALE_T530_2	WT	4week	Aire-stage	0
W4BCMALE	W4BCMALE_T530_9	WT	4week	Aire-stage	0
W4BCMALE	W4BCMALE_T530_16	WT	4week	Aire-stage	2.77834
W4BCMALE	W4BCMALE_T530_24	WT	4week	Aire-stage	1.38705
W4BCMALE	W4BCMALE_T530_35	WT	4week	Aire-stage	0
W4BCMALE	W4BCMALE_T530_51	WT	4week	Aire-stage	0
W4BCMALE	W4BCMALE_T530_56	WT	4week	Aire-stage	0
W4BCMALE	W4BCMALE_T530_63	WT	4week	Aire-stage	0
W4BCMALE	W4BCMALE_T530_73	WT	4week	Aire-stage	2.03749
W4BCMALE	W4BCMALE_T530_78	WT	4week	Aire-stage	2.22568
W4BCMALE	W4BCMALE_T531_101	WT	4week	Aire-stage	0
W4BCMALE	W4BCMALE_T531_102	WT	4week	Aire-stage	0
W4BCMALE	W4BCMALE_T531_113	WT	4week	Aire-stage	1.81829
W4BCMALE	W4BCMALE_T531_114	WT	4week	Neuroendocrine	2.01334
W4BCMALE	W4BCMALE_T531_127	WT	4week	Aire-stage	2.55777
W4BCMALE	W4BCMALE_T531_128	WT	4week	Pancreatic	0
W4BCMALE	W4BCMALE_T531_135	WT	4week	Aire-stage	1.53165
W4BCMALE	W4BCMALE_T531_137	WT	4week	Muscle	0
W4BCMALE	W4BCMALE_T531_153	WT	4week	Aire-stage	1.32229
W4BCMALE	W4BCMALE_T531_164	WT	4week	Aire-stage	0
W4BCMALE	W4BCMALE_T531_169	WT	4week	Ciliated	0
W4BCMALE	W4BCMALE_T531_179	WT	4week	Aire-stage	1.47793
W4BCMALE	W4BCMALE_T531_185	WT	4week	Microfold	0
W4BCMALE	W4BCMALE_T531_187	WT	4week	Aire-stage	0
W4BCMALE	W4BCMALE_T531_188	WT	4week	Aire-stage	2.8093
W4BCMALE	W4BCMALE_T531_189	WT	4week	Aire-stage	0.844358
W4BCMALE	W4BCMALE_T532_3	WT	4week	Aire-stage	0
W4BCMALE	W4BCMALE_T532_11	WT	4week	Lung_basal	1.56748
W4BCMALE	W4BCMALE_T532_17	WT	4week	Aire-stage	0.971238
W4BCMALE	W4BCMALE_T532_20	WT	4week	Aire-stage	0.679739
W4BCMALE	W4BCMALE_T532_24	WT	4week	EnteroHepato	0
W4BCMALE	W4BCMALE_T532_40	WT	4week	Aire-stage	0
W4BCMALE	W4BCMALE_T532_49	WT	4week	Aire-stage	0
W4BCMALE	W4BCMALE_T532_64	WT	4week	Aire-stage	0
W4BCMALE	W4BCMALE_T532_70	WT	4week	Aire-stage	0
W4BCMALE	W4BCMALE_T532_78	WT	4week	EnteroHepato	0
W4BCMALE	W4BCMALE_T532_87	WT	4week	Aire-stage	3.5622
W4BCMALE	W4BCMALE_T532_88	WT	4week	Aire-stage	1.14471
W4BCMALE	W4BCMALE_T533_101	WT	4week	Aire-stage	1.15828
W4BCMALE	W4BCMALE_T533_103	WT	4week	Aire-stage	2.87037
W4BCMALE	W4BCMALE_T533_104	WT	4week	Aire-stage	1.19875
W4BCMALE	W4BCMALE_T533_117	WT	4week	Aire-stage	0
W4BCMALE	W4BCMALE_T533_119	WT	4week	Aire-stage	1.52522
W4BCMALE	W4BCMALE_T533_124	WT	4week	Aire-stage	2.21469
W4BCMALE	W4BCMALE_T533_131	WT	4week	Aire-stage	0
W4BCMALE	W4BCMALE_T533_133	WT	4week	Aire-stage	2.09874
W4BCMALE	W4BCMALE_T533_140	WT	4week	Aire-stage	0
W4BCMALE	W4BCMALE_T533_141	WT	4week	Aire-stage	0
W4BCMALE	W4BCMALE_T533_143	WT	4week	Aire-stage	1.47727
W4BCMALE	W4BCMALE_T533_153	WT	4week	Aire-stage	2.03931
W4BCMALE	W4BCMALE_T533_168	WT	4week	Lung_basal	2.03326
W4BCMALE	W4BCMALE_T533_169	WT	4week	Aire-stage	1.8065
W4BCMALE	W4BCMALE_T533_171	WT	4week	Aire-stage	0
W4BCMALE	W4BCMALE_T533_178	WT	4week	Aire-stage	0
W4BCMALE	W4BCMALE_T533_190	WT	4week	Aire-stage	1.78987
W4BCMALE	W4BCMALE_T534_6	WT	4week	Aire-stage	0.39902
W4BCMALE	W4BCMALE_T534_10	WT	4week	Pancreatic	0
W4BCMALE	W4BCMALE_T534_17	WT	4week	Aire-stage	0
W4BCMALE	W4BCMALE_T534_25	WT	4week	Aire-stage	0
W4BCMALE	W4BCMALE_T534_33	WT	4week	Aire-stage	0.882148
W4BCMALE	W4BCMALE_T534_34	WT	4week	Aire-stage	1.65441
W4BCMALE	W4BCMALE_T534_43	WT	4week	Lung_basal	0
W4BCMALE	W4BCMALE_T534_53	WT	4week	Aire-stage	2.493
W4BCMALE	W4BCMALE_T534_59	WT	4week	Aire-stage	1.14579
W4BCMALE	W4BCMALE_T534_63	WT	4week	Aire-stage	0.922001
W4BCMALE	W4BCMALE_T534_66	WT	4week	Aire-stage	1.0023
W4BCMALE	W4BCMALE_T534_69	WT	4week	Aire-stage	0
W4BCMALE	W4BCMALE_T534_70	WT	4week	Aire-stage	0
W4BCMALE	W4BCMALE_T534_71	WT	4week	Aire-stage	2.14913
W4BCMALE	W4BCMALE_T534_81	WT	4week	Aire-stage	0
W4BCMALE	W4BCMALE_T534_82	WT	4week	Aire-stage	2.64369
W4BCMALE	W4BCMALE_T534_84	WT	4week	Aire-stage	0
W4BCMALE	W4BCMALE_T534_85	WT	4week	Aire-stage	0
W4BCMALE	W4BCMALE_T534_87	WT	4week	Tuft	0
W4BCMALE	W4BCMALE_T534_89	WT	4week	Aire-stage	0
W4BCMALE	W4BCMALE_T534_90	WT	4week	Aire-stage	1.52804
W4BCMALE	W4BCMALE_T535_101	WT	4week	Aire-stage	1.39404
W4BCMALE	W4BCMALE_T535_102	WT	4week	Ciliated	2.42817
W4BCMALE	W4BCMALE_T535_106	WT	4week	Aire-stage	0.714353
W4BCMALE	W4BCMALE_T535_110	WT	4week	Aire-stage	0.899391
W4BCMALE	W4BCMALE_T535_117	WT	4week	Aire-stage	0.907873
W4BCMALE	W4BCMALE_T535_120	WT	4week	Aire-stage	2.07973
W4BCMALE	W4BCMALE_T535_122	WT	4week	Aire-stage	0.802329
W4BCMALE	W4BCMALE_T535_127	WT	4week	Aire-stage	1.97221
W4BCMALE	W4BCMALE_T535_149	WT	4week	Aire-stage	0
W4BCMALE	W4BCMALE_T535_157	WT	4week	Aire-stage	0
W4BCMALE	W4BCMALE_T535_160	WT	4week	Aire-stage	0.988375
W4BCMALE	W4BCMALE_T535_164	WT	4week	Aire-stage	0.822302
W4BCMALE	W4BCMALE_T535_166	WT	4week	Aire-stage	0.654496
W4BCMALE	W4BCMALE_T535_170	WT	4week	Aire-stage	1.06531
W4BCMALE	W4BCMALE_T535_174	WT	4week	Aire-stage	0
W4BCMALE	W4BCMALE_T535_179	WT	4week	Aire-stage	0
W4BCMALE	W4BCMALE_T535_184	WT	4week	Aire-stage	1.24665
W4BCMALE	W4BCMALE_T552_1	WT	4week	Ciliated	0
W4BCMALE	W4BCMALE_T552_3	WT	4week	Aire-stage	0.902517
W4BCMALE	W4BCMALE_T552_11	WT	4week	Aire-stage	1.19883
W4BCMALE	W4BCMALE_T552_13	WT	4week	Aire-stage	1.03255
W4BCMALE	W4BCMALE_T552_14	WT	4week	Aire-stage	0
W4BCMALE	W4BCMALE_T552_17	WT	4week	Skin	0
W4BCMALE	W4BCMALE_T552_19	WT	4week	Aire-stage	1.94202
W4BCMALE	W4BCMALE_T552_25	WT	4week	Aire-stage	1.70999
W4BCMALE	W4BCMALE_T552_29	WT	4week	Aire-stage	0
W4BCMALE	W4BCMALE_T552_32	WT	4week	Neuroendocrine	0
W4BCMALE	W4BCMALE_T552_36	WT	4week	Aire-stage	1.30163
W4BCMALE	W4BCMALE_T552_50	WT	4week	Aire-stage	2.18649
W4BCMALE	W4BCMALE_T552_63	WT	4week	Aire-stage	2.09644
W4BCMALE	W4BCMALE_T552_73	WT	4week	Lung_basal	0
W4BCMALE	W4BCMALE_T552_79	WT	4week	Aire-stage	1.33999
W4BCMALE	W4BCMALE_T552_82	WT	4week	Aire-stage	1.84998
W4BCMALE	W4BCMALE_T552_83	WT	4week	EnteroHepato	0
W4BCMALE	W4BCMALE_T552_84	WT	4week	Aire-stage	1.24047
W4BCMALE	W4BCMALE_T552_88	WT	4week	Aire-stage	0.948706
W4BCMALE	W4BCMALE_T552_93	WT	4week	Aire-stage	1.8398
W4BCMALE	W4BCMALE_T553_97	WT	4week	Aire-stage	0.64299
W4BCMALE	W4BCMALE_T553_98	WT	4week	EnteroHepato	0
W4BCMALE	W4BCMALE_T553_116	WT	4week	Aire-stage	0.940405
W4BCMALE	W4BCMALE_T553_119	WT	4week	Aire-stage	3.26636
W4BCMALE	W4BCMALE_T553_121	WT	4week	Aire-stage	1.86016
W4BCMALE	W4BCMALE_T553_130	WT	4week	EnteroHepato	0
W4BCMALE	W4BCMALE_T553_141	WT	4week	EnteroHepato	0.950622
W4BCMALE	W4BCMALE_T553_165	WT	4week	Aire-stage	0.931041
W4BCMALE	W4BCMALE_T553_174	WT	4week	Aire-stage	2.10121
W4BCMALE	W4BCMALE_T553_182	WT	4week	Aire-stage	0.571308
W4BCMALE	W4BCMALE_T553_185	WT	4week	Aire-stage	0.541558
W4BCMALE	W4BCMALE_T553_189	WT	4week	Aire-stage	1.37577
W4BCMALE	W4BCMALE_T554_14	WT	4week	Aire-stage	1.05823
W4BCMALE	W4BCMALE_T554_16	WT	4week	Aire-stage	1.11679
W4BCMALE	W4BCMALE_T554_26	WT	4week	Aire-stage	1.46115
W4BCMALE	W4BCMALE_T554_43	WT	4week	Aire-stage	1.83797
W4BCMALE	W4BCMALE_T554_50	WT	4week	Aire-stage	0
W4BCMALE	W4BCMALE_T554_56	WT	4week	Aire-stage	3.06527
W4BCMALE	W4BCMALE_T554_58	WT	4week	Aire-stage	2.14832
W4BCMALE	W4BCMALE_T554_69	WT	4week	Aire-stage	0.515264
W4BCMALE	W4BCMALE_T554_77	WT	4week	Neuroendocrine	0
W4BCMALE	W4BCMALE_T554_83	WT	4week	Ciliated	0
W4BCMALE	W4BCMALE_T554_95	WT	4week	Aire-stage	2.0675
W4BCMALE	W4BCMALE_T555_100	WT	4week	Aire-stage	1.9036
W4BCMALE	W4BCMALE_T555_104	WT	4week	Aire-stage	0
W4BCMALE	W4BCMALE_T555_115	WT	4week	Aire-stage	1.38032
W4BCMALE	W4BCMALE_T555_128	WT	4week	Aire-stage	1.43199
W4BCMALE	W4BCMALE_T555_135	WT	4week	Aire-stage	0.857982
W4BCMALE	W4BCMALE_T555_144	WT	4week	Lung_basal	0
W4BCMALE	W4BCMALE_T555_154	WT	4week	Microfold	0.660448
W4BCMALE	W4BCMALE_T555_155	WT	4week	Tuft	0
W4BCMALE	W4BCMALE_T555_161	WT	4week	Aire-stage	2.59636
W4BCMALE	W4BCMALE_T555_169	WT	4week	Pancreatic	0
W4BCMALE	W4BCMALE_T555_170	WT	4week	Aire-stage	0
W4BCMALE	W4BCMALE_T555_178	WT	4week	Aire-stage	0
W4BCMALE	W4BCMALE_T555_179	WT	4week	Skin	0
W4BCMALE	W4BCMALE_T555_180	WT	4week	Goblet	0.896451
W4BCMALE	W4BCMALE_T555_182	WT	4week	Aire-stage	0
W4BCMALE	W4BCMALE_T555_184	WT	4week	Microfold	0
W4BCMALE	W4BCMALE_T555_186	WT	4week	Aire-stage	0
W4BCMALE	W4BCMALE_T556_20	WT	4week	Aire-stage	0
W4BCMALE	W4BCMALE_T556_33	WT	4week	Aire-stage	1.83264
W4BCMALE	W4BCMALE_T556_37	WT	4week	Aire-stage	0.653446
W4BCMALE	W4BCMALE_T556_40	WT	4week	Goblet	0.678611
W4BCMALE	W4BCMALE_T556_94	WT	4week	Aire-stage	2.11904
W4BCMALE	W4BCMALE_T556_96	WT	4week	Aire-stage	0
W4BCMALE	W4BCMALE_T557_108	WT	4week	Skin	2.01676
W4BCMALE	W4BCMALE_T557_111	WT	4week	Aire-stage	0.643197
W4BCMALE	W4BCMALE_T557_121	WT	4week	Aire-stage	1.55609
W4BCMALE	W4BCMALE_T557_125	WT	4week	Goblet	0
W4BCMALE	W4BCMALE_T557_135	WT	4week	Aire-stage	1.37228
W4BCMALE	W4BCMALE_T557_144	WT	4week	Skin	0.861251
W4BCMALE	W4BCMALE_T557_163	WT	4week	Pancreatic	0
W4BCMALE	W4BCMALE_T557_168	WT	4week	Pancreatic	0.938164
W4BCMALE	W4BCMALE_T557_170	WT	4week	Aire-stage	0
W4BCMALE	W4BCMALE_T557_173	WT	4week	EnteroHepato	0
W4BCMALE	W4BCMALE_T557_176	WT	4week	Aire-stage	0
W4BCMALE	W4BCMALE_T557_179	WT	4week	Aire-stage	1.11952
W4BCMALE	W4BCMALE_T557_189	WT	4week	EnteroHepato	1.57023
W4BCMALE	W4BCMALE_T557_190	WT	4week	Microfold	0
W4BCMALE	W4BCMALE_T558_7	WT	4week	Aire-stage	0
W4BCMALE	W4BCMALE_T558_8	WT	4week	Aire-stage	0.968379
W4BCMALE	W4BCMALE_T558_25	WT	4week	Aire-stage	0
W4BCMALE	W4BCMALE_T558_26	WT	4week	Aire-stage	0.654679
W4BCMALE	W4BCMALE_T558_30	WT	4week	Aire-stage	2.30292
W4BCMALE	W4BCMALE_T558_31	WT	4week	Aire-stage	0
W4BCMALE	W4BCMALE_T558_56	WT	4week	Aire-stage	1.01515
W4BCMALE	W4BCMALE_T558_60	WT	4week	Aire-stage	1.89931
W4BCMALE	W4BCMALE_T558_67	WT	4week	Aire-stage	1.44152
W4BCMALE	W4BCMALE_T559_98	WT	4week	Aire-stage	0.793147
W4BCMALE	W4BCMALE_T559_99	WT	4week	Aire-stage	1.38004
W4BCMALE	W4BCMALE_T559_102	WT	4week	Microfold	0
W4BCMALE	W4BCMALE_T559_109	WT	4week	Aire-stage	1.65147
W4BCMALE	W4BCMALE_T559_112	WT	4week	Aire-stage	1.68101
W4BCMALE	W4BCMALE_T559_117	WT	4week	Lung_basal	0
W4BCMALE	W4BCMALE_T559_118	WT	4week	Aire-stage	0.696428
W4BCMALE	W4BCMALE_T559_128	WT	4week	Aire-stage	2.17915
W4BCMALE	W4BCMALE_T559_142	WT	4week	Aire-stage	0
W4BCMALE	W4BCMALE_T559_143	WT	4week	Aire-stage	0
W4BCMALE	W4BCMALE_T559_164	WT	4week	Aire-stage	0
W4BCMALE	W4BCMALE_T559_168	WT	4week	Aire-stage	0.83407
W4BCMALE	W4BCMALE_T559_170	WT	4week	Aire-stage	2.05066
W4BCMALE	W4BCMALE_T560_18	WT	4week	Aire-stage	1.54609
W4BCMALE	W4BCMALE_T560_32	WT	4week	Aire-stage	0
W4BCMALE	W4BCMALE_T560_38	WT	4week	Aire-stage	0
W4BCMALE	W4BCMALE_T560_41	WT	4week	Aire-stage	0
W4BCMALE	W4BCMALE_T560_48	WT	4week	Aire-stage	0
W4BCMALE	W4BCMALE_T560_50	WT	4week	Aire-stage	3.17171
W4BCMALE	W4BCMALE_T560_58	WT	4week	Aire-stage	0.391103
W4BCMALE	W4BCMALE_T560_64	WT	4week	Ionocyte	1.16196
W4BCMALE	W4BCMALE_T560_69	WT	4week	Aire-stage	1.49574
W4BCMALE	W4BCMALE_T560_86	WT	4week	Aire-stage	1.08555
W4BCMALE	W4BCMALE_T560_88	WT	4week	Aire-stage	2.10932
W4BCMALE	W4BCMALE_T560_91	WT	4week	Aire-stage	1.01411
W4BCMALE	W4BCMALE_T561_100	WT	4week	Aire-stage	0.759683
W4BCMALE	W4BCMALE_T561_107	WT	4week	Aire-stage	0
W4BCMALE	W4BCMALE_T561_114	WT	4week	Aire-stage	1.92144
W4BCMALE	W4BCMALE_T561_119	WT	4week	Aire-stage	2.12685
W4BCMALE	W4BCMALE_T561_122	WT	4week	EnteroHepato	0.634218
W4BCMALE	W4BCMALE_T561_126	WT	4week	Aire-stage	0.544618
W4BCMALE	W4BCMALE_T561_127	WT	4week	Aire-stage	0.541199
W4BCMALE	W4BCMALE_T561_136	WT	4week	Aire-stage	3.30817
W4BCMALE	W4BCMALE_T561_143	WT	4week	Pancreatic	1.6792
W4BCMALE	W4BCMALE_T561_168	WT	4week	Ciliated	0
W4BCMALE	W4BCMALE_T561_176	WT	4week	Aire-stage	1.05282
W4BCMALE	W4BCMALE_T561_178	WT	4week	Aire-stage	0.759997
W4BCMALE	W4BCMALE_T561_187	WT	4week	Skin	0
W4BCMALE	W4BCMALE_T561_188	WT	4week	Pancreatic	0
W4BCMALE	W4BCMALE_T562_2	WT	4week	Aire-stage	1.2013
W4BCMALE	W4BCMALE_T562_7	WT	4week	Aire-stage	0.98233
W4BCMALE	W4BCMALE_T562_10	WT	4week	Aire-stage	2.57145
W4BCMALE	W4BCMALE_T562_14	WT	4week	EnteroHepato	0.634229
W4BCMALE	W4BCMALE_T562_15	WT	4week	Aire-stage	2.32505
W4BCMALE	W4BCMALE_T562_27	WT	4week	Aire-stage	1.23605
W4BCMALE	W4BCMALE_T562_28	WT	4week	Aire-stage	0.899748
W4BCMALE	W4BCMALE_T562_38	WT	4week	Aire-stage	1.39263
W4BCMALE	W4BCMALE_T562_41	WT	4week	Aire-stage	1.83549
W4BCMALE	W4BCMALE_T562_43	WT	4week	Aire-stage	1.52318
W4BCMALE	W4BCMALE_T562_71	WT	4week	Aire-stage	1.7127
W4BCMALE	W4BCMALE_T562_72	WT	4week	Aire-stage	0
W4BCMALE	W4BCMALE_T562_73	WT	4week	EnteroHepato	0
W4BCMALE	W4BCMALE_T562_75	WT	4week	Aire-stage	1.18878
W4BCMALE	W4BCMALE_T563_108	WT	4week	Aire-stage	2.73665
W4BCMALE	W4BCMALE_T563_116	WT	4week	Aire-stage	0
W4BCMALE	W4BCMALE_T563_117	WT	4week	Aire-stage	0
W4BCMALE	W4BCMALE_T563_119	WT	4week	Aire-stage	1.20316
W4BCMALE	W4BCMALE_T563_166	WT	4week	Aire-stage	0
W4BCMALE	W4BCMALE_T563_172	WT	4week	Aire-stage	0
W4BCMALE	W4BCMALE_T564_10	WT	4week	Aire-stage	1.34439
W4BCMALE	W4BCMALE_T564_16	WT	4week	Aire-stage	0
W4BCMALE	W4BCMALE_T564_22	WT	4week	Aire-stage	0.881291
W4BCMALE	W4BCMALE_T564_30	WT	4week	Aire-stage	2.10244
W4BCMALE	W4BCMALE_T564_50	WT	4week	Aire-stage	0
W4BCMALE	W4BCMALE_T564_90	WT	4week	Aire-stage	1.63949
W4BCMALE	W4BCMALE_T565_97	WT	4week	Aire-stage	2.95178
W4BCMALE	W4BCMALE_T565_99	WT	4week	Aire-stage	1.38616
W4BCMALE	W4BCMALE_T565_100	WT	4week	Aire-stage	0.522986
W4BCMALE	W4BCMALE_T565_108	WT	4week	Aire-stage	0
W4BCMALE	W4BCMALE_T565_110	WT	4week	EnteroHepato	0
W4BCMALE	W4BCMALE_T565_114	WT	4week	Aire-stage	0.676761
W4BCMALE	W4BCMALE_T565_116	WT	4week	Tuft	0
W4BCMALE	W4BCMALE_T565_117	WT	4week	Aire-stage	0
W4BCMALE	W4BCMALE_T565_135	WT	4week	Skin	0
W4BCMALE	W4BCMALE_T565_153	WT	4week	Aire-stage	1.06846
W4BCMALE	W4BCMALE_T565_155	WT	4week	Aire-stage	1.72838
W4BCMALE	W4BCMALE_T565_159	WT	4week	Aire-stage	0.777433
W4BCMALE	W4BCMALE_T565_161	WT	4week	Aire-stage	1.43893
W4BCMALE	W4BCMALE_T565_164	WT	4week	Aire-stage	0
W4BCMALE	W4BCMALE_T565_168	WT	4week	Aire-stage	2.28905
W4BCMALE	W4BCMALE_T565_169	WT	4week	Aire-stage	0.577105
W4BCMALE	W4BCMALE_T565_188	WT	4week	Tuft	0
W4BCMALE	W4BCMALE_T565_191	WT	4week	Aire-stage	1.28753
W4BCMALE	W4BCMALE_T566_1	WT	4week	Microfold	0
W4BCMALE	W4BCMALE_T566_10	WT	4week	Aire-stage	1.84586
W4BCMALE	W4BCMALE_T566_40	WT	4week	Aire-stage	0
W4BCMALE	W4BCMALE_T566_46	WT	4week	Aire-stage	0
W4BCMALE	W4BCMALE_T566_50	WT	4week	Aire-stage	0
W4BCMALE	W4BCMALE_T566_70	WT	4week	Goblet	0.91127
W4BCMALE	W4BCMALE_T566_76	WT	4week	Aire-stage	0.576124
W4BCMALE	W4BCMALE_T566_89	WT	4week	Tuft	0
W4BCMALE	W4BCMALE_T567_103	WT	4week	Aire-stage	1.23256
W4BCMALE	W4BCMALE_T567_110	WT	4week	Aire-stage	0.460055
W4BCMALE	W4BCMALE_T567_111	WT	4week	Goblet	0
W4BCMALE	W4BCMALE_T567_117	WT	4week	Aire-stage	0
W4BCMALE	W4BCMALE_T567_124	WT	4week	Aire-stage	1.39649
W4BCMALE	W4BCMALE_T567_126	WT	4week	Aire-stage	0
W4BCMALE	W4BCMALE_T567_135	WT	4week	Aire-stage	0.805025
W4BCMALE	W4BCMALE_T567_152	WT	4week	Aire-stage	3.62571
W4BCMALE	W4BCMALE_T567_155	WT	4week	Aire-stage	1.30956
W4BCMALE	W4BCMALE_T567_160	WT	4week	Aire-stage	0
W4BCMALE	W4BCMALE_T567_165	WT	4week	Aire-stage	1.18389
W4BCMALE	W4BCMALE_T567_168	WT	4week	Aire-stage	1.27159
W4BCMALE	W4BCMALE_T567_177	WT	4week	Tuft	0
W4BCMALE	W4BCMALE_T576_9	WT	4week	Skin	0
W4BCMALE	W4BCMALE_T576_14	WT	4week	Pancreatic	2.33706
W4BCMALE	W4BCMALE_T576_25	WT	4week	Aire-stage	0
W4BCMALE	W4BCMALE_T576_37	WT	4week	Aire-stage	0
W4BCMALE	W4BCMALE_T576_55	WT	4week	Aire-stage	3.36861
W4BCMALE	W4BCMALE_T576_58	WT	4week	Aire-stage	0
W4BCMALE	W4BCMALE_T576_79	WT	4week	Aire-stage	0.967014
W4BCMALE	W4BCMALE_T576_84	WT	4week	Aire-stage	1.1437
W4BCMALE	W4BCMALE_T577_105	WT	4week	Skin	1.63103
W4BCMALE	W4BCMALE_T577_108	WT	4week	Aire-stage	0
W4BCMALE	W4BCMALE_T577_113	WT	4week	Tuft	0
W4BCMALE	W4BCMALE_T577_122	WT	4week	Lung_basal	0
W4BCMALE	W4BCMALE_T577_126	WT	4week	Tuft	0
W4BCMALE	W4BCMALE_T577_140	WT	4week	Aire-stage	2.35916
W4BCMALE	W4BCMALE_T577_150	WT	4week	Aire-stage	0.810426
W4BCMALE	W4BCMALE_T577_152	WT	4week	Goblet	0
W4BCMALE	W4BCMALE_T577_162	WT	4week	Aire-stage	0
W4BCMALE	W4BCMALE_T577_184	WT	4week	Aire-stage	1.55078
W4BCMALE	W4BCMALE_T578_6	WT	4week	Aire-stage	0
W4BCMALE	W4BCMALE_T578_19	WT	4week	Aire-stage	2.69118
W4BCMALE	W4BCMALE_T578_22	WT	4week	Aire-stage	1.79331
W4BCMALE	W4BCMALE_T578_34	WT	4week	Aire-stage	1.51647
W4BCMALE	W4BCMALE_T578_50	WT	4week	Aire-stage	1.60988
W4BCMALE	W4BCMALE_T578_57	WT	4week	Aire-stage	1.01504
W4BCMALE	W4BCMALE_T578_59	WT	4week	Pancreatic	0
W4BCMALE	W4BCMALE_T578_63	WT	4week	Aire-stage	1.84395
W4BCMALE	W4BCMALE_T578_67	WT	4week	Tuft	0
W4BCMALE	W4BCMALE_T578_76	WT	4week	Aire-stage	0.59939
W4BCMALE	W4BCMALE_T578_87	WT	4week	Aire-stage	1.9003
W4BCMALE	W4BCMALE_T578_90	WT	4week	Aire-stage	1.98788
W4BCMALE	W4BCMALE_T578_94	WT	4week	Aire-stage	2.75252
W4BCMALE	W4BCMALE_T579_99	WT	4week	Aire-stage	1.49982
W4BCMALE	W4BCMALE_T579_111	WT	4week	Microfold	0
W4BCMALE	W4BCMALE_T579_119	WT	4week	Aire-stage	1.7931
W4BCMALE	W4BCMALE_T579_135	WT	4week	Aire-stage	1.74282
W4BCMALE	W4BCMALE_T579_161	WT	4week	Aire-stage	0.540721
W4BCMALE	W4BCMALE_T579_172	WT	4week	Aire-stage	1.54904
W4BCMALE	W4BCMALE_T579_175	WT	4week	Aire-stage	0
W4BCMALE	W4BCMALE_T579_177	WT	4week	Aire-stage	0
W4BCMALE	W4BCMALE_T579_181	WT	4week	Aire-stage	0.582339
W4BCMALE	W4BCMALE_T579_182	WT	4week	Skin	1.30206
W4BCMALE	W4BCMALE_T580_24	WT	4week	Aire-stage	2.68316
W4BCMALE	W4BCMALE_T580_28	WT	4week	EnteroHepato	0.683716
W4BCMALE	W4BCMALE_T580_43	WT	4week	Aire-stage	1.32415
W4BCMALE	W4BCMALE_T580_51	WT	4week	Aire-stage	0
W4BCMALE	W4BCMALE_T580_53	WT	4week	EnteroHepato	0
W4BCMALE	W4BCMALE_T580_65	WT	4week	Aire-stage	3.59657
W4BCMALE	W4BCMALE_T580_68	WT	4week	Aire-stage	1.79198
W4BCMALE	W4BCMALE_T580_69	WT	4week	Aire-stage	1.90891
W4BCMALE	W4BCMALE_T580_86	WT	4week	Microfold	0
W4BCMALE	W4BCMALE_T580_91	WT	4week	Aire-stage	2.96729
W4BCMALE	W4BCMALE_T581_102	WT	4week	Aire-stage	0
W4BCMALE	W4BCMALE_T581_111	WT	4week	Goblet	0
W4BCMALE	W4BCMALE_T581_113	WT	4week	Aire-stage	3.21764
W4BCMALE	W4BCMALE_T581_116	WT	4week	Aire-stage	0
W4BCMALE	W4BCMALE_T581_157	WT	4week	Aire-stage	0
W4BCMALE	W4BCMALE_T581_165	WT	4week	Aire-stage	2.08278
W4BCMALE	W4BCMALE_T581_171	WT	4week	Tuft	0
W4BCMALE	W4BCMALE_T581_176	WT	4week	Aire-stage	1.00252
W4BCMALE	W4BCMALE_T582_3	WT	4week	Aire-stage	0.78224
W4BCMALE	W4BCMALE_T582_14	WT	4week	Aire-stage	1.29575
W4BCMALE	W4BCMALE_T582_18	WT	4week	Aire-stage	1.04714
W4BCMALE	W4BCMALE_T582_23	WT	4week	Tuft	1.63766
W4BCMALE	W4BCMALE_T582_26	WT	4week	Aire-stage	1.06258
W4BCMALE	W4BCMALE_T582_39	WT	4week	Aire-stage	1.5051
W4BCMALE	W4BCMALE_T582_78	WT	4week	Aire-stage	0.897061
W4BCMALE	W4BCMALE_T582_83	WT	4week	Aire-stage	0
W4BCMALE	W4BCMALE_T582_89	WT	4week	Microfold	0
W4BCMALE	W4BCMALE_T582_91	WT	4week	Tuft	1.91295
W4BCMALE	W4BCMALE_T582_92	WT	4week	Aire-stage	2.13642
W4BCMALE	W4BCMALE_T583_108	WT	4week	Aire-stage	2.52404
W4BCMALE	W4BCMALE_T583_126	WT	4week	Aire-stage	1.96237
W4BCMALE	W4BCMALE_T583_130	WT	4week	Tuft	0
W4BCMALE	W4BCMALE_T583_137	WT	4week	Aire-stage	2.93634
W4BCMALE	W4BCMALE_T583_147	WT	4week	Aire-stage	1.66377
W4BCMALE	W4BCMALE_T583_148	WT	4week	Aire-stage	1.20903
W4BCMALE	W4BCMALE_T583_168	WT	4week	EnteroHepato	0
W4BCMALE	W4BCMALE_T583_169	WT	4week	Tuft	0
W4BCMALE	W4BCMALE_T583_174	WT	4week	Aire-stage	2.74991
W4BCMALE	W4BCMALE_T583_177	WT	4week	Aire-stage	1.39472
W4BCMALE	W4BCMALE_T583_182	WT	4week	Aire-stage	1.44146
W4WTMALE	W4WTMALE_C1_12	WT	4week	Aire-stage	1.43327
W4WTMALE	W4WTMALE_C1_20	WT	4week	EnteroHepato	0
W4WTMALE	W4WTMALE_C1_21	WT	4week	Aire-stage	3.40248
W4WTMALE	W4WTMALE_C1_22	WT	4week	Aire-stage	2.3416
W4WTMALE	W4WTMALE_C1_31	WT	4week	Skin	0
W4WTMALE	W4WTMALE_C1_36	WT	4week	Tuft	0
W4WTMALE	W4WTMALE_C1_37	WT	4week	Aire-stage	3.36011
W4WTMALE	W4WTMALE_C1_40	WT	4week	Aire-stage	1.95848
W4WTMALE	W4WTMALE_C1_41	WT	4week	Neuroendocrine	0
W4WTMALE	W4WTMALE_C1_42	WT	4week	Tuft	0
W4WTMALE	W4WTMALE_C1_46	WT	4week	Pancreatic	0
W4WTMALE	W4WTMALE_C1_51	WT	4week	Tuft	0.717359
W4WTMALE	W4WTMALE_C1_54	WT	4week	Tuft	0
W4WTMALE	W4WTMALE_C1_55	WT	4week	Skin	0
W4WTMALE	W4WTMALE_C1_56	WT	4week	Tuft	0
W4WTMALE	W4WTMALE_C1_58	WT	4week	Skin	0
W4WTMALE	W4WTMALE_C1_60	WT	4week	Aire-stage	2.51951
W4WTMALE	W4WTMALE_C1_63	WT	4week	Tuft	0
W4WTMALE	W4WTMALE_C1_66	WT	4week	EnteroHepato	0
W4WTMALE	W4WTMALE_C1_67	WT	4week	Skin	0
W4WTMALE	W4WTMALE_C1_68	WT	4week	Tuft	0
W4WTMALE	W4WTMALE_C1_72	WT	4week	Ciliated	0
W4WTMALE	W4WTMALE_C1_73	WT	4week	Aire-stage	1.89317
W4WTMALE	W4WTMALE_C1_77	WT	4week	Goblet	0
W4WTMALE	W4WTMALE_C1_79	WT	4week	Tuft	0
W4WTMALE	W4WTMALE_C1_80	WT	4week	Skin	2.16325
W4WTMALE	W4WTMALE_C1_81	WT	4week	EnteroHepato	1.26897
W4WTMALE	W4WTMALE_C1_84	WT	4week	Aire-stage	0.790713
W4WTMALE	W4WTMALE_C1_85	WT	4week	Tuft	0
W4WTMALE	W4WTMALE_C1_88	WT	4week	Aire-stage	1.9426
W4WTMALE	W4WTMALE_C1_92	WT	4week	Tuft	0.568001
W4WTMALE	W4WTMALE_C1_93	WT	4week	Tuft	0
W4WTMALE	W4WTMALE_C1_95	WT	4week	Tuft	0
W4WTMALE	W4WTMALE_C2_98	WT	4week	Lung_basal	0
W4WTMALE	W4WTMALE_C2_100	WT	4week	Tuft	0.735041
W4WTMALE	W4WTMALE_C2_103	WT	4week	Aire-stage	0.885206
W4WTMALE	W4WTMALE_C2_105	WT	4week	Tuft	0
W4WTMALE	W4WTMALE_C2_106	WT	4week	Aire-stage	1.42891
W4WTMALE	W4WTMALE_C2_114	WT	4week	Tuft	0
W4WTMALE	W4WTMALE_C2_115	WT	4week	Tuft	0
W4WTMALE	W4WTMALE_C2_125	WT	4week	Aire-stage	1.88485
W4WTMALE	W4WTMALE_C2_126	WT	4week	Goblet	0
W4WTMALE	W4WTMALE_C2_127	WT	4week	Tuft	0
W4WTMALE	W4WTMALE_C2_128	WT	4week	Skin	1.8107
W4WTMALE	W4WTMALE_C2_130	WT	4week	Tuft	1.32029
W4WTMALE	W4WTMALE_C2_131	WT	4week	Tuft	0
W4WTMALE	W4WTMALE_C2_133	WT	4week	Tuft	0
W4WTMALE	W4WTMALE_C2_136	WT	4week	Aire-stage	3.06996
W4WTMALE	W4WTMALE_C2_137	WT	4week	EnteroHepato	0.704853
W4WTMALE	W4WTMALE_C2_138	WT	4week	Aire-stage	1.68266
W4WTMALE	W4WTMALE_C2_140	WT	4week	Tuft	0
W4WTMALE	W4WTMALE_C2_141	WT	4week	Tuft	0
W4WTMALE	W4WTMALE_C2_144	WT	4week	Aire-stage	1.57213
W4WTMALE	W4WTMALE_C2_146	WT	4week	Skin	0
W4WTMALE	W4WTMALE_C2_148	WT	4week	Aire-stage	2.39803
W4WTMALE	W4WTMALE_C2_152	WT	4week	Aire-stage	1.98212
W4WTMALE	W4WTMALE_C2_158	WT	4week	Aire-stage	1.74543
W4WTMALE	W4WTMALE_C2_161	WT	4week	Skin	0.818484
W4WTMALE	W4WTMALE_C2_162	WT	4week	Aire-stage	0.835556
W4WTMALE	W4WTMALE_C2_167	WT	4week	Aire-stage	0
W4WTMALE	W4WTMALE_C2_170	WT	4week	Aire-stage	0
W4WTMALE	W4WTMALE_C2_174	WT	4week	Goblet	0
W4WTMALE	W4WTMALE_C2_177	WT	4week	Ciliated	0
W4WTMALE	W4WTMALE_C2_181	WT	4week	Tuft	0
W4WTMALE	W4WTMALE_C2_185	WT	4week	Muscle	0
W4WTMALE	W4WTMALE_C2_186	WT	4week	Tuft	0.841698
W4WTMALE	W4WTMALE_C3_1	WT	4week	Tuft	0
W4WTMALE	W4WTMALE_C3_4	WT	4week	Aire-stage	2.25745
W4WTMALE	W4WTMALE_C3_8	WT	4week	Tuft	0
W4WTMALE	W4WTMALE_C3_15	WT	4week	Aire-stage	0.534321
W4WTMALE	W4WTMALE_C3_20	WT	4week	Tuft	0
W4WTMALE	W4WTMALE_C3_29	WT	4week	Tuft	0
W4WTMALE	W4WTMALE_C3_31	WT	4week	Goblet	0
W4WTMALE	W4WTMALE_C3_34	WT	4week	Muscle	0
W4WTMALE	W4WTMALE_C3_41	WT	4week	Tuft	0
W4WTMALE	W4WTMALE_C3_46	WT	4week	Tuft	0
W4WTMALE	W4WTMALE_C3_48	WT	4week	Ciliated	0
W4WTMALE	W4WTMALE_C3_51	WT	4week	Aire-stage	0
W4WTMALE	W4WTMALE_C3_53	WT	4week	Ciliated	0
W4WTMALE	W4WTMALE_C3_57	WT	4week	Tuft	0
W4WTMALE	W4WTMALE_C3_58	WT	4week	Tuft	1.16823
W4WTMALE	W4WTMALE_C3_60	WT	4week	Ciliated	0
W4WTMALE	W4WTMALE_C3_61	WT	4week	Tuft	0
W4WTMALE	W4WTMALE_C3_62	WT	4week	Tuft	0
W4WTMALE	W4WTMALE_C3_64	WT	4week	Aire-stage	2.62852
W4WTMALE	W4WTMALE_C3_66	WT	4week	Tuft	0
W4WTMALE	W4WTMALE_C3_67	WT	4week	Tuft	0
W4WTMALE	W4WTMALE_C3_69	WT	4week	Ciliated	0
W4WTMALE	W4WTMALE_C3_70	WT	4week	Tuft	0
W4WTMALE	W4WTMALE_C3_73	WT	4week	Aire-stage	2.11031
W4WTMALE	W4WTMALE_C3_77	WT	4week	Lung_basal	0
W4WTMALE	W4WTMALE_C3_81	WT	4week	Tuft	0
W4WTMALE	W4WTMALE_C3_87	WT	4week	Tuft	0
W4WTMALE	W4WTMALE_C3_92	WT	4week	Skin	0
W4WTMALE	W4WTMALE_C3_94	WT	4week	Tuft	0
W4WTMALE	W4WTMALE_C3_95	WT	4week	Tuft	0
W4WTMALE	W4WTMALE_C4_101	WT	4week	Ionocyte	0
W4WTMALE	W4WTMALE_C4_102	WT	4week	Skin	0
W4WTMALE	W4WTMALE_C4_105	WT	4week	Tuft	0
W4WTMALE	W4WTMALE_C4_109	WT	4week	Tuft	0.710297
W4WTMALE	W4WTMALE_C4_113	WT	4week	Aire-stage	2.17379
W4WTMALE	W4WTMALE_C4_114	WT	4week	Tuft	0
W4WTMALE	W4WTMALE_C4_115	WT	4week	Tuft	0
W4WTMALE	W4WTMALE_C4_124	WT	4week	Aire-stage	0
W4WTMALE	W4WTMALE_C4_132	WT	4week	Tuft	0
W4WTMALE	W4WTMALE_C4_134	WT	4week	Tuft	0
W4WTMALE	W4WTMALE_C4_136	WT	4week	Tuft	0
W4WTMALE	W4WTMALE_C4_140	WT	4week	Skin	0
W4WTMALE	W4WTMALE_C4_147	WT	4week	Aire-stage	2.56795
W4WTMALE	W4WTMALE_C4_148	WT	4week	Ciliated	0
W4WTMALE	W4WTMALE_C4_152	WT	4week	Aire-stage	2.75362
W4WTMALE	W4WTMALE_C4_153	WT	4week	Aire-stage	1.92987
W4WTMALE	W4WTMALE_C4_154	WT	4week	Tuft	0
W4WTMALE	W4WTMALE_C4_155	WT	4week	Tuft	0
W4WTMALE	W4WTMALE_C4_156	WT	4week	Lung_basal	0
W4WTMALE	W4WTMALE_C4_157	WT	4week	Muscle	0
W4WTMALE	W4WTMALE_C4_158	WT	4week	Microfold	0
W4WTMALE	W4WTMALE_C4_163	WT	4week	Tuft	0
W4WTMALE	W4WTMALE_C4_169	WT	4week	Tuft	0
W4WTMALE	W4WTMALE_C4_172	WT	4week	Ciliated	0
W4WTMALE	W4WTMALE_C4_173	WT	4week	Ciliated	1.22948
W4WTMALE	W4WTMALE_C4_174	WT	4week	Lung_basal	0
W4WTMALE	W4WTMALE_C4_178	WT	4week	Skin	0
W4WTMALE	W4WTMALE_C4_179	WT	4week	Tuft	0
W4WTMALE	W4WTMALE_C4_184	WT	4week	Aire-stage	2.49523
W4WTMALE	W4WTMALE_C5_7	WT	4week	Aire-stage	2.47396
W4WTMALE	W4WTMALE_C5_9	WT	4week	Aire-stage	1.98092
W4WTMALE	W4WTMALE_C5_15	WT	4week	Tuft	0
W4WTMALE	W4WTMALE_C5_17	WT	4week	Tuft	0
W4WTMALE	W4WTMALE_C5_18	WT	4week	Muscle	0
W4WTMALE	W4WTMALE_C5_19	WT	4week	Aire-stage	0.422115
W4WTMALE	W4WTMALE_C5_20	WT	4week	Tuft	0
W4WTMALE	W4WTMALE_C5_24	WT	4week	Tuft	0
W4WTMALE	W4WTMALE_C5_25	WT	4week	Aire-stage	2.39642
W4WTMALE	W4WTMALE_C5_28	WT	4week	Tuft	0
W4WTMALE	W4WTMALE_C5_30	WT	4week	Goblet	0.653252
W4WTMALE	W4WTMALE_C5_39	WT	4week	Aire-stage	3.02361
W4WTMALE	W4WTMALE_C5_46	WT	4week	Aire-stage	2.04684
W4WTMALE	W4WTMALE_C5_47	WT	4week	Tuft	0
W4WTMALE	W4WTMALE_C5_50	WT	4week	Aire-stage	0
W4WTMALE	W4WTMALE_C5_64	WT	4week	Skin	0
W4WTMALE	W4WTMALE_C5_65	WT	4week	Tuft	0
W4WTMALE	W4WTMALE_C5_69	WT	4week	Aire-stage	2.2919
W4WTMALE	W4WTMALE_C5_70	WT	4week	Skin	0.927492
W4WTMALE	W4WTMALE_C5_71	WT	4week	Tuft	0
W4WTMALE	W4WTMALE_C5_72	WT	4week	Tuft	0
W4WTMALE	W4WTMALE_C5_77	WT	4week	Aire-stage	2.95869
W4WTMALE	W4WTMALE_C5_82	WT	4week	Aire-stage	0.629325
W4WTMALE	W4WTMALE_C5_84	WT	4week	Skin	0
W4WTMALE	W4WTMALE_C5_85	WT	4week	Neuroendocrine	0
W4WTMALE	W4WTMALE_C5_88	WT	4week	Tuft	0
W4WTMALE	W4WTMALE_C5_92	WT	4week	Aire-stage	2.91778
W4WTMALE	W4WTMALE_C5_94	WT	4week	Neuroendocrine	0.908099
W4WTMALE	W4WTMALE_C5_96	WT	4week	Aire-stage	0
W4WTMALE	W4WTMALE_C6_101	WT	4week	Muscle	0.613408
W4WTMALE	W4WTMALE_C6_102	WT	4week	Tuft	0
W4WTMALE	W4WTMALE_C6_105	WT	4week	Aire-stage	0.903632
W4WTMALE	W4WTMALE_C6_110	WT	4week	Tuft	0
W4WTMALE	W4WTMALE_C6_119	WT	4week	Tuft	0
W4WTMALE	W4WTMALE_C6_126	WT	4week	Skin	0
W4WTMALE	W4WTMALE_C6_132	WT	4week	Lung_basal	0
W4WTMALE	W4WTMALE_C6_133	WT	4week	Lung_basal	0
W4WTMALE	W4WTMALE_C6_134	WT	4week	Skin	2.39054
W4WTMALE	W4WTMALE_C6_138	WT	4week	Aire-stage	0
W4WTMALE	W4WTMALE_C6_141	WT	4week	Aire-stage	2.22309
W4WTMALE	W4WTMALE_C6_143	WT	4week	Skin	0.915739
W4WTMALE	W4WTMALE_C6_147	WT	4week	Tuft	0
W4WTMALE	W4WTMALE_C6_148	WT	4week	Tuft	0
W4WTMALE	W4WTMALE_C6_150	WT	4week	Ionocyte	0
W4WTMALE	W4WTMALE_C6_151	WT	4week	Ciliated	1.5335
W4WTMALE	W4WTMALE_C6_153	WT	4week	Tuft	0
W4WTMALE	W4WTMALE_C6_155	WT	4week	Tuft	0
W4WTMALE	W4WTMALE_C6_160	WT	4week	Lung_basal	0
W4WTMALE	W4WTMALE_C6_163	WT	4week	Tuft	0
W4WTMALE	W4WTMALE_C6_166	WT	4week	Pancreatic	0.705156
W4WTMALE	W4WTMALE_C6_170	WT	4week	Muscle	1.44099
W4WTMALE	W4WTMALE_C6_172	WT	4week	Tuft	0
W4WTMALE	W4WTMALE_C6_174	WT	4week	Tuft	0
W4WTMALE	W4WTMALE_C6_190	WT	4week	Tuft	0
W4WTMALE	W4WTMALE_C7_1	WT	4week	Tuft	0
W4WTMALE	W4WTMALE_C7_7	WT	4week	Tuft	0
W4WTMALE	W4WTMALE_C7_8	WT	4week	Aire-stage	1.66643
W4WTMALE	W4WTMALE_C7_12	WT	4week	Tuft	0
W4WTMALE	W4WTMALE_C7_13	WT	4week	Tuft	0
W4WTMALE	W4WTMALE_C7_20	WT	4week	Tuft	0
W4WTMALE	W4WTMALE_C7_21	WT	4week	Muscle	0
W4WTMALE	W4WTMALE_C7_24	WT	4week	Tuft	0.493095
W4WTMALE	W4WTMALE_C7_26	WT	4week	Aire-stage	2.29689
W4WTMALE	W4WTMALE_C7_31	WT	4week	Lung_basal	0.53011
W4WTMALE	W4WTMALE_C7_35	WT	4week	Aire-stage	2.36682
W4WTMALE	W4WTMALE_C7_36	WT	4week	Tuft	0
W4WTMALE	W4WTMALE_C7_38	WT	4week	Aire-stage	0.542922
W4WTMALE	W4WTMALE_C7_39	WT	4week	Skin	0.781499
W4WTMALE	W4WTMALE_C7_47	WT	4week	EnteroHepato	2.51289
W4WTMALE	W4WTMALE_C7_51	WT	4week	Tuft	0
W4WTMALE	W4WTMALE_C7_54	WT	4week	Aire-stage	0.407559
W4WTMALE	W4WTMALE_C7_57	WT	4week	Aire-stage	1.96226
W4WTMALE	W4WTMALE_C7_60	WT	4week	Skin	0
W4WTMALE	W4WTMALE_C7_63	WT	4week	Skin	0
W4WTMALE	W4WTMALE_C7_66	WT	4week	Tuft	0
W4WTMALE	W4WTMALE_C7_71	WT	4week	Aire-stage	1.9596
W4WTMALE	W4WTMALE_C7_81	WT	4week	Tuft	2.18853
W4WTMALE	W4WTMALE_C7_82	WT	4week	Tuft	0
W4WTMALE	W4WTMALE_C7_87	WT	4week	Skin	1.24721
W4WTMALE	W4WTMALE_C7_92	WT	4week	EnteroHepato	0
W4WTMALE	W4WTMALE_C8_97	WT	4week	Tuft	0
W4WTMALE	W4WTMALE_C8_98	WT	4week	Aire-stage	2.65265
W4WTMALE	W4WTMALE_C8_102	WT	4week	Tuft	0.761596
W4WTMALE	W4WTMALE_C8_103	WT	4week	Muscle	0
W4WTMALE	W4WTMALE_C8_110	WT	4week	Neuroendocrine	0
W4WTMALE	W4WTMALE_C8_115	WT	4week	Aire-stage	1.78
W4WTMALE	W4WTMALE_C8_116	WT	4week	Aire-stage	0
W4WTMALE	W4WTMALE_C8_117	WT	4week	Aire-stage	2.4818
W4WTMALE	W4WTMALE_C8_119	WT	4week	Aire-stage	3.2082
W4WTMALE	W4WTMALE_C8_122	WT	4week	Tuft	0
W4WTMALE	W4WTMALE_C8_126	WT	4week	Tuft	0
W4WTMALE	W4WTMALE_C8_131	WT	4week	Ciliated	0
W4WTMALE	W4WTMALE_C8_134	WT	4week	Tuft	0
W4WTMALE	W4WTMALE_C8_136	WT	4week	Microfold	0
W4WTMALE	W4WTMALE_C8_137	WT	4week	Tuft	0
W4WTMALE	W4WTMALE_C8_140	WT	4week	Tuft	0
W4WTMALE	W4WTMALE_C8_143	WT	4week	Neuroendocrine	2.1947
W4WTMALE	W4WTMALE_C8_152	WT	4week	Microfold	1.93424
W4WTMALE	W4WTMALE_C8_153	WT	4week	Aire-stage	1.86697
W4WTMALE	W4WTMALE_C8_155	WT	4week	Tuft	0.579664
W4WTMALE	W4WTMALE_C8_156	WT	4week	Aire-stage	0
W4WTMALE	W4WTMALE_C8_158	WT	4week	Aire-stage	1.44092
W4WTMALE	W4WTMALE_C8_160	WT	4week	Tuft	0
W4WTMALE	W4WTMALE_C8_163	WT	4week	Tuft	0
W4WTMALE	W4WTMALE_C8_172	WT	4week	Tuft	0
W4WTMALE	W4WTMALE_C8_173	WT	4week	Tuft	0
[truncated: 192 more rows]

## Sheet: edf3c
sample	timepoint	group	bcid	log.p.adj
W4BCFEM1	4week	early_progenitor	1	2.10466
W4BCFEM1	4week	early_progenitor	109	10
W4BCFEM1	4week	early_progenitor	110	10
W4BCFEM1	4week	early_progenitor	13	1.95239
W4BCFEM1	4week	early_progenitor	14	-4.34295e-11
W4BCFEM1	4week	early_progenitor	19	-4.34295e-11
W4BCFEM1	4week	early_progenitor	26	-4.34295e-11
W4BCFEM1	4week	early_progenitor	27	-4.34295e-11
W4BCFEM1	4week	early_progenitor	3_12	-4.34295e-11
W4BCFEM1	4week	early_progenitor	3_15	-4.34295e-11
W4BCFEM1	4week	postnatal_progenitor	1	8.9492
W4BCFEM1	4week	postnatal_progenitor	109	10
W4BCFEM1	4week	postnatal_progenitor	110	10
W4BCFEM1	4week	postnatal_progenitor	13	4.47059
W4BCFEM1	4week	postnatal_progenitor	14	9.82248
W4BCFEM1	4week	postnatal_progenitor	19	10
W4BCFEM1	4week	postnatal_progenitor	26	-4.34295e-11
W4BCFEM1	4week	postnatal_progenitor	27	2.10466
W4BCFEM1	4week	postnatal_progenitor	3_12	10
W4BCFEM1	4week	postnatal_progenitor	3_15	4.91402
W4BCFEM1	4week	Aire-stage	1	6.49734
W4BCFEM1	4week	Aire-stage	109	10
W4BCFEM1	4week	Aire-stage	110	10
W4BCFEM1	4week	Aire-stage	13	1.43286
W4BCFEM1	4week	Aire-stage	14	4.01636
W4BCFEM1	4week	Aire-stage	19	10
W4BCFEM1	4week	Aire-stage	26	4.91402
W4BCFEM1	4week	Aire-stage	27	-4.34295e-11
W4BCFEM1	4week	Aire-stage	3_12	3.17762
W4BCFEM1	4week	Aire-stage	3_15	5.39213
W4BCFEM1	4week	mimetic	1	0.146676
W4BCFEM1	4week	mimetic	109	10
W4BCFEM1	4week	mimetic	110	10
W4BCFEM1	4week	mimetic	13	2.10466
W4BCFEM1	4week	mimetic	14	2.4648
W4BCFEM1	4week	mimetic	19	-4.34295e-11
W4BCFEM1	4week	mimetic	26	-4.34295e-11
W4BCFEM1	4week	mimetic	27	-4.34295e-11
W4BCFEM1	4week	mimetic	3_12	8.2194
W4BCFEM1	4week	mimetic	3_15	-4.34295e-11
W4BCFEM2	4week	early_progenitor	1	9.23932
W4BCFEM2	4week	early_progenitor	41	0.524353
W4BCFEM2	4week	early_progenitor	42	-4.34295e-11
W4BCFEM2	4week	early_progenitor	43	2.26637
W4BCFEM2	4week	early_progenitor	44	-4.34295e-11
W4BCFEM2	4week	early_progenitor	45	-4.34295e-11
W4BCFEM2	4week	early_progenitor	48	-4.34295e-11
W4BCFEM2	4week	early_progenitor	51	-4.34295e-11
W4BCFEM2	4week	early_progenitor	8	-4.34295e-11
W4BCFEM2	4week	postnatal_progenitor	1	10
W4BCFEM2	4week	postnatal_progenitor	41	2.72743
W4BCFEM2	4week	postnatal_progenitor	42	5.77347
W4BCFEM2	4week	postnatal_progenitor	43	3.78727
W4BCFEM2	4week	postnatal_progenitor	44	10
W4BCFEM2	4week	postnatal_progenitor	45	-4.34295e-11
W4BCFEM2	4week	postnatal_progenitor	48	2.98653
W4BCFEM2	4week	postnatal_progenitor	51	1.79275
W4BCFEM2	4week	postnatal_progenitor	8	1.00903
W4BCFEM2	4week	Aire-stage	1	10
W4BCFEM2	4week	Aire-stage	41	3.16616
W4BCFEM2	4week	Aire-stage	42	-4.34295e-11
W4BCFEM2	4week	Aire-stage	43	3.7024
W4BCFEM2	4week	Aire-stage	44	-4.34295e-11
W4BCFEM2	4week	Aire-stage	45	3.78727
W4BCFEM2	4week	Aire-stage	48	-4.34295e-11
W4BCFEM2	4week	Aire-stage	51	-4.34295e-11
W4BCFEM2	4week	Aire-stage	8	8.13208
W4BCFEM2	4week	mimetic	1	4.47869
W4BCFEM2	4week	mimetic	41	-4.34295e-11
W4BCFEM2	4week	mimetic	42	-4.34295e-11
W4BCFEM2	4week	mimetic	43	2.33967
W4BCFEM2	4week	mimetic	44	10
W4BCFEM2	4week	mimetic	45	-4.34295e-11
W4BCFEM2	4week	mimetic	48	-4.34295e-11
W4BCFEM2	4week	mimetic	51	-4.34295e-11
W4BCFEM2	4week	mimetic	8	-4.34295e-11
W4BCMALE	4week	early_progenitor	1	3.99318
W4BCMALE	4week	early_progenitor	102	-4.34295e-11
W4BCMALE	4week	early_progenitor	105	-4.34295e-11
W4BCMALE	4week	early_progenitor	2	0.368282
W4BCMALE	4week	early_progenitor	21	0.668246
W4BCMALE	4week	early_progenitor	28	0.902511
W4BCMALE	4week	early_progenitor	34_2	-4.34295e-11
W4BCMALE	4week	early_progenitor	5	1.27044
W4BCMALE	4week	early_progenitor	6	-4.34295e-11
W4BCMALE	4week	early_progenitor	68	-4.34295e-11
W4BCMALE	4week	early_progenitor	68_2	-4.34295e-11
W4BCMALE	4week	early_progenitor	68_5	-4.34295e-11
W4BCMALE	4week	early_progenitor	7	-4.34295e-11
W4BCMALE	4week	early_progenitor	83	-4.34295e-11
W4BCMALE	4week	early_progenitor	84	1.36873
W4BCMALE	4week	early_progenitor	85	-4.34295e-11
W4BCMALE	4week	early_progenitor	86	-4.34295e-11
W4BCMALE	4week	early_progenitor	87	-4.34295e-11
W4BCMALE	4week	early_progenitor	88	-4.34295e-11
W4BCMALE	4week	early_progenitor	89	-4.34295e-11
W4BCMALE	4week	early_progenitor	91	-4.34295e-11
W4BCMALE	4week	early_progenitor	91_5	-4.34295e-11
W4BCMALE	4week	early_progenitor	93	-4.34295e-11
W4BCMALE	4week	early_progenitor	94_2	-4.34295e-11
W4BCMALE	4week	early_progenitor	95_7	-4.34295e-11
W4BCMALE	4week	early_progenitor	96	0.958131
W4BCMALE	4week	early_progenitor	96_8	-4.34295e-11
W4BCMALE	4week	postnatal_progenitor	1	10
W4BCMALE	4week	postnatal_progenitor	102	-4.34295e-11
W4BCMALE	4week	postnatal_progenitor	105	2.08219
W4BCMALE	4week	postnatal_progenitor	2	2.52772
W4BCMALE	4week	postnatal_progenitor	21	0.280186
W4BCMALE	4week	postnatal_progenitor	28	1.75225
W4BCMALE	4week	postnatal_progenitor	34_2	2.62032
W4BCMALE	4week	postnatal_progenitor	5	1.48091
W4BCMALE	4week	postnatal_progenitor	6	1.66068
W4BCMALE	4week	postnatal_progenitor	68	10
W4BCMALE	4week	postnatal_progenitor	68_2	10
W4BCMALE	4week	postnatal_progenitor	68_5	10
W4BCMALE	4week	postnatal_progenitor	7	1.95646
W4BCMALE	4week	postnatal_progenitor	83	6.20594
W4BCMALE	4week	postnatal_progenitor	84	-4.34295e-11
W4BCMALE	4week	postnatal_progenitor	85	7.39726
W4BCMALE	4week	postnatal_progenitor	86	10
W4BCMALE	4week	postnatal_progenitor	87	6.20594
W4BCMALE	4week	postnatal_progenitor	88	6.73895
W4BCMALE	4week	postnatal_progenitor	89	7.9605
W4BCMALE	4week	postnatal_progenitor	91	-4.34295e-11
W4BCMALE	4week	postnatal_progenitor	91_5	10
W4BCMALE	4week	postnatal_progenitor	93	-4.34295e-11
W4BCMALE	4week	postnatal_progenitor	94_2	9.81084
W4BCMALE	4week	postnatal_progenitor	95_7	2.28629
W4BCMALE	4week	postnatal_progenitor	96	0.255001
W4BCMALE	4week	postnatal_progenitor	96_8	4.20843
W4BCMALE	4week	Aire-stage	1	10
W4BCMALE	4week	Aire-stage	102	10
W4BCMALE	4week	Aire-stage	105	-4.34295e-11
W4BCMALE	4week	Aire-stage	2	0.0634734
W4BCMALE	4week	Aire-stage	21	2.43292
W4BCMALE	4week	Aire-stage	28	0.961778
W4BCMALE	4week	Aire-stage	34_2	3.12519
W4BCMALE	4week	Aire-stage	5	4.01537
W4BCMALE	4week	Aire-stage	6	1.34426
W4BCMALE	4week	Aire-stage	68	-4.34295e-11
W4BCMALE	4week	Aire-stage	68_2	10
W4BCMALE	4week	Aire-stage	68_5	10
W4BCMALE	4week	Aire-stage	7	0.280186
W4BCMALE	4week	Aire-stage	83	5.09121
W4BCMALE	4week	Aire-stage	84	1.90207
W4BCMALE	4week	Aire-stage	85	2.29379
W4BCMALE	4week	Aire-stage	86	10
W4BCMALE	4week	Aire-stage	87	1.35832
W4BCMALE	4week	Aire-stage	88	2.09051
W4BCMALE	4week	Aire-stage	89	1.33379
W4BCMALE	4week	Aire-stage	91	10
W4BCMALE	4week	Aire-stage	91_5	10
W4BCMALE	4week	Aire-stage	93	1.36873
W4BCMALE	4week	Aire-stage	94_2	8.08473
W4BCMALE	4week	Aire-stage	95_7	6.56856
W4BCMALE	4week	Aire-stage	96	-4.34295e-11
W4BCMALE	4week	Aire-stage	96_8	-4.34295e-11
W4BCMALE	4week	mimetic	1	5.33542
W4BCMALE	4week	mimetic	102	-4.34295e-11
W4BCMALE	4week	mimetic	105	-4.34295e-11
W4BCMALE	4week	mimetic	2	0.247472
W4BCMALE	4week	mimetic	21	0.500311
W4BCMALE	4week	mimetic	28	0.705384
W4BCMALE	4week	mimetic	34_2	1.77875
W4BCMALE	4week	mimetic	5	0.961778
W4BCMALE	4week	mimetic	6	0.914197
W4BCMALE	4week	mimetic	68	-4.34295e-11
W4BCMALE	4week	mimetic	68_2	10
W4BCMALE	4week	mimetic	68_5	10
W4BCMALE	4week	mimetic	7	0.61544
W4BCMALE	4week	mimetic	83	3.97511
W4BCMALE	4week	mimetic	84	-4.34295e-11
W4BCMALE	4week	mimetic	85	2.70099
W4BCMALE	4week	mimetic	86	-4.34295e-11
W4BCMALE	4week	mimetic	87	-4.34295e-11
W4BCMALE	4week	mimetic	88	-4.34295e-11
W4BCMALE	4week	mimetic	89	-4.34295e-11
W4BCMALE	4week	mimetic	91	-4.34295e-11
W4BCMALE	4week	mimetic	91_5	10
W4BCMALE	4week	mimetic	93	-4.34295e-11
W4BCMALE	4week	mimetic	94_2	-4.34295e-11
W4BCMALE	4week	mimetic	95_7	-4.34295e-11
W4BCMALE	4week	mimetic	96	1.82976
W4BCMALE	4week	mimetic	96_8	-4.34295e-11
embryo	embryo	early_progenitor	1	10
embryo	embryo	early_progenitor	10	5.60605
embryo	embryo	early_progenitor	11	10
embryo	embryo	early_progenitor	17	5.27576
embryo	embryo	early_progenitor	2	0.451437
embryo	embryo	early_progenitor	20	10
embryo	embryo	early_progenitor	23	10
embryo	embryo	early_progenitor	35	1.64255
embryo	embryo	early_progenitor	5	1.70163
embryo	embryo	early_progenitor	59	4.36942
embryo	embryo	early_progenitor	59_60	5.78499
embryo	embryo	early_progenitor	6	9.90322
embryo	embryo	early_progenitor	62	10
embryo	embryo	early_progenitor	63	10
embryo	embryo	early_progenitor	64	6.11584
embryo	embryo	early_progenitor	65	-4.34295e-11
embryo	embryo	early_progenitor	66_46	10
embryo	embryo	early_progenitor	67	10
embryo	embryo	early_progenitor	7	1.08625
embryo	embryo	early_progenitor	9	10
embryo	embryo	postnatal_progenitor	1	3.92938
embryo	embryo	postnatal_progenitor	10	-4.34295e-11
embryo	embryo	postnatal_progenitor	11	3.05986
embryo	embryo	postnatal_progenitor	17	3.0698
embryo	embryo	postnatal_progenitor	2	0.594625
embryo	embryo	postnatal_progenitor	20	2.86392
embryo	embryo	postnatal_progenitor	23	-4.34295e-11
embryo	embryo	postnatal_progenitor	35	1.30657
embryo	embryo	postnatal_progenitor	5	0.205536
embryo	embryo	postnatal_progenitor	59	0.900609
embryo	embryo	postnatal_progenitor	59_60	-4.34295e-11
embryo	embryo	postnatal_progenitor	6	2.37053
embryo	embryo	postnatal_progenitor	62	-4.34295e-11
embryo	embryo	postnatal_progenitor	63	2.79128
embryo	embryo	postnatal_progenitor	64	1.76233
embryo	embryo	postnatal_progenitor	65	1.31398
embryo	embryo	postnatal_progenitor	66_46	-4.34295e-11
embryo	embryo	postnatal_progenitor	67	-4.34295e-11
embryo	embryo	postnatal_progenitor	7	1.6937
embryo	embryo	postnatal_progenitor	9	10
embryo	embryo	Aire-stage	1	1.07272
embryo	embryo	Aire-stage	10	-4.34295e-11
embryo	embryo	Aire-stage	11	-4.34295e-11
embryo	embryo	Aire-stage	17	-4.34295e-11
embryo	embryo	Aire-stage	2	1.36962
embryo	embryo	Aire-stage	20	-4.34295e-11
embryo	embryo	Aire-stage	23	-4.34295e-11
embryo	embryo	Aire-stage	35	-4.34295e-11
embryo	embryo	Aire-stage	5	0.765332
embryo	embryo	Aire-stage	59	-4.34295e-11
embryo	embryo	Aire-stage	59_60	-4.34295e-11
embryo	embryo	Aire-stage	6	-4.34295e-11
embryo	embryo	Aire-stage	62	-4.34295e-11
embryo	embryo	Aire-stage	63	3.19693
embryo	embryo	Aire-stage	64	-4.34295e-11
embryo	embryo	Aire-stage	65	-4.34295e-11
embryo	embryo	Aire-stage	66_46	-4.34295e-11
embryo	embryo	Aire-stage	67	-4.34295e-11
embryo	embryo	Aire-stage	7	1.1171
embryo	embryo	Aire-stage	9	-4.34295e-11
embryo	embryo	mimetic	1	0.594625
embryo	embryo	mimetic	10	-4.34295e-11
embryo	embryo	mimetic	11	-4.34295e-11
embryo	embryo	mimetic	17	-4.34295e-11
embryo	embryo	mimetic	2	-4.34295e-11
embryo	embryo	mimetic	20	-4.34295e-11
embryo	embryo	mimetic	23	-4.34295e-11
embryo	embryo	mimetic	35	-4.34295e-11
embryo	embryo	mimetic	5	-4.34295e-11
embryo	embryo	mimetic	59	-4.34295e-11
embryo	embryo	mimetic	59_60	-4.34295e-11
embryo	embryo	mimetic	6	-4.34295e-11
embryo	embryo	mimetic	62	-4.34295e-11
embryo	embryo	mimetic	63	-4.34295e-11
embryo	embryo	mimetic	64	-4.34295e-11
embryo	embryo	mimetic	65	-4.34295e-11
embryo	embryo	mimetic	66_46	-4.34295e-11
embryo	embryo	mimetic	67	-4.34295e-11
embryo	embryo	mimetic	7	-4.34295e-11
embryo	embryo	mimetic	9	-4.34295e-11
newborn	newborn	early_progenitor	1	10
newborn	newborn	early_progenitor	18	9.91546
newborn	newborn	early_progenitor	5	1.48799e-06
newborn	newborn	early_progenitor	53	10
newborn	newborn	early_progenitor	54	9.35927
newborn	newborn	early_progenitor	56	-4.34295e-11
newborn	newborn	early_progenitor	8	4.39448
newborn	newborn	postnatal_progenitor	1	6.67652
newborn	newborn	postnatal_progenitor	18	-4.34295e-11
newborn	newborn	postnatal_progenitor	5	0.623843
newborn	newborn	postnatal_progenitor	53	-4.34295e-11
newborn	newborn	postnatal_progenitor	54	2.24747
newborn	newborn	postnatal_progenitor	56	8.59573
newborn	newborn	postnatal_progenitor	8	-4.34295e-11
newborn	newborn	Aire-stage	1	9.99999
newborn	newborn	Aire-stage	18	-4.34295e-11
newborn	newborn	Aire-stage	5	4.20017
newborn	newborn	Aire-stage	53	-4.34295e-11
newborn	newborn	Aire-stage	54	-4.34295e-11
newborn	newborn	Aire-stage	56	9.99986
newborn	newborn	Aire-stage	8	1.69806
newborn	newborn	mimetic	1	2.41912
newborn	newborn	mimetic	18	-4.34295e-11
newborn	newborn	mimetic	5	1.00373
newborn	newborn	mimetic	53	-4.34295e-11
newborn	newborn	mimetic	54	-4.34295e-11
newborn	newborn	mimetic	56	-4.34295e-11
newborn	newborn	mimetic	8	-4.34295e-11
