# Supplementary material for: Developmental trajectory and evolutionary origin of thymic mimetic cells
Source: Nature. 2025 Jun 11;643(8073):1066–75. doi: 10.1038/s41586-025-09148-y (PMC12286861; doi:10.1038/s41586-025-09148-y)
Supplement: Supplementary file 13 — Source Data Extended Data Fig. 5 [file 41586_2025_9148_MOESM13_ESM.xlsx]

## Sheet: edf5abc
transcriptome	sample	start	terminal	UMAP_int.1	UMAP_int.2	label	dpt_pseudotime	fp_Aire-stage	fp_Ciliated	fp_Microfold	fp_Neuroendocrine	fp_Skin	fp_Tuft	fp_cTEC
T136_1	embryo	FALSE		0.392196	8.70836	cTEC	0.030372	0.199627	0.0552927	0.131795	0.110245	0.0987526	0.083777	0.320509
T136_2	embryo	FALSE		-1.28075	6.50624	unassigned	0.074354	0.189274	0.0538278	0.12703	0.105089	0.0952949	0.0789182	0.350563
T136_3	embryo	FALSE		-0.649964	7.73141	cTEC	0.0450849	0.194405	0.0549174	0.130005	0.108179	0.0976518	0.0818917	0.332947
T136_4	embryo	FALSE		4.91241	8.88699	early_progenitor	0.0939144	0.233693	0.0628114	0.151696	0.130389	0.114285	0.103647	0.203478
T136_5	embryo	FALSE		-2.04268	8.35778	cTEC	0.0640904	0.164665	0.0464787	0.110032	0.0911223	0.0823829	0.0684311	0.436885
T136_8	embryo	FALSE		-0.640168	8.97567	cTEC	0.035849	0.18298	0.0513285	0.121819	0.101555	0.0913123	0.0768732	0.37413
T136_9	embryo	FALSE		2.04167	8.76882	cTEC	0.040566	0.217309	0.060281	0.144095	0.123511	0.109756	0.0978114	0.247235
T136_10	embryo	FALSE		-0.89208	0.578131	postnatal_progenitor	0.215222	0.292806	0.0774713	0.185249	0.149239	0.132195	0.105027	0.0580079
T136_11	embryo	FALSE		5.24542	7.97663	early_progenitor	0.128332	0.236467	0.0631845	0.152624	0.129308	0.113997	0.099753	0.204668
T136_14	embryo	FALSE		-3.0665	7.53376	cTEC	0.0855563	0.13214	0.0375023	0.0886181	0.0731063	0.0663029	0.0546437	0.547685
T136_17	embryo	FALSE		-1.2814	8.04315	cTEC	0.0432798	0.185892	0.0516776	0.12292	0.102097	0.0916954	0.0768491	0.368867
T136_20	embryo	FALSE		2.40789	8.03187	cTEC	0.0286574	0.219076	0.0599777	0.144017	0.123176	0.109635	0.0960413	0.248076
T136_22	embryo	FALSE		5.61322	7.0366	early_progenitor	0.144728	0.237564	0.0633775	0.153096	0.129261	0.113941	0.0992602	0.203501
T136_23	embryo	FALSE		-1.59479	5.63516	unassigned	0.0970824	0.209976	0.0592136	0.139936	0.114725	0.10413	0.0844982	0.287517
T136_24	embryo	FALSE		3.12886	8.73252	early_progenitor	0.0654313	0.227535	0.0616082	0.148293	0.126325	0.111817	0.0982746	0.226148
T136_25	embryo	FALSE		1.03091	10.1184	cTEC	0.0247926	0.201878	0.0561416	0.133863	0.113069	0.101191	0.0872346	0.306622
T136_26	embryo	FALSE		-2.58742	7.7549	cTEC	0.0772212	0.149843	0.042477	0.100416	0.0829161	0.0751362	0.0620655	0.487144
T136_27	embryo	FALSE		1.67613	10.2264	early_progenitor	0.0247855	0.211825	0.0585267	0.139975	0.119114	0.106112	0.0929211	0.271524
T136_28	embryo	FALSE		-0.885592	5.78732	cTEC	0.0831728	0.184976	0.0528575	0.124604	0.102743	0.0935026	0.0767572	0.364558
T136_29	embryo	FALSE		-3.15997	-3.21359	postnatal_progenitor	0.303399	0.426965	0.0689543	0.18657	0.135644	0.0978128	0.0678965	0.0161519
T136_31	embryo	FALSE		4.85155	8.66164	early_progenitor	0.111534	0.23374	0.0627569	0.151486	0.129233	0.113778	0.101039	0.207968
T136_32	embryo	FALSE		3.0041	8.61413	early_progenitor	0.0362208	0.227387	0.0633662	0.151727	0.134036	0.117349	0.112335	0.193797
T136_33	embryo	FALSE		-0.909599	9.70625	cTEC	0.0469857	0.181329	0.0508329	0.120697	0.100699	0.0906279	0.076377	0.379435
T136_34	embryo	FALSE		0.117678	10.2879	cTEC	0.0305595	0.194256	0.0542465	0.129088	0.108467	0.0973503	0.0830713	0.333518
T136_35	embryo	FALSE		-0.832468	9.38474	cTEC	0.0382743	0.180556	0.0506352	0.1202	0.100217	0.0902071	0.0759238	0.382258
T136_37	embryo	FALSE		2.55135	10.0456	early_progenitor	0.0320588	0.218346	0.0601408	0.144093	0.123428	0.109553	0.0973513	0.247086
T136_38	embryo	FALSE		-2.76653	9.16141	cTEC	0.0717045	0.154393	0.0436067	0.10322	0.0854806	0.0772975	0.0642177	0.471783
T136_40	embryo	FALSE		-2.08066	9.02708	cTEC	0.0533011	0.165646	0.0466621	0.110555	0.0917145	0.0828124	0.0690287	0.433579
T136_41	embryo	FALSE		3.09864	9.16229	early_progenitor	0.0422944	0.221313	0.0610516	0.146307	0.126132	0.111633	0.100744	0.23282
T136_42	embryo	FALSE		4.57102	6.81209	early_progenitor	0.127121	0.237905	0.0634103	0.15314	0.129002	0.113713	0.0987206	0.204109
T136_43	embryo	FALSE		1.88847	8.17512	cTEC	0.0204887	0.21469	0.0589149	0.141262	0.120365	0.107235	0.0934845	0.264047
T136_44	embryo	FALSE		-2.6592	6.25312	unassigned	0.0943822	0.159343	0.0453158	0.10699	0.0879309	0.079841	0.0655775	0.455
T136_45	embryo	FALSE		-2.92028	9.18139	cTEC	0.0654977	0.151669	0.0428349	0.101395	0.0839654	0.0759264	0.0630766	0.481131
T136_48	embryo	FALSE		-2.37023	9.07996	cTEC	0.0596262	0.160962	0.0454528	0.107599	0.0891515	0.0805982	0.0670228	0.449212
T136_49	embryo	FALSE		1.57678	8.76004	early_progenitor	0.0152343	0.212791	0.0591145	0.141158	0.120302	0.107287	0.0942068	0.265139
T136_50	embryo	FALSE		-1.74082	5.24314	unassigned	0.105606	0.199745	0.0573012	0.134709	0.110563	0.10084	0.0824255	0.314412
T136_52	embryo	FALSE		2.72024	3.94898	unassigned	0.142085	0.212359	0.0608837	0.147257	0.166306	0.112976	0.220939	0.0792759
T136_55	embryo	FALSE		5.33747	6.49823	early_progenitor	0.139245	0.238788	0.0635801	0.153569	0.129033	0.113747	0.0983736	0.20291
T136_56	embryo	FALSE		4.92808	8.94117	early_progenitor	0.0987897	0.233527	0.0627585	0.151552	0.130141	0.114144	0.103219	0.20466
T136_57	embryo	FALSE		-0.333511	9.44342	cTEC	0.0329235	0.188199	0.0527333	0.125285	0.104946	0.0943045	0.080125	0.354404
T136_59	embryo	FALSE		4.56703	6.15609	postnatal_progenitor	0.14096	0.242823	0.0643346	0.155619	0.130384	0.114903	0.0987542	0.193181
T136_60	embryo	FALSE		4.34279	5.52771	early_progenitor	0.128395	0.241753	0.0640929	0.154846	0.129285	0.113801	0.0977522	0.198469
T136_61	embryo	FALSE		3.9257	5.52128	early_progenitor	0.127412	0.251746	0.0660063	0.159884	0.132295	0.115956	0.0988509	0.17526
T136_63	embryo	FALSE		-3.471	8.145	cTEC	0.0836107	0.12284	0.0347822	0.0822578	0.067962	0.0615558	0.0508952	0.579706
T136_64	embryo	FALSE		3.29218	9.66373	early_progenitor	0.0415876	0.22292	0.0611043	0.146737	0.12639	0.111781	0.100516	0.230551
T136_65	embryo	FALSE		-1.17873	8.82943	cTEC	0.0496664	0.175179	0.0492795	0.116832	0.0971766	0.0875833	0.0734112	0.400536
T136_67	embryo	FALSE		3.46006	9.82546	early_progenitor	0.0409655	0.223033	0.0611909	0.146898	0.126645	0.111889	0.101074	0.229269
T136_68	embryo	FALSE		-0.487272	8.92492	cTEC	0.032644	0.186485	0.0522069	0.124009	0.103529	0.0930937	0.078565	0.362109
T136_69	embryo	FALSE		1.63417	9.23958	cTEC	0.0344623	0.209203	0.0582069	0.138874	0.117982	0.105416	0.0918948	0.278421
T136_71	embryo	FALSE		-2.92479	7.85815	cTEC	0.0843148	0.139512	0.0395385	0.093478	0.0772111	0.0699495	0.0578658	0.522443
T136_72	embryo	FALSE		-1.71914	8.20848	cTEC	0.0572872	0.174722	0.0489593	0.116148	0.0962475	0.0867511	0.0722824	0.404887
T136_73	embryo	FALSE		-2.77835	7.15653	cTEC	0.0883189	0.144538	0.0409505	0.0967938	0.0797928	0.0723264	0.0596001	0.505996
T136_74	embryo	FALSE		2.47373	9.85342	early_progenitor	0.0337538	0.218053	0.0598857	0.143582	0.122868	0.108918	0.0968242	0.249869
T136_76	embryo	FALSE		-1.86233	7.68263	cTEC	0.0767462	0.175827	0.0498491	0.11783	0.0973173	0.0881943	0.0728028	0.398177
T136_78	embryo	FALSE		3.5462	6.87407	early_progenitor	0.0789617	0.230692	0.0618837	0.14908	0.12506	0.110485	0.0953824	0.227417
T136_79	embryo	FALSE		-0.805648	6.03417	unassigned	0.0725847	0.188646	0.0537824	0.126892	0.104736	0.0951852	0.0783427	0.352412
T136_80	embryo	FALSE		-2.02526	-1.27191	postnatal_progenitor	0.250034	0.3539	0.0737125	0.186888	0.143484	0.115283	0.087452	0.0392756
T136_81	embryo	FALSE		2.7366	9.39538	early_progenitor	0.0339517	0.219822	0.060399	0.144855	0.124284	0.110158	0.0982456	0.242236
T136_82	embryo	FALSE		3.31952	8.48597	early_progenitor	0.0466214	0.227353	0.0619794	0.149192	0.129232	0.113992	0.103347	0.214904
T136_83	embryo	FALSE		-3.8921	7.59304	cTEC	0.0936471	0.0861468	0.0244679	0.0578088	0.0476747	0.0432519	0.0356351	0.705014
T136_84	embryo	FALSE		0.642152	8.65847	early_progenitor	0.0132933	0.201652	0.056052	0.133546	0.112214	0.100495	0.0859555	0.310084
T136_85	embryo	FALSE		2.67809	3.96478	unassigned	0.148655	0.210122	0.0606229	0.146565	0.167919	0.112917	0.226356	0.0754937
T136_87	embryo	FALSE		4.47991	7.36581	early_progenitor	0.120242	0.23701	0.0632305	0.152709	0.128814	0.113683	0.0985685	0.205985
T136_88	embryo	FALSE		-1.49226	8.33419	cTEC	0.0537683	0.170975	0.0481272	0.114031	0.0945251	0.085333	0.070987	0.41602
T136_89	embryo	FALSE		-2.11456	9.23163	cTEC	0.0555054	0.166437	0.0469238	0.111147	0.0921915	0.0832786	0.0693861	0.430634
T136_90	embryo	FALSE		-1.73371	8.17798	cTEC	0.0619004	0.171559	0.0485578	0.114856	0.0951054	0.0860939	0.0714397	0.412386
T136_91	embryo	FALSE		-2.66337	0.133038	postnatal_progenitor	0.228866	0.32236	0.0763853	0.187792	0.147524	0.124718	0.0984646	0.0427504
T136_92	embryo	FALSE		1.43258	8.73449	cTEC	0.0205347	0.210962	0.0582092	0.139146	0.117748	0.104979	0.0910787	0.277876
T136_95	embryo	FALSE		-1.56738	9.3972	cTEC	0.0510504	0.17075	0.0480594	0.113915	0.0946431	0.0853964	0.0713819	0.415852
T136_96	embryo	FALSE		-0.493885	9.76108	cTEC	0.0218232	0.189825	0.053126	0.126259	0.105655	0.0949847	0.080475	0.349674
T137_98	embryo	FALSE		0.0262093	9.29373	cTEC	0.0261873	0.192359	0.053862	0.127998	0.107148	0.0963476	0.081632	0.340651
T137_102	embryo	FALSE		0.848995	6.0382	postnatal_progenitor	0.0677139	0.234564	0.0629101	0.150741	0.123603	0.109934	0.0902759	0.227969
T137_103	embryo	FALSE		-2.03847	9.13108	cTEC	0.0568784	0.167333	0.0471638	0.111732	0.0927207	0.0837343	0.0698287	0.427485
T137_104	embryo	FALSE		-0.0336381	8.41508	cTEC	0.0404435	0.1913	0.0538274	0.127661	0.106515	0.0960161	0.0808675	0.343811
T137_105	embryo	FALSE		3.04964	6.22021	early_progenitor	0.0871623	0.240867	0.0637883	0.153959	0.12795	0.112725	0.095901	0.204808
T137_106	embryo	FALSE		1.2618	4.80342	early_progenitor	0.122267	0.23722	0.0695624	0.166633	0.150381	0.14364	0.114139	0.118421
T137_107	embryo	FALSE		-1.21572	-0.475124	unassigned	0.24598	0.312147	0.0772911	0.187209	0.149228	0.130966	0.101462	0.0416905
T137_109	embryo	FALSE		5.3929	7.90812	early_progenitor	0.127106	0.236437	0.0631902	0.152628	0.129341	0.11397	0.0999128	0.204523
T137_110	embryo	FALSE		4.94237	6.10231	early_progenitor	0.131341	0.23888	0.0635755	0.153553	0.128907	0.113656	0.0981036	0.203326
T137_112	embryo	FALSE		-1.6708	7.90977	cTEC	0.0551134	0.169981	0.0477293	0.113163	0.0937797	0.0846338	0.070331	0.420379
T137_113	embryo	FALSE		-1.66564	9.3715	cTEC	0.0499398	0.171684	0.048377	0.114624	0.0952075	0.0859525	0.0718048	0.412349
T137_114	embryo	FALSE		2.06985	6.39944	unassigned	0.0570301	0.22657	0.0609887	0.146451	0.121766	0.108122	0.0912465	0.244855
T137_115	embryo	FALSE		5.77714	7.55609	early_progenitor	0.14222	0.237404	0.0633618	0.153056	0.129304	0.113982	0.0993842	0.203508
T137_116	embryo	FALSE		2.39394	9.34626	early_progenitor	0.0269305	0.219283	0.0602201	0.144381	0.123433	0.109609	0.0968562	0.246217
T137_117	embryo	FALSE		4.11564	8.47083	early_progenitor	0.0849813	0.233591	0.0626858	0.151368	0.12943	0.11391	0.101465	0.20755
T137_119	embryo	FALSE		4.08599	8.93611	early_progenitor	0.0745937	0.232819	0.0625442	0.150985	0.129029	0.113877	0.10063	0.210116
T137_120	embryo	FALSE		2.38194	9.66091	early_progenitor	0.0236973	0.216935	0.0598583	0.143299	0.122518	0.108895	0.0963416	0.252151
T137_121	embryo	FALSE		-0.383118	8.78237	cTEC	0.0370163	0.186918	0.0524873	0.124592	0.104043	0.0937122	0.0789876	0.359257
T137_122	embryo	FALSE		0.0803395	9.14623	cTEC	0.0267066	0.192072	0.0536503	0.127588	0.106845	0.095964	0.0814381	0.342441
T137_123	embryo	FALSE		-1.84874	9.51714	cTEC	0.0516101	0.171695	0.0483916	0.114643	0.0951635	0.0859385	0.0716971	0.412469
T137_124	embryo	FALSE		1.95519	8.87	early_progenitor	0.0218779	0.214494	0.0590245	0.14138	0.120494	0.10727	0.0939376	0.263399
T137_125	embryo	FALSE		0.339453	8.63554	cTEC	0.0235977	0.194962	0.0546342	0.129798	0.108741	0.0977415	0.0830497	0.331072
T137_127	embryo	FALSE		-2.45984	7.30738	cTEC	0.0774954	0.158196	0.0448126	0.105923	0.0874118	0.0792341	0.0652921	0.459128
T137_128	embryo	FALSE		5.13429	8.46742	early_progenitor	0.117187	0.235277	0.0630168	0.152201	0.129696	0.114056	0.101307	0.204447
T137_129	embryo	FALSE		3.40575	7.08327	cTEC	0.0905919	0.240122	0.0637844	0.154006	0.129305	0.114064	0.0981905	0.200528
T137_130	embryo	FALSE		-0.72799	4.28403	unassigned	0.115215	0.239198	0.0677108	0.159681	0.131358	0.119327	0.0973776	0.185344
T137_131	embryo	FALSE		0.576524	7.56899	postnatal_progenitor	0.0350514	0.22592	0.0607104	0.145812	0.120338	0.106707	0.088558	0.251952
T137_132	embryo	FALSE		0.893601	9.899	cTEC	0.00840847	0.201683	0.0560839	0.133712	0.112863	0.101011	0.0870055	0.307639
T137_133	embryo	FALSE		-1.07462	-0.468763	cTEC	0.241744	0.311741	0.0769193	0.186987	0.149872	0.128908	0.103836	0.0417302
T137_134	embryo	FALSE		-2.67151	8.62414	cTEC	0.0727141	0.153104	0.0432555	0.102377	0.0847454	0.0766488	0.0636137	0.476254
T137_135	embryo	FALSE		4.35489	8.23365	early_progenitor	0.0947249	0.23468	0.0628471	0.151753	0.128853	0.113746	0.0995607	0.20856
T137_136	embryo	FALSE		0.407835	10.1088	cTEC	0.0286487	0.197038	0.0549744	0.130879	0.110126	0.0987666	0.0845204	0.323694
T137_138	embryo	FALSE		3.97665	8.19577	early_progenitor	0.086907	0.231288	0.0622812	0.15036	0.129521	0.113446	0.103589	0.209515
T137_139	embryo	FALSE		1.59701	9.9284	cTEC	0.0250131	0.209656	0.0579753	0.138548	0.117536	0.1048	0.0913063	0.280177
T137_141	embryo	FALSE		4.98852	7.24593	early_progenitor	0.122709	0.23689	0.0632551	0.152803	0.129519	0.113927	0.100363	0.203244
T137_143	embryo	FALSE		-1.03879	7.90303	cTEC	0.0478693	0.180048	0.050079	0.119092	0.098808	0.0888128	0.0742647	0.388894
T137_145	embryo	FALSE		0.289405	10.1761	cTEC	0.0371754	0.195394	0.0546434	0.130021	0.109371	0.0982748	0.0837828	0.328511
T137_146	embryo	FALSE		3.06955	9.94892	early_progenitor	0.033219	0.221547	0.0608216	0.145928	0.12541	0.110999	0.0994972	0.235798
T137_147	embryo	FALSE		-2.38731	7.33345	cTEC	0.0744199	0.159158	0.0450038	0.106443	0.0878675	0.07956	0.0657152	0.45625
T137_148	embryo	FALSE		1.77386	10.3704	cTEC	0.0499591	0.211227	0.0585202	0.139965	0.119366	0.106669	0.0929805	0.27127
T137_149	embryo	FALSE		-0.982508	8.44272	cTEC	0.0439102	0.179856	0.050584	0.11997	0.100092	0.0901614	0.0760575	0.383277
T137_150	embryo	FALSE		4.52846	9.01896	early_progenitor	0.0951927	0.233041	0.0627077	0.151381	0.129969	0.114172	0.102862	0.205868
T137_151	embryo	FALSE		0.391127	9.94714	cTEC	0.0277067	0.197179	0.0550609	0.131038	0.110198	0.0988663	0.0845385	0.323118
T137_152	embryo	FALSE		3.75458	8.53726	early_progenitor	0.0712748	0.229133	0.062009	0.14949	0.129139	0.113092	0.103921	0.213216
T137_153	embryo	FALSE		-0.262121	8.29579	cTEC	0.0363206	0.186224	0.0522884	0.124063	0.103297	0.0930708	0.0781032	0.362951
T137_154	embryo	FALSE		0.985517	9.82831	cTEC	0.0153383	0.202929	0.0564064	0.134493	0.113518	0.101566	0.087533	0.303553
T137_155	embryo	FALSE		-3.44346	-0.731592	postnatal_progenitor	0.260219	0.367723	0.0743024	0.188456	0.142556	0.111192	0.0835483	0.032216
T137_156	embryo	FALSE		-1.39736	-0.0898918	postnatal_progenitor	0.195352	0.305191	0.0742762	0.183771	0.14451	0.123077	0.0946568	0.0745133
T137_157	embryo	FALSE		-2.53228	9.01621	cTEC	0.0696569	0.157451	0.0444416	0.105222	0.0871812	0.0788052	0.0655239	0.461373
T137_158	embryo	FALSE		0.465045	9.60479	cTEC	0.0110423	0.19769	0.0550283	0.131084	0.110251	0.0987897	0.0845538	0.322602
T137_159	embryo	FALSE		3.30115	8.78361	early_progenitor	0.0460387	0.226685	0.062627	0.150612	0.132179	0.1172	0.107052	0.203644
T137_161	embryo	FALSE		-1.87642	5.62797	cTEC	0.0973392	0.199296	0.0559037	0.132599	0.108318	0.097876	0.0792304	0.326772
T137_162	embryo	FALSE		-2.09153	8.49422	cTEC	0.0560464	0.166892	0.0466371	0.110751	0.0918596	0.0827251	0.0689953	0.432138
T137_165	embryo	FALSE		3.73249	7.94207	early_progenitor	0.0908595	0.235735	0.0629436	0.152059	0.1288	0.113868	0.0987147	0.207881
T137_168	embryo	FALSE		5.47432	6.61883	early_progenitor	0.136226	0.238447	0.0635249	0.153436	0.1291	0.113798	0.0986342	0.203061
T137_169	embryo	FALSE		3.80279	6.5911	cTEC	0.104982	0.236694	0.0631262	0.152332	0.127805	0.112706	0.0973387	0.209998
T137_170	embryo	FALSE		0.476933	9.00538	cTEC	0.0165541	0.196473	0.0549394	0.130656	0.109714	0.0984871	0.0840407	0.325688
T137_171	embryo	FALSE		4.42417	8.08421	early_progenitor	0.0912608	0.234692	0.06285	0.151771	0.128843	0.113806	0.0994297	0.208609
T137_172	embryo	FALSE		-1.43585	8.56866	cTEC	0.0455983	0.17686	0.049452	0.11744	0.097617	0.0878538	0.0735221	0.397253
T137_173	embryo	FALSE		3.55497	9.55803	early_progenitor	0.0535939	0.224092	0.0613041	0.147342	0.12711	0.112253	0.101358	0.226541
T137_174	embryo	FALSE		5.25937	7.80699	early_progenitor	0.134884	0.236978	0.0632725	0.152842	0.129231	0.113992	0.0993215	0.204365
T137_176	embryo	FALSE		-1.41821	8.38353	cTEC	0.0473653	0.180729	0.0506542	0.120178	0.0997636	0.089875	0.0751483	0.38365
T137_177	embryo	FALSE		-1.19679	7.3025	cTEC	0.0696485	0.210795	0.0570798	0.136376	0.112227	0.100819	0.0817153	0.300985
T137_178	embryo	FALSE		2.91097	9.41335	early_progenitor	0.0295378	0.22017	0.0608635	0.14573	0.125397	0.111167	0.0998433	0.236829
T137_179	embryo	FALSE		-0.926457	6.84136	cTEC	0.0687722	0.212061	0.059731	0.141356	0.116782	0.105677	0.0870686	0.277321
T137_180	embryo	FALSE		4.09695	5.69803	cTEC	0.113001	0.254308	0.0674515	0.163212	0.135328	0.118427	0.103234	0.158037
T137_181	embryo	FALSE		-3.12971	6.56051	cTEC	0.0992908	0.133964	0.0382236	0.0901795	0.074183	0.0674688	0.0552435	0.540735
T137_182	embryo	FALSE		0.381763	10.2066	cTEC	0.0112575	0.197187	0.0549348	0.130853	0.110162	0.0987276	0.0846041	0.32353
T137_183	embryo	FALSE		-0.975194	3.37561	unassigned	0.134515	0.250129	0.0714991	0.167766	0.137297	0.125599	0.100807	0.146898
T137_184	embryo	FALSE		-2.44919	-2.20893	postnatal_progenitor	0.303246	0.395292	0.0715814	0.187945	0.14071	0.104041	0.0789606	0.0214637
T137_185	embryo	FALSE		-1.12247	4.84121	unassigned	0.115197	0.22777	0.0646334	0.152063	0.12454	0.11333	0.0919715	0.225688
T137_187	embryo	FALSE		5.55734	7.64988	early_progenitor	0.13365	0.236708	0.0632422	0.152748	0.129274	0.113924	0.0996837	0.204421
T137_188	embryo	FALSE		-1.00229	8.29817	cTEC	0.0440375	0.185876	0.0524944	0.124285	0.103357	0.0933321	0.0781634	0.36249
T137_189	embryo	FALSE		5.19393	8.68495	early_progenitor	0.0969912	0.234251	0.0628728	0.151861	0.130177	0.114215	0.102899	0.203726
T137_190	embryo	FALSE		2.73154	9.42475	early_progenitor	0.0321014	0.221631	0.0606122	0.145512	0.124482	0.110234	0.0979315	0.239596
T137_191	embryo	FALSE		3.15192	9.43489	early_progenitor	0.0313166	0.222227	0.0609884	0.146333	0.12569	0.111282	0.0995837	0.233896
T137_192	embryo	FALSE		3.78414	7.55202	early_progenitor	0.0856014	0.241063	0.0637564	0.154525	0.130567	0.115994	0.0981138	0.19598
T138_2	embryo	FALSE		-2.08579	-0.996995	postnatal_progenitor	0.247892	0.347252	0.0746983	0.187354	0.145128	0.117546	0.0911833	0.0368325
T138_3	embryo	FALSE		-2.85005	-1.74347	postnatal_progenitor	0.284952	0.38138	0.0734237	0.189015	0.141717	0.107676	0.080682	0.0261003
T138_4	embryo	FALSE		-0.215206	9.93622	cTEC	0.0232685	0.18962	0.053019	0.126047	0.10553	0.0948223	0.0804275	0.350532
T138_5	embryo	FALSE		-0.441724	9.64014	cTEC	0.0286271	0.185748	0.0520289	0.123587	0.103252	0.0928747	0.0784773	0.364031
T138_6	embryo	FALSE		4.87902	7.7852	early_progenitor	0.117416	0.236532	0.0631857	0.152612	0.129093	0.113888	0.0992689	0.205421
T138_8	embryo	FALSE		-1.53318	6.61764	unassigned	0.075185	0.191279	0.0539548	0.1276	0.105091	0.0951179	0.0781839	0.34877
T138_11	embryo	FALSE		1.16732	8.59984	early_progenitor	0.0116284	0.209269	0.0580236	0.138514	0.117359	0.104872	0.09086	0.2811
T138_12	embryo	FALSE		-0.55654	8.00188	cTEC	0.0461596	0.183973	0.0512721	0.121907	0.10153	0.0913645	0.0763917	0.373559
T138_14	embryo	FALSE		2.72337	5.85788	early_progenitor	0.0860833	0.244972	0.0646689	0.15604	0.128792	0.113408	0.0955851	0.196533
T138_15	embryo	FALSE		0.233021	8.0862	cTEC	0.0269892	0.196384	0.0546928	0.130201	0.109179	0.0980614	0.0829983	0.328481
T138_16	embryo	FALSE		-2.30115	8.40128	cTEC	0.0589868	0.162562	0.0458402	0.108557	0.0899715	0.0812853	0.0676688	0.444113
T138_17	embryo	FALSE		-2.29159	8.9373	cTEC	0.0616142	0.16327	0.0460436	0.109046	0.0903874	0.0816705	0.0679671	0.441613
T138_18	embryo	FALSE		-3.35523	-1.35097	postnatal_progenitor	0.290049	0.385967	0.0735838	0.188921	0.140975	0.106728	0.0783219	0.025497
T138_19	embryo	FALSE		2.5068	9.28452	early_progenitor	0.0257531	0.219572	0.0605397	0.14501	0.124329	0.11032	0.0982856	0.241943
T138_20	embryo	FALSE		1.80159	9.0505	early_progenitor	0.0211574	0.214639	0.059104	0.141537	0.120659	0.107374	0.0942042	0.262482
T138_21	embryo	FALSE		2.84875	6.19027	early_progenitor	0.0822292	0.232078	0.0619138	0.149168	0.124225	0.109758	0.0934565	0.2294
T138_23	embryo	FALSE		-0.0868549	9.60744	cTEC	0.020975	0.192198	0.053796	0.12787	0.107128	0.0962985	0.0817141	0.340994
T138_26	embryo	FALSE		-0.0575681	8.86704	cTEC	0.0229388	0.191957	0.0535502	0.127386	0.106657	0.0957274	0.0812591	0.343461
T138_27	embryo	FALSE		-3.48499	6.50035	cTEC	0.108309	0.111054	0.0315942	0.0745988	0.0612639	0.0556759	0.0454361	0.620375
T138_28	embryo	FALSE		3.66079	5.06421	early_progenitor	0.122791	0.246973	0.0650618	0.157327	0.130296	0.114428	0.0974805	0.188432
T138_29	embryo	FALSE		5.46949	8.03533	early_progenitor	0.142406	0.235297	0.0629988	0.152094	0.128994	0.113669	0.0998735	0.207075
T138_30	embryo	FALSE		2.47242	9.52825	early_progenitor	0.0294281	0.220138	0.0603952	0.144883	0.124111	0.110025	0.0978016	0.242644
T138_31	embryo	FALSE		-1.1596	5.25894	unassigned	0.0962255	0.213437	0.0600214	0.141896	0.116246	0.105297	0.085692	0.277407
T138_32	embryo	FALSE		-1.95764	8.66164	cTEC	0.0554721	0.169928	0.0478585	0.113377	0.0939915	0.0848788	0.0706682	0.419296
T138_34	embryo	FALSE		2.27187	8.20405	cTEC	0.0297792	0.21857	0.0599034	0.143808	0.123003	0.10958	0.0958488	0.249286
T138_35	embryo	FALSE		3.08717	9.59493	early_progenitor	0.0354508	0.222626	0.0609763	0.14639	0.125656	0.111229	0.0993774	0.233745
T138_36	embryo	FALSE		1.85714	9.88631	early_progenitor	0.0203166	0.214783	0.0589989	0.1413	0.119956	0.106648	0.0932809	0.265033
T138_38	embryo	FALSE		1.66793	8.62553	early_progenitor	0.0172282	0.213101	0.0590442	0.141056	0.119954	0.106955	0.0935658	0.266323
T138_39	embryo	FALSE		-0.920039	4.03558	postnatal_progenitor	0.150735	0.277408	0.0692334	0.170691	0.134769	0.115654	0.0892155	0.143023
T138_40	embryo	FALSE		3.44929	6.46493	cTEC	0.0915021	0.242848	0.0643706	0.155409	0.129142	0.113629	0.0971587	0.197442
T138_42	embryo	FALSE		-2.78171	-1.39687	postnatal_progenitor	0.2659	0.370605	0.0736556	0.188305	0.142557	0.110771	0.0833662	0.0307353
T138_43	embryo	FALSE		1.20724	9.92601	cTEC	0.00603758	0.206302	0.057098	0.136346	0.11525	0.102904	0.0890342	0.293064
T138_44	embryo	FALSE		-3.64109	-1.23263	postnatal_progenitor	0.291801	0.386743	0.073964	0.189419	0.141001	0.106671	0.0777498	0.0244475
T138_46	embryo	FALSE		3.48074	7.20052	cTEC	0.0958521	0.238782	0.0634974	0.153341	0.128921	0.113725	0.0981137	0.20362
T138_47	embryo	FALSE		3.20051	8.01438	early_progenitor	0.0698236	0.229164	0.0617765	0.14886	0.126454	0.111945	0.0977357	0.224064
T138_48	embryo	FALSE		0.191448	10.4277	cTEC	0.0334534	0.194344	0.0542627	0.129121	0.108449	0.0973223	0.0830304	0.33347
T138_50	embryo	FALSE		2.59757	8.17396	cTEC	0.0451672	0.222139	0.0608391	0.146325	0.125858	0.112425	0.0981737	0.23424
T138_52	embryo	FALSE		1.01929	8.7388	cTEC	0.0339065	0.202918	0.0565672	0.134769	0.113908	0.101933	0.0881232	0.30178
T138_53	embryo	FALSE		4.46231	8.55788	early_progenitor	0.107738	0.234143	0.0627634	0.151537	0.128876	0.113747	0.0998546	0.209079
T138_54	embryo	FALSE		-2.02822	6.96049	cTEC	0.0776942	0.172843	0.0489407	0.115705	0.09533	0.0864011	0.0710018	0.409775
T138_55	embryo	FALSE		4.54807	6.3911	early_progenitor	0.117668	0.239344	0.0636385	0.153739	0.129045	0.113764	0.098122	0.202347
T138_56	embryo	FALSE		0.106702	9.52281	cTEC	0.0204248	0.193655	0.0542146	0.12887	0.108057	0.0971089	0.0825625	0.335531
T138_57	embryo	FALSE		0.178804	8.58496	cTEC	0.0269343	0.193965	0.0539003	0.128434	0.107859	0.0967022	0.0823144	0.336822
T138_59	embryo	FALSE		-3.64016	-0.327236	postnatal_progenitor	0.242496	0.358532	0.0741979	0.187439	0.142597	0.112413	0.0855373	0.0392775
T138_60	embryo	FALSE		-1.33356	9.27317	cTEC	0.0372124	0.178062	0.0499181	0.118484	0.0986132	0.0888165	0.074528	0.391576
T138_61	embryo	FALSE		2.37506	9.4881	early_progenitor	0.028109	0.218828	0.0599784	0.143857	0.122715	0.109039	0.0958208	0.249761
T138_62	embryo	FALSE		-2.01773	7.45458	cTEC	0.0681704	0.163311	0.0460432	0.109	0.0900542	0.081464	0.0672811	0.442844
T138_63	embryo	FALSE		-0.778527	7.77262	cTEC	0.0556532	0.182401	0.0516041	0.122087	0.101192	0.0915677	0.0761006	0.375045
T138_64	embryo	FALSE		2.53008	9.4066	early_progenitor	0.0317286	0.219685	0.0606417	0.145262	0.12494	0.110759	0.0993089	0.239402
T138_65	embryo	FALSE		3.38289	6.95335	early_progenitor	0.0884504	0.235276	0.0627754	0.151468	0.127204	0.112371	0.0966588	0.214246
T138_67	embryo	FALSE		3.06863	8.54302	early_progenitor	0.0600479	0.226135	0.0611852	0.147252	0.12508	0.110823	0.096786	0.232738
T138_69	embryo	FALSE		-1.46897	-2.72389	postnatal_progenitor	0.26311	0.341293	0.0738724	0.195111	0.145268	0.113726	0.078512	0.0522123
T138_70	embryo	FALSE	Aire-stage	-5.60111	-5.8142	postnatal_progenitor	0.43541	1	0	0	0	0	0	0
T138_71	embryo	FALSE		2.98364	9.7582	early_progenitor	0.0329634	0.22175	0.060836	0.145991	0.125383	0.111043	0.0992462	0.23575
T138_72	embryo	FALSE		-0.453966	8.24837	cTEC	0.0453079	0.186202	0.0522394	0.123969	0.103155	0.0929222	0.0778872	0.363622
T138_73	embryo	FALSE		-2.88883	8.80515	cTEC	0.0675708	0.14698	0.0415341	0.0982917	0.0813296	0.0735763	0.0610278	0.497258
T138_74	embryo	FALSE		0.13301	9.82593	cTEC	0.0140119	0.19467	0.054304	0.129257	0.108594	0.0974046	0.0831734	0.332595
T138_75	embryo	FALSE		-1.0972	8.02956	cTEC	0.0516354	0.175878	0.0494864	0.117284	0.0973019	0.0878193	0.0731215	0.399107
T138_76	embryo	FALSE		4.98425	6.48182	early_progenitor	0.129496	0.23844	0.0635151	0.153413	0.129022	0.113768	0.0984516	0.203391
T138_77	embryo	FALSE		-0.0645091	9.85071	cTEC	0.0201779	0.193586	0.0540922	0.128643	0.107836	0.0968362	0.0823478	0.336657
T138_79	embryo	FALSE		1.22308	7.6582	cTEC	0.0203833	0.213434	0.0596333	0.141894	0.11984	0.107187	0.0929704	0.265039
T138_80	embryo	FALSE		5.34672	8.14027	early_progenitor	0.123496	0.236361	0.0631721	0.15259	0.129381	0.113995	0.100018	0.204484
T138_81	embryo	FALSE		2.88498	8.41056	cTEC	0.0349966	0.22409	0.0615492	0.147914	0.127942	0.113709	0.101421	0.223374
T138_83	embryo	FALSE		0.999539	9.14733	cTEC	0.00727083	0.204799	0.057047	0.135942	0.114859	0.102787	0.0887808	0.295783
T138_84	embryo	FALSE		-1.04007	4.82378	unassigned	0.0945105	0.209159	0.0600443	0.141148	0.116041	0.106009	0.0861959	0.2814
T138_85	embryo	FALSE		1.53011	8.96547	early_progenitor	0.00711758	0.210374	0.0585211	0.139628	0.118664	0.105963	0.0925331	0.274315
T138_86	embryo	FALSE		-1.75303	9.00087	cTEC	0.0497506	0.17702	0.0499199	0.118232	0.098106	0.0886234	0.0738733	0.394223
T138_88	embryo	FALSE		3.14252	9.63012	early_progenitor	0.0317565	0.222163	0.0609815	0.146336	0.125815	0.111392	0.0997868	0.233525
T138_89	embryo	FALSE		1.60841	8.40194	cTEC	0.0141436	0.215594	0.0592588	0.141885	0.120357	0.107279	0.0929706	0.262655
T138_90	embryo	FALSE		1.8599	8.74702	cTEC	0.0295566	0.21587	0.0593539	0.142135	0.120855	0.107556	0.0939575	0.260273
T138_91	embryo	FALSE		5.1207	7.71715	early_progenitor	0.119705	0.236713	0.0632187	0.152712	0.129247	0.113993	0.0994738	0.204643
T138_94	embryo	FALSE		2.52442	8.09611	cTEC	0.0372536	0.22151	0.0606777	0.14581	0.125214	0.111555	0.0979328	0.2373
T138_95	embryo	FALSE		1.48215	4.72478	early_progenitor	0.117815	0.237422	0.0694834	0.16635	0.152197	0.139805	0.123716	0.111022
T138_96	embryo	FALSE		3.41021	9.65041	early_progenitor	0.0371025	0.223379	0.0611573	0.146904	0.126509	0.111799	0.100643	0.229608
T139_97	embryo	FALSE		2.92137	6.94641	cTEC	0.0746834	0.225409	0.0607019	0.145999	0.122268	0.108252	0.0929662	0.244403
T139_103	embryo	FALSE		2.34047	8.19518	cTEC	0.0278028	0.219723	0.0602628	0.144675	0.124027	0.110376	0.0971026	0.243832
T139_104	embryo	FALSE		2.70664	8.13786	cTEC	0.0448715	0.222582	0.0609612	0.146606	0.126184	0.112575	0.0987011	0.23239
T139_105	embryo	FALSE		-3.33596	-4.13567	postnatal_progenitor	0.340589	0.470723	0.0635798	0.179252	0.127085	0.0900188	0.0571468	0.0121886
T139_106	embryo	FALSE		4.8509	8.56911	early_progenitor	0.101894	0.234321	0.0628698	0.15181	0.12969	0.113996	0.10179	0.205524
T139_107	embryo	FALSE		4.26083	6.3457	early_progenitor	0.120664	0.237967	0.0633902	0.153028	0.128335	0.113137	0.0976543	0.206489
T139_109	embryo	FALSE		2.23798	9.30679	cTEC	0.0437478	0.216872	0.0598695	0.143306	0.122586	0.108908	0.0965412	0.251917
T139_110	embryo	FALSE		-1.43709	9.43075	cTEC	0.0449249	0.173052	0.0486074	0.115298	0.0958934	0.0864278	0.0724	0.40832
T139_111	embryo	FALSE		-4.28959	-1.47678	postnatal_progenitor	0.306416	0.398901	0.0742427	0.190232	0.139757	0.103263	0.0731155	0.0204833
T139_112	embryo	FALSE		2.08321	10.4775	cTEC	0.0231934	0.213206	0.0588717	0.140858	0.120075	0.106869	0.0939567	0.266163
T139_113	embryo	FALSE		-2.2897	7.52892	cTEC	0.0704199	0.161526	0.0456234	0.107948	0.0891606	0.0807094	0.066628	0.448402
T139_115	embryo	FALSE		-2.65711	8.66612	cTEC	0.0656856	0.15122	0.0426739	0.101036	0.0836502	0.0756217	0.0627944	0.483002
T139_118	embryo	FALSE		-1.21023	6.2372	cTEC	0.078793	0.212945	0.0599267	0.141962	0.116567	0.10543	0.0861867	0.276979
T139_119	embryo	FALSE		-2.21699	8.57131	cTEC	0.0545425	0.163911	0.0460255	0.109142	0.090511	0.0816418	0.0680296	0.440736
T139_120	embryo	FALSE		-1.78039	8.16201	cTEC	0.0608151	0.171736	0.0485502	0.114881	0.0951984	0.086086	0.0716042	0.411942
T139_121	embryo	FALSE		-2.24977	8.99926	cTEC	0.0600695	0.160699	0.0453039	0.107313	0.089012	0.0803957	0.0670079	0.450267
T139_122	embryo	FALSE		-1.63436	7.24378	cTEC	0.0693415	0.173882	0.0493002	0.116529	0.096309	0.0872767	0.0720953	0.404606
T139_123	embryo	FALSE		5.49777	6.97362	early_progenitor	0.145959	0.238019	0.0634497	0.153252	0.129085	0.113813	0.0987462	0.203636
T139_125	embryo	FALSE		-1.51857	7.52115	cTEC	0.0669996	0.172919	0.0489781	0.1158	0.0957396	0.0867261	0.0716934	0.408141
T139_126	embryo	FALSE		4.67956	5.63132	early_progenitor	0.141007	0.240912	0.0639497	0.154496	0.129261	0.113816	0.0980232	0.199544
T139_127	embryo	FALSE		0.874933	9.22108	cTEC	0.00703421	0.203146	0.0563822	0.134471	0.113381	0.101409	0.0872752	0.303934
T139_128	embryo	FALSE		4.68953	5.90371	early_progenitor	0.125124	0.239353	0.063657	0.153732	0.128789	0.113478	0.0978437	0.203148
T139_129	embryo	FALSE		4.89309	9.11178	early_progenitor	0.0956175	0.232841	0.0626875	0.151381	0.130694	0.114284	0.104915	0.203198
T139_130	embryo	FALSE		1.1011	9.51391	cTEC	0.032934	0.204501	0.0567627	0.135407	0.114349	0.102233	0.0882408	0.298505
T139_131	embryo	FALSE		-0.446425	8.24158	cTEC	0.0363157	0.183192	0.0510724	0.121446	0.101272	0.0910617	0.0764785	0.375476
T139_132	embryo	FALSE		0.0922855	9.57307	cTEC	0.0174891	0.193881	0.0541477	0.128844	0.108253	0.0971549	0.0828921	0.334825
T139_133	embryo	FALSE		-0.357884	9.66396	cTEC	0.0365649	0.189344	0.0529969	0.125951	0.105421	0.0947655	0.0803269	0.351192
T139_134	embryo	FALSE		0.12642	6.72059	postnatal_progenitor	0.0885223	0.251462	0.0649265	0.157698	0.127497	0.111374	0.0896347	0.197404
T139_135	embryo	FALSE		1.17661	9.72774	cTEC	0.0105834	0.204566	0.0566718	0.135292	0.11435	0.102173	0.0882719	0.298674
T139_136	embryo	FALSE		-1.34695	8.67866	cTEC	0.0435461	0.178472	0.0500835	0.118809	0.0987448	0.0889998	0.0744559	0.390432
T139_137	embryo	FALSE		2.72443	9.69774	early_progenitor	0.031336	0.220341	0.0604271	0.145005	0.124377	0.110199	0.0982173	0.241433
T139_138	embryo	FALSE		-1.17998	3.68075	cTEC	0.129495	0.245171	0.0696022	0.163857	0.13404	0.1223	0.0982262	0.166799
T139_139	embryo	FALSE		-2.13322	9.1117	cTEC	0.0535597	0.164977	0.0464369	0.110051	0.09133	0.0824273	0.0687561	0.436019
T139_142	embryo	FALSE		4.74148	8.98918	early_progenitor	0.0952737	0.233434	0.0627534	0.151566	0.130673	0.114228	0.104703	0.202643
T139_143	embryo	FALSE		-1.58346	9.07108	cTEC	0.0503663	0.171923	0.0484335	0.114763	0.0953255	0.0860388	0.0718911	0.411623
T139_144	embryo	FALSE		4.88624	8.97211	early_progenitor	0.100392	0.23294	0.0627293	0.151502	0.131186	0.114364	0.106191	0.201088
T139_147	embryo	FALSE		0.500697	9.18377	cTEC	0.0147216	0.196568	0.0547633	0.13041	0.109641	0.098261	0.0840472	0.326308
T139_149	embryo	FALSE		3.20972	9.69459	early_progenitor	0.0335145	0.222306	0.0610057	0.146423	0.126134	0.111467	0.100543	0.232122
T139_150	embryo	FALSE		3.21085	9.8677	early_progenitor	0.0495966	0.223202	0.0611865	0.146917	0.126571	0.111845	0.100847	0.229431
T139_152	embryo	FALSE		4.94682	6.97636	early_progenitor	0.13001	0.23768	0.063376	0.153089	0.129046	0.11387	0.0986721	0.204268
T139_154	embryo	FALSE		-1.46731	-0.790682	postnatal_progenitor	0.222316	0.313813	0.075153	0.183835	0.148763	0.124748	0.105176	0.0485068
T139_155	embryo	FALSE		4.05776	5.93819	early_progenitor	0.106944	0.239753	0.0637124	0.153823	0.128501	0.113226	0.0972308	0.203754
T139_156	embryo	FALSE		3.23828	9.52895	early_progenitor	0.0594641	0.226068	0.061501	0.147918	0.126651	0.11198	0.0996189	0.226264
T139_158	embryo	FALSE		3.3488	7.47653	cTEC	0.0872694	0.233308	0.0626642	0.151143	0.128303	0.113412	0.0990968	0.212073
T139_159	embryo	FALSE		-3.23514	7.35093	cTEC	0.0946051	0.121822	0.0345849	0.0817112	0.0673681	0.061132	0.0502745	0.583106
T139_160	embryo	FALSE		1.77831	6.50632	cTEC	0.0524854	0.197696	0.0540221	0.129194	0.107471	0.0958962	0.0809036	0.334816
T139_161	embryo	FALSE		-3.21778	-5.3357	unassigned	0.424212	0.358851	0.0918439	0.218473	0.155401	0.104654	0.0609063	0.00986535
T139_162	embryo	FALSE		-0.636024	9.70764	cTEC	0.030982	0.184268	0.051642	0.122636	0.102356	0.0921206	0.0776702	0.369305
T139_164	embryo	FALSE		3.35694	9.7412	early_progenitor	0.0565534	0.222323	0.0610581	0.146523	0.126276	0.111603	0.100756	0.23146
T139_168	embryo	FALSE		2.12933	9.40838	early_progenitor	0.0283193	0.21623	0.0594269	0.142376	0.121327	0.107781	0.0948549	0.258004
T139_170	embryo	FALSE		4.74393	7.9206	early_progenitor	0.115393	0.235995	0.063103	0.152465	0.129335	0.114244	0.0996227	0.205236
T139_171	embryo	FALSE		-1.70524	8.173	cTEC	0.0592045	0.166613	0.0469721	0.11123	0.0920916	0.0832014	0.0690457	0.430844
T139_172	embryo	FALSE		-1.35228	5.34308	cTEC	0.0899889	0.215707	0.0613626	0.144881	0.118896	0.10805	0.0880631	0.263036
T139_173	embryo	FALSE		-3.22874	-0.973263	postnatal_progenitor	0.255627	0.366565	0.0738014	0.187754	0.142331	0.110969	0.0838413	0.0347329
T139_174	embryo	FALSE		1.89317	8.07946	cTEC	0.0300693	0.214108	0.0587916	0.140947	0.119986	0.107095	0.092836	0.266235
T139_176	embryo	FALSE		5.2949	6.5659	early_progenitor	0.152609	0.238225	0.0634842	0.153309	0.128893	0.113621	0.0984116	0.204057
T139_177	embryo	FALSE		1.81118	10.3704	cTEC	0.0254695	0.212013	0.0585494	0.140045	0.119187	0.106125	0.0930423	0.271037
T139_178	embryo	FALSE		-0.335234	9.5597	cTEC	0.0321109	0.189361	0.0530277	0.125995	0.10538	0.0947742	0.0802026	0.351258
T139_179	embryo	FALSE		3.92442	5.23521	early_progenitor	0.128989	0.244324	0.064565	0.156045	0.129714	0.114047	0.0975172	0.193787
T139_180	embryo	FALSE		-0.527794	9.04724	cTEC	0.0389944	0.184606	0.0518167	0.123006	0.102721	0.0924741	0.0780166	0.367358
T139_181	embryo	FALSE		-0.653103	10.0238	cTEC	0.0348139	0.186188	0.0521351	0.123855	0.103467	0.0930712	0.0786117	0.362671
T139_182	embryo	FALSE		2.53948	9.73556	early_progenitor	0.0320124	0.219758	0.0602474	0.144517	0.123568	0.10957	0.0971009	0.245238
T139_183	embryo	FALSE		2.87191	8.47686	early_progenitor	0.0576885	0.226012	0.0612309	0.147285	0.124961	0.110545	0.0969943	0.232971
T139_184	embryo	FALSE		-3.14352	-6.24531	cTEC	0.398791	0.383368	0.0860681	0.217057	0.148793	0.101388	0.055377	0.00794256
T139_186	embryo	FALSE		-1.87728	9.51399	cTEC	0.050069	0.170895	0.0480481	0.113933	0.0947103	0.0854144	0.0714853	0.415512
T139_187	embryo	FALSE		-0.184364	9.75219	cTEC	0.0193481	0.19358	0.0545008	0.129851	0.110029	0.0999875	0.0835334	0.328516
T139_189	embryo	FALSE		4.17306	8.83208	early_progenitor	0.0900294	0.232866	0.0626187	0.151245	0.130645	0.114247	0.104854	0.203525
T139_190	embryo	FALSE		-0.162885	8.10776	cTEC	0.0313081	0.188742	0.052301	0.124601	0.104009	0.0933142	0.0785865	0.358444
T139_192	embryo	FALSE		-2.15081	9.14035	cTEC	0.0562229	0.16696	0.0471003	0.111538	0.0924747	0.0835658	0.0695645	0.428795
T168_1	embryo	FALSE		4.90942	7.71406	early_progenitor	0.11177	0.236663	0.0633665	0.152998	0.129361	0.114029	0.0998713	0.203712
T168_2	embryo	FALSE		-0.169038	9.1293	cTEC	0.042977	0.189337	0.0531202	0.126153	0.105547	0.0949704	0.0804027	0.350467
T168_3	embryo	FALSE		-0.0380064	8.13481	cTEC	0.0315408	0.190328	0.0530485	0.126229	0.10569	0.0949459	0.0802962	0.349459
T168_4	embryo	FALSE		5.48177	6.94991	early_progenitor	0.145249	0.237573	0.0633769	0.153092	0.129275	0.113909	0.0993531	0.203422
T168_5	embryo	FALSE		-1.68039	9.79146	cTEC	0.0530759	0.172764	0.0485821	0.115203	0.0958262	0.0864128	0.0723969	0.408813
T168_8	embryo	FALSE		-0.844349	8.07253	cTEC	0.0407742	0.180895	0.0504738	0.119945	0.0997748	0.0897959	0.0750911	0.384023
T168_9	embryo	FALSE		-3.11268	7.83449	cTEC	0.0970695	0.130762	0.0370601	0.0876122	0.0723175	0.0655492	0.0540579	0.552639
T168_10	embryo	FALSE		-3.29137	7.74441	cTEC	0.0900677	0.121985	0.0346548	0.0818675	0.067544	0.0612708	0.0505374	0.582139
T168_11	embryo	FALSE		4.84528	6.10463	early_progenitor	0.131742	0.239258	0.0636463	0.153743	0.12901	0.113753	0.0980871	0.202502
T168_12	embryo	FALSE		-1.25136	7.56069	cTEC	0.0630737	0.180197	0.0510584	0.120723	0.0998014	0.0904085	0.0747699	0.383039
T168_13	embryo	FALSE		1.83347	10.1156	early_progenitor	0.0185951	0.213383	0.0587944	0.140709	0.119634	0.106489	0.0931872	0.267803
T168_14	embryo	FALSE		4.60755	6.09575	early_progenitor	0.122714	0.239362	0.0636581	0.153758	0.128941	0.113658	0.0979913	0.202632
T168_15	embryo	FALSE		1.66553	9.51454	cTEC	0.0134312	0.211249	0.0583497	0.139505	0.118467	0.105518	0.0922292	0.27468
T168_16	embryo	FALSE		1.33381	7.35274	cTEC	0.01777	0.214865	0.0607126	0.144097	0.122634	0.109797	0.0965217	0.251371
T168_17	embryo	FALSE		1.45736	8.63133	cTEC	0.0191314	0.210508	0.058151	0.139106	0.11837	0.105636	0.0919944	0.276234
T168_18	embryo	FALSE		1.30578	10.1993	early_progenitor	0.0130801	0.206876	0.0573291	0.136894	0.115985	0.103542	0.0899418	0.28943
T168_21	embryo	FALSE		3.63728	8.40231	early_progenitor	0.0672535	0.230255	0.0620156	0.149471	0.127	0.112311	0.0982987	0.220649
T168_22	embryo	FALSE		0.498444	9.66526	cTEC	0.0316445	0.197159	0.0550683	0.131045	0.110202	0.0988637	0.0845585	0.323101
T168_23	embryo	FALSE		5.86513	7.27471	early_progenitor	0.131611	0.237238	0.063327	0.152956	0.129204	0.113894	0.0993026	0.204079
T168_24	embryo	FALSE		-1.77126	8.79777	cTEC	0.0566333	0.174126	0.0491246	0.116322	0.0964351	0.0871443	0.0725239	0.404322
T168_27	embryo	FALSE		-1.54641	9.48826	cTEC	0.0469345	0.173098	0.0487514	0.115536	0.0960185	0.0866582	0.0724665	0.407469
T168_28	embryo	FALSE		2.22488	6.5898	cTEC	0.05082	0.207192	0.0562508	0.134827	0.112355	0.0999716	0.0847257	0.304677
T168_29	embryo	FALSE		2.3739	5.94055	early_progenitor	0.0765265	0.239287	0.0635623	0.153065	0.126557	0.111772	0.094087	0.211668
T168_30	embryo	FALSE		-1.67497	8.62312	cTEC	0.0551646	0.175948	0.0496322	0.117522	0.0974132	0.0880274	0.0732387	0.398216
T168_31	embryo	FALSE		-0.9865	8.25598	cTEC	0.0512202	0.176726	0.0496239	0.117707	0.0978059	0.0881812	0.0736549	0.396299
T168_33	embryo	FALSE		2.07314	7.84081	cTEC	0.0325384	0.216336	0.0592098	0.142077	0.120945	0.107761	0.0936436	0.260027
T168_34	embryo	FALSE		-0.500221	9.9263	cTEC	0.0357313	0.188042	0.0526665	0.125121	0.104612	0.094085	0.0795967	0.355875
T168_35	embryo	FALSE		0.54029	9.8974	early_progenitor	0.0105914	0.198836	0.0554866	0.132116	0.111305	0.0998054	0.0855892	0.31686
T168_36	embryo	FALSE		-1.9239	9.08727	cTEC	0.0529078	0.170814	0.0481736	0.114096	0.0946547	0.085512	0.0712616	0.415486
T168_38	embryo	FALSE		5.67657	6.79201	early_progenitor	0.140414	0.237842	0.0634246	0.153203	0.129203	0.113891	0.099048	0.203389
T168_39	embryo	FALSE		4.8111	8.23898	early_progenitor	0.116908	0.234865	0.0629102	0.151904	0.129067	0.113802	0.100033	0.20742
T168_40	embryo	FALSE		4.36054	7.99497	early_progenitor	0.0985211	0.232998	0.0626108	0.151085	0.128824	0.113322	0.100961	0.210201
T168_42	embryo	FALSE		-0.0881225	2.87049	unassigned	0.158583	0.257538	0.0753214	0.17476	0.14386	0.132708	0.107975	0.107832
T168_43	embryo	FALSE		1.45388	8.13146	cTEC	0.0143137	0.209665	0.0577981	0.138295	0.117308	0.104798	0.0905403	0.281594
T168_44	embryo	FALSE		-2.54986	8.16287	cTEC	0.0773885	0.153042	0.0433645	0.102526	0.084743	0.0767707	0.0635003	0.476051
T168_46	embryo	FALSE		5.19676	6.02713	early_progenitor	0.143272	0.23916	0.063663	0.153765	0.129103	0.113775	0.098382	0.202153
T168_47	embryo	FALSE		-4.27178	-2.10746	postnatal_progenitor	0.323784	0.398935	0.0744704	0.192602	0.140825	0.102863	0.0726698	0.0176292
T168_48	embryo	FALSE		-0.244587	6.44242	cTEC	0.0553554	0.201592	0.0569857	0.134817	0.111894	0.101178	0.0843727	0.309157
T168_49	embryo	FALSE		2.95595	8.94251	early_progenitor	0.0461291	0.224066	0.0608688	0.146333	0.12444	0.110341	0.0965804	0.237369
T168_50	embryo	FALSE		-1.63313	7.3533	cTEC	0.0678512	0.177333	0.0502112	0.118723	0.0982193	0.0889593	0.073612	0.392939
T168_51	embryo	FALSE		-2.87998	-1.55808	postnatal_progenitor	0.277189	0.381299	0.0727	0.187374	0.140926	0.108307	0.0808233	0.028565
T168_52	embryo	FALSE		1.87474	9.98836	early_progenitor	0.0161447	0.213276	0.0589073	0.140894	0.11996	0.106783	0.0937501	0.266429
T168_54	embryo	FALSE		-0.211062	9.10472	cTEC	0.0261113	0.192304	0.0538498	0.12795	0.107077	0.0962634	0.0816019	0.340952
T168_55	embryo	FALSE		5.87488	7.46125	early_progenitor	0.138133	0.237214	0.0633232	0.152951	0.129232	0.113919	0.0993516	0.204011
T168_56	embryo	FALSE		0.24728	9.20791	cTEC	0.0196219	0.192405	0.0536876	0.127712	0.106931	0.0960068	0.081473	0.341784
T168_58	embryo	FALSE		4.20466	6.70967	cTEC	0.125885	0.238264	0.0634513	0.153181	0.128513	0.113274	0.09784	0.205478
T168_60	embryo	FALSE		-1.86954	9.23319	cTEC	0.0518802	0.170169	0.0479197	0.113554	0.0942854	0.0850848	0.0710454	0.417939
T168_61	embryo	FALSE		-3.07442	6.66931	cTEC	0.0975526	0.134133	0.0381537	0.0900873	0.0740859	0.0672981	0.0551144	0.541125
T168_62	embryo	FALSE		-0.436914	7.1517	postnatal_progenitor	0.0449945	0.197035	0.0547328	0.130088	0.10774	0.0968646	0.0805376	0.332999
T168_64	embryo	FALSE		-2.85802	6.73563	cTEC	0.103179	0.13847	0.0394569	0.0931131	0.0766954	0.0697091	0.0571883	0.525365
T168_65	embryo	FALSE		0.630798	8.68409	cTEC	0.020085	0.19883	0.0551422	0.13148	0.110465	0.0989131	0.0844153	0.320752
T168_66	embryo	FALSE		4.69125	8.74064	early_progenitor	0.0944859	0.234288	0.0628359	0.151727	0.129406	0.113943	0.101046	0.206754
T168_67	embryo	FALSE		-0.0859646	10.029	cTEC	0.0241191	0.191975	0.0536935	0.127658	0.106988	0.0961175	0.0816837	0.341882
T168_68	embryo	FALSE		4.54677	7.5282	postnatal_progenitor	0.111831	0.242905	0.0639408	0.154894	0.130446	0.114714	0.0990286	0.194072
T168_70	embryo	FALSE		2.28812	10.1586	cTEC	0.0218171	0.217103	0.0598739	0.143379	0.122738	0.108985	0.0967681	0.251153
T168_71	embryo	FALSE		-0.709964	8.33423	cTEC	0.0382537	0.186789	0.0525475	0.124573	0.103776	0.0935096	0.078619	0.360184
T168_72	embryo	FALSE		4.70653	5.69209	early_progenitor	0.143801	0.241077	0.0640303	0.15469	0.129454	0.113986	0.0982714	0.198492
T168_74	embryo	FALSE		4.45137	6.52284	early_progenitor	0.119121	0.238319	0.0634736	0.153261	0.128689	0.11344	0.0980592	0.204759
T168_76	embryo	FALSE		5.68835	7.19302	early_progenitor	0.148505	0.237452	0.0633604	0.15304	0.129195	0.113888	0.0991925	0.203873
T168_77	embryo	FALSE		3.2987	9.0156	early_progenitor	0.0563367	0.22543	0.0612862	0.147595	0.128088	0.111978	0.104219	0.221404
T168_78	embryo	FALSE		2.38231	6.01172	early_progenitor	0.0748927	0.240559	0.0637412	0.153544	0.126762	0.111878	0.093949	0.209565
T168_79	embryo	FALSE		4.72626	6.5872	early_progenitor	0.120972	0.237351	0.063346	0.152897	0.128512	0.113334	0.0981341	0.206426
T168_80	embryo	FALSE		0.741919	9.48088	cTEC	0.0135667	0.200252	0.0556836	0.132712	0.111785	0.100083	0.0859203	0.313562
T168_81	embryo	FALSE		-0.139387	9.43478	cTEC	0.0239386	0.189161	0.0528929	0.125723	0.105156	0.0945041	0.0800352	0.352525
T168_82	embryo	FALSE		2.70863	3.87204	unassigned	0.150077	0.210717	0.0610018	0.147356	0.167758	0.113534	0.224601	0.0750285
T168_83	embryo	FALSE		-1.87457	8.29694	cTEC	0.0572442	0.172317	0.0486794	0.115212	0.0954474	0.0863157	0.0717171	0.410309
T168_84	embryo	FALSE		-1.90047	8.64051	cTEC	0.0588184	0.16884	0.0476566	0.112826	0.0934884	0.0845074	0.0702653	0.422415
T168_85	embryo	FALSE		3.77079	5.81274	cTEC	0.11832	0.245998	0.0648357	0.15681	0.130277	0.114416	0.0978397	0.189822
T168_86	embryo	FALSE		-1.59677	8.66575	cTEC	0.0581001	0.171434	0.0483989	0.114594	0.0950328	0.0858927	0.0715103	0.413135
T168_87	embryo	FALSE		-0.748034	9.53909	cTEC	0.0300503	0.185885	0.0520469	0.123633	0.103225	0.0928553	0.0783633	0.36399
T168_89	embryo	FALSE		-2.17642	9.34653	cTEC	0.0557744	0.16126	0.0454653	0.107691	0.089311	0.0806771	0.0672077	0.448386
T168_90	embryo	FALSE		-3.64587	-0.0310426	postnatal_progenitor	0.215396	0.346036	0.0738794	0.185591	0.142524	0.114134	0.0883085	0.0495216
T168_91	embryo	FALSE		3.34682	6.26922	early_progenitor	0.0883426	0.23811	0.0633509	0.152813	0.127529	0.112547	0.0961479	0.209501
T168_92	embryo	FALSE		-2.79997	8.92252	cTEC	0.0709571	0.149497	0.0422253	0.0999447	0.0827316	0.074822	0.0621158	0.488662
T168_93	embryo	FALSE		2.45355	8.53247	early_progenitor	0.0294615	0.221013	0.0609488	0.146121	0.12597	0.111748	0.100177	0.234021
T169_98	embryo	FALSE		4.6772	8.36889	early_progenitor	0.0951251	0.234746	0.0629117	0.151964	0.129538	0.114195	0.100832	0.205815
T169_99	embryo	FALSE		-4.12142	-1.57312	postnatal_progenitor	0.31042	0.399776	0.0739348	0.189989	0.139626	0.103127	0.0731244	0.0204168
T169_100	embryo	FALSE		-0.983847	9.45986	cTEC	0.0464351	0.180988	0.0508635	0.120659	0.100521	0.0906098	0.0760963	0.380261
T169_101	embryo	FALSE		-0.248228	8.20344	cTEC	0.0327943	0.187224	0.0521596	0.124075	0.103597	0.0930995	0.07836	0.361483
T169_102	embryo	FALSE		4.79066	8.81229	early_progenitor	0.098296	0.234243	0.0628607	0.151835	0.129984	0.114258	0.102258	0.204563
T169_105	embryo	FALSE		-2.61101	9.00403	cTEC	0.0714105	0.152891	0.0431845	0.102217	0.0846331	0.0765379	0.0635559	0.476978
T169_106	embryo	FALSE		3.11517	9.04974	early_progenitor	0.0458305	0.224523	0.0611771	0.147068	0.126044	0.111315	0.0995765	0.230296
T169_107	embryo	FALSE		-0.41368	9.22144	cTEC	0.028277	0.187618	0.0524451	0.124666	0.104252	0.0936692	0.0792889	0.358059
T169_108	embryo	FALSE		3.84474	7.08391	cTEC	0.100457	0.237959	0.0634056	0.153109	0.129007	0.113738	0.0986834	0.204097
T169_109	embryo	FALSE		0.396275	8.75893	cTEC	0.0207952	0.19389	0.0539602	0.128481	0.107689	0.0965894	0.0820616	0.337327
T169_111	embryo	FALSE		-2.58715	6.24985	cTEC	0.0949537	0.158333	0.0451938	0.106566	0.0876769	0.0797711	0.065297	0.45716
T169_112	embryo	FALSE		4.2636	6.5722	early_progenitor	0.106595	0.235488	0.0629984	0.1519	0.127546	0.112598	0.097268	0.212201
T169_113	embryo	FALSE		1.82034	9.93528	early_progenitor	0.0278644	0.210737	0.0583463	0.139427	0.118636	0.105678	0.0927167	0.274458
T169_114	embryo	FALSE		2.66976	9.76651	early_progenitor	0.0382406	0.218147	0.0599105	0.143652	0.12293	0.109042	0.0967546	0.249563
T169_115	embryo	FALSE		5.24309	6.33672	early_progenitor	0.144564	0.238556	0.0635405	0.153477	0.129044	0.113791	0.0984308	0.203162
T169_116	embryo	FALSE		3.92305	5.81352	early_progenitor	0.105209	0.239917	0.0637064	0.153817	0.128377	0.113095	0.0969978	0.204089
T169_117	embryo	FALSE		-2.61522	8.44353	cTEC	0.0739283	0.152806	0.0432719	0.102329	0.0846065	0.0766228	0.0634242	0.476937
T169_118	embryo	FALSE		-1.10999	8.18653	cTEC	0.0517761	0.17936	0.0506983	0.119981	0.0994868	0.0899732	0.0748409	0.385657
T169_119	embryo	FALSE		1.88397	8.15937	cTEC	0.0217696	0.217247	0.0596388	0.143116	0.122195	0.109309	0.0944588	0.254033
T169_120	embryo	FALSE		-2.67375	8.43091	cTEC	0.0682223	0.154964	0.0438095	0.103659	0.0857648	0.0776053	0.0643428	0.469852
T169_121	embryo	FALSE		-1.84584	8.35554	cTEC	0.0594255	0.16759	0.047341	0.112047	0.0928663	0.0839486	0.0698664	0.426339
T169_122	embryo	FALSE		0.98018	9.76413	cTEC	0.0135617	0.204951	0.056976	0.135874	0.11494	0.102729	0.0890229	0.295506
T169_123	embryo	FALSE		2.69397	8.01628	cTEC	0.0424522	0.223491	0.0610906	0.146969	0.126382	0.11262	0.0988181	0.230628
T169_124	embryo	FALSE		-1.4259	8.74873	cTEC	0.0532066	0.171125	0.0481579	0.114143	0.0947903	0.0855162	0.0714378	0.414828
T169_125	embryo	FALSE		0.198915	9.08288	cTEC	0.0220443	0.192022	0.0534723	0.1273	0.106718	0.0957403	0.081346	0.343399
T169_126	embryo	FALSE		-1.05327	0.506095	postnatal_progenitor	0.146232	0.275097	0.0699229	0.169379	0.136431	0.120365	0.0942084	0.134592
T169_127	embryo	FALSE		-2.41946	8.05808	cTEC	0.0715327	0.157891	0.0445606	0.105482	0.0872893	0.0789214	0.065503	0.460351
T169_128	embryo	FALSE		-2.67714	4.40954	cTEC	0.114317	0.192382	0.055481	0.130372	0.106987	0.0978922	0.0793817	0.337501
T169_129	embryo	FALSE		1.57073	8.0467	cTEC	0.0207767	0.209664	0.0575093	0.137705	0.116366	0.10377	0.0893822	0.285602
T169_130	embryo	FALSE		-1.43878	-0.966424	postnatal_progenitor	0.212778	0.314671	0.0745243	0.183763	0.145002	0.122963	0.0960309	0.0630399
T169_131	embryo	FALSE		3.31804	9.67815	early_progenitor	0.0353375	0.22284	0.0610378	0.1466	0.126238	0.111596	0.100403	0.231285
T169_132	embryo	FALSE		3.38781	5.56852	early_progenitor	0.110353	0.247256	0.065067	0.157314	0.130244	0.114368	0.0972925	0.188456
T169_134	embryo	FALSE		1.60063	8.27412	cTEC	0.0234335	0.215554	0.0591426	0.141642	0.120039	0.106992	0.0925445	0.264084
T169_135	embryo	FALSE		3.13663	8.31416	cTEC	0.0457744	0.225189	0.0615357	0.148137	0.127819	0.113791	0.100414	0.223114
T169_136	embryo	FALSE		0.928964	8.40339	cTEC	0.0137761	0.201925	0.0558593	0.133375	0.112493	0.100636	0.0862999	0.30941
T169_137	embryo	FALSE		1.3476	10.1139	early_progenitor	0.0123137	0.209075	0.057671	0.137881	0.116674	0.103994	0.090296	0.284409
T169_139	embryo	FALSE		4.08702	8.74412	early_progenitor	0.0817336	0.232122	0.0624371	0.150655	0.128569	0.113557	0.100106	0.212555
T169_141	embryo	FALSE		-2.58502	6.77008	cTEC	0.0899371	0.163319	0.0463984	0.109597	0.0901281	0.0818216	0.0669968	0.441737
T169_142	embryo	FALSE		-0.0814838	2.17476	unassigned	0.187109	0.267607	0.078476	0.181228	0.149082	0.138207	0.110379	0.0750147
T169_143	embryo	FALSE		4.37015	6.82067	early_progenitor	0.112768	0.237716	0.063401	0.153075	0.128781	0.11353	0.0984597	0.205037
T169_144	embryo	FALSE		3.52869	9.64635	early_progenitor	0.0370781	0.223292	0.0611803	0.146932	0.126679	0.111843	0.101137	0.228935
T169_145	embryo	FALSE		4.64649	7.01324	early_progenitor	0.117881	0.23763	0.0633661	0.153036	0.129061	0.113756	0.0989442	0.204206
T169_146	embryo	FALSE		0.323389	9.91926	cTEC	0.0255442	0.195454	0.0544802	0.129701	0.108953	0.097691	0.0834508	0.33027
T169_148	embryo	FALSE		3.76117	5.27049	early_progenitor	0.123203	0.246385	0.0649649	0.157068	0.130258	0.114433	0.0976185	0.189271
T169_149	embryo	FALSE		2.45767	9.43231	early_progenitor	0.0339663	0.219661	0.0607459	0.145431	0.125229	0.110947	0.0999075	0.238079
T169_150	embryo	FALSE		-1.88205	9.67355	cTEC	0.0483574	0.168685	0.0474644	0.112514	0.0934767	0.0843394	0.0705037	0.423015
T169_151	embryo	FALSE		-0.0386547	7.73105	cTEC	0.0363799	0.190339	0.053649	0.127138	0.105885	0.0955542	0.080189	0.347244
T169_152	embryo	FALSE		1.05644	10.0178	cTEC	0.0101876	0.203679	0.0565725	0.134952	0.114053	0.101996	0.0880931	0.300654
T169_153	embryo	FALSE		5.38099	6.1623	early_progenitor	0.140438	0.239117	0.0636384	0.153716	0.129077	0.113754	0.0983526	0.202345
T169_154	embryo	FALSE		-3.15914	7.22013	cTEC	0.0905909	0.132132	0.037528	0.0886444	0.0730179	0.0662692	0.0544537	0.547953
T169_156	embryo	FALSE		-0.713553	8.58166	cTEC	0.0421995	0.181483	0.0510653	0.121089	0.100812	0.0909128	0.0762547	0.378382
T169_157	embryo	FALSE		-1.5697	9.65959	cTEC	0.0417964	0.172907	0.0485881	0.115244	0.0958836	0.0864313	0.0724495	0.408495
T169_158	embryo	FALSE		-1.22557	0.086633	postnatal_progenitor	0.157559	0.292421	0.0714324	0.176375	0.139413	0.119055	0.0924415	0.108856
T169_159	embryo	FALSE		-0.158994	9.26557	cTEC	0.0239085	0.190402	0.053215	0.126502	0.105777	0.095059	0.0804474	0.348596
T169_160	embryo	FALSE		-1.56149	8.40033	cTEC	0.0595044	0.175912	0.0496915	0.117609	0.0974425	0.0881144	0.0732287	0.397999
T169_162	embryo	FALSE		-1.64802	9.54081	cTEC	0.0432634	0.170734	0.0479699	0.113775	0.0946077	0.0852955	0.0714203	0.416195
T169_163	embryo	FALSE		0.550803	10.2464	cTEC	0.032383	0.19805	0.0552212	0.131504	0.110714	0.0992607	0.0850334	0.320215
T169_164	embryo	FALSE		-0.768884	8.40808	cTEC	0.0458815	0.182168	0.0514116	0.12175	0.101111	0.0913578	0.0762443	0.375956
T169_165	embryo	FALSE		1.78918	10.2057	cTEC	0.0118358	0.210979	0.0582533	0.139298	0.118313	0.105381	0.0920999	0.275674
T169_166	embryo	FALSE		-3.04723	-0.33365	postnatal_progenitor	0.242536	0.339242	0.0757731	0.188327	0.145879	0.119966	0.0929863	0.0378209
T169_168	embryo	FALSE		-1.74288	5.5014	unassigned	0.10301	0.202787	0.0579252	0.136238	0.111864	0.10189	0.0832701	0.306023
T169_169	embryo	FALSE		5.05404	8.99522	early_progenitor	0.098017	0.233358	0.0627764	0.151619	0.131136	0.114215	0.106118	0.200778
T169_170	embryo	FALSE		-2.4548	7.27762	cTEC	0.082194	0.149523	0.0424512	0.10029	0.0827797	0.0750815	0.061928	0.487944
T169_171	embryo	FALSE		0.317174	8.85472	cTEC	0.0286972	0.199337	0.0550285	0.131291	0.109683	0.0980965	0.083277	0.323286
T169_172	embryo	FALSE		5.3495	7.57458	early_progenitor	0.139588	0.238029	0.0634867	0.153397	0.129582	0.114186	0.0996196	0.201701
T169_173	embryo	FALSE		2.49014	8.26099	cTEC	0.0396301	0.221494	0.0602738	0.144818	0.123112	0.109296	0.0953975	0.245608
T169_175	embryo	FALSE		3.27927	5.12473	unassigned	0.11561	0.255007	0.0666679	0.161456	0.13267	0.116155	0.0982564	0.169785
T169_176	embryo	FALSE		0.16605	10.3281	cTEC	0.017705	0.19491	0.0544132	0.129483	0.108756	0.09759	0.0832749	0.331571
T169_177	embryo	FALSE		-2.9665	7.68787	cTEC	0.0858181	0.133949	0.0380815	0.0899799	0.0743357	0.0673936	0.055876	0.540382
T169_178	embryo	FALSE		1.17498	10.1815	cTEC	0.0221438	0.204722	0.0567671	0.135504	0.114669	0.10243	0.0887503	0.297158
T169_179	embryo	FALSE		5.19298	7.33898	early_progenitor	0.127057	0.237228	0.0633116	0.152926	0.129243	0.113903	0.0994074	0.203982
T169_181	embryo	FALSE		-2.89377	7.2094	cTEC	0.0856479	0.142722	0.0405719	0.0958193	0.0790162	0.0717167	0.0590509	0.511101
T169_182	embryo	FALSE		1.63447	7.66018	cTEC	0.0232878	0.22978	0.0617954	0.148536	0.124619	0.110802	0.0936441	0.23082
T169_183	embryo	FALSE		1.77918	8.37445	early_progenitor	0.0218594	0.216282	0.0592381	0.141873	0.119815	0.106651	0.0921879	0.263951
T169_184	embryo	FALSE		4.15751	7.65498	early_progenitor	0.100788	0.236029	0.0630248	0.15221	0.128646	0.113634	0.098545	0.207912
T169_185	embryo	FALSE		-0.728063	3.62845	unassigned	0.133345	0.244262	0.0709986	0.166059	0.136304	0.125011	0.102306	0.155055
T169_187	embryo	FALSE		2.18935	9.81244	cTEC	0.018951	0.215351	0.0595178	0.142402	0.121667	0.108222	0.0955917	0.257247
T169_190	embryo	FALSE		4.656	6.16485	early_progenitor	0.146116	0.238575	0.0635219	0.153379	0.128639	0.113374	0.0979112	0.204601
T169_191	embryo	FALSE		4.85992	7.24681	early_progenitor	0.120075	0.236368	0.0631546	0.152465	0.128695	0.113494	0.0988196	0.207006
T169_192	embryo	FALSE		-0.559468	8.79521	cTEC	0.0346765	0.182946	0.0511901	0.121589	0.101331	0.0911797	0.0766121	0.37515
T170_1	embryo	FALSE		3.07071	8.97416	early_progenitor	0.0487879	0.225284	0.0613381	0.147423	0.125883	0.111327	0.0987748	0.229969
T170_2	embryo	FALSE		3.65448	8.61173	early_progenitor	0.0633982	0.229129	0.0618209	0.148944	0.126653	0.112081	0.098128	0.223244
T170_3	embryo	FALSE		-0.700572	9.76882	cTEC	0.0358154	0.183782	0.0514713	0.122258	0.10206	0.091822	0.077447	0.371159
T170_5	embryo	FALSE		2.54943	9.01195	early_progenitor	0.0299676	0.219515	0.060579	0.145052	0.124284	0.110352	0.0981421	0.242076
T170_6	embryo	FALSE		4.81506	6.51281	early_progenitor	0.12906	0.238357	0.0634926	0.153322	0.128829	0.113564	0.098256	0.204179
T170_8	embryo	FALSE		1.00791	8.58208	cTEC	0.0355634	0.208768	0.057372	0.137194	0.115427	0.102956	0.0883942	0.289888
T170_9	embryo	FALSE		-1.68606	-1.12757	postnatal_progenitor	0.243236	0.347823	0.0740318	0.187048	0.144338	0.117232	0.0892601	0.0402609
T170_11	embryo	FALSE		3.47336	6.86233	early_progenitor	0.093009	0.235848	0.0629367	0.151889	0.127691	0.112783	0.0971933	0.211658
T170_12	embryo	FALSE		-2.50062	8.68137	cTEC	0.0685369	0.151332	0.0426648	0.101044	0.0836696	0.0756216	0.0627847	0.482882
T170_13	embryo	FALSE		1.33712	8.81221	cTEC	0.0183898	0.209469	0.0580793	0.13863	0.117377	0.104801	0.0909745	0.280669
T170_16	embryo	FALSE		0.646241	9.7666	cTEC	0.0403809	0.200617	0.0558494	0.13307	0.11215	0.100423	0.0863182	0.31157
T170_17	embryo	FALSE		2.29635	9.34926	early_progenitor	0.0339325	0.219138	0.060089	0.144031	0.122595	0.108891	0.0956467	0.249609
T170_18	embryo	FALSE		-0.937667	7.13442	cTEC	0.0535776	0.194023	0.0550632	0.130179	0.108401	0.0979708	0.0822804	0.332079
T170_19	embryo	FALSE		-0.509568	8.5022	cTEC	0.0365868	0.187308	0.0526965	0.124965	0.104152	0.0938987	0.0789017	0.358075
T170_20	embryo	FALSE		5.23157	7.71287	early_progenitor	0.11936	0.236988	0.0632764	0.152859	0.129268	0.114038	0.0993515	0.20422
T170_21	embryo	FALSE		4.62347	8.17397	early_progenitor	0.103737	0.234982	0.0628993	0.1519	0.128942	0.11384	0.0995398	0.207898
T170_23	embryo	FALSE		-2.68797	7.7013	cTEC	0.0780289	0.148355	0.0420384	0.0993761	0.0820177	0.0743332	0.0613091	0.492568
T170_24	embryo	FALSE		0.616728	7.71483	cTEC	0.0279079	0.203738	0.0566899	0.134884	0.112756	0.101164	0.0856608	0.305105
T170_25	embryo	FALSE		-0.439468	8.87056	cTEC	0.0335083	0.18617	0.0522631	0.124019	0.103377	0.0931188	0.0783314	0.362719
T170_26	embryo	FALSE		2.1623	9.89336	early_progenitor	0.0335758	0.21519	0.0592994	0.141981	0.12123	0.107674	0.0952346	0.25939
T170_27	embryo	FALSE		-1.16405	8.36374	cTEC	0.0527176	0.174611	0.0492118	0.116589	0.0967701	0.0873808	0.0728799	0.402555
T170_28	embryo	FALSE		-1.53896	8.36744	cTEC	0.0623526	0.168189	0.0473944	0.112282	0.093144	0.0841005	0.0700999	0.424788
T170_31	embryo	FALSE		1.60189	9.27267	cTEC	0.019489	0.211734	0.0582568	0.139408	0.11809	0.105179	0.091421	0.27591
T170_32	embryo	FALSE		5.26077	6.69596	cTEC	0.141821	0.238396	0.0635423	0.153451	0.129027	0.113736	0.098555	0.203293
T170_34	embryo	FALSE		0.36642	9.54393	cTEC	0.0230909	0.197029	0.0549785	0.130855	0.11003	0.0986539	0.0844345	0.324017
T170_35	embryo	FALSE		-2.51591	-1.24335	postnatal_progenitor	0.263556	0.364998	0.0738102	0.188183	0.14329	0.112208	0.085561	0.0319437
T170_36	embryo	FALSE		-1.99737	9.44769	cTEC	0.0619273	0.165961	0.0467665	0.110799	0.0919635	0.0830411	0.0692797	0.432187
T170_37	embryo	FALSE		-2.52009	0.853527	unassigned	0.173603	0.302112	0.0743206	0.181911	0.144793	0.123867	0.100938	0.0720521
T170_38	embryo	FALSE		2.7962	3.96521	unassigned	0.150507	0.209531	0.0606227	0.146564	0.168253	0.112774	0.228244	0.0740074
T170_39	embryo	FALSE		4.49391	8.55926	early_progenitor	0.086339	0.234845	0.0628716	0.151865	0.129247	0.114062	0.10012	0.20699
T170_40	embryo	FALSE		-3.42994	-1.22447	postnatal_progenitor	0.279878	0.379988	0.0737747	0.188669	0.141479	0.108142	0.0800787	0.0278633
T170_41	embryo	FALSE		3.4061	8.86287	early_progenitor	0.0511332	0.226839	0.0619846	0.149371	0.129709	0.115152	0.102967	0.213978
T170_42	embryo	FALSE		-0.59855	9.36605	cTEC	0.03034	0.185088	0.0517676	0.123002	0.102646	0.0923098	0.0778379	0.367347
T170_43	embryo	FALSE		3.60841	9.27552	early_progenitor	0.0547945	0.225694	0.0615313	0.148072	0.127893	0.112757	0.102166	0.221887
T170_44	embryo	FALSE		2.34921	10.0216	early_progenitor	0.0509682	0.216488	0.0595495	0.142682	0.121911	0.108236	0.0957613	0.25537
T170_45	embryo	FALSE		5.2449	7.89926	early_progenitor	0.126127	0.236227	0.0631473	0.1525	0.129162	0.113841	0.099688	0.205436
T170_46	embryo	FALSE		-1.40328	7.48511	cTEC	0.0624448	0.180291	0.0508911	0.120459	0.0998046	0.0901995	0.074881	0.383471
T170_47	embryo	FALSE		1.58715	9.32953	early_progenitor	0.0456183	0.210411	0.058417	0.139474	0.118535	0.105826	0.0923349	0.275001
T170_48	embryo	FALSE		-1.83897	6.88269	cTEC	0.0758483	0.174679	0.0496631	0.11727	0.0968005	0.0878427	0.0723784	0.401364
T170_49	embryo	FALSE		3.14199	9.79983	early_progenitor	0.0395538	0.222289	0.0609802	0.146358	0.125884	0.111352	0.100007	0.23313
T170_51	embryo	FALSE		3.42336	6.87398	cTEC	0.0904514	0.241502	0.063998	0.154576	0.129551	0.11418	0.0981321	0.19806
T170_53	embryo	FALSE		-1.32033	8.18748	cTEC	0.0571119	0.176959	0.0500443	0.118399	0.0980735	0.0887378	0.0736789	0.394104
T170_54	embryo	FALSE		2.80981	8.02619	cTEC	0.0480272	0.224188	0.0613184	0.147612	0.127195	0.113634	0.0993	0.226752
T170_55	embryo	FALSE		0.598208	10.1555	cTEC	0.0296363	0.201072	0.0559554	0.133358	0.112456	0.100698	0.0865765	0.309883
T170_56	embryo	FALSE		2.54215	8.00178	cTEC	0.0307119	0.223845	0.0613297	0.147341	0.126677	0.112757	0.0992847	0.228764
T170_57	embryo	FALSE		0.185784	8.05449	cTEC	0.045228	0.194447	0.0546251	0.129551	0.107899	0.0973943	0.0814083	0.334673
T170_59	embryo	FALSE		-0.422685	8.59828	cTEC	0.0365727	0.189209	0.0531179	0.126065	0.105214	0.0947424	0.0798994	0.35175
T170_60	embryo	FALSE		2.20125	10.2185	early_progenitor	0.028261	0.216602	0.059691	0.14295	0.12218	0.10855	0.0960252	0.254001
T170_61	embryo	FALSE		3.15576	8.83558	early_progenitor	0.0426906	0.225885	0.0615261	0.147951	0.126643	0.112348	0.0990434	0.226603
T170_62	embryo	FALSE		-2.33016	9.05585	cTEC	0.0576054	0.164469	0.0463519	0.109804	0.0910834	0.0822614	0.0685528	0.437475
T170_63	embryo	FALSE		4.36929	7.34823	early_progenitor	0.12199	0.237026	0.0632285	0.152702	0.128808	0.113672	0.0985622	0.206002
T170_64	embryo	FALSE		1.43829	9.72052	cTEC	0.0152809	0.207463	0.0574566	0.137198	0.116128	0.103664	0.0899235	0.288165
T170_65	embryo	FALSE		1.10862	10.141	cTEC	0.0173236	0.205118	0.0568607	0.135738	0.114839	0.102593	0.0888203	0.296031
T170_67	embryo	FALSE		-0.503954	1.34516	postnatal_progenitor	0.218854	0.272793	0.080323	0.186377	0.152456	0.142714	0.111332	0.0539988
T170_69	embryo	FALSE		4.29175	8.46087	early_progenitor	0.090477	0.234247	0.0628215	0.151718	0.129367	0.114108	0.100685	0.207055
T170_70	embryo	FALSE		-1.88688	6.94919	cTEC	0.0743503	0.17199	0.048915	0.11552	0.0954016	0.0865626	0.0714374	0.410171
T170_71	embryo	FALSE		3.61166	6.97634	cTEC	0.107724	0.238226	0.0634469	0.153164	0.128727	0.113478	0.0981658	0.204792
T170_74	embryo	FALSE		0.782281	8.9567	cTEC	0.0165698	0.202043	0.0562248	0.134007	0.113125	0.101215	0.0872939	0.30609
T170_76	embryo	FALSE		3.89909	5.42916	early_progenitor	0.126666	0.244418	0.0645787	0.156085	0.129758	0.114078	0.0975544	0.193527
T170_77	embryo	FALSE		2.90708	8.53225	cTEC	0.0373838	0.223621	0.0612276	0.14724	0.12691	0.112898	0.0998839	0.228219
T170_78	embryo	FALSE		-2.46108	6.74998	cTEC	0.0910058	0.167255	0.0472552	0.111747	0.0917552	0.0831863	0.0678622	0.430936
T170_79	embryo	FALSE		-2.64613	8.0009	cTEC	0.0824594	0.143548	0.0405481	0.0959617	0.0793427	0.0717888	0.0594052	0.509404
T170_80	embryo	FALSE		1.79322	8.74288	cTEC	0.0259543	0.21426	0.0587803	0.140826	0.119448	0.106342	0.0924418	0.267901
T170_83	embryo	FALSE		4.02492	7.10309	cTEC	0.112253	0.23948	0.0635864	0.153687	0.129454	0.114044	0.0987909	0.200958
T170_84	embryo	FALSE		1.92068	10.1103	cTEC	0.0205519	0.211576	0.0584279	0.139733	0.118827	0.105813	0.0926687	0.272953
T170_85	embryo	FALSE		0.04683	9.69746	cTEC	0.0243723	0.194788	0.0544546	0.129496	0.108628	0.0975376	0.0830655	0.332028
T170_86	embryo	FALSE		2.57495	8.43336	early_progenitor	0.0517377	0.222401	0.0604964	0.145257	0.122879	0.108973	0.0949114	0.245081
T170_89	embryo	FALSE		-0.919705	8.91133	cTEC	0.0388754	0.1793	0.0504001	0.119525	0.0994437	0.0896621	0.0751401	0.386527
T170_92	embryo	FALSE		-1.81431	0.685206	unassigned	0.200923	0.302505	0.0763618	0.184363	0.147317	0.128275	0.102107	0.0590648
T170_93	embryo	FALSE		-0.284103	8.02296	cTEC	0.0348975	0.193043	0.0544926	0.129128	0.10796	0.0973145	0.0823661	0.335693
T170_94	embryo	FALSE		-0.326656	8.62669	cTEC	0.0267817	0.191741	0.0532638	0.126826	0.105905	0.0949832	0.0802745	0.347005
T170_95	embryo	FALSE		1.13992	8.21774	cTEC	0.0267327	0.208247	0.0575241	0.137504	0.11646	0.10408	0.0898292	0.286354
T170_96	embryo	FALSE		-3.5878	7.48315	cTEC	0.0917087	0.108793	0.0309076	0.0730138	0.0602023	0.0546247	0.0449854	0.627472
T171_97	embryo	FALSE		5.55728	6.19411	early_progenitor	0.143556	0.238832	0.0635923	0.153603	0.12912	0.113794	0.0985364	0.202523
T171_98	embryo	FALSE		-1.58157	8.75564	cTEC	0.0493073	0.170601	0.0479994	0.11377	0.0944524	0.0852367	0.0711335	0.416805
T171_99	embryo	FALSE		0.76939	9.77829	cTEC	0.0122601	0.200793	0.0559156	0.133227	0.11233	0.1006	0.0864927	0.310641
T171_101	embryo	FALSE		0.91143	9.57357	cTEC	0.026858	0.203262	0.056505	0.134714	0.113673	0.101702	0.0876427	0.3025
T171_102	embryo	FALSE		-0.274791	8.77059	cTEC	0.0350702	0.187389	0.0523036	0.124384	0.104005	0.0934504	0.0789809	0.359485
T171_103	embryo	FALSE		-0.340326	9.09631	cTEC	0.0354688	0.185069	0.0517197	0.12295	0.10279	0.0923774	0.0781188	0.366973
T171_104	embryo	FALSE		-0.981185	7.77732	cTEC	0.0499654	0.186988	0.052764	0.124909	0.10377	0.0936965	0.078332	0.359538
T171_106	embryo	FALSE		-1.37376	9.65657	cTEC	0.03893	0.175868	0.0494108	0.117209	0.097577	0.0879422	0.0738037	0.398188
T171_107	embryo	FALSE		-1.2483	4.68261	cTEC	0.109559	0.229154	0.0648717	0.153088	0.125365	0.114032	0.0921641	0.221321
T171_110	embryo	FALSE		-2.09178	9.32199	cTEC	0.0557836	0.16429	0.0462551	0.109613	0.0909611	0.0821096	0.0684894	0.43828
T171_111	embryo	FALSE		-2.08151	9.04843	cTEC	0.0559345	0.164768	0.0464391	0.110007	0.0912346	0.0824013	0.0686434	0.436505
T171_112	embryo	FALSE		5.20148	7.79364	early_progenitor	0.120253	0.236759	0.0632354	0.152747	0.129261	0.113983	0.0995171	0.204498
T171_113	embryo	FALSE		1.72869	7.81287	cTEC	0.0235248	0.222924	0.0608135	0.145959	0.123845	0.110617	0.0946933	0.241147
T171_114	embryo	FALSE		-0.358262	2.31699	unassigned	0.174528	0.265094	0.0768678	0.178605	0.146633	0.135138	0.108741	0.0889155
T171_115	embryo	FALSE		-1.86213	6.25585	cTEC	0.0853569	0.17965	0.050836	0.120112	0.098787	0.0895784	0.0733878	0.387645
T171_116	embryo	FALSE		-2.37722	5.79318	cTEC	0.0983943	0.176891	0.0507244	0.119443	0.098237	0.0895782	0.0731572	0.391967
T171_117	embryo	FALSE		-2.4753	7.2991	cTEC	0.0799352	0.153164	0.043434	0.102649	0.0846737	0.0767632	0.0632841	0.47603
T171_120	embryo	FALSE		-0.549817	7.83633	cTEC	0.0466219	0.185155	0.0522759	0.123786	0.102802	0.0928932	0.0775285	0.365557
T171_121	embryo	FALSE		2.76463	5.94775	early_progenitor	0.0866717	0.247372	0.0649676	0.156899	0.12934	0.113705	0.0956291	0.192085
T171_122	embryo	FALSE		-1.84192	9.09991	cTEC	0.052339	0.169322	0.0477261	0.113063	0.0938619	0.084757	0.0707407	0.420527
T171_123	embryo	FALSE		0.0600786	5.17707	unassigned	0.102417	0.254757	0.0669332	0.160978	0.130532	0.115237	0.0929236	0.178635
T171_124	embryo	FALSE		2.84267	7.90713	cTEC	0.0442744	0.224772	0.061654	0.148696	0.128958	0.116206	0.100158	0.219556
T171_125	embryo	FALSE		3.63263	6.79355	cTEC	0.114537	0.238952	0.0635562	0.153447	0.128761	0.113481	0.0979517	0.203852
T171_126	embryo	FALSE		5.31744	6.32454	early_progenitor	0.131804	0.238679	0.0635708	0.153539	0.129065	0.113757	0.0985023	0.202887
T171_127	embryo	FALSE		-1.41682	7.69008	cTEC	0.0603171	0.182166	0.051432	0.121697	0.100793	0.0911029	0.0757537	0.377053
T171_128	embryo	FALSE		1.6076	9.64694	cTEC	0.0316201	0.209489	0.0582014	0.138938	0.118093	0.10546	0.0920088	0.277808
T171_130	embryo	FALSE		0.295427	10.2455	cTEC	0.0218388	0.195897	0.0546789	0.130139	0.109388	0.098145	0.0838309	0.32792
T171_131	embryo	FALSE		4.37044	6.48901	early_progenitor	0.127625	0.237867	0.0634236	0.153116	0.128619	0.113383	0.098156	0.205436
T171_133	embryo	FALSE		2.9238	6.75153	early_progenitor	0.0705117	0.233535	0.0623887	0.150334	0.125816	0.111261	0.095104	0.221561
T171_134	embryo	FALSE		-1.26329	7.75078	cTEC	0.0635524	0.173196	0.0489673	0.11585	0.0959216	0.0867927	0.0720348	0.407235
T171_135	embryo	FALSE		3.72302	9.36753	early_progenitor	0.0576749	0.227834	0.0618346	0.148896	0.127885	0.112878	0.101037	0.219635
T171_137	embryo	FALSE		0.374376	8.49875	cTEC	0.0406975	0.201492	0.0554078	0.132329	0.110414	0.0986233	0.0836639	0.318067
T171_138	embryo	FALSE		2.89597	9.51204	early_progenitor	0.0379417	0.22177	0.0606384	0.145648	0.125067	0.110496	0.0991788	0.237201
T171_139	embryo	FALSE		-1.79161	8.97546	cTEC	0.0476813	0.169493	0.0477105	0.113092	0.0940322	0.0848245	0.071035	0.41981
T171_140	embryo	FALSE		3.6285	7.13001	postnatal_progenitor	0.0870891	0.243818	0.0642198	0.155838	0.131217	0.116949	0.0972534	0.190703
T171_141	embryo	FALSE		4.03875	7.70484	cTEC	0.096887	0.23518	0.062947	0.151978	0.128846	0.113768	0.099317	0.207963
T171_142	embryo	FALSE		-2.32187	8.47007	cTEC	0.0595292	0.162146	0.0455886	0.108042	0.0894616	0.0807588	0.0671458	0.446855
T171_143	embryo	FALSE		3.40879	6.89469	cTEC	0.10276	0.239184	0.0635817	0.153499	0.128803	0.113567	0.0978691	0.203496
T171_144	embryo	FALSE		1.28355	9.59326	cTEC	0.0160168	0.206994	0.0572091	0.136694	0.115666	0.103225	0.0894189	0.290792
T171_148	embryo	FALSE		-2.09314	7.21723	cTEC	0.0767836	0.166837	0.0472991	0.111777	0.0922515	0.0836477	0.0689086	0.429276
T171_150	embryo	FALSE		3.48274	7.44327	early_progenitor	0.0972726	0.267605	0.0671784	0.163789	0.134495	0.116634	0.0969315	0.153365
T171_152	embryo	FALSE		2.29795	7.92592	cTEC	0.0394684	0.222073	0.0606677	0.145745	0.125021	0.110763	0.098423	0.237305
T171_153	embryo	FALSE		-1.58244	7.85127	cTEC	0.0605263	0.171986	0.0484875	0.11484	0.0951331	0.0859339	0.0713712	0.412245
T171_154	embryo	FALSE		-1.84094	5.75714	unassigned	0.0905193	0.194904	0.0557711	0.131288	0.108029	0.0984183	0.0805963	0.33099
T171_156	embryo	FALSE		3.58921	8.25048	early_progenitor	0.0791428	0.229622	0.061839	0.149012	0.126325	0.111806	0.0973898	0.224007
T171_157	embryo	FALSE		2.12069	8.33697	cTEC	0.026392	0.217547	0.059773	0.143391	0.122724	0.109362	0.0958294	0.251372
T171_158	embryo	FALSE		0.430561	10.0162	cTEC	0.0217531	0.194889	0.0544908	0.129601	0.108801	0.0977066	0.0832582	0.331252
T171_159	embryo	FALSE		2.12297	8.2477	cTEC	0.0263567	0.218841	0.0599953	0.144039	0.123243	0.109883	0.0959553	0.248042
T171_161	embryo	FALSE		0.433857	9.80876	cTEC	0.0127481	0.198067	0.0552458	0.131548	0.110721	0.0993069	0.0849742	0.320136
T171_163	embryo	FALSE		1.43316	8.00137	cTEC	0.0191116	0.219532	0.0599905	0.143711	0.121304	0.108117	0.0927328	0.25461
T171_164	embryo	FALSE		-3.34212	-3.83482	postnatal_progenitor	0.347545	0.482825	0.0617812	0.172327	0.123414	0.0881912	0.0583981	0.0130587
T171_165	embryo	FALSE		3.24742	9.43195	early_progenitor	0.045206	0.224885	0.0612235	0.147217	0.126061	0.111535	0.0990853	0.229994
T171_167	embryo	FALSE		3.39947	7.318	cTEC	0.0936091	0.234292	0.0628145	0.151514	0.128344	0.113338	0.0989241	0.210773
T171_168	embryo	FALSE		1.67862	8.09177	cTEC	0.0258998	0.218933	0.060148	0.14427	0.123957	0.110014	0.0978216	0.244855
T171_169	embryo	FALSE		4.22626	7.27659	early_progenitor	0.0940851	0.234999	0.0631046	0.152196	0.128363	0.113222	0.0989836	0.209133
T171_170	embryo	FALSE		-1.5826	7.40581	cTEC	0.060902	0.178968	0.0504722	0.119494	0.0987867	0.0892965	0.0738929	0.389088
T171_171	embryo	FALSE		1.75808	9.30776	cTEC	0.0378738	0.214186	0.059264	0.141693	0.120806	0.10756	0.0946103	0.26188
T171_172	embryo	FALSE		3.58589	9.50309	early_progenitor	0.045251	0.223625	0.0612108	0.147049	0.126626	0.111927	0.100678	0.228885
T171_173	embryo	FALSE		-0.465693	4.23332	unassigned	0.104172	0.239996	0.0686881	0.161355	0.13342	0.121523	0.0999374	0.175077
T171_174	embryo	FALSE		4.4566	9.07414	early_progenitor	0.0905872	0.231557	0.0625305	0.150944	0.130556	0.114464	0.104738	0.205211
T171_177	embryo	FALSE		0.951594	10.0398	cTEC	0.045855	0.203809	0.0567072	0.135218	0.114378	0.102327	0.0884831	0.299076
T171_178	embryo	FALSE		4.74224	8.12629	early_progenitor	0.117593	0.235451	0.0630132	0.152191	0.129316	0.113939	0.100297	0.205793
T171_179	embryo	FALSE		3.14737	6.70093	unassigned	0.0784838	0.245939	0.0645199	0.156115	0.129985	0.11471	0.0963409	0.192388
T171_180	embryo	FALSE		4.90126	8.07528	early_progenitor	0.121675	0.236352	0.0631658	0.152582	0.129281	0.114026	0.0996751	0.204918
T171_181	embryo	FALSE		-2.95754	-1.5054	postnatal_progenitor	0.275303	0.379317	0.0735151	0.188692	0.141881	0.108844	0.0811493	0.0265956
T171_183	embryo	FALSE		-1.88348	4.96238	unassigned	0.11263	0.200952	0.0585371	0.137904	0.113222	0.103321	0.085603	0.300457
T171_184	embryo	FALSE		4.20084	6.91158	cTEC	0.116721	0.23766	0.0633595	0.152991	0.128875	0.113603	0.0986341	0.204878
T171_185	embryo	FALSE		2.81172	9.31003	early_progenitor	0.0290085	0.221632	0.0611342	0.146491	0.126109	0.111743	0.10038	0.232509
T171_186	embryo	FALSE		5.6468	6.37125	early_progenitor	0.126959	0.238553	0.0635511	0.15349	0.129059	0.113759	0.0985369	0.203052
T171_187	embryo	FALSE		-0.736926	9.00809	cTEC	0.0393687	0.18259	0.0513148	0.121715	0.101352	0.0913605	0.0766766	0.374989
T171_188	embryo	FALSE		-0.79188	9.45302	cTEC	0.0328315	0.183467	0.0514049	0.122073	0.101841	0.0916584	0.0772164	0.372337
T171_189	embryo	FALSE		-2.00792	8.59762	cTEC	0.0576798	0.166472	0.0469784	0.111227	0.0921413	0.0832873	0.0692211	0.430671
T171_190	embryo	FALSE		1.87119	4.65825	early_progenitor	0.153269	0.2125	0.0661252	0.168341	0.171776	0.194973	0.106803	0.0794783
T171_191	embryo	FALSE		-0.883875	8.61513	cTEC	0.0438186	0.17898	0.0503767	0.119414	0.0992982	0.0895875	0.0750012	0.387341
T171_192	embryo	FALSE		2.94805	6.89718	early_progenitor	0.071179	0.232836	0.0622571	0.150011	0.125725	0.111193	0.0952404	0.222736
T172_1	embryo	FALSE		-2.59652	8.72536	cTEC	0.0658428	0.155946	0.0440669	0.104289	0.0863391	0.0780968	0.0648307	0.466429
T172_3	embryo	FALSE		-2.28633	8.12098	cTEC	0.0625961	0.162348	0.0460167	0.108794	0.0902112	0.081633	0.0680393	0.442955
T172_4	embryo	FALSE		-1.08667	8.25204	cTEC	0.0522753	0.17739	0.0498869	0.118249	0.0981071	0.088489	0.0737399	0.394136
T172_5	embryo	FALSE		2.71782	3.836	unassigned	0.153617	0.210301	0.0611554	0.147673	0.168031	0.1137	0.225869	0.0732661
T172_6	embryo	FALSE		3.63787	8.52101	early_progenitor	0.0669144	0.232272	0.0623927	0.150621	0.128305	0.11366	0.0990734	0.213676
T172_8	embryo	FALSE		5.81913	6.78852	early_progenitor	0.133223	0.237847	0.0634295	0.1532	0.129108	0.113818	0.0988881	0.20371
T172_9	embryo	FALSE		5.14178	6.0563	early_progenitor	0.146459	0.239317	0.0636723	0.153793	0.129053	0.113721	0.0982473	0.202197
T172_10	embryo	FALSE		-1.05436	9.15943	cTEC	0.0412489	0.177419	0.0499263	0.118367	0.0985464	0.0888511	0.0745962	0.392291
T172_11	embryo	FALSE		0.998011	9.57146	early_progenitor	0.0219544	0.202792	0.0563701	0.134391	0.113371	0.101438	0.0873672	0.304269
T172_12	embryo	FALSE		5.5634	7.9439	early_progenitor	0.131144	0.236356	0.0631807	0.152596	0.12932	0.113935	0.0999453	0.204668
T172_14	embryo	FALSE		-2.75278	-1.07633	postnatal_progenitor	0.25926	0.365244	0.0739623	0.18817	0.143024	0.111927	0.0850396	0.0326266
T172_15	embryo	FALSE		-0.510569	6.83749	unassigned	0.0620301	0.210871	0.0591655	0.139978	0.115814	0.104548	0.0867602	0.28286
T172_16	embryo	FALSE		-2.25678	8.51439	cTEC	0.0611441	0.165105	0.0465373	0.110216	0.0912916	0.0824828	0.0685679	0.435797
T172_17	embryo	FALSE		-3.4703	7.73273	cTEC	0.0883767	0.119708	0.0339803	0.0803013	0.0662668	0.0600869	0.0496015	0.590054
T172_18	embryo	FALSE		-0.0758666	9.38192	cTEC	0.0244745	0.190879	0.0533412	0.126831	0.10618	0.095388	0.0809007	0.346478
T172_20	embryo	FALSE		2.54421	8.83881	early_progenitor	0.0427713	0.223868	0.0608668	0.146389	0.124741	0.110935	0.0965365	0.236663
T172_21	embryo	FALSE		1.66122	5.09907	early_progenitor	0.109089	0.224658	0.0672656	0.165073	0.157968	0.158381	0.114596	0.112054
T172_23	embryo	FALSE		4.0209	9.33304	early_progenitor	0.0841621	0.229415	0.06207	0.149571	0.128232	0.113109	0.101011	0.216591
T172_24	embryo	FALSE		1.4748	8.20244	cTEC	0.0273418	0.20948	0.0575765	0.137798	0.116535	0.103938	0.0897079	0.284963
T172_25	embryo	FALSE		-0.851981	9.59382	cTEC	0.0380106	0.179969	0.0504867	0.119866	0.100132	0.0900864	0.0761461	0.383312
T172_26	embryo	FALSE		2.92327	9.7974	early_progenitor	0.0366489	0.220867	0.0607319	0.145625	0.125061	0.110783	0.0991195	0.237813
T172_27	embryo	FALSE		-1.53725	5.09498	unassigned	0.100428	0.202751	0.0579753	0.136395	0.111969	0.10206	0.0832246	0.305621
T172_28	embryo	FALSE		2.62373	9.00984	early_progenitor	0.0249131	0.220455	0.060761	0.145596	0.12501	0.110893	0.0989403	0.238345
T172_29	embryo	FALSE		4.47421	8.89352	early_progenitor	0.087718	0.231312	0.0623106	0.150506	0.131237	0.113704	0.108249	0.202682
T172_30	embryo	FALSE		-1.39248	8.31013	cTEC	0.0511764	0.181722	0.0510652	0.121051	0.100412	0.0905677	0.075594	0.379586
T172_31	embryo	FALSE		1.61938	9.82703	early_progenitor	0.0300054	0.216761	0.059342	0.142241	0.120548	0.107083	0.0934836	0.260542
T172_33	embryo	FALSE		3.93628	8.51492	early_progenitor	0.0880028	0.231885	0.0623728	0.150434	0.128021	0.113072	0.0993883	0.214826
T172_34	embryo	FALSE		-1.16543	8.38873	cTEC	0.0639959	0.174685	0.0493144	0.116771	0.0969212	0.08757	0.0730443	0.401691
T172_35	embryo	FALSE		1.61757	10.4287	cTEC	0.0328095	0.20818	0.057682	0.137801	0.117041	0.104435	0.0910552	0.283805
T172_36	embryo	FALSE		-0.155337	10.1111	cTEC	0.0260476	0.190842	0.053465	0.12706	0.106498	0.0957579	0.0813041	0.34507
T172_37	embryo	FALSE		-1.75064	5.131	unassigned	0.102215	0.189595	0.054495	0.128186	0.105407	0.0962586	0.0784463	0.347608
T172_38	embryo	FALSE		-0.039365	9.7472	cTEC	0.0170997	0.194089	0.0542591	0.12902	0.108152	0.0971358	0.0826017	0.33474
T172_39	embryo	FALSE		0.270161	9.4887	cTEC	0.0496206	0.196217	0.0548189	0.130437	0.109746	0.098414	0.0843152	0.32605
T172_42	embryo	FALSE		-1.44051	9.37562	cTEC	0.0482195	0.174156	0.0490227	0.116206	0.0966249	0.0871768	0.0729707	0.403841
T172_43	embryo	FALSE		-1.95646	8.19186	cTEC	0.0596469	0.169719	0.0479941	0.11355	0.0940009	0.0850638	0.0705687	0.419101
T172_46	embryo	FALSE		4.06349	5.4668	early_progenitor	0.120261	0.246713	0.0650255	0.157271	0.130496	0.114599	0.0979045	0.18799
T172_47	embryo	FALSE		1.11991	9.91545	cTEC	0.0122442	0.204581	0.0567441	0.135407	0.114424	0.102258	0.0883712	0.298214
T172_48	embryo	FALSE		4.10487	5.69986	early_progenitor	0.119052	0.243696	0.0644612	0.155814	0.129828	0.114205	0.097865	0.19413
T172_51	embryo	FALSE		-3.12861	8.28978	cTEC	0.0801947	0.129667	0.0367568	0.0869002	0.0717925	0.0650455	0.0538069	0.556029
T172_52	embryo	FALSE		-3.98529	-1.39916	postnatal_progenitor	0.297731	0.392092	0.0739996	0.189667	0.140396	0.105037	0.0757095	0.0230925
T172_54	embryo	FALSE		4.96012	6.09199	early_progenitor	0.141131	0.240335	0.063865	0.154335	0.129487	0.114108	0.0984633	0.199406
T172_55	embryo	FALSE		3.71617	9.51573	early_progenitor	0.0456472	0.224704	0.061308	0.14753	0.128738	0.11218	0.106167	0.219373
T172_57	embryo	FALSE		-0.928236	9.24597	cTEC	0.0372198	0.180948	0.0508898	0.120694	0.100575	0.0906589	0.0761802	0.380051
T172_58	embryo	FALSE		-1.91187	9.57498	cTEC	0.054256	0.169165	0.0476412	0.112898	0.093754	0.0846266	0.0706739	0.421239
T172_59	embryo	FALSE		-2.00185	-1.54949	postnatal_progenitor	0.266082	0.357864	0.074378	0.188041	0.144276	0.116215	0.087568	0.0316521
T172_60	embryo	FALSE		-0.428596	3.48263	unassigned	0.133947	0.257921	0.0710832	0.16862	0.138076	0.125098	0.0999151	0.139283
T172_61	embryo	FALSE		4.80866	6.35422	early_progenitor	0.12828	0.238568	0.063515	0.153407	0.128875	0.113662	0.0981267	0.203847
T172_62	embryo	FALSE		-3.98441	-0.737943	postnatal_progenitor	0.283614	0.379964	0.0745012	0.189887	0.141731	0.108	0.0793115	0.0265982
T172_63	embryo	FALSE		-1.60824	9.33394	cTEC	0.0535368	0.174177	0.0491142	0.116338	0.0965726	0.0872308	0.072764	0.403801
T172_64	embryo	FALSE		1.59073	9.69457	cTEC	0.00869086	0.209399	0.0578698	0.138292	0.117157	0.104481	0.0908096	0.281989
T172_65	embryo	FALSE		1.07695	9.33646	cTEC	0.0360288	0.205537	0.0570438	0.136168	0.115406	0.103164	0.0893807	0.293299
T172_66	embryo	FALSE		4.27489	7.37204	early_progenitor	0.109966	0.236555	0.0631398	0.152494	0.128747	0.113697	0.0985277	0.20684
T172_67	embryo	FALSE		4.16246	7.29806	early_progenitor	0.104332	0.241222	0.0638847	0.154838	0.130824	0.11626	0.0984104	0.194561
T172_68	embryo	FALSE		-2.11363	7.9256	cTEC	0.0644094	0.16886	0.0477925	0.11304	0.0935781	0.084686	0.0702925	0.421749
T172_69	embryo	FALSE		-3.18167	-1.01079	postnatal_progenitor	0.255847	0.366341	0.0738755	0.18794	0.14262	0.111356	0.0842936	0.0335679
T172_70	embryo	FALSE		1.0232	10.062	cTEC	0.0140679	0.203076	0.0564131	0.134545	0.113631	0.101618	0.0877114	0.303004
T172_71	embryo	FALSE		5.75067	7.26914	early_progenitor	0.142555	0.237486	0.0633675	0.153075	0.12927	0.113989	0.0992346	0.203579
T172_72	embryo	FALSE		-2.39489	6.36268	cTEC	0.0922467	0.157659	0.0449955	0.106119	0.0873527	0.0794579	0.0651033	0.45931
T172_73	embryo	FALSE		1.05281	9.12123	cTEC	0.00718175	0.204896	0.0567469	0.135502	0.114639	0.102411	0.0885777	0.297226
T172_74	embryo	FALSE		3.22317	9.86436	early_progenitor	0.0428449	0.222379	0.0609692	0.14638	0.125969	0.111434	0.100072	0.232797
T172_75	embryo	FALSE		4.58826	7.61068	early_progenitor	0.103385	0.23632	0.0631163	0.152443	0.128916	0.113797	0.0989691	0.206441
T172_76	embryo	FALSE		4.84286	6.43686	early_progenitor	0.129698	0.237769	0.0633747	0.153005	0.128481	0.113274	0.0979486	0.206148
T172_77	embryo	FALSE		5.65805	7.50234	early_progenitor	0.135618	0.237257	0.0633268	0.152968	0.129251	0.113957	0.0993258	0.203915
T172_78	embryo	FALSE		-0.182454	7.33361	cTEC	0.0551182	0.187128	0.0529681	0.125326	0.10401	0.0941067	0.0783874	0.358071
T172_79	embryo	FALSE		1.61078	9.74009	early_progenitor	0.0357986	0.210232	0.0582442	0.13913	0.11827	0.105394	0.0923133	0.276415
T172_80	embryo	FALSE		0.954639	8.13128	cTEC	0.0311623	0.202303	0.0560622	0.13385	0.113204	0.1013	0.087171	0.306109
T172_81	embryo	FALSE		4.33459	9.09044	early_progenitor	0.0861715	0.232688	0.0626103	0.151146	0.129752	0.114046	0.102583	0.207176
T172_82	embryo	FALSE		-1.15902	9.54912	cTEC	0.0375811	0.177829	0.0499598	0.11852	0.0987099	0.088955	0.0747012	0.391323
T172_83	embryo	FALSE		3.96452	7.253	early_progenitor	0.0974614	0.236747	0.0631221	0.15246	0.128534	0.113563	0.0980199	0.207555
T172_84	embryo	FALSE		-0.243117	10.1899	cTEC	0.0253437	0.190689	0.0533322	0.126792	0.106201	0.0954277	0.0810025	0.346554
T172_86	embryo	FALSE		-2.37266	0.0538142	postnatal_progenitor	0.181036	0.312279	0.0731559	0.18019	0.142655	0.120089	0.0956764	0.0759495
T172_87	embryo	FALSE		-1.1809	6.98572	cTEC	0.0621942	0.187987	0.053254	0.125905	0.104361	0.0944518	0.0785229	0.355516
T172_88	embryo	FALSE		-3.054	-2.45332	postnatal_progenitor	0.315206	0.40711	0.0711819	0.187795	0.138771	0.101623	0.0741266	0.0193868
T172_89	embryo	FALSE		0.591736	8.26939	cTEC	0.0276431	0.196789	0.054495	0.130034	0.109421	0.0979857	0.0836466	0.327627
T172_90	embryo	FALSE		5.24308	6.37073	early_progenitor	0.148788	0.238434	0.0635173	0.153387	0.128852	0.113577	0.0982714	0.203963
T172_91	embryo	FALSE		0.515183	10.3637	cTEC	0.0218473	0.19812	0.0552091	0.131502	0.11074	0.0992476	0.0850977	0.320082
T172_92	embryo	FALSE		-0.723951	9.82069	cTEC	0.0345755	0.185018	0.051927	0.123265	0.1029	0.092664	0.0781199	0.366104
T172_93	embryo	FALSE		2.08201	10.2498	early_progenitor	0.0228341	0.213304	0.0588647	0.140855	0.120021	0.106805	0.0938532	0.266296
T172_94	embryo	FALSE		-0.100278	8.48804	cTEC	0.0378854	0.186742	0.0523843	0.124355	0.103712	0.0933741	0.0786048	0.360826
T172_95	embryo	FALSE		3.30829	9.54613	early_progenitor	0.0446928	0.223135	0.0610969	0.146783	0.126424	0.111844	0.100404	0.230313
T172_96	embryo	FALSE		-0.871051	7.97931	cTEC	0.0410276	0.183417	0.0509815	0.121241	0.100714	0.0905951	0.0755162	0.377533
T173_97	embryo	FALSE		-0.898545	8.95958	cTEC	0.0475847	0.179762	0.0505306	0.119858	0.0999004	0.0899837	0.0756988	0.384264
T173_99	embryo	FALSE		-0.0978732	8.92543	cTEC	0.0245	0.192939	0.0541315	0.128611	0.10776	0.0970788	0.082015	0.337463
T173_100	embryo	FALSE		-1.75219	8.79081	cTEC	0.0537731	0.168989	0.0475529	0.112708	0.0935671	0.0844277	0.0704648	0.422288
T173_101	embryo	FALSE		-1.3616	9.08447	cTEC	0.0607285	0.176218	0.0496982	0.117722	0.0977639	0.0883097	0.0737095	0.396577
T173_103	embryo	FALSE		2.16962	7.3408	cTEC	0.0536454	0.217345	0.0589373	0.14141	0.11821	0.10496	0.0897314	0.269405
T173_104	embryo	FALSE		3.75916	5.11046	early_progenitor	0.120967	0.246232	0.0649221	0.156976	0.130185	0.11436	0.0975806	0.189743
T173_105	embryo	FALSE		-0.570172	9.15445	cTEC	0.0328152	0.184283	0.0515651	0.122507	0.102239	0.0919694	0.0774876	0.369947
T173_106	embryo	FALSE		-2.27747	7.55745	cTEC	0.0732073	0.156685	0.0444428	0.105044	0.0868064	0.0786492	0.0651087	0.463262
T173_107	embryo	FALSE		-1.59432	4.31551	unassigned	0.111014	0.213907	0.0617218	0.144826	0.118867	0.108906	0.0880998	0.263669
T173_108	embryo	FALSE		-2.53263	6.33308	cTEC	0.0956593	0.161471	0.0459155	0.108387	0.089062	0.0809269	0.0661188	0.448116
T173_109	embryo	FALSE		5.82994	7.39586	early_progenitor	0.150798	0.237237	0.0633291	0.152967	0.129245	0.113929	0.099366	0.203928
T173_110	embryo	FALSE		-1.97566	9.14014	cTEC	0.0540952	0.16579	0.046666	0.110598	0.0918004	0.0828543	0.0691372	0.433153
T173_111	embryo	FALSE		5.41244	6.39209	early_progenitor	0.132659	0.238521	0.0635368	0.153461	0.129054	0.113755	0.0985381	0.203135
T173_112	embryo	FALSE		-0.634512	3.23295	unassigned	0.142769	0.260659	0.0726104	0.17153	0.140275	0.126806	0.102389	0.125727
T173_113	embryo	FALSE		1.19793	9.44884	cTEC	0.0164419	0.20844	0.0578255	0.138018	0.116929	0.104396	0.0907301	0.28366
T173_114	embryo	FALSE		-2.75967	7.51575	cTEC	0.0815287	0.14471	0.041095	0.0970873	0.0801128	0.0726744	0.0598977	0.504421
T173_115	embryo	FALSE		1.78836	9.67083	early_progenitor	0.0232356	0.210721	0.0581595	0.139058	0.11791	0.105068	0.0915166	0.277565
T173_116	embryo	FALSE		-1.42748	7.55331	cTEC	0.0497765	0.18429	0.0511856	0.121742	0.100977	0.0907642	0.0757199	0.37532
T173_117	embryo	FALSE		0.585675	10.1613	cTEC	0.0398112	0.198947	0.0554883	0.132137	0.111318	0.099779	0.0856143	0.316715
T173_118	embryo	FALSE		3.25004	9.15927	early_progenitor	0.0509365	0.22558	0.0613839	0.147794	0.128334	0.112231	0.104459	0.220219
T173_119	embryo	FALSE		3.42436	8.37989	early_progenitor	0.0684572	0.229304	0.0617709	0.148846	0.126285	0.111772	0.097458	0.224564
T173_120	embryo	FALSE		-1.61612	9.57251	cTEC	0.0492421	0.171985	0.0484127	0.114751	0.0953497	0.0860413	0.0719321	0.411527
T173_121	embryo	FALSE		2.75257	8.17939	cTEC	0.0446695	0.224116	0.0613661	0.14769	0.127448	0.113763	0.0998649	0.225751
T173_122	embryo	FALSE		-2.31263	-2.1917	postnatal_progenitor	0.278459	0.383813	0.0722666	0.18967	0.142207	0.107745	0.0800808	0.024211
T173_123	embryo	FALSE		-0.215948	9.1482	cTEC	0.0241047	0.187777	0.0524084	0.124651	0.104305	0.0936681	0.0793533	0.357836
T173_124	embryo	FALSE		1.67943	6.82575	cTEC	0.0408197	0.206414	0.0564279	0.134963	0.112484	0.100362	0.0848901	0.304457
T173_126	embryo	FALSE		5.58696	7.02045	early_progenitor	0.13024	0.237795	0.0634201	0.153179	0.129136	0.113841	0.0989495	0.203681
T173_127	embryo	FALSE		-0.0691962	8.23634	cTEC	0.0363561	0.188892	0.0531838	0.126091	0.105084	0.0947631	0.0796567	0.352327
T173_128	embryo	FALSE		5.86293	7.11833	early_progenitor	0.13654	0.237593	0.0633893	0.153131	0.129267	0.114009	0.0991464	0.203466
T173_129	embryo	FALSE		-1.12838	8.22357	cTEC	0.0485443	0.174899	0.0491011	0.116454	0.0966799	0.0871893	0.0726989	0.402975
T173_130	embryo	FALSE		2.85754	7.60887	cTEC	0.0704276	0.229579	0.0620349	0.149434	0.127381	0.112725	0.0990557	0.21979
T173_131	embryo	FALSE		-1.59795	5.31654	cTEC	0.0961299	0.211863	0.0604112	0.142411	0.1169	0.106385	0.0866125	0.275412
T173_132	embryo	FALSE		1.29873	7.66337	cTEC	0.0343764	0.206366	0.0565214	0.135168	0.112872	0.100647	0.0855865	0.302838
T173_133	embryo	FALSE		-0.989069	8.96752	cTEC	0.0396858	0.181278	0.0510473	0.120999	0.10067	0.0908431	0.0760852	0.379075
T173_135	embryo	FALSE		-1.08349	8.11291	cTEC	0.0448798	0.17724	0.0495817	0.117709	0.0977523	0.0880766	0.0734474	0.39619
T173_136	embryo	FALSE		-2.32738	8.27064	cTEC	0.0748404	0.158228	0.044826	0.10599	0.0876621	0.0793992	0.0657498	0.458142
T173_137	embryo	FALSE		1.65773	9.1817	cTEC	0.0206586	0.212137	0.0584236	0.139849	0.118831	0.105915	0.0922236	0.272619
T173_138	embryo	FALSE		-1.45644	9.04172	cTEC	0.0464466	0.173815	0.0489556	0.116018	0.0964674	0.0870402	0.0728907	0.404811
T173_139	embryo	FALSE		3.52478	5.0043	unassigned	0.120102	0.255777	0.066801	0.161863	0.133116	0.116463	0.0987354	0.167243
T173_140	embryo	FALSE		0.0364541	9.45554	cTEC	0.0340173	0.192883	0.0540474	0.128477	0.107766	0.0969846	0.0821967	0.337644
T173_141	embryo	FALSE		-3.13373	0.592904	unassigned	0.219509	0.313632	0.0761228	0.187655	0.147793	0.124999	0.102561	0.0472312
T173_142	embryo	FALSE		-2.65587	7.30361	cTEC	0.0917308	0.145533	0.0413236	0.0976219	0.0805264	0.0730542	0.0601905	0.501748
T173_144	embryo	FALSE		-0.556917	7.93085	postnatal_progenitor	0.044445	0.191033	0.0531674	0.126358	0.104842	0.0942809	0.0786392	0.351677
T173_145	embryo	FALSE		1.51287	9.6231	cTEC	0.0242766	0.208628	0.0576905	0.13783	0.116723	0.104135	0.0904023	0.284589
T173_146	embryo	FALSE		5.35402	6.81077	early_progenitor	0.136551	0.237825	0.0634183	0.153188	0.129189	0.113881	0.0990307	0.203468
T173_147	embryo	FALSE		4.35098	7.82684	postnatal_progenitor	0.0942079	0.235972	0.0634625	0.154618	0.133742	0.12252	0.099137	0.190549
T173_148	embryo	FALSE		-0.614181	8.56451	cTEC	0.0308687	0.185688	0.0517233	0.123025	0.102586	0.0921101	0.0775845	0.367282
T173_149	embryo	FALSE		-2.8782	8.98653	cTEC	0.0701078	0.149915	0.0423492	0.100237	0.0829865	0.0750527	0.0623196	0.487138
T173_150	embryo	FALSE		-4.23402	-1.27149	postnatal_progenitor	0.296243	0.393938	0.0743264	0.190288	0.140364	0.104518	0.0747588	0.0218002
T173_151	embryo	FALSE		1.74639	8.48972	cTEC	0.0244674	0.212885	0.0585633	0.140278	0.119329	0.106439	0.0924989	0.270006
T173_152	embryo	FALSE		0.805391	8.41324	cTEC	0.0319034	0.203015	0.0560883	0.1339	0.112572	0.100653	0.0860688	0.307702
T173_153	embryo	FALSE		-0.0756985	10.0297	cTEC	0.0292399	0.191776	0.0536186	0.127529	0.10702	0.0961378	0.0817905	0.342126
T173_154	embryo	FALSE		-1.97083	9.43092	cTEC	0.0507748	0.168917	0.0475512	0.112703	0.0936296	0.0844857	0.0706222	0.42209
T173_155	embryo	FALSE		-1.28697	5.4559	unassigned	0.10047	0.212613	0.0601837	0.142112	0.116475	0.105786	0.0859665	0.27686
T173_156	embryo	FALSE		4.56879	5.82948	early_progenitor	0.133141	0.240384	0.0638338	0.154189	0.129006	0.11362	0.0978054	0.201161
T173_157	embryo	FALSE		-2.66357	-3.34434	postnatal_progenitor	0.316766	0.424429	0.0681762	0.18689	0.136158	0.0989367	0.068495	0.0169101
T173_158	embryo	FALSE		4.92698	8.9828	early_progenitor	0.0929995	0.233469	0.0627467	0.151544	0.130356	0.114189	0.103811	0.203885
T173_160	embryo	FALSE		-1.95751	8.56303	cTEC	0.0599009	0.168981	0.0477067	0.112938	0.0935413	0.0845619	0.0702416	0.422027
T173_162	embryo	FALSE		0.292362	10.1657	cTEC	0.0224163	0.195477	0.0545567	0.129831	0.10903	0.0978278	0.0834669	0.32981
T173_164	embryo	FALSE		1.17896	9.12331	early_progenitor	0.0197601	0.207838	0.0576229	0.137538	0.116355	0.103933	0.0900292	0.286684
T173_165	embryo	FALSE		3.33221	8.12994	early_progenitor	0.0755907	0.227747	0.0615741	0.148186	0.12555	0.110985	0.0972918	0.228665
T173_167	embryo	FALSE		-0.356095	1.28579	unassigned	0.21355	0.274065	0.0793449	0.184649	0.151137	0.140635	0.110109	0.0600555
T173_168	embryo	FALSE		-0.874451	9.66855	cTEC	0.0289084	0.185689	0.0520022	0.123525	0.103141	0.0927886	0.0783111	0.364542
T173_169	embryo	FALSE		0.486282	9.987	cTEC	0.0169278	0.197857	0.055186	0.131409	0.110652	0.0992102	0.0850121	0.320672
T173_171	embryo	FALSE		5.56353	6.76643	early_progenitor	0.136952	0.237853	0.0634301	0.1532	0.129116	0.113822	0.098901	0.203679
T173_172	embryo	FALSE		1.75421	8.57734	cTEC	0.0217345	0.211515	0.058228	0.139413	0.118493	0.105667	0.0918548	0.274829
T173_174	embryo	FALSE		0.0831101	8.26054	cTEC	0.0277122	0.19199	0.054002	0.128092	0.106906	0.0963445	0.0812033	0.34146
T173_175	embryo	FALSE		-2.20932	7.67901	cTEC	0.062436	0.167227	0.0474939	0.112212	0.0931125	0.0842922	0.0703874	0.425273
T173_176	embryo	FALSE		-2.32715	7.49383	cTEC	0.0733822	0.159352	0.0450073	0.106475	0.0879071	0.0796123	0.0656094	0.456034
T173_177	embryo	FALSE		-1.49542	8.71598	cTEC	0.0513762	0.171871	0.0482268	0.114384	0.094859	0.0855365	0.0713276	0.413793
T173_178	embryo	FALSE		0.295301	9.31871	cTEC	0.0377787	0.196174	0.0549338	0.130556	0.109435	0.0983475	0.0836166	0.326935
T173_179	embryo	FALSE		-0.619896	8.2828	cTEC	0.0424207	0.183815	0.0516768	0.12255	0.101922	0.0919013	0.0769385	0.371193
T173_180	embryo	FALSE		2.60711	6.69652	cTEC	0.0720583	0.226981	0.0613283	0.147276	0.123037	0.10912	0.093254	0.239003
T173_181	embryo	FALSE		1.38038	9.86435	cTEC	0.0219957	0.207698	0.0575299	0.137394	0.116466	0.103919	0.0904069	0.286585
T173_182	embryo	FALSE		1.33949	10.0435	cTEC	0.0105867	0.207363	0.0574108	0.13713	0.116174	0.103694	0.0900401	0.288188
T173_184	embryo	FALSE		5.7518	7.02034	early_progenitor	0.140111	0.237614	0.0633908	0.153112	0.129169	0.113872	0.0990763	0.203767
T173_185	embryo	FALSE		-1.69886	8.33948	cTEC	0.0579149	0.17464	0.0493476	0.116781	0.0967369	0.0874872	0.0726743	0.40233
T173_186	embryo	FALSE		2.20035	10.1199	early_progenitor	0.0304278	0.216287	0.0594591	0.142452	0.121439	0.107878	0.0950335	0.257451
T173_187	embryo	FALSE		4.82535	8.86742	early_progenitor	0.0941312	0.233815	0.0628053	0.151692	0.130232	0.114251	0.103186	0.20402
T173_188	embryo	FALSE		3.30677	8.3375	cTEC	0.0717734	0.225757	0.0648166	0.157347	0.147659	0.136722	0.118764	0.148932
T173_189	embryo	FALSE		-1.31141	8.05967	cTEC	0.0524837	0.174053	0.049043	0.116176	0.096331	0.0869909	0.07239	0.405013
T173_190	embryo	FALSE		-2.03526	8.65161	cTEC	0.0600551	0.164115	0.0463412	0.109688	0.0908769	0.0821525	0.0683268	0.438497
T173_191	embryo	FALSE		3.06395	5.63665	cTEC	0.112626	0.268318	0.0687163	0.166956	0.136138	0.118255	0.0991686	0.142446
T173_192	embryo	FALSE		4.0943	9.12551	early_progenitor	0.0706786	0.224672	0.0609258	0.147266	0.134861	0.111733	0.125478	0.195064
T174_1	embryo	FALSE		-0.568627	9.56681	cTEC	0.032459	0.185826	0.0520936	0.123713	0.103369	0.0929941	0.0785784	0.363425
T174_2	embryo	FALSE		2.36112	9.19016	early_progenitor	0.0377282	0.219704	0.0606429	0.145212	0.124449	0.110541	0.0982346	0.241216
T174_3	embryo	FALSE		-1.82259	-0.300741	unassigned	0.235621	0.316228	0.0770294	0.187508	0.148754	0.127628	0.100807	0.0420395
T174_5	embryo	FALSE		3.80472	8.11403	early_progenitor	0.0770187	0.232155	0.0624731	0.150756	0.128713	0.113723	0.10026	0.21192
T174_7	embryo	FALSE		-0.484154	8.26124	cTEC	0.0373259	0.183615	0.0511795	0.121695	0.10143	0.0911941	0.0765738	0.37431
T174_8	embryo	FALSE		-0.971857	4.14234	postnatal_progenitor	0.118634	0.244224	0.0675338	0.160163	0.130778	0.118302	0.0947851	0.18421
T174_9	embryo	FALSE		-2.48366	7.11305	cTEC	0.0892461	0.159833	0.0454196	0.107283	0.0883803	0.0802164	0.0658972	0.452968
T174_10	embryo	FALSE		2.59031	10.0359	early_progenitor	0.0249108	0.217878	0.0597958	0.143351	0.122355	0.108542	0.0959924	0.252085
T174_11	embryo	FALSE		-0.894442	9.00833	cTEC	0.0399368	0.182479	0.051362	0.121759	0.101335	0.0914014	0.0766434	0.375018
T174_12	embryo	FALSE		2.72512	9.77827	early_progenitor	0.0294504	0.220073	0.0603743	0.144824	0.12407	0.109921	0.0978903	0.242847
T174_14	embryo	FALSE		0.688399	7.82374	early_progenitor	0.0277171	0.209335	0.0592647	0.140533	0.119212	0.106927	0.0932821	0.271444
T174_15	embryo	FALSE		5.0589	8.78134	early_progenitor	0.1021	0.234795	0.0629275	0.151999	0.129903	0.114121	0.102009	0.204247
T174_16	embryo	FALSE		3.52668	5.87212	cTEC	0.105949	0.244348	0.0645038	0.155876	0.129457	0.113819	0.0970982	0.194897
T174_18	embryo	FALSE		0.135152	9.57695	cTEC	0.0249357	0.194031	0.0542022	0.128936	0.108181	0.097126	0.0827008	0.334821
T174_20	embryo	FALSE		-2.46973	7.82367	cTEC	0.0738318	0.155509	0.0440402	0.104128	0.0860019	0.0779143	0.0643463	0.468057
T174_21	embryo	FALSE		-0.180184	8.30776	cTEC	0.0345563	0.191335	0.0533549	0.126887	0.105927	0.0952177	0.0801692	0.347107
T174_22	embryo	FALSE		3.24289	4.54366	early_progenitor	0.0857702	0.210276	0.0572214	0.139448	0.15093	0.105711	0.190704	0.145708
T174_24	embryo	FALSE		-4.07746	-0.808775	postnatal_progenitor	0.288497	0.37917	0.0746848	0.190482	0.142127	0.108221	0.0795015	0.0258069
T174_25	embryo	FALSE		-2.09291	8.70423	cTEC	0.0657432	0.158624	0.0446581	0.105818	0.0877193	0.0792177	0.0659106	0.45805
T174_26	embryo	FALSE		2.6708	9.39756	early_progenitor	0.0359282	0.221529	0.0605727	0.145383	0.124061	0.11006	0.0970229	0.241371
T174_27	embryo	FALSE		-0.571138	9.03539	cTEC	0.0420786	0.184385	0.0515388	0.122493	0.102283	0.0919778	0.0775442	0.369776
T174_28	embryo	FALSE		-1.64513	-2.56206	postnatal_progenitor	0.297487	0.382541	0.0719117	0.191722	0.143086	0.108329	0.0791443	0.0232602
T174_29	embryo	FALSE		3.32181	6.18575	cTEC	0.090163	0.240749	0.063864	0.154149	0.12825	0.112985	0.0964436	0.20356
T174_31	embryo	FALSE		-1.70361	8.11933	cTEC	0.0561761	0.175659	0.0492449	0.116807	0.0968202	0.0872743	0.0727582	0.401434
T174_32	embryo	FALSE		-2.54867	7.03801	cTEC	0.0844256	0.151045	0.0426955	0.10098	0.0831538	0.0753545	0.0618178	0.484951
T174_33	embryo	FALSE		0.198608	10.1681	cTEC	0.0524999	0.194589	0.0544282	0.129455	0.10875	0.0976787	0.0832735	0.331824
T174_34	embryo	FALSE		1.80199	9.5618	early_progenitor	0.026985	0.215847	0.059116	0.141642	0.119837	0.106515	0.0926887	0.264353
T174_35	embryo	FALSE		-2.14167	6.55949	cTEC	0.0858847	0.174453	0.0496973	0.117263	0.096642	0.0878171	0.0721222	0.402002
T174_36	embryo	FALSE		-0.71024	9.62815	cTEC	0.0350874	0.183991	0.0516337	0.122573	0.102318	0.0921388	0.0776661	0.369678
T174_38	embryo	FALSE		4.82684	7.33469	early_progenitor	0.125336	0.237051	0.0632708	0.152805	0.129115	0.113813	0.0992403	0.204707
T174_39	embryo	FALSE		4.1359	6.99994	early_progenitor	0.110673	0.23676	0.0633252	0.152822	0.128611	0.113407	0.0986176	0.206458
T174_40	embryo	FALSE		3.87138	5.2728	early_progenitor	0.131928	0.245049	0.0647027	0.156401	0.129929	0.114203	0.0975876	0.192127
T174_41	embryo	FALSE		4.78487	7.58064	early_progenitor	0.113327	0.234547	0.0628271	0.151776	0.130296	0.113635	0.104222	0.202696
T174_42	embryo	FALSE		-0.256657	8.87751	cTEC	0.0480213	0.18608	0.0522489	0.124016	0.103539	0.0932302	0.0786235	0.36226
T174_44	embryo	FALSE		5.48119	7.25996	early_progenitor	0.150406	0.237617	0.0633975	0.153209	0.129414	0.114347	0.099012	0.203005
T174_45	embryo	FALSE		-1.40304	9.20215	cTEC	0.0492823	0.172152	0.0483641	0.11471	0.0953766	0.0859971	0.0719684	0.411429
T174_47	embryo	FALSE		0.0351218	9.9464	cTEC	0.0323135	0.192945	0.0540236	0.128428	0.107751	0.0968428	0.0823735	0.337635
T174_48	embryo	FALSE		-1.6522	-1.79695	postnatal_progenitor	0.261437	0.356985	0.0736445	0.189453	0.144881	0.11501	0.0871831	0.0328379
T174_49	embryo	FALSE		5.32872	7.31838	early_progenitor	0.134764	0.237559	0.0633742	0.153106	0.129236	0.114051	0.0989948	0.20368
T174_50	embryo	FALSE		-2.14262	8.05224	cTEC	0.0697295	0.160307	0.0453806	0.107364	0.0888178	0.0803842	0.0667113	0.451033
T174_51	embryo	FALSE		2.40977	5.99483	early_progenitor	0.0726894	0.22948	0.0613196	0.147511	0.122281	0.108188	0.0913801	0.239839
T174_52	embryo	FALSE		-1.79742	6.3818	cTEC	0.0779184	0.18729	0.0534456	0.126006	0.103868	0.0944653	0.0775436	0.357379
T174_53	embryo	FALSE		-0.17645	10.083	cTEC	0.0237271	0.190929	0.0534156	0.126977	0.106375	0.0955798	0.0811752	0.345547
T174_54	embryo	FALSE		0.883406	9.56927	cTEC	0.0153195	0.202563	0.056194	0.134062	0.11312	0.101169	0.0871114	0.305779
T174_55	embryo	FALSE		1.32002	9.1577	cTEC	0.0144682	0.208352	0.0576359	0.137676	0.116543	0.104003	0.0901948	0.285594
T174_56	embryo	FALSE		4.68866	6.7161	postnatal_progenitor	0.113595	0.238273	0.0634872	0.153448	0.129285	0.114355	0.0983268	0.202826
T174_57	embryo	FALSE		3.61057	7.64513	early_progenitor	0.0838548	0.233101	0.0624589	0.150673	0.127326	0.112584	0.0975986	0.216259
T174_58	embryo	FALSE		1.65098	10.1505	early_progenitor	0.028101	0.213296	0.0586185	0.140339	0.118946	0.105817	0.0922703	0.270713
T174_59	embryo	FALSE		0.763261	5.41647	unassigned	0.0948837	0.243124	0.066187	0.157447	0.128854	0.115388	0.0942925	0.194704
T174_60	embryo	FALSE		-1.47246	4.1827	cTEC	0.111988	0.228277	0.0651041	0.153427	0.125735	0.114566	0.092764	0.220123
T174_61	embryo	FALSE		4.95457	8.4611	early_progenitor	0.0984902	0.234716	0.0629212	0.151975	0.129741	0.114134	0.101543	0.20497
T174_62	embryo	FALSE		-2.44576	0.205676	unassigned	0.228007	0.315496	0.0768332	0.187513	0.148274	0.127182	0.100331	0.0443646
T174_63	embryo	FALSE		4.22455	9.14604	early_progenitor	0.0829505	0.231983	0.062474	0.15075	0.12911	0.113796	0.101382	0.210506
T174_64	embryo	FALSE		5.78042	7.23928	early_progenitor	0.126923	0.237424	0.063361	0.15304	0.129201	0.113894	0.0992153	0.203866
T174_65	embryo	FALSE		5.88406	7.24683	early_progenitor	0.145456	0.237446	0.0633638	0.153053	0.129226	0.113925	0.0992287	0.203758
T174_66	embryo	FALSE		-0.782279	9.17776	cTEC	0.0430504	0.181789	0.0511539	0.121298	0.101016	0.0911149	0.07644	0.377186
T174_67	embryo	FALSE		-1.7813	9.23406	cTEC	0.0511763	0.170857	0.0481524	0.114078	0.0946885	0.0855077	0.0713321	0.415383
T174_68	embryo	FALSE		0.422027	10.1475	cTEC	0.0230851	0.195057	0.0545419	0.129744	0.109054	0.0979121	0.0835927	0.330097
T174_69	embryo	FALSE		4.66359	7.59307	early_progenitor	0.120019	0.236285	0.0631255	0.152474	0.129012	0.11389	0.0991191	0.206096
T174_70	embryo	FALSE		5.10099	8.74625	early_progenitor	0.103143	0.234166	0.0628654	0.151835	0.130187	0.114211	0.102974	0.203763
T174_71	embryo	FALSE		3.45426	6.7998	cTEC	0.0942905	0.241367	0.0639021	0.154345	0.12903	0.11363	0.0974824	0.200244
T174_72	embryo	FALSE		2.56909	9.90656	early_progenitor	0.0271238	0.21876	0.060203	0.144279	0.123606	0.109651	0.0975324	0.245967
T174_73	embryo	FALSE		-0.306362	10.0432	cTEC	0.0450184	0.190016	0.0531802	0.126391	0.105801	0.0951007	0.0806395	0.348869
T174_75	embryo	FALSE		-2.2611	7.42095	cTEC	0.0720913	0.1645	0.046437	0.109871	0.0907523	0.0821837	0.0677553	0.438498
T174_76	embryo	FALSE		2.46756	9.55102	early_progenitor	0.0295786	0.219728	0.0601364	0.144284	0.123116	0.109101	0.0965495	0.247083
T174_77	embryo	FALSE		3.87401	8.27101	early_progenitor	0.0854564	0.23269	0.0625604	0.151007	0.129084	0.113819	0.100982	0.209859
T174_78	embryo	FALSE		-4.32451	-1.35133	postnatal_progenitor	0.295841	0.392605	0.0745233	0.190433	0.14054	0.104838	0.0750313	0.022024
T174_79	embryo	FALSE		4.83552	8.7239	early_progenitor	0.113277	0.234405	0.0628714	0.151849	0.129836	0.114123	0.101975	0.204942
T174_80	embryo	FALSE		-2.10301	5.48183	cTEC	0.0949623	0.195037	0.0560632	0.131854	0.108449	0.0990268	0.0807818	0.328785
T174_82	embryo	FALSE		5.23042	7.01699	early_progenitor	0.124724	0.237547	0.0633706	0.153047	0.129063	0.113782	0.09894	0.204251
T174_83	embryo	FALSE		-1.07773	8.57511	cTEC	0.0463682	0.178546	0.0503272	0.11923	0.0990402	0.0894287	0.074698	0.388728
T174_84	embryo	FALSE		2.83806	8.69923	early_progenitor	0.0456251	0.224577	0.0610183	0.146689	0.124819	0.110632	0.0970146	0.23525
T174_85	embryo	FALSE		3.31993	8.69479	early_progenitor	0.0541999	0.226214	0.0613694	0.147651	0.125963	0.111421	0.0984279	0.228953
T174_86	embryo	FALSE		1.85031	8.52219	cTEC	0.0153346	0.214398	0.0589757	0.141202	0.119979	0.106825	0.0931573	0.265462
T174_87	embryo	FALSE		3.64896	8.78067	early_progenitor	0.0771034	0.230654	0.0621429	0.149828	0.127657	0.112786	0.0993009	0.217632
T174_88	embryo	FALSE		-1.91476	9.67129	cTEC	0.0560656	0.169091	0.0476282	0.112862	0.0937225	0.0846053	0.0706522	0.421437
T174_89	embryo	FALSE		0.132956	10.149	cTEC	0.0116543	0.19539	0.0544995	0.12973	0.108978	0.0977723	0.0834245	0.330205
T174_90	embryo	FALSE		-2.84096	7.94392	cTEC	0.0647388	0.157863	0.0441143	0.104733	0.0866679	0.0780822	0.064949	0.463589
T174_91	embryo	FALSE		-1.24214	1.10374	unassigned	0.189168	0.290937	0.0762957	0.182121	0.146698	0.129903	0.103591	0.0704479
T174_92	embryo	FALSE		-1.92428	9.15088	cTEC	0.0535367	0.169449	0.0477538	0.113132	0.0938824	0.084783	0.070704	0.420294
T174_93	embryo	FALSE		-3.99952	-1.72745	postnatal_progenitor	0.304818	0.398679	0.0739412	0.190006	0.139773	0.103381	0.0735139	0.0206995
T174_94	embryo	FALSE		2.87555	9.87048	early_progenitor	0.0346592	0.222226	0.0607722	0.145938	0.125062	0.110744	0.0985507	0.236706
T174_95	embryo	FALSE		1.65853	9.73722	early_progenitor	0.0306522	0.214202	0.058864	0.140941	0.119538	0.106319	0.0928302	0.267304
T174_96	embryo	FALSE		-2.34751	7.96026	cTEC	0.0685766	0.159023	0.0450433	0.106506	0.0880363	0.0797459	0.065957	0.455685
T175_97	embryo	FALSE		1.43016	9.89756	early_progenitor	0.0153757	0.210595	0.0582581	0.139307	0.11852	0.105775	0.0922076	0.275337
T175_98	embryo	FALSE		1.01453	10.1149	cTEC	0.00980033	0.203447	0.056507	0.134778	0.113845	0.101798	0.0878984	0.301725
T175_99	embryo	FALSE		-0.602512	9.48455	cTEC	0.0354726	0.18624	0.0522735	0.124076	0.103545	0.0932444	0.0785925	0.362027
T175_100	embryo	FALSE		-0.262371	3.2599	unassigned	0.139614	0.251882	0.0726493	0.169468	0.139209	0.127673	0.103789	0.135324
T175_102	embryo	FALSE		4.48849	5.60497	early_progenitor	0.124491	0.240852	0.0639286	0.154427	0.12911	0.113684	0.0978172	0.200181
T175_103	embryo	FALSE		4.62236	6.30509	early_progenitor	0.124108	0.238651	0.0635181	0.153401	0.128749	0.113542	0.0979134	0.204227
T175_104	embryo	FALSE		0.34706	9.37056	cTEC	0.0141143	0.198379	0.0554162	0.131857	0.110955	0.099474	0.0853244	0.318593
T175_105	embryo	FALSE		2.83861	9.60218	early_progenitor	0.0328628	0.220293	0.0606301	0.145329	0.124676	0.11057	0.0985731	0.239928
T175_106	embryo	FALSE		0.576811	10.1402	cTEC	0.00894003	0.197988	0.0551358	0.131331	0.110485	0.0990111	0.0847782	0.321269
T175_107	embryo	FALSE		1.74083	9.8184	early_progenitor	0.0215105	0.214616	0.0589661	0.141208	0.119882	0.106565	0.0932703	0.265491
T175_109	embryo	FALSE		-0.635124	9.21047	cTEC	0.0313962	0.183802	0.0515341	0.122342	0.102	0.0918268	0.0772947	0.371199
T175_110	embryo	FALSE		0.256015	5.93967	cTEC	0.0695102	0.225195	0.060909	0.145611	0.11941	0.106463	0.0874477	0.254961
T175_111	embryo	FALSE		0.442666	9.12599	cTEC	0.022972	0.196641	0.054809	0.130503	0.109729	0.0983501	0.0841487	0.325818
T175_112	embryo	FALSE		2.82036	9.28959	cTEC	0.0313113	0.220566	0.0605349	0.145204	0.124454	0.110296	0.0981932	0.240751
T175_113	embryo	FALSE		0.176729	8.10069	cTEC	0.035049	0.191204	0.0538369	0.127647	0.106447	0.0959914	0.0807655	0.344105
T175_114	embryo	FALSE		4.3856	8.82514	early_progenitor	0.0786804	0.232718	0.0625508	0.150993	0.129109	0.113863	0.100947	0.20982
T175_115	embryo	FALSE		4.75602	8.05075	early_progenitor	0.112587	0.235921	0.0630793	0.152353	0.129138	0.113916	0.0996048	0.20599
T175_117	embryo	FALSE		-2.37799	0.541376	postnatal_progenitor	0.186792	0.301442	0.074669	0.182556	0.145405	0.124775	0.101263	0.069885
T175_118	embryo	FALSE		1.44438	9.04327	cTEC	0.00856076	0.209024	0.0578263	0.138144	0.117034	0.104398	0.0907307	0.282841
T175_119	embryo	FALSE		3.45771	9.86041	early_progenitor	0.0417648	0.223009	0.0611499	0.146819	0.126542	0.111781	0.100955	0.229743
T175_120	embryo	FALSE		3.16128	9.53833	early_progenitor	0.0382666	0.223205	0.0611684	0.146843	0.126326	0.111595	0.100559	0.230303
T175_121	embryo	FALSE		2.5849	7.82844	cTEC	0.0419125	0.221472	0.0604897	0.145419	0.124488	0.110879	0.0968814	0.240371
T175_122	embryo	FALSE		3.20634	6.41623	early_progenitor	0.0944294	0.236004	0.0628714	0.151657	0.126788	0.111903	0.0958923	0.214884
T175_123	embryo	FALSE		1.48887	10.1424	cTEC	0.0188997	0.209099	0.0578391	0.138213	0.117267	0.104566	0.0911269	0.281888
T175_126	embryo	FALSE		1.26652	10.1035	early_progenitor	0.01901	0.206136	0.057212	0.136568	0.115737	0.103419	0.0897229	0.291204
T175_127	embryo	FALSE		0.302421	7.23066	cTEC	0.0231166	0.203929	0.0579125	0.137184	0.116516	0.104481	0.0917103	0.288265
T175_128	embryo	FALSE		-0.875221	1.14431	postnatal_progenitor	0.213268	0.284721	0.0781233	0.185005	0.14973	0.134499	0.107058	0.0608585
T175_129	embryo	FALSE		5.34603	7.94712	early_progenitor	0.119484	0.236179	0.0631485	0.152509	0.12925	0.113905	0.0998625	0.205147
T175_130	embryo	FALSE		-0.576073	2.24437	unassigned	0.15063	0.26637	0.0735405	0.173427	0.141295	0.127666	0.102612	0.115084
T175_131	embryo	FALSE		4.7626	8.98352	early_progenitor	0.0964455	0.233284	0.0627026	0.151428	0.130276	0.114112	0.103783	0.204415
T175_132	embryo	FALSE		5.56392	7.5011	early_progenitor	0.133858	0.237299	0.0633358	0.152991	0.129262	0.113959	0.0993404	0.203815
T175_133	embryo	FALSE		-0.285468	9.27695	cTEC	0.0245733	0.190583	0.0534143	0.126891	0.106282	0.0955341	0.0811335	0.34616
T175_134	embryo	FALSE		3.92759	9.20628	early_progenitor	0.0677688	0.230265	0.0621716	0.14989	0.128361	0.113262	0.100772	0.215279
T175_135	embryo	FALSE		-1.5279	4.55599	postnatal_progenitor	0.106967	0.227011	0.0639372	0.151323	0.123714	0.112108	0.0906888	0.231213
T175_136	embryo	FALSE		1.77417	10.5087	cTEC	0.0420838	0.210824	0.0583081	0.139425	0.118647	0.105788	0.0924838	0.274524
T175_137	embryo	FALSE		-4.31292	-4.21418	postnatal_progenitor	0.38706	0.555987	0.0554417	0.151755	0.106634	0.0748637	0.0462142	0.00910051
T175_138	embryo	FALSE		5.10857	6.08949	early_progenitor	0.129709	0.23911	0.0636377	0.153707	0.129034	0.113732	0.0982655	0.202515
T175_139	embryo	FALSE		2.64848	9.30698	early_progenitor	0.0540364	0.221575	0.060366	0.144967	0.123133	0.10909	0.0958331	0.245036
T175_140	embryo	FALSE		4.76197	8.94373	early_progenitor	0.100173	0.233003	0.0626564	0.151328	0.130623	0.114073	0.105013	0.203304
T175_141	embryo	FALSE		0.471637	9.96763	cTEC	0.0408235	0.197828	0.0551314	0.131315	0.11059	0.0991196	0.0849726	0.321042
T175_142	embryo	FALSE		-2.17306	8.4317	cTEC	0.0690528	0.164606	0.0465116	0.110076	0.0911068	0.0824059	0.0683546	0.436937
T175_143	embryo	FALSE		3.43573	8.86933	early_progenitor	0.052784	0.226817	0.0616865	0.14853	0.127916	0.112995	0.101349	0.220707
T175_145	embryo	FALSE		5.32397	7.78933	early_progenitor	0.134206	0.23711	0.0633088	0.15293	0.129386	0.114027	0.0996729	0.203567
T175_146	embryo	FALSE		0.7515	10.063	cTEC	0.00645814	0.201186	0.0559546	0.133381	0.112523	0.100697	0.0867246	0.309533
T175_147	embryo	FALSE		4.54787	7.40657	early_progenitor	0.110042	0.241701	0.0642496	0.155414	0.131221	0.115726	0.100481	0.191208
T175_148	embryo	FALSE		-0.796886	8.3026	cTEC	0.043883	0.181545	0.0510972	0.121111	0.100667	0.0908182	0.0759543	0.378806
T175_149	embryo	FALSE		-1.4866	8.3935	cTEC	0.0525479	0.173861	0.048954	0.115974	0.0961574	0.0868152	0.0722944	0.405942
T175_150	embryo	FALSE		-0.0210656	10.0202	cTEC	0.0186866	0.192661	0.0538573	0.128088	0.10745	0.0965009	0.0821207	0.339321
T175_151	embryo	FALSE		3.50031	9.66609	early_progenitor	0.0449116	0.223705	0.0612536	0.147154	0.127005	0.112027	0.101626	0.227228
T175_152	embryo	FALSE		-2.22076	9.41995	cTEC	0.0538587	0.164372	0.0463349	0.109762	0.0910706	0.0822513	0.0685766	0.43763
T175_153	embryo	FALSE		3.60164	9.45088	early_progenitor	0.0405881	0.223657	0.0612013	0.147084	0.127278	0.111987	0.102529	0.226263
T175_154	embryo	FALSE		3.48577	9.054	early_progenitor	0.0453523	0.225345	0.0615058	0.147982	0.127863	0.112852	0.102068	0.222383
T175_155	embryo	FALSE		2.4468	9.8515	early_progenitor	0.0418725	0.217006	0.0596797	0.143022	0.12249	0.108488	0.0968748	0.252438
T175_156	embryo	FALSE		4.44118	5.54381	early_progenitor	0.126315	0.240922	0.0639309	0.154437	0.129097	0.113682	0.0977445	0.200186
T175_157	embryo	FALSE		2.34917	9.0833	early_progenitor	0.0371933	0.21922	0.0599651	0.143879	0.122621	0.108759	0.0958323	0.249723
T175_158	embryo	FALSE		3.96379	6.63977	unassigned	0.100798	0.238218	0.0634136	0.153097	0.128404	0.113263	0.097523	0.206082
T175_159	embryo	FALSE		-2.78343	0.900064	unassigned	0.194166	0.306111	0.0753519	0.184531	0.146408	0.125159	0.101907	0.0605254
T175_160	embryo	FALSE		5.33506	8.17898	early_progenitor	0.115875	0.235955	0.0631177	0.152453	0.129504	0.114021	0.100515	0.204435
T175_161	embryo	FALSE		4.472	7.75859	early_progenitor	0.111871	0.236133	0.0630911	0.152371	0.128891	0.11377	0.09902	0.206726
T175_162	embryo	FALSE		-2.31512	9.19966	cTEC	0.0568527	0.160683	0.0453243	0.107337	0.0889862	0.0804061	0.0669341	0.450327
T175_163	embryo	FALSE		2.46576	10.063	early_progenitor	0.0279732	0.217382	0.0599171	0.143514	0.122898	0.109075	0.0969741	0.250239
T175_164	embryo	FALSE		-1.18566	7.94467	cTEC	0.0584249	0.18595	0.0525699	0.124414	0.103316	0.093368	0.0779393	0.36244
T175_165	embryo	FALSE		-2.46937	7.73397	cTEC	0.0740266	0.155204	0.0439705	0.10396	0.0858852	0.0777908	0.0643623	0.468825
T175_166	embryo	FALSE		-0.185178	10.338	cTEC	0.0268673	0.190648	0.0533031	0.126736	0.106169	0.0953801	0.0809956	0.346767
T175_167	embryo	FALSE		0.177471	8.9525	cTEC	0.0229341	0.194661	0.0541294	0.128929	0.108144	0.0969591	0.0824974	0.334678
T175_168	embryo	FALSE		2.98536	8.23917	early_progenitor	0.0582426	0.227636	0.0613734	0.147782	0.125065	0.110778	0.0961686	0.231198
T175_169	embryo	FALSE		-1.69091	6.55	unassigned	0.0791831	0.197905	0.0554143	0.131276	0.107741	0.0972918	0.0795792	0.330789
T175_170	embryo	FALSE		2.9019	8.06143	cTEC	0.047949	0.224938	0.0612622	0.147428	0.126424	0.112332	0.0987774	0.228837
T175_171	embryo	FALSE		2.15025	10.3815	early_progenitor	0.0168162	0.213914	0.058974	0.141169	0.120305	0.107036	0.0940518	0.264549
T175_172	embryo	FALSE		-1.79673	6.14357	cTEC	0.08959	0.194527	0.055152	0.130221	0.106938	0.0970964	0.0792538	0.336808
T175_173	embryo	FALSE		3.34545	8.94393	early_progenitor	0.0693545	0.227186	0.0616291	0.14833	0.126906	0.11193	0.0999955	0.224023
T175_174	embryo	FALSE		3.18871	6.62895	cTEC	0.0975225	0.263408	0.0678404	0.164438	0.135309	0.118453	0.0991111	0.151438
T175_175	embryo	FALSE		-4.11961	-1.65639	postnatal_progenitor	0.313137	0.402645	0.0738272	0.18995	0.139277	0.102424	0.0721992	0.0196715
T175_176	embryo	FALSE		5.2279	6.37048	unassigned	0.140398	0.238913	0.0636163	0.153644	0.129062	0.113747	0.0984093	0.202608
T175_177	embryo	FALSE		3.26411	9.54789	early_progenitor	0.0498329	0.225052	0.0613579	0.147538	0.126828	0.111895	0.100726	0.226602
T175_179	embryo	FALSE		-1.52829	8.15899	cTEC	0.0644002	0.176859	0.0500249	0.11834	0.0979818	0.0886708	0.0735689	0.394552
T175_181	embryo	FALSE		1.68745	9.82332	early_progenitor	0.0260548	0.211735	0.0584724	0.139818	0.118775	0.105812	0.092451	0.272935
T175_182	embryo	FALSE		-0.768794	9.75139	cTEC	0.034629	0.184136	0.0515631	0.122469	0.102164	0.0919313	0.0774675	0.370266
T175_183	embryo	FALSE		-2.59154	0.400255	postnatal_progenitor	0.217643	0.305783	0.0765589	0.188339	0.149171	0.12742	0.105429	0.0472929
T175_185	embryo	FALSE		2.15658	10.2098	early_progenitor	0.0162373	0.213985	0.0592284	0.141806	0.121374	0.108429	0.0948737	0.260303
T175_186	embryo	FALSE		4.66312	5.9843	early_progenitor	0.134926	0.239524	0.0637015	0.153845	0.128953	0.113631	0.0980078	0.202337
T175_187	embryo	FALSE		0.528609	10.2371	cTEC	0.0339031	0.199411	0.0556091	0.13244	0.111623	0.100038	0.0859048	0.314973
T175_188	embryo	FALSE		-1.88698	0.272702	unassigned	0.2118	0.311647	0.0761552	0.185333	0.147157	0.126322	0.100157	0.053223
T175_189	embryo	FALSE		4.85015	7.33807	postnatal_progenitor	0.129973	0.237905	0.0635131	0.153794	0.130484	0.11624	0.0989489	0.199115
T175_191	embryo	FALSE		0.681687	8.44462	cTEC	0.01901	0.204048	0.0565209	0.134813	0.113345	0.101378	0.0868308	0.303062
T175_192	embryo	FALSE		1.58603	9.08159	cTEC	0.0181302	0.212856	0.0586159	0.140225	0.118772	0.105791	0.0920083	0.27173
T232_2	embryo	FALSE		-0.820235	7.62962	cTEC	0.0513867	0.18345	0.0517833	0.122582	0.101627	0.09188	0.0764237	0.372252
T232_3	embryo	FALSE		-2.7206	6.27372	cTEC	0.0974619	0.148601	0.0424281	0.10005	0.0823237	0.0749054	0.0613255	0.490364
T232_4	embryo	FALSE		0.669621	8.90419	cTEC	0.0288445	0.202334	0.0565219	0.134539	0.113538	0.10171	0.0876192	0.303736
T232_6	embryo	FALSE		0.219489	10.085	cTEC	0.0236632	0.192634	0.0537824	0.127958	0.107361	0.0963603	0.0820753	0.339827
T232_7	embryo	FALSE		-0.406057	9.325	cTEC	0.0285869	0.186284	0.0521433	0.123866	0.103403	0.0930081	0.0784801	0.362814
T232_8	embryo	FALSE		-0.900127	4.00181	unassigned	0.114813	0.235147	0.0686272	0.160445	0.13247	0.1217	0.099409	0.182197
T232_9	embryo	FALSE		1.58134	10.0385	cTEC	0.0141968	0.21071	0.0581546	0.139082	0.118088	0.105222	0.0917902	0.276953
T232_10	embryo	FALSE		1.95318	7.85095	early_progenitor	0.0362714	0.215898	0.0588337	0.141077	0.118694	0.105515	0.090858	0.269123
T232_11	embryo	FALSE		-3.08347	-4.58807	postnatal_progenitor	0.351661	0.414003	0.0701928	0.198789	0.140981	0.10008	0.0624946	0.0134543
T232_15	embryo	FALSE		4.14437	6.02628	early_progenitor	0.115437	0.238006	0.0633651	0.152936	0.12793	0.112769	0.0970328	0.207962
T232_16	embryo	FALSE		0.50028	8.85834	cTEC	0.0154138	0.19715	0.0548052	0.130589	0.109749	0.0983362	0.08398	0.325389
T232_17	embryo	FALSE		4.95214	7.5247	early_progenitor	0.115014	0.237051	0.0632733	0.152857	0.129233	0.114037	0.0992159	0.204334
T232_19	embryo	FALSE		0.250563	8.77574	cTEC	0.0257273	0.191642	0.0534157	0.127098	0.106372	0.0955257	0.0808479	0.345097
T232_20	embryo	FALSE		-0.71057	3.79721	unassigned	0.127697	0.252595	0.0708064	0.167101	0.13695	0.124057	0.100492	0.147992
T232_21	embryo	FALSE		1.39631	5.73638	unassigned	0.0831597	0.247383	0.0656467	0.157573	0.128867	0.114068	0.0939554	0.192503
T232_23	embryo	FALSE		-1.99752	9.0804	cTEC	0.05933	0.166536	0.0469797	0.111257	0.0922761	0.0833733	0.0694569	0.430119
T232_24	embryo	FALSE		-3.83006	-0.639372	postnatal_progenitor	0.284708	0.375094	0.0746189	0.189685	0.142227	0.109369	0.0809713	0.0280283
T232_25	embryo	FALSE		3.9237	8.70088	early_progenitor	0.0825853	0.231307	0.0622633	0.150158	0.127946	0.112963	0.099593	0.21577
T232_26	embryo	FALSE		4.37342	7.95956	early_progenitor	0.0969778	0.235553	0.0629866	0.15214	0.128942	0.113947	0.0991165	0.207316
T232_27	embryo	FALSE		4.47826	8.40406	early_progenitor	0.0877519	0.233672	0.0627755	0.151571	0.129438	0.1142	0.100982	0.207363
T232_28	embryo	FALSE		1.49722	10.1652	early_progenitor	0.0158334	0.209126	0.057848	0.138241	0.117308	0.104615	0.0911579	0.281704
T232_29	embryo	FALSE		2.16971	9.5436	early_progenitor	0.0158635	0.215869	0.059861	0.143067	0.122366	0.108842	0.0965202	0.253475
T232_30	embryo	FALSE		3.14224	9.45165	early_progenitor	0.0352345	0.22342	0.0613158	0.147252	0.126954	0.112523	0.100729	0.227806
T232_31	embryo	FALSE		3.67828	6.35317	early_progenitor	0.0965187	0.237832	0.0632711	0.152721	0.127862	0.112772	0.0968872	0.208656
T232_33	embryo	FALSE		3.2216	5.97918	early_progenitor	0.0912329	0.24076	0.0637553	0.153929	0.128083	0.112841	0.0961401	0.204491
T232_34	embryo	FALSE		2.70722	7.55315	cTEC	0.0676334	0.229322	0.0620537	0.149409	0.127688	0.112715	0.100089	0.218722
T232_35	embryo	FALSE		3.29486	8.94998	early_progenitor	0.0545991	0.22516	0.0613143	0.147402	0.126195	0.111472	0.0995076	0.228947
T232_36	embryo	FALSE		-2.45757	-1.60037	postnatal_progenitor	0.2661	0.374293	0.0733861	0.188894	0.142743	0.110124	0.0831011	0.0274527
T232_37	embryo	FALSE		-2.15682	0.925788	cTEC	0.163688	0.291371	0.0728153	0.177277	0.143994	0.12337	0.103475	0.0876935
T232_38	embryo	FALSE		2.21308	7.97568	cTEC	0.0308172	0.218687	0.0598369	0.143682	0.122679	0.109307	0.095276	0.250531
T232_39	embryo	FALSE		-2.22609	-0.171723	postnatal_progenitor	0.22331	0.329511	0.0752583	0.186074	0.145599	0.121324	0.0948659	0.0473607
T232_40	embryo	FALSE		-1.62743	8.1709	cTEC	0.0581845	0.177917	0.0498552	0.118276	0.0980671	0.0883724	0.0737328	0.393778
T232_41	embryo	FALSE		2.07449	9.86403	cTEC	0.0165887	0.215303	0.0595745	0.14247	0.121705	0.108272	0.0956729	0.257002
T232_42	embryo	FALSE		3.29768	8.57823	early_progenitor	0.0561721	0.227501	0.0615982	0.148274	0.126289	0.111841	0.0981362	0.226361
T232_45	embryo	FALSE		5.0384	6.72894	early_progenitor	0.142258	0.238197	0.0634756	0.153309	0.129027	0.113758	0.0985874	0.203648
T232_46	embryo	FALSE		1.56565	9.08374	early_progenitor	0.0111298	0.209673	0.0578903	0.138437	0.117521	0.104816	0.0911763	0.280485
T232_47	embryo	FALSE		4.52898	6.04411	early_progenitor	0.122052	0.238737	0.0636329	0.153588	0.128712	0.113464	0.0979375	0.203929
T232_48	embryo	FALSE		1.54572	9.9801	early_progenitor	0.0126179	0.208668	0.0576644	0.137814	0.116774	0.104144	0.0905203	0.284415
T232_49	embryo	FALSE		-1.74013	7.05099	cTEC	0.0703623	0.171343	0.048705	0.115005	0.094976	0.0861741	0.0711268	0.412668
T232_50	embryo	FALSE		1.91364	8.71925	cTEC	0.0179938	0.214218	0.0589234	0.14107	0.11982	0.106696	0.0929883	0.266283
T232_52	embryo	FALSE		-1.52004	8.32527	cTEC	0.0623713	0.176252	0.0498486	0.117931	0.0976689	0.0883791	0.0733602	0.396558
T232_53	embryo	FALSE		-1.32029	6.6801	cTEC	0.0630941	0.194825	0.0545988	0.129503	0.107047	0.0963838	0.0794734	0.338166
T232_54	embryo	FALSE		0.84562	10.3624	cTEC	0.02098	0.201084	0.0558972	0.133275	0.112471	0.100628	0.0867187	0.309925
T232_55	embryo	FALSE		0.224696	10.3425	cTEC	0.0131739	0.194408	0.054266	0.129136	0.108457	0.0973163	0.0830398	0.333374
T232_56	embryo	FALSE		-0.271309	9.05876	cTEC	0.0324833	0.188988	0.0531111	0.126057	0.105326	0.0949387	0.079985	0.351592
T232_57	embryo	FALSE		-0.0196001	3.87855	unassigned	0.130051	0.252571	0.0726766	0.170226	0.141395	0.128847	0.106817	0.127462
T232_58	embryo	FALSE		-0.474947	7.5257	postnatal_progenitor	0.0445485	0.196549	0.0543032	0.129258	0.107028	0.0960407	0.0798551	0.336963
T232_59	embryo	FALSE		-0.813388	-0.996848	postnatal_progenitor	0.240823	0.315105	0.0769651	0.187427	0.149099	0.130066	0.100166	0.041165
T232_60	embryo	FALSE		5.63892	7.89848	early_progenitor	0.139155	0.236134	0.0631418	0.152491	0.129257	0.11388	0.0999521	0.205146
T232_61	embryo	FALSE		-1.00403	5.33894	cTEC	0.0882202	0.220676	0.0629096	0.148148	0.122228	0.111132	0.0912471	0.243656
T232_62	embryo	FALSE		4.10059	8.1617	early_progenitor	0.0829623	0.233224	0.0625341	0.150911	0.12795	0.113127	0.098508	0.213747
T232_64	embryo	FALSE		0.535163	10.0656	cTEC	0.0295121	0.198024	0.055179	0.13142	0.110617	0.0991419	0.0849411	0.320676
T232_65	embryo	FALSE		4.08457	6.59516	early_progenitor	0.11023	0.237721	0.0633105	0.152866	0.128417	0.113267	0.0977747	0.206644
T232_67	embryo	FALSE		-1.86791	8.3197	cTEC	0.0579141	0.165304	0.0465986	0.110361	0.0914336	0.0826162	0.0686648	0.435019
T232_69	embryo	FALSE		5.49384	7.80251	early_progenitor	0.119123	0.236124	0.0631346	0.15246	0.12912	0.113796	0.0996873	0.205678
T232_70	embryo	FALSE		-3.24675	7.88812	cTEC	0.0910957	0.124666	0.0353834	0.0836283	0.0690602	0.0626	0.0517756	0.572884
T232_71	embryo	FALSE		-0.977659	9.44147	cTEC	0.0370534	0.18058	0.0506264	0.120166	0.100038	0.0901005	0.0756331	0.382854
T232_72	embryo	FALSE		-2.62481	8.9051	cTEC	0.060947	0.153963	0.0434596	0.102894	0.0852638	0.0770689	0.0641134	0.473235
T232_73	embryo	FALSE		-0.731776	9.43245	cTEC	0.0366638	0.184096	0.0517392	0.122741	0.102316	0.0922133	0.0775352	0.369357
T232_74	embryo	FALSE		-2.29565	8.3585	cTEC	0.0592056	0.163283	0.045972	0.108911	0.0902079	0.0814744	0.0677279	0.442422
T232_75	embryo	FALSE		1.29142	9.10668	cTEC	0.0318101	0.207888	0.0578566	0.137998	0.117048	0.10466	0.0909153	0.283633
T232_76	embryo	FALSE		3.79661	6.84366	early_progenitor	0.105717	0.234762	0.062832	0.151546	0.127416	0.112417	0.0975115	0.213516
T232_77	embryo	FALSE		4.72407	7.19225	early_progenitor	0.125073	0.238311	0.0634615	0.153292	0.129132	0.113842	0.0987122	0.20325
T232_78	embryo	FALSE		-0.158017	9.97564	cTEC	0.0202841	0.19034	0.053192	0.126482	0.105919	0.0951449	0.0807501	0.34817
T232_79	embryo	FALSE		-0.623205	2.90737	unassigned	0.155831	0.25897	0.0746273	0.174357	0.142952	0.131256	0.105377	0.112455
T232_81	embryo	FALSE		-1.74856	8.49643	cTEC	0.0597883	0.169801	0.0478362	0.11333	0.0940082	0.0848878	0.0707255	0.41941
T232_83	embryo	FALSE		-2.89239	-3.07866	postnatal_progenitor	0.327046	0.418003	0.0698661	0.188188	0.137355	0.0998891	0.069394	0.0172989
T232_84	embryo	FALSE		3.64858	6.92471	cTEC	0.107665	0.238173	0.0634326	0.153125	0.128708	0.113473	0.0981412	0.204949
T232_87	embryo	FALSE		2.20862	8.88384	cTEC	0.0209216	0.21647	0.0594495	0.142482	0.121464	0.107976	0.0948114	0.257346
T232_88	embryo	FALSE		4.0071	7.68608	early_progenitor	0.0984023	0.234922	0.062917	0.151919	0.129032	0.113889	0.0997716	0.207549
T232_89	embryo	FALSE		-1.49061	8.38161	cTEC	0.0559053	0.176742	0.0499163	0.118158	0.0979466	0.088555	0.0736622	0.395018
T232_90	embryo	FALSE		-1.50246	5.71263	cTEC	0.0913775	0.209491	0.0597246	0.140779	0.115623	0.105231	0.0857284	0.28342
T232_91	embryo	FALSE		0.549112	10.3037	cTEC	0.0280483	0.197186	0.0549726	0.130904	0.110151	0.0987448	0.0845652	0.323475
T232_92	embryo	FALSE		-1.18918	7.69003	cTEC	0.0576444	0.178383	0.0504828	0.119398	0.0988836	0.0894984	0.0742977	0.389054
T232_93	embryo	FALSE		1.12737	9.47057	cTEC	0.00679524	0.206279	0.0570917	0.136304	0.115081	0.102759	0.088789	0.293695
T232_94	embryo	FALSE		-1.81542	8.55584	cTEC	0.0661845	0.175953	0.0496793	0.117601	0.0974519	0.0881006	0.0732541	0.397957
T232_95	embryo	FALSE		0.716293	9.70228	cTEC	0.0236492	0.199988	0.0557016	0.132712	0.111882	0.100223	0.0861057	0.313386
T232_96	embryo	FALSE		-0.292146	4.22223	unassigned	0.113297	0.243959	0.0699184	0.16411	0.135941	0.123779	0.102165	0.160123
T233_97	embryo	FALSE		5.22505	6.4858	early_progenitor	0.119634	0.237922	0.0634475	0.153208	0.128909	0.11364	0.0985624	0.204312
T233_98	embryo	FALSE		3.09147	9.48022	early_progenitor	0.0361251	0.222066	0.0610504	0.146418	0.125888	0.111464	0.0999624	0.233151
T233_99	embryo	FALSE		5.27786	6.39575	early_progenitor	0.137251	0.238457	0.0635288	0.15345	0.129076	0.113827	0.0985133	0.203148
T233_101	embryo	FALSE		4.46868	6.86964	early_progenitor	0.119417	0.238054	0.063432	0.153187	0.128957	0.113672	0.0985902	0.204109
T233_103	embryo	FALSE		-2.18148	-5.42252	postnatal_progenitor	0.355891	0.348738	0.0794586	0.224756	0.15778	0.111852	0.0653767	0.0120326
T233_104	embryo	FALSE		-2.6637	6.72099	cTEC	0.0900775	0.145107	0.0413501	0.0975811	0.0803759	0.0730497	0.0599524	0.502582
T233_105	embryo	FALSE		-1.21144	8.9409	cTEC	0.0499172	0.1742	0.0490689	0.11627	0.0965647	0.0871653	0.0728089	0.40392
T233_106	embryo	FALSE		-2.20403	6.02822	cTEC	0.0980099	0.170248	0.0484916	0.114389	0.0939707	0.0854475	0.069772	0.417679
T233_109	embryo	FALSE		0.0064911	9.26098	cTEC	0.0306016	0.191098	0.053369	0.126907	0.106174	0.0953737	0.0808095	0.346267
T233_110	embryo	FALSE		3.73191	8.81794	early_progenitor	0.0685886	0.22931	0.0619661	0.149348	0.12785	0.112819	0.100403	0.218305
T233_111	embryo	FALSE		0.71022	7.39645	cTEC	0.0241432	0.201648	0.0566786	0.134535	0.112803	0.101474	0.086343	0.306516
T233_112	embryo	FALSE		4.86624	6.10995	early_progenitor	0.130166	0.239139	0.06363	0.153681	0.128936	0.113645	0.0981005	0.202869
T233_113	embryo	FALSE		5.44572	7.13742	early_progenitor	0.128267	0.23762	0.0633878	0.153133	0.129247	0.114034	0.0990284	0.20355
T233_114	embryo	FALSE		0.730835	9.16713	cTEC	0.0155605	0.202512	0.0564202	0.134419	0.113412	0.101545	0.0874734	0.304216
T233_115	embryo	FALSE		3.34342	8.96698	early_progenitor	0.0550611	0.226028	0.0614688	0.147892	0.127018	0.111977	0.100742	0.224874
T233_116	embryo	FALSE		-1.93405	7.7543	cTEC	0.0695321	0.167822	0.0473918	0.112117	0.0926415	0.083808	0.0693654	0.426852
T233_118	embryo	FALSE		5.37531	7.47113	early_progenitor	0.131843	0.237191	0.063319	0.152951	0.12929	0.113987	0.0994192	0.203844
T233_119	embryo	FALSE		-1.6062	3.49781	unassigned	0.12778	0.237722	0.0676152	0.159658	0.130215	0.118496	0.0950687	0.191221
T233_121	embryo	FALSE		-1.69843	9.37409	cTEC	0.0510592	0.170352	0.0480094	0.113742	0.094451	0.085278	0.0712133	0.416951
T233_122	embryo	FALSE		-2.78662	-1.03696	postnatal_progenitor	0.256295	0.363848	0.0741253	0.188191	0.143244	0.112523	0.0855577	0.0325058
T233_123	embryo	FALSE		0.747323	9.66178	cTEC	0.0174144	0.200659	0.0558097	0.133038	0.112221	0.100468	0.0864117	0.311391
T233_124	embryo	FALSE		1.59268	7.38779	cTEC	0.0232023	0.225505	0.0614277	0.147369	0.124743	0.111303	0.0950208	0.23463
T233_126	embryo	FALSE		-0.358202	8.61016	cTEC	0.033591	0.188742	0.05263	0.125144	0.104371	0.0938604	0.0787436	0.356506
T233_127	embryo	FALSE		-1.22569	9.07086	cTEC	0.0508763	0.173147	0.0488075	0.115632	0.0960221	0.0867077	0.0723863	0.407295
T233_128	embryo	FALSE		-2.78361	1.39583	unassigned	0.187163	0.296598	0.0751361	0.183726	0.146574	0.126291	0.104985	0.0666845
T233_129	embryo	FALSE		3.43406	8.98879	early_progenitor	0.0493505	0.225712	0.0616338	0.148329	0.128325	0.113384	0.102371	0.220245
T233_130	embryo	FALSE		-2.19364	5.55127	cTEC	0.103801	0.167683	0.0481402	0.113332	0.0931909	0.0850173	0.0694414	0.423193
T233_132	embryo	FALSE		2.94648	7.46003	cTEC	0.0626391	0.230384	0.0619043	0.149126	0.125884	0.111432	0.0963778	0.224891
T233_134	embryo	FALSE		2.66279	9.11212	early_progenitor	0.0258628	0.221881	0.061448	0.147093	0.127033	0.112451	0.10192	0.228174
T233_135	embryo	FALSE		-2.801	8.56271	cTEC	0.0679632	0.149504	0.0422559	0.0999914	0.0827252	0.074848	0.062053	0.488621
T233_140	embryo	FALSE		1.48232	7.42805	postnatal_progenitor	0.0370433	0.235615	0.0633491	0.152225	0.127971	0.114027	0.0960086	0.210801
T233_141	embryo	FALSE		2.41173	8.34556	early_progenitor	0.0392207	0.218835	0.0601968	0.14437	0.123909	0.110149	0.0975358	0.245003
T233_143	embryo	FALSE		2.21278	9.9065	cTEC	0.0218667	0.217501	0.0598814	0.143427	0.122494	0.108824	0.096135	0.251737
T233_144	embryo	FALSE		-0.491929	0.506557	unassigned	0.228224	0.287632	0.0794686	0.186858	0.151705	0.138093	0.109734	0.0465034
T233_145	embryo	FALSE		3.95405	9.31557	early_progenitor	0.0608534	0.227701	0.0618631	0.149047	0.129373	0.113243	0.104965	0.213808
T233_147	embryo	FALSE		-2.58781	1.48284	unassigned	0.132503	0.279731	0.0713565	0.173796	0.140298	0.121544	0.10136	0.111911
T233_149	embryo	FALSE		-1.80604	-0.253237	postnatal_progenitor	0.180279	0.304963	0.07197	0.177932	0.140433	0.118471	0.0928166	0.0934091
T233_150	embryo	FALSE		-5.51665	-6.11675	postnatal_progenitor	0.446293	0.853852	0.0169408	0.0536548	0.0357969	0.0244881	0.0133272	0.00193922
T233_151	embryo	FALSE		-2.81066	7.75048	cTEC	0.0792493	0.143918	0.0408048	0.0964493	0.0796452	0.072175	0.0596521	0.507353
T233_152	embryo	FALSE		2.81355	9.55043	early_progenitor	0.0300883	0.221366	0.0607832	0.145809	0.125196	0.110869	0.0991546	0.236822
T233_154	embryo	FALSE		-0.73445	2.85357	postnatal_progenitor	0.150565	0.274982	0.0722644	0.173523	0.139975	0.123746	0.0984742	0.11703
T233_156	embryo	FALSE		1.67543	7.93952	cTEC	0.0229986	0.218928	0.0601199	0.144139	0.122925	0.109784	0.0950957	0.249007
T233_157	embryo	FALSE		-3.24002	0.595853	unassigned	0.233029	0.30765	0.0770899	0.188239	0.149344	0.129402	0.105661	0.0426071
T233_160	embryo	FALSE		4.13055	5.58451	early_progenitor	0.120357	0.241908	0.0641187	0.1549	0.129212	0.113733	0.0975807	0.198548
T233_161	embryo	FALSE		1.54092	6.34688	early_progenitor	0.0539666	0.202042	0.0550442	0.131583	0.108867	0.0971416	0.0812242	0.324096
T233_162	embryo	FALSE		-1.45592	7.07078	cTEC	0.0681246	0.182064	0.051357	0.121574	0.100347	0.0907628	0.0748255	0.379068
T233_163	embryo	FALSE		0.209853	9.82344	cTEC	0.0174213	0.19895	0.0552594	0.131728	0.110841	0.0992185	0.0850671	0.318934
T233_164	embryo	FALSE		-0.406189	7.87808	cTEC	0.0352406	0.1922	0.0532685	0.126855	0.105747	0.0949921	0.079544	0.347392
T233_165	embryo	FALSE		3.59404	5.96808	early_progenitor	0.101094	0.239368	0.0635523	0.153412	0.127957	0.112768	0.0965097	0.206434
T233_166	embryo	FALSE		-3.01717	7.53944	cTEC	0.0798623	0.139515	0.0394765	0.0933657	0.0770303	0.0697906	0.0574912	0.523329
T233_168	embryo	FALSE		1.67011	10.3698	cTEC	0.0149541	0.210746	0.0582641	0.139318	0.118497	0.105624	0.092342	0.275208
T233_169	embryo	FALSE		-0.502185	8.92682	cTEC	0.0512191	0.184913	0.0520259	0.123398	0.102894	0.092765	0.078011	0.365991
T233_170	embryo	FALSE		-1.34622	8.00246	cTEC	0.05695	0.184888	0.052294	0.123691	0.102493	0.0927142	0.0770319	0.366885
T233_171	embryo	FALSE		-1.16048	2.97294	unassigned	0.157155	0.254649	0.0731944	0.171866	0.140322	0.128586	0.102601	0.128776
T233_175	embryo	FALSE		-3.00148	-1.26255	postnatal_progenitor	0.264666	0.370889	0.073735	0.188293	0.142509	0.110583	0.0833763	0.0306095
T233_176	embryo	FALSE		-2.11814	0.569815	unassigned	0.203001	0.301852	0.0763814	0.184913	0.147728	0.128679	0.103131	0.0573088
T233_177	embryo	FALSE		5.67159	7.21856	early_progenitor	0.131961	0.237261	0.0633291	0.152967	0.129222	0.11392	0.0993012	0.204
T233_178	embryo	FALSE		-0.488486	9.31841	cTEC	0.0263919	0.18833	0.0528254	0.125431	0.104782	0.094326	0.079617	0.354686
T233_179	embryo	FALSE		-0.419045	8.73056	cTEC	0.035043	0.191767	0.0540406	0.128127	0.107349	0.0965838	0.0822282	0.339902
T233_180	embryo	FALSE		3.09316	9.15072	early_progenitor	0.0485476	0.224576	0.0612416	0.147188	0.126145	0.111478	0.0995938	0.229778
T233_181	embryo	FALSE		2.58564	9.98914	early_progenitor	0.027997	0.219476	0.0602315	0.144461	0.123681	0.109645	0.09744	0.245065
T233_182	embryo	FALSE		4.8504	6.53054	early_progenitor	0.130147	0.238398	0.0634964	0.153355	0.128938	0.11368	0.0983643	0.203769
T233_184	embryo	FALSE		-2.20091	8.12652	cTEC	0.064587	0.163887	0.0462549	0.109479	0.0905797	0.0819016	0.0679347	0.43996
T233_185	embryo	FALSE		4.67907	6.12436	early_progenitor	0.130348	0.238884	0.0635735	0.153552	0.128908	0.113673	0.0980722	0.203337
T233_186	embryo	FALSE		-0.87476	7.40956	cTEC	0.0508029	0.1952	0.0547496	0.129772	0.107601	0.0969927	0.0809071	0.334775
T233_187	embryo	FALSE		3.22877	6.26103	early_progenitor	0.0908527	0.237059	0.0631055	0.152229	0.127127	0.11217	0.096024	0.212284
T233_189	embryo	FALSE		3.15013	8.82546	early_progenitor	0.0564665	0.225673	0.0613084	0.147439	0.125767	0.111227	0.0984079	0.230178
T233_190	embryo	FALSE		-0.715422	8.23807	cTEC	0.04336	0.18407	0.0515707	0.12236	0.101584	0.0915464	0.0764248	0.372441
T233_191	embryo	FALSE		-0.583434	7.24125	cTEC	0.0463642	0.202701	0.0556178	0.132646	0.110108	0.0990289	0.0815733	0.318323
T233_192	embryo	FALSE		2.64761	4.06474	unassigned	0.131292	0.220577	0.0621254	0.150271	0.161591	0.114385	0.201319	0.0897271
T234_1	embryo	FALSE		3.17745	6.05735	early_progenitor	0.090565	0.237574	0.0631742	0.152396	0.127038	0.112058	0.0957166	0.212042
T234_2	embryo	FALSE		3.84191	8.5477	early_progenitor	0.0746943	0.233512	0.0626553	0.151449	0.129228	0.114841	0.0993401	0.208975
T234_3	embryo	FALSE		5.42067	6.49385	early_progenitor	0.138032	0.23858	0.0635502	0.153495	0.12909	0.11378	0.0985784	0.202927
T234_4	embryo	FALSE		3.3567	7.64585	early_progenitor	0.0816625	0.2316	0.062179	0.149914	0.12687	0.112222	0.0974903	0.219723
T234_7	embryo	FALSE		1.79667	6.74175	cTEC	0.042344	0.214424	0.0583823	0.139835	0.116717	0.103975	0.0881967	0.278469
T234_8	embryo	FALSE		-1.76818	5.62278	cTEC	0.0965406	0.20478	0.0578828	0.13687	0.112108	0.101652	0.0825848	0.304119
T234_9	embryo	FALSE		3.05867	-2.30797	postnatal_progenitor	0.293471	0.197119	0.0686626	0.171342	0.157843	0.283874	0.0957765	0.0253784
T234_12	embryo	FALSE		1.63178	9.99177	early_progenitor	0.0161494	0.211188	0.0582334	0.139294	0.118184	0.105269	0.0918006	0.27603
T234_15	embryo	FALSE		3.29343	9.40204	early_progenitor	0.0416831	0.224541	0.0616618	0.148036	0.127775	0.113024	0.101936	0.223026
T234_16	embryo	FALSE		-4.11089	-1.78671	postnatal_progenitor	0.304214	0.401673	0.0738802	0.190036	0.139427	0.102649	0.0725	0.0198286
T234_17	embryo	FALSE		0.51381	7.12119	postnatal_progenitor	0.047124	0.228474	0.0610269	0.146532	0.120979	0.107343	0.0888934	0.246748
T234_18	embryo	FALSE		3.95775	7.42293	early_progenitor	0.0874148	0.232922	0.0625374	0.150762	0.127254	0.11235	0.0979167	0.216258
T234_19	embryo	FALSE		-2.3766	8.06874	cTEC	0.0651499	0.160929	0.045444	0.107555	0.0889788	0.0804842	0.0666963	0.44991
T234_20	embryo	FALSE		3.11208	7.2317	cTEC	0.0833489	0.240247	0.0637908	0.153967	0.129088	0.113914	0.0977833	0.201209
T234_21	embryo	FALSE		-2.29597	4.25762	postnatal_progenitor	0.120179	0.209771	0.0596782	0.140866	0.114937	0.104624	0.084048	0.286071
T234_22	embryo	FALSE		-1.58371	6.23422	cTEC	0.0730982	0.189541	0.0538232	0.127121	0.105155	0.0954125	0.0787703	0.350175
T234_23	embryo	FALSE		-1.55572	7.0598	cTEC	0.0697122	0.182844	0.0518758	0.122551	0.101238	0.0917831	0.0757528	0.373953
T234_24	embryo	FALSE		0.32307	6.53788	cTEC	0.0519196	0.225217	0.0620704	0.148155	0.124095	0.111856	0.0921003	0.236502
T234_25	embryo	FALSE		3.03215	6.63642	cTEC	0.0754836	0.232502	0.062029	0.149491	0.124937	0.110409	0.0943373	0.226294
T234_26	embryo	TRUE		1.15993	9.89868	early_progenitor	0	0.204572	0.0568798	0.135664	0.114791	0.102661	0.0888367	0.296594
T234_27	embryo	FALSE		5.24643	5.96605	early_progenitor	0.16153	0.239436	0.0637219	0.153912	0.129173	0.113823	0.0983974	0.201537
T234_28	embryo	FALSE		4.4186	7.57128	early_progenitor	0.0998059	0.237109	0.0632147	0.152741	0.12909	0.113984	0.0988203	0.205042
T234_30	embryo	FALSE		0.631212	7.33335	cTEC	0.0267566	0.218597	0.060127	0.143799	0.121365	0.109103	0.0917067	0.2553
T234_31	embryo	FALSE		-0.253774	8.72357	cTEC	0.0261745	0.188422	0.0525183	0.124939	0.104441	0.0937969	0.0792572	0.356623
T234_32	embryo	FALSE		-0.053711	10.001	cTEC	0.0271689	0.19318	0.0539975	0.128413	0.10768	0.0967053	0.0822687	0.337753
T234_33	embryo	FALSE		0.30853	9.34128	cTEC	0.0119447	0.19804	0.0550767	0.1312	0.110174	0.0987231	0.0842978	0.322486
T234_34	embryo	FALSE		-1.80248	7.86725	cTEC	0.0546691	0.18316	0.0508966	0.12102	0.10018	0.0900158	0.0751048	0.37962
T234_35	embryo	FALSE		-0.0501111	8.01431	postnatal_progenitor	0.033039	0.201839	0.0555635	0.132486	0.110105	0.0986121	0.0825192	0.318872
T234_36	embryo	FALSE		3.52308	5.26991	unassigned	0.125394	0.267377	0.0689943	0.167685	0.136764	0.119022	0.100336	0.139819
T234_37	embryo	FALSE		-1.94593	5.63759	unassigned	0.0989405	0.195496	0.0559627	0.131589	0.108091	0.098573	0.0804267	0.329858
T234_38	embryo	FALSE		-3.66378	-1.79916	postnatal_progenitor	0.303555	0.400735	0.0734558	0.18965	0.139513	0.103009	0.0733089	0.0203222
T234_40	embryo	FALSE		3.13266	9.46058	early_progenitor	0.0350319	0.222342	0.0610236	0.146411	0.125727	0.11132	0.0995918	0.233583
T234_41	embryo	FALSE		-0.0656069	0.622086	postnatal_progenitor	0.210194	0.275696	0.0796522	0.184782	0.151373	0.139849	0.111006	0.0576367
T234_42	embryo	FALSE		-0.485925	8.19165	cTEC	0.0391216	0.188115	0.05284	0.125337	0.104321	0.0940277	0.0788718	0.356485
T234_43	embryo	FALSE		2.36613	9.94452	early_progenitor	0.0237703	0.218134	0.0598944	0.143587	0.122666	0.108858	0.0962804	0.250579
T234_44	embryo	FALSE		-1.62878	7.28166	cTEC	0.0668398	0.178895	0.0506558	0.119847	0.0990458	0.0896304	0.0740208	0.387903
T234_45	embryo	FALSE		-1.58034	8.0831	cTEC	0.0564836	0.178852	0.0500196	0.118707	0.0982948	0.088545	0.0737335	0.391846
T234_47	embryo	FALSE		-1.25907	5.20058	cTEC	0.101378	0.211704	0.0599924	0.141296	0.115899	0.105341	0.0858099	0.279953
T234_48	embryo	FALSE		0.0163644	10.1948	cTEC	0.026134	0.193789	0.0541984	0.128896	0.108211	0.0971918	0.0827995	0.334913
T234_49	embryo	FALSE		0.696121	10.3312	cTEC	0.0149916	0.199839	0.0556136	0.132543	0.111775	0.100078	0.08608	0.31407
T234_50	embryo	FALSE		-1.22615	5.40901	unassigned	0.0992983	0.220079	0.060332	0.143897	0.117001	0.104801	0.0844552	0.269431
T234_51	embryo	FALSE		5.51145	6.7156	early_progenitor	0.123389	0.237738	0.0634103	0.153145	0.129084	0.113795	0.0988965	0.203932
T234_53	embryo	FALSE		-3.03918	5.40927	cTEC	0.116965	0.153028	0.0438913	0.103354	0.0848957	0.0774402	0.0630726	0.474315
T234_54	embryo	FALSE		3.52577	9.66018	early_progenitor	0.0436611	0.225014	0.0615588	0.147987	0.127748	0.112922	0.101745	0.223025
T234_55	embryo	FALSE		2.59422	4.07004	unassigned	0.150306	0.207891	0.0593459	0.143868	0.168414	0.110995	0.232201	0.0772806
T234_56	embryo	FALSE		0.789596	8.23544	cTEC	0.025852	0.205391	0.056636	0.135287	0.113732	0.101653	0.0868755	0.300423
T234_57	embryo	FALSE		-4.11501	-1.50209	postnatal_progenitor	0.31952	0.400968	0.0738194	0.189868	0.139452	0.10285	0.0728103	0.0202259
T234_58	embryo	FALSE		0.0427313	8.58555	cTEC	0.0275279	0.190365	0.0533445	0.126707	0.10589	0.0952503	0.0805165	0.347925
T234_59	embryo	FALSE		-1.58921	7.7649	cTEC	0.0623232	0.17204	0.0486218	0.115024	0.0951582	0.086095	0.0713779	0.411681
T234_60	embryo	FALSE		1.48758	10.2571	early_progenitor	0.0146499	0.210139	0.0580774	0.138838	0.117882	0.105078	0.091674	0.27831
T234_61	embryo	FALSE		-0.151919	9.40792	cTEC	0.0178239	0.194325	0.0543935	0.12929	0.108413	0.0973852	0.0828863	0.333306
T234_62	embryo	FALSE		-2.9959	8.66622	cTEC	0.0738116	0.14425	0.0407841	0.0964976	0.0798022	0.0722199	0.059841	0.506603
T234_63	embryo	FALSE		-1.81547	8.59478	cTEC	0.0595599	0.169574	0.0478206	0.113249	0.0938669	0.0848116	0.0705728	0.420104
T234_64	embryo	FALSE		4.87355	6.54038	early_progenitor	0.131268	0.238419	0.0634984	0.153387	0.128976	0.113812	0.0982465	0.203662
T234_65	embryo	FALSE		1.84921	7.03899	cTEC	0.035047	0.216409	0.0600133	0.143096	0.120694	0.107638	0.0935063	0.258641
T234_67	embryo	FALSE		3.01208	9.28038	early_progenitor	0.0305059	0.222128	0.0611035	0.14653	0.125992	0.111645	0.099948	0.232653
T234_68	embryo	FALSE		3.8033	5.292	early_progenitor	0.123565	0.245792	0.0648466	0.156766	0.130094	0.114314	0.0975791	0.190608
T234_70	embryo	FALSE		1.99636	9.61417	early_progenitor	0.0175419	0.214418	0.0592555	0.141721	0.12079	0.107507	0.0945603	0.261748
T234_71	embryo	FALSE		-1.46753	5.28788	unassigned	0.0999084	0.211463	0.0598306	0.141233	0.115708	0.105032	0.0854115	0.281318
T234_72	embryo	FALSE		1.30703	8.19015	cTEC	0.0144688	0.209308	0.0581455	0.138602	0.116843	0.104477	0.0900781	0.282545
T234_73	embryo	FALSE		-0.77591	9.26729	cTEC	0.0415367	0.18366	0.0514914	0.122243	0.101922	0.0917573	0.0772344	0.371689
T234_76	embryo	FALSE		4.62849	5.77159	early_progenitor	0.129939	0.240504	0.0638653	0.154275	0.129103	0.113706	0.0979039	0.200643
T234_77	embryo	FALSE		-2.51789	8.10093	cTEC	0.0641418	0.159308	0.0449961	0.106489	0.0880977	0.0796918	0.066072	0.455343
T234_78	embryo	FALSE		-0.640263	8.99742	cTEC	0.0365296	0.184784	0.0519551	0.123225	0.102658	0.0925464	0.0777364	0.367093
T234_79	embryo	FALSE		3.78237	8.89685	early_progenitor	0.0619463	0.22773	0.0620792	0.14961	0.129906	0.114794	0.103794	0.212086
T234_80	embryo	FALSE		-2.93509	7.94493	cTEC	0.07764	0.137444	0.0389695	0.0921308	0.0760936	0.0689474	0.0570211	0.529391
T234_83	embryo	FALSE		-1.37043	7.66818	cTEC	0.0576764	0.178695	0.0505492	0.119586	0.0990358	0.0896199	0.0743865	0.388125
T234_84	embryo	FALSE		-3.20241	7.06039	cTEC	0.0965267	0.124987	0.0354548	0.0837806	0.0689317	0.0625541	0.0512401	0.57305
T234_85	embryo	FALSE		-1.88634	6.55329	cTEC	0.0816515	0.179364	0.0508927	0.120236	0.098971	0.0897997	0.0736328	0.387101
T234_86	embryo	FALSE		2.64307	9.23585	early_progenitor	0.0348001	0.22211	0.0607544	0.145933	0.125181	0.110916	0.0986288	0.236476
T234_87	embryo	FALSE		-2.20398	7.45261	cTEC	0.0729468	0.163215	0.0462438	0.109335	0.0903168	0.0818254	0.0675863	0.441475
T234_88	embryo	FALSE		0.372749	9.08316	cTEC	0.0137842	0.19868	0.0553064	0.131701	0.110576	0.099105	0.0846184	0.320011
T234_89	embryo	FALSE		2.21953	8.52587	cTEC	0.0299996	0.218286	0.0598855	0.143617	0.122564	0.109035	0.0955762	0.251034
T234_90	embryo	FALSE		0.109891	8.21535	cTEC	0.0335621	0.195018	0.0548074	0.130063	0.108772	0.0979243	0.0828941	0.330519
T234_91	embryo	FALSE		0.0904646	9.83191	cTEC	0.0147316	0.194662	0.0544325	0.129509	0.108911	0.0978241	0.083454	0.331206
T234_92	embryo	FALSE		1.37562	8.26879	cTEC	0.0388259	0.212622	0.0582292	0.139461	0.117634	0.104736	0.0903702	0.276947
T234_93	embryo	FALSE		2.59295	8.92397	early_progenitor	0.0380391	0.221596	0.0605574	0.145343	0.12389	0.109872	0.0968052	0.241936
T234_94	embryo	FALSE		3.28851	7.16153	early_progenitor	0.0776839	0.235362	0.0627646	0.151438	0.127146	0.11237	0.0964366	0.214483
T234_95	embryo	FALSE		4.53939	7.32364	early_progenitor	0.113727	0.237662	0.0633472	0.152999	0.128952	0.113747	0.0986047	0.204688
T234_96	embryo	FALSE		3.907	9.14222	cTEC	0.0611332	0.231691	0.0624263	0.150637	0.128922	0.113974	0.100655	0.211694
T235_97	embryo	FALSE		-0.223829	7.7558	cTEC	0.0380912	0.195828	0.0537991	0.128441	0.106988	0.0957344	0.0805109	0.338697
T235_98	embryo	FALSE		3.66609	6.21909	early_progenitor	0.10075	0.238494	0.0633997	0.153036	0.127912	0.112778	0.0967367	0.207644
T235_100	embryo	FALSE		0.843806	6.26597	postnatal_progenitor	0.0730955	0.246302	0.0644661	0.155383	0.126921	0.111803	0.091515	0.203607
T235_101	embryo	FALSE		-0.266166	7.94799	cTEC	0.037462	0.197215	0.0553727	0.131347	0.109535	0.0986177	0.082991	0.32492
T235_102	embryo	FALSE		0.606659	4.27398	early_progenitor	0.121411	0.245651	0.0717145	0.168194	0.143574	0.129592	0.114353	0.126917
T235_103	embryo	FALSE		-2.30402	8.82479	cTEC	0.0591153	0.15975	0.0450493	0.106686	0.0884083	0.0798858	0.0664479	0.45377
T235_104	embryo	FALSE		-0.665071	9.82096	cTEC	0.0285224	0.187133	0.0522829	0.124297	0.103888	0.0933577	0.078976	0.360064
T235_105	embryo	FALSE		-1.50564	3.85598	cTEC	0.114704	0.231953	0.0666438	0.156633	0.128522	0.117425	0.0951336	0.203685
T235_107	embryo	FALSE		-0.80695	6.20313	cTEC	0.0828133	0.182892	0.052188	0.123088	0.101569	0.0923591	0.0759567	0.371944
T235_108	embryo	FALSE		4.86688	5.77269	early_progenitor	0.139792	0.240287	0.0638275	0.154185	0.129122	0.113728	0.0980169	0.200834
T235_110	embryo	FALSE		0.133563	9.03852	cTEC	0.0206711	0.192213	0.0535524	0.127458	0.106776	0.0958132	0.0813495	0.342835
T235_111	embryo	FALSE		2.94078	8.89751	early_progenitor	0.0440568	0.224301	0.0610641	0.146767	0.125276	0.110935	0.098006	0.233651
T235_112	embryo	FALSE		-0.293562	3.8349	unassigned	0.119768	0.242172	0.0690645	0.161828	0.133198	0.121536	0.0990613	0.173136
T235_114	embryo	FALSE		1.76539	6.724	early_progenitor	0.0295423	0.223492	0.0634398	0.150819	0.131651	0.116599	0.108777	0.20522
T235_115	embryo	FALSE		3.1744	6.87873	early_progenitor	0.0802598	0.234442	0.0625719	0.150929	0.126648	0.11193	0.0960812	0.217398
T235_116	embryo	FALSE		4.42741	7.80537	early_progenitor	0.0993916	0.235845	0.0630749	0.152363	0.129321	0.11415	0.0998046	0.205442
T235_117	embryo	FALSE		1.35279	10.1137	cTEC	0.0244028	0.208416	0.0575998	0.137659	0.116653	0.104038	0.0904417	0.285191
T235_118	embryo	FALSE		3.50497	9.34449	early_progenitor	0.0413282	0.224789	0.0614785	0.147827	0.127559	0.112872	0.101333	0.224141
T235_119	embryo	FALSE		-1.46508	5.28934	unassigned	0.100548	0.207043	0.0590419	0.138932	0.114007	0.103823	0.0846519	0.292498
T235_120	embryo	FALSE		-2.00354	7.00069	cTEC	0.0743488	0.17358	0.0490739	0.116035	0.0956116	0.0866085	0.0712357	0.407852
T235_121	embryo	FALSE		-1.72195	5.50294	unassigned	0.0980134	0.199105	0.0557372	0.132132	0.107921	0.097535	0.0789268	0.32864
T235_122	embryo	FALSE		1.918	9.49119	early_progenitor	0.0182715	0.214072	0.0589341	0.141117	0.120185	0.106929	0.0937767	0.264986
T235_124	embryo	FALSE		-2.84595	8.63457	cTEC	0.0714429	0.143679	0.0406231	0.0961205	0.0795368	0.071966	0.0596965	0.508376
T235_125	embryo	FALSE		-3.5087	-1.85381	postnatal_progenitor	0.301894	0.393764	0.0734524	0.189316	0.140245	0.104721	0.0759203	0.0225747
T235_126	embryo	FALSE		3.98299	6.67495	early_progenitor	0.113083	0.238025	0.0633475	0.152954	0.128409	0.113251	0.0976553	0.206358
T235_127	embryo	FALSE		0.925568	7.09624	cTEC	0.0245284	0.202068	0.0568484	0.134894	0.113065	0.10175	0.0865252	0.304848
T235_128	embryo	FALSE		1.34642	6.77789	cTEC	0.0459783	0.197978	0.0543008	0.129672	0.107728	0.0962921	0.0809677	0.33306
T235_129	embryo	FALSE		-2.86648	7.81333	cTEC	0.0811693	0.141346	0.0400673	0.0947142	0.0781883	0.0708651	0.0584938	0.516323
T235_130	embryo	FALSE		3.884	6.34919	cTEC	0.111872	0.24012	0.0637687	0.154	0.128841	0.113482	0.0976682	0.202121
T235_132	embryo	FALSE		2.16249	9.98916	early_progenitor	0.0190612	0.215916	0.0594516	0.14237	0.121428	0.107935	0.0950708	0.257827
T235_133	embryo	FALSE		-2.46264	8.45862	cTEC	0.0685241	0.149953	0.0423143	0.100182	0.0829248	0.0749752	0.0622061	0.487442
T235_134	embryo	FALSE		-3.39618	-1.48464	postnatal_progenitor	0.288537	0.387922	0.0735025	0.189043	0.140831	0.106292	0.0777799	0.0246231
T235_135	embryo	FALSE		0.813978	9.15127	cTEC	0.0143208	0.196629	0.0548523	0.13056	0.109703	0.098406	0.0840228	0.325825
T235_136	embryo	FALSE		-1.67272	8.87775	cTEC	0.053986	0.17085	0.0481943	0.114133	0.0946883	0.0855423	0.0713055	0.415285
T235_137	embryo	FALSE		3.89597	9.29418	early_progenitor	0.0605302	0.22834	0.0619369	0.149267	0.129086	0.113323	0.103673	0.214375
T235_138	embryo	FALSE		-2.89088	6.16128	cTEC	0.0987938	0.141605	0.0403753	0.0952462	0.0783268	0.0712315	0.0582791	0.514934
T235_139	embryo	FALSE		0.300952	9.98976	cTEC	0.0152152	0.19663	0.0548029	0.130492	0.109704	0.09836	0.0840922	0.325917
T235_140	embryo	FALSE		-1.49237	9.4105	cTEC	0.0569705	0.175089	0.0493331	0.116892	0.0970953	0.0876615	0.0732198	0.400707
T235_141	embryo	FALSE		-1.84959	7.23621	cTEC	0.0696189	0.167132	0.0473689	0.111971	0.0925153	0.083843	0.0692417	0.427925
T235_142	embryo	FALSE		-0.530781	8.12485	cTEC	0.0348928	0.184617	0.0514439	0.122321	0.10189	0.0916318	0.0768032	0.371291
T235_143	embryo	FALSE		-2.80534	8.85493	cTEC	0.0688067	0.148931	0.0420915	0.0996102	0.0824424	0.0745802	0.0618931	0.490449
T235_144	embryo	FALSE		-1.44797	6.28307	cTEC	0.0797727	0.201256	0.0572487	0.134992	0.111333	0.101111	0.0831124	0.310944
T235_145	embryo	FALSE		-2.27796	7.70851	cTEC	0.0704212	0.160187	0.0453686	0.107275	0.0886413	0.0802972	0.0663589	0.45187
T235_146	embryo	FALSE		-1.56678	5.02414	unassigned	0.107305	0.212607	0.0616129	0.144524	0.118907	0.108801	0.0893788	0.264166
T235_148	embryo	FALSE		-0.00417285	7.54347	cTEC	0.0290965	0.204791	0.0565549	0.13491	0.112915	0.101445	0.0849083	0.304474
T235_149	embryo	FALSE		5.32339	7.56658	early_progenitor	0.122966	0.237306	0.06333	0.152992	0.129346	0.114027	0.0994723	0.203528
T235_150	embryo	FALSE		3.65223	6.20879	early_progenitor	0.0817685	0.234416	0.0626151	0.150916	0.125952	0.111165	0.0953339	0.219602
T235_151	embryo	FALSE		1.66796	8.26493	cTEC	0.0261596	0.214171	0.0588545	0.141024	0.12017	0.107029	0.0934634	0.265287
T235_152	embryo	FALSE		3.01747	6.61559	early_progenitor	0.0884676	0.233897	0.0624121	0.150467	0.125792	0.111121	0.0951081	0.221202
T235_153	embryo	FALSE		-1.35412	-0.148469	postnatal_progenitor	0.182229	0.307392	0.072156	0.178774	0.140779	0.119162	0.0920888	0.0896425
T235_154	embryo	FALSE		1.53985	8.8941	cTEC	0.0297158	0.212968	0.0588713	0.140737	0.119594	0.106576	0.0930739	0.268178
T235_155	embryo	FALSE		0.154498	7.96762	cTEC	0.0288235	0.199165	0.0547025	0.130671	0.109161	0.0975713	0.0825459	0.32618
T235_156	embryo	FALSE		-2.08897	7.19653	cTEC	0.0733214	0.168042	0.0475925	0.112521	0.0928177	0.0841045	0.0692966	0.425624
T235_157	embryo	FALSE		3.73122	6.72895	cTEC	0.10268	0.239844	0.0637037	0.153841	0.129002	0.113665	0.0979873	0.201957
T235_158	embryo	FALSE		-0.737851	8.2999	cTEC	0.0478809	0.180165	0.0507363	0.120255	0.0999869	0.0902226	0.0755019	0.38313
T235_160	embryo	FALSE		-2.33124	8.34669	cTEC	0.0646925	0.160214	0.045263	0.107125	0.088693	0.0802168	0.0665902	0.451896
T235_161	embryo	FALSE		2.82737	9.90462	early_progenitor	0.0313076	0.220537	0.060483	0.145138	0.124514	0.110292	0.0983968	0.240639
T235_162	embryo	FALSE		1.75277	8.63106	cTEC	0.0173812	0.216279	0.0595361	0.142538	0.121138	0.107934	0.0939473	0.258625
T235_163	embryo	FALSE		-2.92444	7.74733	cTEC	0.0858955	0.139644	0.0395844	0.0935678	0.0771777	0.0699625	0.0576465	0.522415
T235_164	embryo	FALSE		5.28742	6.18935	cTEC	0.141715	0.238919	0.0636262	0.153671	0.129099	0.11378	0.0984691	0.202436
T235_165	embryo	FALSE		0.354345	9.93317	cTEC	0.00728199	0.197729	0.0550945	0.131206	0.110385	0.0989245	0.0847373	0.321922
T235_166	embryo	FALSE		2.71478	9.01201	early_progenitor	0.0347844	0.222239	0.0607064	0.14577	0.124518	0.110369	0.0975544	0.238842
T235_167	embryo	FALSE		-1.7246	8.7455	cTEC	0.0540782	0.168436	0.0474793	0.112461	0.0932613	0.0842364	0.0701614	0.423961
T235_168	embryo	FALSE		-1.41504	5.59713	unassigned	0.094793	0.210209	0.0595699	0.140426	0.115181	0.104632	0.0852916	0.284686
T235_169	embryo	FALSE		-0.153214	8.6903	cTEC	0.024798	0.190633	0.0532164	0.126554	0.105852	0.0950949	0.0804558	0.348192
T235_170	embryo	FALSE		0.0628105	9.78158	cTEC	0.0149738	0.194621	0.0542996	0.129228	0.108456	0.0973488	0.0828888	0.333156
T235_171	embryo	FALSE		-1.16349	8.98545	cTEC	0.0406209	0.176208	0.0495104	0.117431	0.0976778	0.0880605	0.0737528	0.397358
T235_172	embryo	FALSE		3.20744	8.06785	cTEC	0.0625352	0.2267	0.0613653	0.147628	0.125166	0.110726	0.0970058	0.231408
T235_173	embryo	FALSE		2.90028	8.05802	cTEC	0.0413089	0.224507	0.0614596	0.147951	0.127715	0.114083	0.0999583	0.224325
T235_174	embryo	FALSE		-0.424005	8.57299	cTEC	0.0338504	0.188822	0.0530363	0.125824	0.104831	0.0944648	0.0793785	0.353642
T235_175	embryo	FALSE		4.10923	6.7061	cTEC	0.116749	0.238239	0.0634622	0.153213	0.128665	0.113409	0.0980794	0.204932
T235_176	embryo	FALSE		1.61867	9.07208	cTEC	0.0110351	0.211429	0.058384	0.139618	0.118594	0.105731	0.0921542	0.274089
T235_177	embryo	FALSE		1.73357	9.01354	cTEC	0.0174537	0.213438	0.058779	0.140718	0.119739	0.106631	0.0931714	0.267523
T235_178	embryo	FALSE		-1.99189	9.05697	cTEC	0.0577785	0.167798	0.0472381	0.111966	0.0930695	0.0839611	0.0702801	0.425685
T235_180	embryo	FALSE		0.16625	9.29817	cTEC	0.021045	0.193134	0.0539504	0.128313	0.10756	0.0965693	0.0821276	0.338344
T235_181	embryo	FALSE		2.66346	9.4805	early_progenitor	0.0383865	0.221498	0.0605106	0.145342	0.124686	0.110054	0.0989073	0.239002
T235_182	embryo	FALSE		-1.72059	8.49726	cTEC	0.0570319	0.167815	0.0473348	0.112091	0.0929095	0.0839473	0.06985	0.42605
T235_183	embryo	FALSE		-2.36381	1.17882	unassigned	0.140681	0.286077	0.0721922	0.175675	0.141583	0.122575	0.100902	0.100991
T235_184	embryo	FALSE		2.33964	9.8394	early_progenitor	0.0240552	0.21731	0.0597869	0.143242	0.122384	0.108678	0.0961056	0.252493
T235_185	embryo	FALSE		2.61714	9.75613	early_progenitor	0.0331999	0.219753	0.0605377	0.145086	0.124494	0.110501	0.0983653	0.241262
T235_186	embryo	FALSE		0.42993	8.99241	cTEC	0.0127156	0.197379	0.0548534	0.130709	0.10983	0.0983897	0.084041	0.324796
T235_188	embryo	FALSE		-0.221536	8.94521	cTEC	0.0327316	0.18961	0.0532428	0.126373	0.105641	0.0950566	0.0804299	0.349645
T235_189	embryo	FALSE		-2.11983	8.39131	cTEC	0.0653936	0.16465	0.0464917	0.110054	0.0911367	0.0824024	0.0684395	0.436823
T235_190	embryo	FALSE		3.58646	7.445	cTEC	0.090582	0.234302	0.0628132	0.151506	0.12833	0.113192	0.0991015	0.210756
T235_192	embryo	FALSE		3.15884	9.42049	early_progenitor	0.0367593	0.222818	0.0610827	0.14662	0.125965	0.111492	0.0997974	0.232224
T29_1	embryo	FALSE		4.76348	7.84672	early_progenitor	0.105339	0.23806	0.0633625	0.153173	0.129626	0.114233	0.0995772	0.201969
T29_2	embryo	FALSE		-1.86629	6.1263	cTEC	0.0848369	0.179839	0.0506863	0.119813	0.0984663	0.0891759	0.0730956	0.388921
T29_3	embryo	FALSE		2.53549	9.069	cTEC	0.0272639	0.22091	0.0606305	0.145465	0.124645	0.110681	0.0979441	0.239724
T29_4	embryo	FALSE		-2.96628	-1.56397	postnatal_progenitor	0.293724	0.3725	0.0743375	0.190925	0.14335	0.109903	0.0834288	0.0255492
T29_7	embryo	FALSE		2.9506	9.2081	early_progenitor	0.0370894	0.222451	0.0609682	0.146325	0.125626	0.111128	0.0993595	0.23414
T29_8	embryo	FALSE		5.73825	7.42781	early_progenitor	0.132622	0.237226	0.0633271	0.152969	0.129287	0.113969	0.0994271	0.203796
T29_9	embryo	FALSE		-2.23128	6.73266	cTEC	0.0825661	0.171323	0.0483149	0.11429	0.0940014	0.0851177	0.0698024	0.417148
T29_12	embryo	FALSE		1.51794	6.69104	cTEC	0.0500799	0.20321	0.0556622	0.132983	0.110496	0.0987159	0.0830564	0.315875
T29_15	embryo	FALSE		5.53852	6.48422	early_progenitor	0.140769	0.23848	0.0635353	0.153458	0.129089	0.113789	0.0986028	0.203047
T29_16	embryo	FALSE		4.11061	8.78058	early_progenitor	0.0774591	0.234601	0.0628208	0.151896	0.129753	0.114944	0.100243	0.205742
T29_17	embryo	FALSE		2.53825	6.14126	early_progenitor	0.0723864	0.238929	0.0634987	0.152934	0.126576	0.111838	0.0941533	0.212069
T29_19	embryo	FALSE		1.68614	7.54974	unassigned	0.0236389	0.211611	0.0586684	0.139947	0.11795	0.105431	0.0908146	0.275578
T29_21	embryo	FALSE		-1.92269	-0.163218	unassigned	0.232389	0.31717	0.0765907	0.187063	0.148072	0.126432	0.100171	0.0444955
T29_22	embryo	FALSE		1.3573	8.72254	cTEC	0.0189404	0.210623	0.0580684	0.138822	0.11736	0.104651	0.0905987	0.279876
T29_23	embryo	FALSE		-0.808733	9.69434	cTEC	0.0322726	0.182923	0.0513725	0.121915	0.101697	0.0916252	0.0771082	0.373357
T29_24	embryo	FALSE		1.05041	10.048	early_progenitor	0.0142981	0.205351	0.0569582	0.135936	0.114968	0.102724	0.0889035	0.295158
T29_25	embryo	FALSE		-2.12529	-2.83024	postnatal_progenitor	0.315857	0.390591	0.0715484	0.192938	0.142588	0.105973	0.0756228	0.0207326
T29_27	embryo	FALSE		-3.52044	0.192867	postnatal_progenitor	0.216851	0.334624	0.074531	0.185939	0.144073	0.117644	0.0927715	0.0504113
T29_28	embryo	FALSE		0.317727	9.50122	cTEC	0.0192644	0.196068	0.0547705	0.130301	0.109413	0.0982029	0.0837657	0.327478
T29_29	embryo	FALSE		3.19947	9.13251	early_progenitor	0.0475911	0.222548	0.0606096	0.146113	0.131011	0.110889	0.116183	0.212646
T29_30	embryo	FALSE		2.10369	9.98095	early_progenitor	0.0232217	0.215667	0.0592995	0.142048	0.121019	0.107533	0.0946142	0.259818
T29_34	embryo	FALSE		-1.28036	8.47367	cTEC	0.0506156	0.17796	0.0501955	0.118874	0.09863	0.0891071	0.0742533	0.390978
T29_36	embryo	FALSE		-3.02911	1.3276	unassigned	0.187596	0.298571	0.0752201	0.184139	0.146711	0.126089	0.104669	0.0645963
T29_37	embryo	FALSE		-2.46969	9.1292	cTEC	0.0577506	0.157848	0.0445407	0.105469	0.0874343	0.079011	0.0657831	0.459912
T29_39	embryo	FALSE		-1.44815	6.61637	unassigned	0.0693144	0.19371	0.0540967	0.128261	0.105445	0.095123	0.078083	0.345277
T29_40	embryo	FALSE		-2.99312	8.02382	cTEC	0.079086	0.136926	0.0386807	0.0915398	0.0756569	0.0684662	0.0566312	0.532097
T29_42	embryo	FALSE		1.87363	8.08324	early_progenitor	0.0185732	0.219427	0.060743	0.145188	0.124172	0.10996	0.0977352	0.242774
T29_45	embryo	FALSE		-1.32472	7.52736	cTEC	0.0686743	0.175354	0.0495909	0.117311	0.0970592	0.0878544	0.0727167	0.400112
T29_46	embryo	FALSE		-1.10414	5.06893	cTEC	0.107932	0.224923	0.0642896	0.151321	0.124194	0.113273	0.0919945	0.230001
T29_47	embryo	FALSE		-0.267507	8.38333	cTEC	0.0251839	0.191252	0.0532627	0.126726	0.105834	0.0950126	0.0802937	0.347617
T29_48	embryo	FALSE		0.24301	8.41948	cTEC	0.03096	0.197352	0.0549516	0.130776	0.109398	0.098169	0.0832362	0.326116
T29_49	embryo	FALSE		4.67862	7.6969	early_progenitor	0.111394	0.236314	0.063135	0.152503	0.129036	0.113955	0.0990703	0.205989
T29_50	embryo	FALSE		-2.62315	-1.09218	postnatal_progenitor	0.255517	0.363307	0.0737702	0.187551	0.1428	0.112049	0.0853129	0.0352045
T29_52	embryo	FALSE		-0.711439	9.5209	cTEC	0.0304719	0.186492	0.0522199	0.124044	0.103555	0.0931665	0.0785953	0.361926
T29_53	embryo	FALSE		4.2642	8.64895	early_progenitor	0.0864488	0.234169	0.0627761	0.151631	0.129429	0.114159	0.100784	0.207052
T29_54	embryo	FALSE		2.06317	6.66762	cTEC	0.0536267	0.212686	0.0577084	0.138353	0.115379	0.102635	0.0870805	0.286157
T29_57	embryo	FALSE		-2.43917	-1.83828	postnatal_progenitor	0.27649	0.37404	0.0730784	0.18811	0.14267	0.110497	0.0837311	0.0278671
T29_58	embryo	FALSE		-3.99488	-5.09296	postnatal_progenitor	0.400165	0.53305	0.0558281	0.165544	0.113919	0.0792365	0.0449294	0.00748785
T29_60	embryo	FALSE		3.95849	6.86522	cTEC	0.10738	0.238759	0.0635286	0.153418	0.128926	0.113634	0.0982656	0.203469
T29_61	embryo	FALSE		2.88298	8.31141	cTEC	0.0366083	0.223917	0.0613199	0.147432	0.127145	0.112964	0.100335	0.226887
T29_62	embryo	FALSE		2.6664	5.44005	unassigned	0.0970066	0.255882	0.0668522	0.161753	0.132335	0.115946	0.0972618	0.169968
T29_63	embryo	FALSE		-1.88833	6.55385	cTEC	0.0789515	0.190774	0.0541979	0.127909	0.105571	0.0959499	0.0787967	0.346798
T29_65	embryo	FALSE		4.08483	7.26377	early_progenitor	0.11893	0.236507	0.0631037	0.152362	0.12838	0.113293	0.0981337	0.208221
T29_66	embryo	FALSE		-1.83837	7.8123	cTEC	0.0598832	0.168824	0.0476079	0.112725	0.093335	0.0843656	0.0700037	0.423136
T29_68	embryo	FALSE		0.936557	8.77493	cTEC	0.0149837	0.205715	0.0568085	0.135646	0.114119	0.101957	0.0874602	0.298292
T29_70	embryo	FALSE		-2.68357	7.98542	cTEC	0.0724817	0.150455	0.0426002	0.100742	0.0832512	0.075401	0.0623531	0.485195
T29_72	embryo	FALSE		5.66023	6.75374	early_progenitor	0.138936	0.23791	0.0634408	0.15323	0.12914	0.113839	0.0989188	0.203522
T29_75	embryo	FALSE		2.66646	3.92916	unassigned	0.148683	0.211549	0.0612889	0.147961	0.167433	0.114042	0.22232	0.0754027
T29_76	embryo	FALSE		4.74863	9.02895	early_progenitor	0.0883432	0.233096	0.0627071	0.151459	0.1303	0.114465	0.103338	0.204636
T29_77	embryo	FALSE		0.408205	8.30544	cTEC	0.0342558	0.199757	0.0554103	0.132143	0.111175	0.0996299	0.0849787	0.316905
T29_79	embryo	FALSE		3.59115	8.32501	early_progenitor	0.0750386	0.230665	0.0620386	0.14957	0.126878	0.112279	0.0978048	0.220764
T29_80	embryo	FALSE		-1.30941	0.475429	unassigned	0.212689	0.30027	0.077254	0.185253	0.148689	0.130778	0.103882	0.0538679
T29_83	embryo	FALSE		-0.724096	8.756	cTEC	0.0399221	0.184031	0.0517986	0.1228	0.102264	0.092219	0.0774173	0.369467
T29_84	embryo	FALSE		2.5457	9.25554	cTEC	0.0469582	0.221215	0.0604938	0.145169	0.123779	0.10982	0.0967191	0.242803
T29_86	embryo	FALSE		5.20003	6.70873	early_progenitor	0.132553	0.238315	0.0634969	0.153365	0.129055	0.113775	0.0985958	0.203397
T29_87	embryo	FALSE		3.93772	8.17573	early_progenitor	0.0809918	0.23354	0.0626856	0.151381	0.12927	0.114109	0.100666	0.208349
T29_88	embryo	FALSE		-3.67672	-1.7151	postnatal_progenitor	0.30184	0.395626	0.0735796	0.189687	0.140125	0.104221	0.0750078	0.021749
T29_90	embryo	FALSE		-1.69513	0.0346953	postnatal_progenitor	0.170396	0.304877	0.0720629	0.177971	0.14077	0.11895	0.0935216	0.0918432
T29_91	embryo	FALSE		1.17244	9.51145	cTEC	0.00848616	0.206263	0.0570742	0.136268	0.115021	0.102714	0.088685	0.293973
T29_92	embryo	FALSE		-0.250509	6.15321	unassigned	0.0685323	0.193602	0.0551805	0.130217	0.107768	0.0978737	0.0809598	0.334396
T29_93	embryo	FALSE		-1.66733	8.67061	cTEC	0.060032	0.171312	0.0483148	0.114438	0.0949698	0.0857836	0.071531	0.413649
T29_94	embryo	FALSE		-1.63174	5.81225	unassigned	0.0913964	0.206166	0.0585446	0.138298	0.113466	0.103042	0.0839798	0.296499
T29_95	embryo	FALSE		-0.209566	9.06114	cTEC	0.0283637	0.189888	0.0532779	0.126491	0.105676	0.0951278	0.0803358	0.349202
T29_96	embryo	FALSE		1.68462	7.10869	postnatal_progenitor	0.0990114	0.268488	0.068227	0.165238	0.134912	0.117799	0.0962755	0.149056
T30_97	embryo	FALSE		1.59557	9.13492	cTEC	0.0414381	0.210969	0.0579257	0.138669	0.117224	0.104435	0.090359	0.280418
T30_98	embryo	FALSE		0.240214	7.60308	cTEC	0.029545	0.19841	0.0556497	0.132105	0.110365	0.0992879	0.0839285	0.320252
T30_100	embryo	FALSE		3.19068	8.08641	cTEC	0.0483442	0.226663	0.0620726	0.149856	0.130438	0.117372	0.101573	0.212024
T30_101	embryo	FALSE		-2.54288	7.99343	cTEC	0.0702625	0.154182	0.0436568	0.103249	0.0853707	0.0772976	0.0640215	0.47222
T30_103	embryo	FALSE		4.94193	7.61065	early_progenitor	0.127766	0.236939	0.0632998	0.152969	0.129932	0.114386	0.100827	0.201648
T30_104	embryo	FALSE		-2.16241	9.14336	cTEC	0.0532422	0.167204	0.0470891	0.111574	0.0925566	0.0835698	0.0696577	0.428346
T30_105	embryo	FALSE		4.78405	5.93169	early_progenitor	0.13722	0.241262	0.0639534	0.154568	0.129422	0.113921	0.0981489	0.198724
T30_108	embryo	FALSE		2.8315	7.84041	cTEC	0.0515957	0.223677	0.0610738	0.146985	0.126307	0.112645	0.0984223	0.23089
T30_109	embryo	FALSE		4.2178	8.04324	early_progenitor	0.0978098	0.235307	0.0630067	0.152237	0.129457	0.114473	0.0999193	0.205602
T30_110	embryo	FALSE		1.25764	8.41118	cTEC	0.0135056	0.21219	0.0583727	0.139609	0.117904	0.105163	0.0906334	0.276126
T30_111	embryo	FALSE		5.32214	6.25821	early_progenitor	0.132741	0.23856	0.063541	0.153466	0.129004	0.113713	0.0984412	0.203274
T30_112	embryo	FALSE		-2.54685	6.93943	cTEC	0.0877578	0.150385	0.0424119	0.100377	0.08279	0.0749775	0.0616058	0.487451
T30_113	embryo	FALSE		2.01522	9.78636	cTEC	0.0186301	0.216017	0.0594637	0.14242	0.121518	0.107995	0.0951944	0.257391
T30_115	embryo	FALSE		4.81841	6.25958	early_progenitor	0.123756	0.248683	0.0649668	0.157482	0.131175	0.114923	0.098362	0.184408
T30_116	embryo	FALSE		3.11371	9.20589	early_progenitor	0.0339348	0.222606	0.0609311	0.146365	0.125779	0.111411	0.0994082	0.2335
T30_118	embryo	FALSE		-2.83761	1.4336	unassigned	0.164891	0.29306	0.0741239	0.181052	0.144789	0.124839	0.103541	0.0785896
T30_119	embryo	FALSE		5.36468	6.33264	early_progenitor	0.137843	0.238631	0.0635602	0.153516	0.129058	0.113761	0.098496	0.202978
T30_120	embryo	FALSE		-1.04068	5.49343	unassigned	0.0875689	0.191435	0.0548086	0.129137	0.106367	0.0968967	0.0793398	0.342012
T30_121	embryo	FALSE		-0.673815	8.31782	cTEC	0.0413569	0.184209	0.0518371	0.122896	0.102213	0.0921913	0.07718	0.369472
T30_122	embryo	FALSE		-1.5711	5.86355	unassigned	0.0932997	0.197046	0.0557752	0.131735	0.108083	0.098065	0.0800301	0.329262
T30_123	embryo	FALSE		-1.4322	8.52303	cTEC	0.051254	0.175126	0.049342	0.116894	0.0970051	0.0875701	0.0730256	0.401035
T30_124	embryo	FALSE		-2.55991	-0.978049	postnatal_progenitor	0.252813	0.355821	0.07421	0.187838	0.143929	0.114407	0.0878708	0.0359183
T30_125	embryo	FALSE		1.87251	6.9078	cTEC	0.0390255	0.215462	0.0585957	0.140395	0.117219	0.104383	0.0885513	0.275394
T30_126	embryo	FALSE		1.13989	6.84842	postnatal_progenitor	0.0604001	0.249484	0.064536	0.15641	0.12858	0.113192	0.0924754	0.19532
T30_127	embryo	FALSE		-1.32291	7.93496	cTEC	0.0522046	0.172643	0.0482077	0.11449	0.0949938	0.0855747	0.0712129	0.412876
T30_128	embryo	FALSE		-2.28221	8.18727	cTEC	0.0653296	0.161894	0.0455681	0.107974	0.0894185	0.0807569	0.0671629	0.447224
T30_129	embryo	FALSE		-2.97669	8.51866	cTEC	0.0736695	0.143121	0.0404551	0.0957267	0.0791702	0.0716399	0.0593589	0.510526
T30_130	embryo	FALSE		2.32253	8.90357	early_progenitor	0.0200335	0.217109	0.0596593	0.142943	0.121806	0.108283	0.0950896	0.25511
T30_131	embryo	FALSE		-1.16484	8.85804	cTEC	0.0555969	0.177069	0.0497619	0.117996	0.0980421	0.0883528	0.0738575	0.394919
T30_132	embryo	FALSE		-3.9733	-2.06801	postnatal_progenitor	0.327221	0.408453	0.0732237	0.18963	0.138547	0.101142	0.0707015	0.018297
T30_133	embryo	FALSE		0.173377	9.16961	cTEC	0.0212989	0.194024	0.0541592	0.128828	0.107941	0.0968973	0.0823565	0.335792
T30_134	embryo	FALSE		-2.67002	8.96702	cTEC	0.070076	0.153157	0.043249	0.10238	0.0847809	0.0766602	0.0636827	0.476088
T30_135	embryo	FALSE		-3.06858	8.12839	cTEC	0.0792539	0.137733	0.0389556	0.0921567	0.0761675	0.068954	0.0570489	0.528983
T30_136	embryo	FALSE		-2.23371	7.90733	cTEC	0.0660546	0.158407	0.0447393	0.105881	0.0875994	0.0792334	0.0656854	0.458453
T30_138	embryo	FALSE		1.84855	9.07068	cTEC	0.0346272	0.213914	0.0592572	0.141669	0.120866	0.107734	0.0945996	0.261958
T30_139	embryo	FALSE		-1.48237	8.13691	cTEC	0.0561375	0.173656	0.0488837	0.115817	0.0959814	0.0866672	0.0720266	0.406966
T30_141	embryo	FALSE		-1.842	9.26065	cTEC	0.0614747	0.170723	0.0480953	0.11396	0.094619	0.0854226	0.0713098	0.415869
T30_142	embryo	FALSE		2.98414	9.44947	early_progenitor	0.0365812	0.222162	0.0607739	0.145951	0.125199	0.110812	0.0988681	0.236234
T30_143	embryo	FALSE		-2.38889	9.02191	cTEC	0.0592176	0.159292	0.0449193	0.106384	0.0881793	0.0796733	0.0662969	0.455252
T30_144	embryo	FALSE		5.30175	6.11264	early_progenitor	0.131918	0.23929	0.0636568	0.153771	0.129109	0.11377	0.0983391	0.202065
T30_145	embryo	FALSE		1.97545	9.15135	cTEC	0.0161028	0.214523	0.0591251	0.141484	0.120317	0.107084	0.0937743	0.263693
T30_146	embryo	FALSE		3.67895	5.03417	early_progenitor	0.124668	0.24612	0.0648935	0.156909	0.130158	0.114336	0.097587	0.189996
T30_147	embryo	FALSE		2.42589	8.86055	cTEC	0.0364226	0.221307	0.0606583	0.145563	0.124723	0.110638	0.0981306	0.238979
T30_148	embryo	FALSE		-1.61874	0.25674	unassigned	0.219266	0.307719	0.0768708	0.186136	0.148356	0.12852	0.102035	0.0503566
T30_149	embryo	FALSE		2.09254	8.66479	early_progenitor	0.0327901	0.217188	0.0596037	0.142857	0.12167	0.108146	0.0948457	0.255689
T30_150	embryo	FALSE		-3.41505	-0.829263	postnatal_progenitor	0.262036	0.369743	0.074085	0.188352	0.142103	0.110162	0.0825317	0.0330185
T30_152	embryo	FALSE		-2.80571	1.5129	unassigned	0.168978	0.293275	0.0741503	0.181188	0.14484	0.12487	0.103481	0.0781917
T30_154	embryo	FALSE		-1.76594	9.62877	cTEC	0.0589638	0.170848	0.0480687	0.113957	0.0947216	0.0854503	0.0714926	0.415459
T30_155	embryo	FALSE		0.949791	9.08003	cTEC	0.0111219	0.204775	0.056639	0.135189	0.113827	0.101772	0.0872537	0.300543
T30_157	embryo	FALSE		-2.79456	7.76856	cTEC	0.078876	0.14427	0.0408643	0.0966133	0.0798002	0.0722887	0.0597677	0.506394
T30_158	embryo	FALSE		1.74109	9.42988	cTEC	0.0229605	0.212289	0.0586221	0.140201	0.119234	0.106181	0.0929584	0.270514
T30_159	embryo	FALSE		4.53561	8.09317	early_progenitor	0.112669	0.23581	0.0630496	0.152313	0.129154	0.114078	0.0994289	0.206166
T30_160	embryo	FALSE		3.23487	8.80123	early_progenitor	0.0553915	0.226352	0.0613566	0.147653	0.125885	0.111382	0.0981905	0.229181
T30_161	embryo	FALSE		-1.94814	8.25638	cTEC	0.0617458	0.168324	0.0474889	0.112437	0.093179	0.0841998	0.0700341	0.424335
T30_162	embryo	FALSE		-3.58792	-3.44056	postnatal_progenitor	0.361388	0.41659	0.0722985	0.194791	0.139229	0.0991291	0.0633975	0.0145593
T30_163	embryo	FALSE		-2.52047	-0.179994	postnatal_progenitor	0.237256	0.328336	0.0761971	0.187727	0.146948	0.123378	0.0963758	0.0410308
T30_164	embryo	FALSE		-2.10446	7.21154	cTEC	0.0758824	0.171431	0.0486491	0.114953	0.0948053	0.0859816	0.0707783	0.4134
T30_165	embryo	FALSE		1.8347	9.186	cTEC	0.01313	0.211785	0.0584889	0.13984	0.118701	0.105776	0.0922756	0.273133
T30_166	embryo	FALSE		0.383044	9.07717	cTEC	0.0350152	0.195346	0.0546463	0.12992	0.108931	0.0978512	0.0832368	0.330067
T30_167	embryo	FALSE		-2.9622	8.01971	cTEC	0.0781514	0.139433	0.0394898	0.093381	0.0771599	0.0698828	0.0578289	0.522822
T30_168	embryo	FALSE		0.620945	9.92179	cTEC	0.0157689	0.200343	0.0556448	0.132668	0.111743	0.0999986	0.0858809	0.31372
T30_169	embryo	FALSE		4.3198	6.58657	early_progenitor	0.119814	0.238627	0.0634959	0.153355	0.128759	0.113531	0.097965	0.204268
T30_170	embryo	FALSE		-3.10963	-0.678501	postnatal_progenitor	0.229518	0.349626	0.0732594	0.184683	0.141708	0.113047	0.0866582	0.0510127
T30_171	embryo	FALSE		4.40822	6.02601	early_progenitor	0.121629	0.240044	0.0637811	0.154056	0.129024	0.113665	0.0979317	0.201498
T30_172	embryo	FALSE		-0.33963	9.66844	cTEC	0.0251127	0.189767	0.0530604	0.126126	0.105474	0.0948096	0.0802365	0.350524
T30_173	embryo	FALSE		-0.0494109	8.62827	cTEC	0.030221	0.191547	0.0533271	0.12689	0.105967	0.0951244	0.0804123	0.346731
T30_174	embryo	FALSE		-1.18344	7.75046	cTEC	0.0554033	0.176026	0.0493002	0.116955	0.0969254	0.0871898	0.0724596	0.401142
T30_175	embryo	FALSE		0.309353	9.12457	cTEC	0.0168191	0.196628	0.0548091	0.130441	0.109365	0.0981132	0.0835153	0.327127
T30_177	embryo	FALSE		-4.44594	-3.17264	postnatal_progenitor	0.370312	0.412965	0.0773401	0.194459	0.1392	0.0985617	0.0640994	0.0133686
T30_178	embryo	FALSE		2.92715	8.32433	cTEC	0.0377136	0.224309	0.0616463	0.148165	0.128465	0.114087	0.102257	0.22107
T30_179	embryo	FALSE		4.50749	5.77468	early_progenitor	0.127925	0.240055	0.0637852	0.154063	0.128977	0.113604	0.0978932	0.201623
T30_180	embryo	FALSE		2.70349	7.9856	cTEC	0.0450823	0.222699	0.0608521	0.146339	0.125606	0.111838	0.0981167	0.234549
T30_181	embryo	FALSE		4.57049	7.94215	early_progenitor	0.104949	0.235326	0.0629494	0.152011	0.128798	0.113724	0.0991601	0.208032
T30_182	embryo	FALSE		-1.52749	8.85446	cTEC	0.060582	0.175735	0.0495807	0.117403	0.0973571	0.0879758	0.0732434	0.398702
T30_183	embryo	FALSE		-2.25135	-1.02258	postnatal_progenitor	0.249126	0.348251	0.0744254	0.187766	0.14493	0.116639	0.0905747	0.0374072
T30_185	embryo	FALSE		1.37825	8.91439	cTEC	0.0180347	0.209607	0.0579696	0.138568	0.117694	0.105023	0.0913731	0.279764
T30_186	embryo	FALSE		1.34369	9.66183	cTEC	0.00699299	0.207708	0.0574756	0.137281	0.116202	0.103704	0.0899609	0.287667
T30_188	embryo	FALSE		-1.75731	9.2236	cTEC	0.0438664	0.170159	0.0478064	0.113378	0.0942229	0.0849536	0.0710696	0.418408
T30_191	embryo	FALSE		-2.9915	-3.67258	postnatal_progenitor	0.349286	0.425622	0.0685898	0.192177	0.137192	0.0979284	0.0643252	0.0141593
T30_192	embryo	FALSE		-0.435608	7.0164	cTEC	0.0495586	0.188527	0.0533066	0.126146	0.104679	0.0946862	0.0788677	0.353786
T31_1	embryo	FALSE		-1.21837	8.59318	cTEC	0.057663	0.175976	0.0496911	0.117671	0.0978972	0.0883558	0.0741351	0.396272
T31_2	embryo	FALSE		4.29413	8.28673	early_progenitor	0.0873172	0.232767	0.0629632	0.15291	0.132606	0.120312	0.100757	0.197684
T31_3	embryo	FALSE		-2.13862	6.92028	cTEC	0.0813143	0.156215	0.0443269	0.104724	0.0863864	0.0783674	0.0645098	0.465469
T31_4	embryo	FALSE		-1.09174	7.93745	cTEC	0.0508337	0.182421	0.0512378	0.12147	0.100718	0.0906796	0.0754731	0.377999
T31_6	embryo	FALSE		-2.27662	7.5911	cTEC	0.0602821	0.167587	0.0472467	0.111875	0.0925993	0.0836987	0.0694443	0.427547
T31_7	embryo	FALSE		-0.0675257	7.11943	cTEC	0.0357697	0.209517	0.058005	0.138115	0.114838	0.102922	0.0864586	0.290142
T31_8	embryo	FALSE		-1.38768	8.48743	cTEC	0.0579203	0.176399	0.0498256	0.117934	0.0977503	0.0883868	0.0734949	0.396206
T31_9	embryo	FALSE		3.5107	8.89006	unassigned	0.0551388	0.228325	0.0618659	0.14897	0.127492	0.112798	0.0997439	0.220805
T31_11	embryo	FALSE		1.48717	9.24799	cTEC	0.0096127	0.210641	0.058289	0.139274	0.118246	0.105402	0.0920205	0.276126
T31_12	embryo	FALSE		4.40872	8.98587	early_progenitor	0.0788706	0.232879	0.0626198	0.151167	0.129452	0.113975	0.10172	0.208188
T31_13	embryo	FALSE		-0.103643	8.6615	cTEC	0.0237077	0.189652	0.0527876	0.125647	0.105103	0.0942888	0.079899	0.352621
T31_14	embryo	FALSE		-2.22761	8.52015	cTEC	0.0585323	0.162045	0.0456444	0.108129	0.0896014	0.0809275	0.0673182	0.446333
T31_15	embryo	FALSE		3.58546	5.7132	early_progenitor	0.112914	0.242162	0.0641115	0.154866	0.128935	0.113477	0.0970576	0.199389
T31_16	embryo	FALSE		-1.25503	8.25028	cTEC	0.0527478	0.177414	0.0500689	0.118551	0.0983315	0.0888596	0.073991	0.392782
T31_17	embryo	FALSE		4.33727	6.15614	early_progenitor	0.117659	0.238464	0.0634644	0.153259	0.128635	0.113425	0.0978475	0.204905
T31_21	embryo	FALSE		2.89938	9.68141	early_progenitor	0.0321868	0.221591	0.0607989	0.145887	0.125222	0.110927	0.0990286	0.236545
T31_23	embryo	FALSE		1.4179	9.37597	cTEC	0.0173334	0.20984	0.0580531	0.138718	0.11772	0.104953	0.0915037	0.279211
T31_24	embryo	FALSE		0.254289	9.88084	cTEC	0.025531	0.195833	0.0545611	0.129904	0.109073	0.097797	0.0834715	0.329359
T31_26	embryo	FALSE		1.43472	8.3973	cTEC	0.0134031	0.209964	0.0578475	0.138279	0.116685	0.104108	0.0897184	0.283397
T31_29	embryo	FALSE		-3.18994	8.02562	cTEC	0.0763343	0.138552	0.0392341	0.0927858	0.0766663	0.0694339	0.0574489	0.525877
T31_30	embryo	FALSE		0.00620298	9.13091	cTEC	0.0255106	0.190488	0.0531302	0.126417	0.105933	0.0950587	0.0807511	0.34822
T31_31	embryo	FALSE		-0.780084	9.8054	cTEC	0.0375314	0.184571	0.0517941	0.122974	0.102709	0.0925065	0.0779711	0.367473
T31_32	embryo	FALSE		3.18617	9.36101	early_progenitor	0.0437588	0.225005	0.0617236	0.14826	0.12826	0.113264	0.102754	0.220733
T31_35	embryo	FALSE		3.70596	5.7331	early_progenitor	0.112345	0.243266	0.0643159	0.155402	0.129295	0.113731	0.0972324	0.196758
T31_37	embryo	FALSE		-1.54431	8.55295	cTEC	0.0520785	0.174227	0.049149	0.116385	0.0964946	0.0871927	0.0725685	0.403981
T31_38	embryo	FALSE		-2.98674	7.30738	cTEC	0.0875866	0.130893	0.037145	0.0877684	0.0723492	0.0656266	0.0540056	0.55221
T31_39	embryo	FALSE		-3.26155	-1.65696	postnatal_progenitor	0.290126	0.391477	0.0729676	0.188704	0.140424	0.105416	0.0771546	0.0238502
T31_40	embryo	FALSE		0.69063	9.39613	cTEC	0.00807367	0.200283	0.0556121	0.13261	0.111745	0.0999914	0.0858954	0.313861
T31_41	embryo	FALSE		4.40122	8.21365	early_progenitor	0.0975194	0.234913	0.0628719	0.151819	0.128833	0.113722	0.0994385	0.208404
T31_42	embryo	FALSE		1.58813	9.56786	cTEC	0.0190655	0.208889	0.0577583	0.138001	0.116892	0.104271	0.0905812	0.283606
T31_43	embryo	FALSE		1.61343	9.081	cTEC	0.0207021	0.213371	0.0587089	0.140541	0.119342	0.10624	0.0926945	0.269102
T31_44	embryo	FALSE		3.31762	8.62822	cTEC	0.0543591	0.226259	0.0617006	0.148512	0.128043	0.11344	0.101206	0.220839
T31_46	embryo	FALSE		3.79743	8.34944	early_progenitor	0.0759285	0.231264	0.062205	0.15004	0.12764	0.112905	0.0987895	0.217156
T31_47	embryo	FALSE		5.61527	6.25348	early_progenitor	0.138896	0.238672	0.0635724	0.15355	0.129103	0.113794	0.098557	0.202752
T31_48	embryo	FALSE		-3.1455	0.180132	postnatal_progenitor	0.216336	0.326979	0.0752492	0.186503	0.145552	0.120917	0.0959975	0.0487958
T31_49	embryo	FALSE		-3.97127	-7.42108	postnatal_progenitor	0.429428	0.347295	0.0767147	0.2368	0.161269	0.11243	0.0576904	0.00779402
T31_51	embryo	FALSE		3.19468	8.34723	cTEC	0.0476989	0.225356	0.0615264	0.148054	0.127562	0.11326	0.100456	0.223786
T31_52	embryo	FALSE		3.00659	9.5788	early_progenitor	0.0352559	0.222154	0.0608438	0.146073	0.125369	0.110991	0.0991016	0.235467
T31_53	embryo	FALSE		-1.91176	8.84661	cTEC	0.0642802	0.167762	0.0472744	0.111986	0.0928478	0.0838563	0.0698212	0.42645
T31_54	embryo	FALSE		5.44186	6.65324	early_progenitor	0.139772	0.238482	0.0635401	0.153477	0.12913	0.113837	0.0986477	0.202887
T31_55	embryo	FALSE		1.50855	9.23778	cTEC	0.0179635	0.212692	0.058771	0.140536	0.119553	0.106475	0.0932498	0.268721
T31_56	embryo	FALSE		-2.91552	8.038	cTEC	0.0841141	0.14002	0.0396716	0.0938023	0.0774996	0.0702024	0.0580742	0.520728
T31_58	embryo	FALSE		1.99778	8.9344	cTEC	0.0203077	0.217139	0.0597279	0.143058	0.121914	0.108344	0.0951849	0.254631
T31_59	embryo	FALSE		-1.40798	7.58501	cTEC	0.0629509	0.184258	0.0521056	0.123268	0.101875	0.0922119	0.0762416	0.370037
T31_60	embryo	FALSE		0.118453	9.84463	cTEC	0.0157911	0.193674	0.0540284	0.128585	0.107931	0.0968401	0.0825361	0.336404
T31_61	embryo	FALSE		4.21085	5.72048	early_progenitor	0.13055	0.241886	0.0641048	0.154873	0.129253	0.113756	0.0976756	0.198452
T31_62	embryo	FALSE		-0.840627	3.27257	unassigned	0.146469	0.259302	0.0726619	0.171483	0.139983	0.126968	0.101918	0.127678
T31_63	embryo	FALSE		-0.313634	9.88922	cTEC	0.0246824	0.188309	0.0526356	0.125136	0.104699	0.0940708	0.0797151	0.355433
T31_64	embryo	FALSE		4.11214	6.78723	cTEC	0.102188	0.239114	0.0635959	0.153588	0.12906	0.113752	0.0983301	0.202561
T31_68	embryo	FALSE		3.55936	8.22669	cTEC	0.073505	0.23271	0.062486	0.150751	0.128111	0.113306	0.098903	0.213733
T31_70	embryo	FALSE		4.42635	7.83441	early_progenitor	0.114328	0.236602	0.0633176	0.153196	0.13042	0.115843	0.100011	0.200612
T31_71	embryo	FALSE		-2.22266	8.02599	cTEC	0.0654019	0.158608	0.0447491	0.105933	0.0876291	0.0792369	0.0656635	0.458178
T31_72	embryo	FALSE		2.19702	9.26612	cTEC	0.0238064	0.217032	0.0598116	0.143226	0.122389	0.108735	0.0961443	0.252661
T31_73	embryo	FALSE		3.44337	9.14528	early_progenitor	0.0443604	0.225717	0.0618359	0.14872	0.128847	0.114049	0.102819	0.218013
T31_74	embryo	FALSE		2.72536	9.2815	early_progenitor	0.0382678	0.224262	0.0611244	0.146939	0.125991	0.11157	0.0990765	0.231037
T31_75	embryo	FALSE		4.45461	5.67193	early_progenitor	0.126378	0.241004	0.0639561	0.154508	0.129212	0.113778	0.0978956	0.199646
T31_76	embryo	FALSE		-2.28	7.65434	cTEC	0.0699491	0.157417	0.0444884	0.105257	0.0870402	0.0787528	0.0652756	0.461767
T31_80	embryo	FALSE		2.10769	9.03285	early_progenitor	0.0352281	0.216442	0.0594546	0.142445	0.121252	0.107789	0.0945403	0.258076
T31_82	embryo	FALSE		2.78093	8.41449	early_progenitor	0.0370499	0.223337	0.0610275	0.146677	0.126018	0.111719	0.0992384	0.231982
T31_84	embryo	FALSE		0.297056	9.15788	cTEC	0.0237697	0.194196	0.054415	0.129284	0.108266	0.0973502	0.082596	0.333891
T31_85	embryo	FALSE		4.057	7.3707	cTEC	0.100526	0.239372	0.0636933	0.154043	0.130232	0.115172	0.0993651	0.198123
T31_87	embryo	FALSE		-1.59922	8.93678	cTEC	0.0562529	0.171634	0.0483128	0.114498	0.0950593	0.0857806	0.0715992	0.413114
T31_88	embryo	FALSE		2.28179	9.36625	cTEC	0.0215978	0.217023	0.0596481	0.142942	0.122066	0.108356	0.0957928	0.25417
T31_89	embryo	FALSE		2.67614	8.28121	early_progenitor	0.0534157	0.224537	0.0609405	0.146495	0.124294	0.110082	0.0963743	0.237277
T31_90	embryo	FALSE		5.07867	6.04982	early_progenitor	0.134446	0.239491	0.063691	0.153852	0.129098	0.113747	0.0982575	0.201865
T31_91	embryo	FALSE		3.5011	6.11176	early_progenitor	0.0969853	0.240162	0.0636956	0.153781	0.12821	0.112975	0.0965736	0.204602
T31_93	embryo	FALSE		-0.353555	4.22328	unassigned	0.122236	0.243092	0.0701059	0.164126	0.13547	0.123869	0.101843	0.16149
T31_94	embryo	FALSE		1.63866	8.6834	cTEC	0.0190955	0.212742	0.0587053	0.140417	0.119283	0.10632	0.0926753	0.269856
T31_95	embryo	FALSE		-2.90066	8.09668	cTEC	0.0742411	0.142049	0.0401809	0.0950532	0.0785785	0.0711307	0.0588904	0.514115
T31_96	embryo	FALSE		0.463383	7.19727	unassigned	0.0360183	0.211312	0.0586081	0.139457	0.116225	0.104123	0.0879141	0.282358
T32_97	embryo	FALSE		-3.22706	-7.73331	cTEC	0.474364	0.302779	0.0768312	0.24749	0.169449	0.134909	0.060326	0.00820847
T32_99	embryo	FALSE		0.0452626	8.70658	cTEC	0.0334664	0.192065	0.0538282	0.127852	0.106943	0.096161	0.0814637	0.341686
T32_100	embryo	FALSE		-0.554812	8.92409	cTEC	0.0339608	0.183849	0.0513929	0.12213	0.101922	0.0916163	0.0772369	0.37185
T32_102	embryo	FALSE		-2.54229	7.81777	cTEC	0.0747292	0.150781	0.0427173	0.101009	0.0835248	0.0756361	0.0626716	0.483659
T32_104	embryo	FALSE		-1.88333	8.8144	cTEC	0.0554512	0.170243	0.0480096	0.1137	0.0942647	0.0851634	0.070883	0.417734
T32_105	embryo	FALSE		-1.59758	7.08774	cTEC	0.0590181	0.184141	0.0514821	0.122123	0.100859	0.0909332	0.0752765	0.375182
T32_106	embryo	FALSE		-0.839948	8.1685	cTEC	0.0413583	0.182769	0.051312	0.121712	0.101238	0.0911766	0.0763936	0.375396
T32_107	embryo	FALSE		0.70459	9.18334	cTEC	0.00840331	0.199982	0.0555106	0.132374	0.111506	0.0997723	0.0856612	0.315192
T32_109	embryo	FALSE		4.32966	5.99654	early_progenitor	0.110507	0.238717	0.0635317	0.153366	0.128354	0.113119	0.0974168	0.205495
T32_110	embryo	FALSE		4.52356	5.76199	early_progenitor	0.131521	0.239725	0.063725	0.153897	0.128836	0.113495	0.0978	0.202522
T32_111	embryo	FALSE		1.78874	9.02689	cTEC	0.0214224	0.213235	0.0586051	0.140289	0.118841	0.1058	0.0919823	0.271247
T32_113	embryo	FALSE		0.403613	9.05018	cTEC	0.0313043	0.197333	0.0546857	0.130416	0.109533	0.0980325	0.0837354	0.326262
T32_114	embryo	FALSE		-0.699028	8.06573	cTEC	0.0437249	0.177992	0.0495852	0.11791	0.0981791	0.0883105	0.0739428	0.394079
T32_115	embryo	FALSE		2.09754	9.33333	cTEC	0.0267491	0.216867	0.0595659	0.142779	0.121803	0.108282	0.0951673	0.255534
T32_116	embryo	FALSE		-1.77661	8.6971	cTEC	0.0560279	0.171884	0.0484188	0.114711	0.0951549	0.0859264	0.0715952	0.412307
T32_117	embryo	FALSE		-1.44601	8.56519	cTEC	0.0501841	0.174332	0.0490206	0.116196	0.096411	0.0869782	0.0725037	0.404556
T32_118	embryo	FALSE		-1.31593	7.78769	cTEC	0.062346	0.182722	0.0516753	0.122274	0.101298	0.0916279	0.0761116	0.374288
T32_119	embryo	FALSE		2.19217	8.65232	cTEC	0.0260625	0.219124	0.059856	0.143642	0.122175	0.108478	0.0949946	0.25173
T32_120	embryo	FALSE		3.09196	8.20996	cTEC	0.0493029	0.226088	0.0616462	0.148494	0.127938	0.113968	0.100075	0.221792
T32_121	embryo	FALSE		4.58888	-2.87329	early_progenitor	0.283647	0.174459	0.0607653	0.172512	0.193755	0.28946	0.0834334	0.0256101
T32_124	embryo	FALSE		2.09842	4.47506	early_progenitor	0.142652	0.212038	0.0654583	0.167021	0.17236	0.190569	0.108481	0.0840677
T32_125	embryo	FALSE		4.64355	8.91711	early_progenitor	0.0936391	0.233376	0.0627233	0.151453	0.129895	0.114088	0.102639	0.205828
T32_126	embryo	FALSE		-0.975433	-1.61364	postnatal_progenitor	0.255539	0.332594	0.0758712	0.19256	0.148336	0.122404	0.0915887	0.0366401
T32_129	embryo	FALSE		-1.98493	8.91711	cTEC	0.0565657	0.169182	0.0476908	0.112962	0.0936676	0.0846039	0.0704438	0.421448
T32_130	embryo	FALSE		2.7024	9.23693	early_progenitor	0.0357503	0.221841	0.0606886	0.14577	0.125283	0.110715	0.0994255	0.236277
T32_131	embryo	FALSE		0.905779	9.78003	cTEC	0.019681	0.201705	0.0559761	0.133498	0.112486	0.100613	0.0865173	0.309202
T32_132	embryo	FALSE		-1.99588	9.11808	cTEC	0.0556148	0.168412	0.0474251	0.11238	0.0932831	0.0841956	0.0702576	0.424044
T32_133	embryo	FALSE		4.33102	7.43254	early_progenitor	0.1198	0.236206	0.0631689	0.1526	0.129197	0.114185	0.0992719	0.205371
T32_134	embryo	FALSE		3.95265	7.52333	early_progenitor	0.0972789	0.236247	0.0631088	0.15242	0.128974	0.113942	0.0989677	0.206341
T32_135	embryo	FALSE		-3.49578	8.03208	cTEC	0.0839416	0.116218	0.0329277	0.077855	0.0642868	0.0582507	0.0481026	0.602357
T32_136	embryo	FALSE		-1.25511	9.08345	cTEC	0.0551749	0.175521	0.0493877	0.117078	0.0973516	0.0877878	0.0735078	0.399364
T32_137	embryo	FALSE		1.99877	9.09902	early_progenitor	0.0166311	0.21459	0.0590155	0.141327	0.12019	0.106937	0.0935591	0.26438
T32_138	embryo	FALSE		0.964605	7.78729	cTEC	0.0171845	0.215262	0.0592515	0.141536	0.118909	0.106076	0.0907565	0.268206
T32_139	embryo	FALSE		-0.774078	2.58677	unassigned	0.171822	0.270578	0.075049	0.177481	0.144304	0.130463	0.104015	0.0981043
T32_141	embryo	FALSE		4.01077	7.31643	early_progenitor	0.107524	0.234929	0.0629119	0.151838	0.128293	0.113295	0.0985978	0.210135
T32_143	embryo	FALSE		-2.44056	-5.27845	postnatal_progenitor	0.392686	0.378329	0.0725361	0.21942	0.150634	0.105606	0.0622175	0.0112512
T32_144	embryo	FALSE		4.59568	6.10799	early_progenitor	0.130592	0.239251	0.0636364	0.153704	0.128929	0.113645	0.0980256	0.20281
T32_146	embryo	FALSE		5.33439	7.46334	early_progenitor	0.129308	0.237028	0.063287	0.152874	0.129323	0.113969	0.0996277	0.203893
T32_147	embryo	FALSE		0.15862	8.66092	cTEC	0.018214	0.193244	0.0537381	0.128002	0.107388	0.0962718	0.0819171	0.339437
T32_148	embryo	FALSE		-2.51319	-3.59471	postnatal_progenitor	0.325487	0.425847	0.0681206	0.188372	0.136278	0.098609	0.0667231	0.016045
T32_149	embryo	FALSE		1.06091	9.75942	cTEC	0.0105069	0.204322	0.0567279	0.135339	0.114414	0.102295	0.0883953	0.298505
T32_150	embryo	FALSE		3.15091	9.30472	early_progenitor	0.0392658	0.223471	0.0611063	0.146808	0.126142	0.111629	0.0997125	0.231131
T32_151	embryo	FALSE		-1.81131	7.37478	cTEC	0.0646729	0.174059	0.0484607	0.115067	0.0950281	0.0857463	0.0704991	0.411138
T32_152	embryo	FALSE		5.42713	7.90461	early_progenitor	0.134609	0.236418	0.063193	0.152641	0.129416	0.114007	0.100102	0.204224
T32_153	embryo	FALSE		0.482337	8.99714	cTEC	0.0261932	0.197664	0.0552619	0.131426	0.110305	0.0990397	0.084411	0.32189
T32_154	embryo	FALSE		0.904136	10.0072	cTEC	0.0300443	0.204229	0.0566613	0.135241	0.114428	0.102298	0.0884429	0.298698
T32_155	embryo	FALSE		3.53397	8.96433	early_progenitor	0.048011	0.226348	0.0617733	0.148687	0.128361	0.113723	0.101621	0.219487
T32_156	embryo	FALSE		3.16531	9.18972	early_progenitor	0.0433625	0.224054	0.0612439	0.147283	0.126818	0.112492	0.100061	0.228047
T32_157	embryo	FALSE		1.19042	8.34124	cTEC	0.0154455	0.212285	0.0584676	0.139738	0.117779	0.105065	0.0903341	0.276329
T32_158	embryo	FALSE		2.86368	9.91185	early_progenitor	0.0368891	0.220886	0.0605592	0.145354	0.124773	0.11052	0.0986325	0.239274
T32_159	embryo	FALSE		-2.75318	8.11423	cTEC	0.0697382	0.149661	0.0422624	0.100024	0.0827201	0.074828	0.06199	0.488512
T32_160	embryo	FALSE		-1.75008	7.93937	cTEC	0.0617275	0.169987	0.0479264	0.113485	0.093963	0.084923	0.0704599	0.419254
T32_161	embryo	FALSE		2.10597	6.00872	early_progenitor	0.0667059	0.232207	0.0622184	0.149451	0.123574	0.109639	0.0917514	0.231158
T32_162	embryo	FALSE		1.55919	8.72919	cTEC	0.0169208	0.212274	0.0583962	0.139733	0.118316	0.105393	0.0915004	0.274386
T32_163	embryo	FALSE		3.92995	7.41982	early_progenitor	0.0931182	0.233737	0.0627209	0.151268	0.127859	0.112806	0.0986309	0.212978
T32_164	embryo	FALSE		-0.521155	4.13454	unassigned	0.11329	0.238351	0.0686142	0.160971	0.133034	0.121433	0.0997695	0.177824
T32_165	embryo	FALSE		0.496326	8.60514	cTEC	0.017417	0.19518	0.0541649	0.129124	0.108468	0.0971773	0.0828342	0.33305
T32_166	embryo	FALSE		5.02219	7.40211	early_progenitor	0.111757	0.23671	0.063223	0.152699	0.129169	0.113867	0.0994716	0.204861
T32_167	embryo	FALSE		3.27414	9.50254	early_progenitor	0.0378367	0.223204	0.0610918	0.14677	0.126433	0.111734	0.100582	0.230185
T32_169	embryo	FALSE		2.88442	9.33951	early_progenitor	0.0338793	0.221604	0.0606875	0.14572	0.125117	0.110793	0.0988868	0.237192
T32_171	embryo	FALSE		3.41035	8.82294	early_progenitor	0.0474696	0.22639	0.062093	0.149559	0.130196	0.115855	0.103411	0.212495
T32_172	embryo	FALSE		3.82751	7.0966	cTEC	0.0972633	0.238756	0.0635398	0.153454	0.129177	0.113918	0.0985704	0.202585
T32_173	embryo	FALSE		2.83473	9.34149	early_progenitor	0.0333228	0.222128	0.0607758	0.145946	0.125122	0.110851	0.09859	0.236587
T32_174	embryo	FALSE		2.09191	8.68736	cTEC	0.033251	0.224162	0.0607489	0.14611	0.123733	0.110357	0.0942677	0.240621
T32_175	embryo	FALSE		-0.624651	6.72903	cTEC	0.0571559	0.192601	0.0546781	0.129232	0.107133	0.0970403	0.0806605	0.338652
T32_176	embryo	FALSE		1.11345	9.01705	cTEC	0.0140154	0.205471	0.0570124	0.136034	0.114962	0.102774	0.0887579	0.294987
T32_178	embryo	FALSE		3.73846	7.34505	early_progenitor	0.100879	0.233144	0.0625327	0.150806	0.127363	0.112347	0.0981546	0.215652
T32_179	embryo	FALSE		-0.757169	9.08494	cTEC	0.0353495	0.182839	0.0510895	0.121411	0.101266	0.0909852	0.0766426	0.375764
T32_180	embryo	FALSE		5.59442	8.18896	early_progenitor	0.138558	0.235938	0.0631136	0.152427	0.129363	0.11393	0.100265	0.204964
T32_183	embryo	FALSE		5.03225	7.94257	early_progenitor	0.114455	0.23651	0.0631758	0.152612	0.129339	0.114009	0.099796	0.204559
T32_184	embryo	FALSE		-0.862948	7.9784	cTEC	0.0468376	0.187172	0.052205	0.123938	0.102674	0.0915993	0.0762592	0.366151
T32_185	embryo	FALSE		2.96322	8.74254	early_progenitor	0.0524044	0.224531	0.0611109	0.146977	0.126262	0.111211	0.100401	0.229507
T32_187	embryo	FALSE		3.69525	7.99234	early_progenitor	0.078141	0.232676	0.0623699	0.150438	0.127235	0.112505	0.0976327	0.217143
T32_190	embryo	FALSE		-0.701655	9.36689	cTEC	0.0335557	0.181834	0.0509734	0.121033	0.101008	0.0908905	0.0766588	0.377601
T32_191	embryo	FALSE		1.10157	9.50511	cTEC	0.0086342	0.204787	0.0567905	0.13554	0.114609	0.102414	0.0885633	0.297295
T32_192	embryo	FALSE		2.26219	9.00581	early_progenitor	0.0413686	0.217968	0.0598543	0.143465	0.122422	0.108678	0.0958892	0.251722
T33_1	embryo	FALSE		5.07005	-2.52946	early_progenitor	0.110922	0.211367	0.0634925	0.164018	0.166573	0.189142	0.0984621	0.106942
T33_3	embryo	FALSE		-4.39682	-4.88116	postnatal_progenitor	0.410766	0.643213	0.0425422	0.126372	0.0868334	0.0603875	0.0346848	0.00596326
T33_4	embryo	FALSE		0.185734	8.11321	cTEC	0.0352324	0.191291	0.0537311	0.127516	0.106429	0.095853	0.0808053	0.344373
T33_5	embryo	FALSE		2.81284	9.78252	early_progenitor	0.0303103	0.220748	0.0605019	0.145181	0.124387	0.110191	0.0980942	0.240897
T33_6	embryo	FALSE		-2.05329	8.33469	cTEC	0.0577756	0.17	0.0479842	0.113596	0.0940809	0.085057	0.0706438	0.418636
T33_8	embryo	FALSE		-4.0797	-0.908064	postnatal_progenitor	0.2937	0.383139	0.0745647	0.190206	0.141555	0.107275	0.0782783	0.0249767
T33_10	embryo	FALSE		5.48215	6.50449	early_progenitor	0.134932	0.23827	0.0634945	0.153362	0.12908	0.1138	0.0986466	0.203349
T33_11	embryo	FALSE		0.0702581	4.68279	cTEC	0.0988398	0.232152	0.067395	0.158349	0.133899	0.121229	0.104751	0.182221
T33_14	embryo	FALSE		-0.0208865	9.57563	cTEC	0.021298	0.192212	0.0536688	0.127646	0.106896	0.0959833	0.0815008	0.342092
T33_15	embryo	FALSE		5.18866	8.41291	early_progenitor	0.113683	0.235215	0.0630143	0.152202	0.129777	0.114114	0.101482	0.204197
T33_17	embryo	FALSE		0.0163569	8.21361	cTEC	0.0387203	0.193317	0.0539645	0.128303	0.107206	0.0962106	0.0812724	0.339724
T33_18	embryo	FALSE		-1.56944	9.36513	cTEC	0.0468509	0.172978	0.048654	0.115351	0.0958767	0.0864698	0.0723429	0.408326
T33_19	embryo	FALSE		-2.50502	8.61465	cTEC	0.0621883	0.156113	0.0440324	0.104266	0.0863295	0.078033	0.0648109	0.466413
T33_20	embryo	FALSE		-0.240147	3.88216	unassigned	0.119723	0.24663	0.070864	0.165971	0.136925	0.125109	0.102561	0.151935
T33_22	embryo	FALSE		-4.92249	-2.30461	postnatal_progenitor	0.338942	0.412136	0.075621	0.191358	0.13833	0.0995627	0.0671853	0.0158013
T33_23	embryo	FALSE		5.20929	7.77999	early_progenitor	0.11285	0.236549	0.0632026	0.152663	0.129303	0.113965	0.0997607	0.204557
T33_24	embryo	FALSE		2.28516	8.15906	cTEC	0.0396201	0.221535	0.0605775	0.145409	0.124447	0.110255	0.0976302	0.240144
T33_25	embryo	FALSE		5.18823	6.07236	early_progenitor	0.137256	0.239931	0.0637899	0.154119	0.129328	0.113941	0.0984395	0.200452
T33_26	embryo	FALSE		1.36549	8.98563	cTEC	0.0112924	0.209716	0.0578684	0.138343	0.117123	0.104457	0.0905677	0.281924
T33_27	embryo	FALSE		0.596358	9.30007	cTEC	0.0368502	0.198623	0.0553889	0.131903	0.111136	0.0996024	0.0854615	0.317884
T33_28	embryo	FALSE		-1.54699	9.44927	cTEC	0.0440912	0.175346	0.0493347	0.116953	0.0972036	0.0876874	0.0733462	0.400126
T33_29	embryo	FALSE		-0.094169	7.84581	cTEC	0.0288287	0.201711	0.0565508	0.134384	0.113052	0.101284	0.0870056	0.30601
T33_30	embryo	FALSE		1.78384	9.69048	cTEC	0.0240246	0.212032	0.0584775	0.13988	0.118782	0.105786	0.0923758	0.272664
T33_31	embryo	FALSE		3.3644	9.36544	early_progenitor	0.0430075	0.224871	0.0613119	0.147398	0.126493	0.111817	0.0999127	0.228196
T33_32	embryo	FALSE		0.37229	9.28055	cTEC	0.0288531	0.194454	0.0543459	0.129247	0.108375	0.0973173	0.0827967	0.333463
T33_33	embryo	FALSE		-0.378058	8.07021	cTEC	0.0339909	0.189382	0.0528929	0.125694	0.104794	0.0941041	0.0791041	0.354027
T33_34	embryo	FALSE		-2.75603	8.76525	cTEC	0.06881	0.149349	0.0421585	0.0998046	0.0826165	0.0747023	0.0620052	0.489362
T33_35	embryo	FALSE		3.28168	7.71839	early_progenitor	0.0869457	0.227111	0.061336	0.147593	0.124668	0.110284	0.0960741	0.232933
T33_39	embryo	FALSE		-1.72084	0.046793	postnatal_progenitor	0.17055	0.296711	0.0720424	0.176334	0.140474	0.120069	0.095441	0.0989228
T33_40	embryo	FALSE		1.17257	8.68043	cTEC	0.0109586	0.204353	0.0565484	0.135044	0.11412	0.101985	0.0879403	0.300009
T33_41	embryo	FALSE		-2.63312	7.74768	cTEC	0.0775039	0.143107	0.040626	0.0960182	0.0794525	0.0719651	0.0597885	0.509041
T33_42	embryo	FALSE		-2.72949	8.67907	cTEC	0.0697553	0.151342	0.0427248	0.101144	0.083737	0.0757152	0.062865	0.48247
T33_43	embryo	FALSE		-2.35662	7.50414	cTEC	0.0743923	0.155956	0.0441478	0.104379	0.0861907	0.0780662	0.0645057	0.466752
T33_44	embryo	FALSE		-0.324311	2.20394	unassigned	0.208478	0.264756	0.079686	0.183479	0.150882	0.14205	0.112453	0.0666888
T33_45	embryo	FALSE		-1.95374	9.02927	cTEC	0.0563647	0.168214	0.0473893	0.112281	0.0931784	0.0841331	0.0701754	0.424627
T33_47	embryo	FALSE		3.41002	5.23431	early_progenitor	0.119678	0.245255	0.0647087	0.156413	0.129686	0.11397	0.0971561	0.19281
T33_48	embryo	FALSE		-1.1835	9.07977	cTEC	0.0427173	0.176333	0.0496297	0.117646	0.097834	0.0882471	0.0738887	0.396419
T33_49	embryo	FALSE		2.4069	8.10935	early_progenitor	0.0407236	0.221212	0.0604377	0.145171	0.124076	0.110276	0.0967225	0.242104
T33_50	embryo	FALSE		1.5469	9.44387	cTEC	0.0127131	0.210933	0.0582007	0.139211	0.118236	0.105358	0.0918968	0.276163
T33_51	embryo	FALSE		2.66551	6.73005	early_progenitor	0.0651001	0.234504	0.0626065	0.150906	0.126058	0.111905	0.0943362	0.219682
T33_52	embryo	FALSE		1.33934	8.54955	early_progenitor	0.0220063	0.206083	0.057432	0.136837	0.115584	0.103472	0.0893018	0.291289
T33_53	embryo	FALSE		1.60921	9.33376	cTEC	0.0212658	0.21225	0.0584352	0.139819	0.1185	0.105535	0.0918322	0.273628
T33_54	embryo	FALSE		1.59292	9.91896	cTEC	0.00967562	0.21016	0.058071	0.138817	0.117813	0.10501	0.0915635	0.278566
T33_56	embryo	FALSE		-1.1317	5.30588	unassigned	0.0981655	0.217055	0.0615379	0.145177	0.119084	0.108148	0.0881738	0.260821
T33_57	embryo	FALSE		-0.191096	9.09068	cTEC	0.0410957	0.187854	0.0527219	0.125152	0.104565	0.0940931	0.0795242	0.356088
T33_58	embryo	FALSE		-1.92512	9.02191	cTEC	0.0468097	0.168049	0.0472087	0.111952	0.0929662	0.0838241	0.0700227	0.425975
T33_59	embryo	FALSE		-1.74372	6.87519	cTEC	0.0699953	0.178314	0.0499271	0.118344	0.0975184	0.0880298	0.0725405	0.395323
T33_60	embryo	FALSE		4.80149	8.70444	early_progenitor	0.09437	0.234097	0.0628338	0.151755	0.129866	0.114203	0.102062	0.205184
T33_61	embryo	FALSE		-0.219974	9.44075	cTEC	0.0351192	0.189419	0.0530895	0.126146	0.105678	0.0950481	0.0805999	0.350017
T33_62	embryo	FALSE		1.34366	9.59517	cTEC	0.0167897	0.210696	0.0580854	0.138925	0.117733	0.104902	0.091264	0.278394
T33_63	embryo	FALSE		1.0637	9.13692	cTEC	0.0207988	0.204248	0.056807	0.135436	0.114367	0.102353	0.0882276	0.298561
T33_64	embryo	FALSE		3.49697	7.83996	early_progenitor	0.0757481	0.233149	0.0624453	0.150652	0.127456	0.112687	0.0977755	0.215835
T33_65	embryo	FALSE		0.0142679	3.48214	unassigned	0.137975	0.252773	0.0734804	0.171487	0.142608	0.130639	0.108228	0.120779
T33_66	embryo	FALSE		1.94036	10.0666	cTEC	0.0159997	0.213158	0.0592675	0.142032	0.122175	0.11	0.0949066	0.258459
T33_67	embryo	FALSE		2.09386	9.02815	cTEC	0.0345106	0.218031	0.0595079	0.142791	0.121064	0.107639	0.0935121	0.257455
T33_68	embryo	FALSE		3.36499	5.22152	early_progenitor	0.117312	0.243379	0.0643098	0.155372	0.128868	0.113337	0.0965634	0.19817
T33_69	embryo	FALSE		0.842372	9.90423	cTEC	0.0252558	0.203484	0.0564696	0.134743	0.113885	0.101819	0.0879378	0.301661
T33_71	embryo	FALSE		0.111869	8.50219	cTEC	0.0224924	0.193069	0.0538206	0.12808	0.10734	0.0963104	0.0817817	0.339597
T33_72	embryo	FALSE		5.61662	6.56993	early_progenitor	0.142098	0.238212	0.0634922	0.153362	0.129161	0.113859	0.0988177	0.203097
T33_73	embryo	FALSE		3.78268	8.888	early_progenitor	0.0631038	0.229334	0.0622156	0.150164	0.129449	0.115173	0.101218	0.212446
T33_74	embryo	FALSE		-3.17372	-1.29999	postnatal_progenitor	0.281948	0.381219	0.0732824	0.188249	0.141376	0.10784	0.0802989	0.0277295
T33_75	embryo	FALSE		3.79365	7.89946	early_progenitor	0.0854223	0.230861	0.0621667	0.149888	0.128006	0.112337	0.101084	0.215658
T33_76	embryo	FALSE		4.54735	7.25562	early_progenitor	0.126149	0.237158	0.0632707	0.152809	0.128887	0.113709	0.0986874	0.205481
T33_78	embryo	FALSE		1.93453	9.10331	early_progenitor	0.0255543	0.214585	0.0591158	0.141495	0.120386	0.107131	0.0938568	0.263431
T33_80	embryo	FALSE		3.21612	6.51677	cTEC	0.0845347	0.236065	0.0628726	0.151656	0.126761	0.111903	0.0957772	0.214965
T33_81	embryo	FALSE		5.3947	7.09061	early_progenitor	0.126856	0.237442	0.0633543	0.153035	0.129245	0.113921	0.0992957	0.203707
T33_82	embryo	FALSE		1.1775	9.36583	cTEC	0.0333229	0.212239	0.0582731	0.139485	0.117792	0.104869	0.0908294	0.276512
T33_83	embryo	FALSE		-1.25222	6.38356	cTEC	0.0729747	0.199249	0.0561715	0.132987	0.10947	0.0990559	0.0812939	0.32177
T33_84	embryo	FALSE		-1.61507	8.74076	cTEC	0.0540184	0.173494	0.048899	0.115832	0.0960849	0.0867741	0.0723031	0.406611
T33_85	embryo	FALSE		-1.17	4.98408	unassigned	0.105915	0.21803	0.0621183	0.14639	0.120037	0.109256	0.0889786	0.255185
T33_86	embryo	FALSE		-2.79244	8.43945	cTEC	0.0691779	0.146269	0.0413424	0.0978321	0.0809418	0.0732322	0.0607287	0.499652
T33_87	embryo	FALSE		-1.64979	9.10058	cTEC	0.054338	0.171152	0.0482156	0.114239	0.0948119	0.0856049	0.071409	0.414566
T33_88	embryo	FALSE		-0.309241	9.74296	cTEC	0.0228857	0.18941	0.0530018	0.125953	0.105324	0.0946877	0.0801466	0.351475
T33_89	embryo	FALSE		5.5247	7.31201	early_progenitor	0.126513	0.237104	0.0632965	0.152902	0.129353	0.113964	0.0996938	0.203688
T33_90	embryo	FALSE		1.06236	9.80017	early_progenitor	0.0221718	0.206707	0.0571075	0.136438	0.115265	0.102874	0.0889369	0.29267
T33_91	embryo	FALSE		3.63864	7.74871	early_progenitor	0.0747403	0.230143	0.0619908	0.149339	0.126466	0.111618	0.0979568	0.222485
T33_93	embryo	FALSE		-0.0874442	9.66142	cTEC	0.019765	0.19144	0.053499	0.127216	0.10655	0.0957086	0.0812551	0.344329
T33_94	embryo	FALSE		4.58558	7.01711	early_progenitor	0.129796	0.237472	0.0633266	0.152943	0.128927	0.113696	0.0986984	0.204938
T33_95	embryo	FALSE		0.845709	8.67171	cTEC	0.0128307	0.202096	0.0560455	0.13374	0.112924	0.101032	0.0868636	0.307296
T33_96	embryo	FALSE		-2.07363	-0.169583	postnatal_progenitor	0.223335	0.317481	0.0762922	0.186516	0.147458	0.125771	0.0992209	0.0472554
T34_97	embryo	FALSE		2.31231	9.829	early_progenitor	0.0239332	0.21599	0.059387	0.14226	0.121245	0.107712	0.0948395	0.258566
T34_98	embryo	FALSE		0.73671	9.79995	cTEC	0.0299617	0.201553	0.0559858	0.133494	0.112541	0.100691	0.0866229	0.309111
T34_99	embryo	FALSE		5.62792	7.23698	early_progenitor	0.129464	0.237696	0.0634031	0.153164	0.129289	0.113986	0.0992055	0.203257
T34_100	embryo	FALSE		2.98488	6.01467	unassigned	0.0758626	0.234045	0.0625627	0.150575	0.124921	0.110404	0.0937308	0.223761
T34_101	embryo	FALSE		2.70373	6.03857	early_progenitor	0.0794245	0.239764	0.0636175	0.15335	0.127048	0.112103	0.0947609	0.209356
T34_102	embryo	FALSE		-1.13871	0.0217079	unassigned	0.236899	0.310221	0.0773821	0.18787	0.149127	0.129388	0.100461	0.0455461
T34_103	embryo	FALSE		-0.422979	2.27188	unassigned	0.200598	0.264065	0.079404	0.182952	0.150469	0.141606	0.11195	0.0695492
T34_104	embryo	FALSE		3.23384	8.65232	early_progenitor	0.0605594	0.227964	0.0616336	0.148397	0.126205	0.111516	0.0982593	0.226024
T34_105	embryo	FALSE		-1.69811	-0.145447	postnatal_progenitor	0.210488	0.308813	0.0747921	0.182911	0.145171	0.123755	0.0981931	0.0663596
T34_106	embryo	FALSE		0.410657	8.69342	cTEC	0.0238251	0.193229	0.0539817	0.128378	0.107534	0.0965573	0.082004	0.338314
T34_110	embryo	FALSE		-0.164354	9.17105	cTEC	0.0241473	0.18923	0.0527904	0.125575	0.105102	0.0943482	0.0799694	0.352983
T34_111	embryo	FALSE		2.50611	9.56921	early_progenitor	0.0317434	0.21971	0.0602891	0.144591	0.123752	0.109668	0.097479	0.244511
T34_112	embryo	FALSE		3.52148	9.5025	early_progenitor	0.0506635	0.226099	0.0616627	0.148342	0.128178	0.112836	0.102744	0.220138
T34_113	embryo	FALSE		-0.247183	9.73338	cTEC	0.0248396	0.188482	0.0527177	0.125314	0.104909	0.0942514	0.0799603	0.354364
T34_114	embryo	FALSE		-1.22249	7.40044	cTEC	0.0600603	0.19078	0.0537225	0.127242	0.105099	0.0949568	0.0784591	0.349737
T34_115	embryo	FALSE		5.64773	6.6611	early_progenitor	0.141574	0.2381	0.0634691	0.1533	0.129113	0.113814	0.0987962	0.203409
T34_116	embryo	FALSE		2.7196	9.23594	early_progenitor	0.0299571	0.221047	0.0605992	0.145411	0.124601	0.110431	0.0981993	0.239711
T34_117	embryo	FALSE		-0.308922	9.55396	cTEC	0.0247754	0.188862	0.0528811	0.125638	0.105032	0.0944548	0.0799	0.35323
T34_118	embryo	FALSE		0.22755	9.01701	cTEC	0.0399368	0.193227	0.0540174	0.128442	0.107614	0.0966536	0.0821159	0.337928
T34_119	embryo	FALSE		5.17802	6.37815	early_progenitor	0.127432	0.238487	0.0635222	0.153409	0.128892	0.113614	0.098304	0.203773
T34_120	embryo	FALSE		-2.64708	-0.699113	postnatal_progenitor	0.157469	0.304233	0.0700417	0.173801	0.142397	0.118432	0.101061	0.0900305
T34_122	embryo	FALSE		1.27491	7.90544	cTEC	0.0192353	0.222323	0.0604361	0.144834	0.121143	0.10769	0.0914135	0.252157
T34_123	embryo	FALSE		-1.19756	8.46587	cTEC	0.044869	0.180384	0.050735	0.120264	0.0999337	0.0900785	0.0753287	0.383274
T34_125	embryo	FALSE		4.97984	7.07864	early_progenitor	0.139142	0.237552	0.063356	0.153026	0.129052	0.113811	0.0988491	0.204354
T34_126	embryo	FALSE		0.955815	7.35609	unassigned	0.0260732	0.2029	0.0569356	0.135213	0.113395	0.101913	0.0867726	0.302868
T34_127	embryo	FALSE		4.50718	7.71333	early_progenitor	0.122756	0.23675	0.0632129	0.152675	0.129038	0.11386	0.0990514	0.205414
T34_128	embryo	FALSE		-1.78156	7.80326	cTEC	0.0610481	0.176258	0.0498264	0.117883	0.0975301	0.0882439	0.0731374	0.397119
T34_130	embryo	FALSE		-1.65933	7.96106	cTEC	0.06035	0.174227	0.04931	0.116637	0.0966982	0.0874598	0.072822	0.402844
T34_131	embryo	FALSE		-2.65895	8.55074	cTEC	0.0678359	0.146627	0.0413925	0.097988	0.0811025	0.0733391	0.0608573	0.498692
T34_132	embryo	FALSE		-2.31855	-1.12462	postnatal_progenitor	0.256692	0.353276	0.0746023	0.188325	0.144867	0.116062	0.0895868	0.033275
T34_133	embryo	FALSE		-0.0445789	9.51592	cTEC	0.034387	0.192643	0.0538602	0.128068	0.107363	0.0964133	0.0820087	0.339642
T34_135	embryo	FALSE		0.390119	9.81797	cTEC	0.0188154	0.20509	0.0565062	0.135023	0.113537	0.101402	0.0868863	0.301554
T34_136	embryo	FALSE		-1.14195	6.92249	cTEC	0.0635414	0.201143	0.0566297	0.134147	0.110587	0.0999485	0.0823198	0.315222
T34_137	embryo	FALSE		1.04741	9.63712	cTEC	0.00430393	0.203853	0.05661	0.135018	0.113992	0.101937	0.0879346	0.300654
T34_138	embryo	FALSE		-1.6422	8.69936	cTEC	0.0506832	0.174077	0.048985	0.116082	0.0963024	0.0869092	0.0724583	0.405183
T34_139	embryo	FALSE		2.04429	9.65993	early_progenitor	0.0170017	0.215173	0.0592297	0.141823	0.120775	0.107424	0.0942688	0.261305
T34_140	embryo	FALSE		0.604615	8.42031	cTEC	0.0192811	0.204746	0.0564678	0.134796	0.112959	0.101084	0.0857379	0.304207
T34_141	embryo	FALSE		0.442955	9.38995	cTEC	0.016394	0.198314	0.0551856	0.131461	0.110532	0.0990176	0.0847605	0.320727
T34_142	embryo	FALSE		1.20347	9.89338	early_progenitor	0.00622399	0.207722	0.0575505	0.137453	0.116562	0.10404	0.0904772	0.286194
T34_143	embryo	FALSE		-2.75027	1.52523	unassigned	0.161645	0.29154	0.0738504	0.180349	0.144352	0.124557	0.103376	0.0819702
T34_145	embryo	FALSE		2.75967	9.83959	early_progenitor	0.0301915	0.221094	0.0607206	0.145666	0.125089	0.110839	0.0989907	0.2376
T34_146	embryo	FALSE		-2.82653	-1.16161	postnatal_progenitor	0.258283	0.363001	0.0735425	0.187098	0.142494	0.112348	0.0850772	0.0364335
T34_148	embryo	FALSE		-1.74381	6.29679	cTEC	0.088301	0.191403	0.0541695	0.127996	0.105082	0.0953265	0.0778139	0.348206
T34_151	embryo	FALSE		-2.68825	7.84938	cTEC	0.0661601	0.156672	0.0442038	0.104643	0.086523	0.0782515	0.0648347	0.46487
T34_152	embryo	FALSE		-2.96116	-1.14393	postnatal_progenitor	0.248978	0.361514	0.073462	0.186647	0.142647	0.112126	0.0860012	0.0375966
T34_153	embryo	FALSE		-1.51957	5.57991	cTEC	0.0956996	0.211523	0.0600051	0.141652	0.116189	0.105572	0.0859312	0.279123
T34_154	embryo	FALSE		-3.29169	0.364912	postnatal_progenitor	0.173691	0.31612	0.0732182	0.181295	0.142553	0.118644	0.0953644	0.0728017
T34_155	embryo	FALSE		-1.57428	8.04419	cTEC	0.0482098	0.171124	0.0477611	0.113464	0.0941937	0.0848034	0.0707412	0.417911
T34_156	embryo	FALSE		1.52124	8.82741	cTEC	0.0151159	0.210075	0.0581678	0.13896	0.117927	0.105185	0.0916319	0.278052
T34_157	embryo	FALSE		3.00974	6.90661	cTEC	0.0788972	0.241322	0.0636571	0.153699	0.12768	0.112397	0.0954931	0.20575
T34_158	embryo	FALSE		4.95098	8.07615	early_progenitor	0.108058	0.235814	0.0630845	0.152387	0.129469	0.114086	0.100355	0.204806
T34_159	embryo	FALSE		3.92245	8.22194	early_progenitor	0.0798911	0.235139	0.0627939	0.15165	0.12858	0.113493	0.098912	0.209432
T34_161	embryo	FALSE		5.67068	6.92718	early_progenitor	0.147779	0.2378	0.0634188	0.153194	0.12921	0.113924	0.0990333	0.203421
T34_162	embryo	FALSE		-2.36097	8.22681	cTEC	0.0739526	0.159124	0.0449952	0.106455	0.0880175	0.0796588	0.0659378	0.455809
T34_163	embryo	FALSE		1.76297	9.55858	early_progenitor	0.0191823	0.213525	0.0588522	0.140828	0.119749	0.106557	0.093338	0.267149
T34_166	embryo	FALSE		0.610209	4.13071	postnatal_progenitor	0.16355	0.284099	0.0735236	0.17652	0.140427	0.110553	0.0864015	0.128472
T34_167	embryo	FALSE		3.39941	8.26795	early_progenitor	0.0676677	0.229675	0.0619415	0.149283	0.127058	0.112285	0.0987874	0.220969
T34_170	embryo	FALSE		5.31476	7.09365	early_progenitor	0.138801	0.237808	0.0634125	0.153178	0.129133	0.113908	0.0988199	0.203742
T34_171	embryo	FALSE		4.96891	7.64048	early_progenitor	0.124456	0.236969	0.0632452	0.152785	0.129293	0.113992	0.0994974	0.204219
T34_172	embryo	FALSE		2.60399	6.48483	early_progenitor	0.0649353	0.223493	0.06001	0.144323	0.12032	0.106588	0.0906794	0.254586
T34_173	embryo	FALSE		4.25269	8.10355	early_progenitor	0.0927788	0.234779	0.0628531	0.151799	0.128823	0.113873	0.0992172	0.208657
T34_174	embryo	FALSE		-2.85019	-3.63774	postnatal_progenitor	0.330421	0.435218	0.0675555	0.185865	0.13423	0.0967643	0.064934	0.0154276
T34_175	embryo	FALSE		-4.50148	-2.50835	postnatal_progenitor	0.344298	0.420498	0.0738559	0.189723	0.136879	0.0980965	0.0658352	0.0151075
T34_176	embryo	FALSE		2.50896	6.73939	cTEC	0.0568222	0.223887	0.0602761	0.144913	0.121158	0.107421	0.0916595	0.250685
T34_178	embryo	FALSE		1.51843	10.1202	early_progenitor	0.0223894	0.209045	0.0577527	0.138052	0.117059	0.104364	0.0908477	0.282878
T34_179	embryo	FALSE		2.24187	8.79824	early_progenitor	0.0426303	0.218616	0.0595565	0.142946	0.120993	0.107494	0.0933029	0.25709
T34_180	embryo	FALSE		3.70483	8.86389	early_progenitor	0.0839947	0.230074	0.0620738	0.149616	0.127619	0.11274	0.0995153	0.218362
T34_181	embryo	FALSE		3.58382	7.42955	early_progenitor	0.0847783	0.236112	0.0629457	0.151979	0.127997	0.113126	0.097394	0.210446
T34_182	embryo	FALSE		-3.5853	-7.02767	postnatal_progenitor	0.397423	0.381766	0.0692406	0.229415	0.152596	0.104345	0.0553488	0.00728308
T34_183	embryo	FALSE		-2.42182	7.79493	cTEC	0.0664024	0.156678	0.0442437	0.104713	0.0865954	0.0783391	0.0649124	0.464516
T34_184	embryo	FALSE		0.152943	9.0131	cTEC	0.0289254	0.192377	0.053843	0.127971	0.107143	0.0962989	0.0816791	0.340686
T34_185	embryo	FALSE		1.92225	8.55766	early_progenitor	0.0190333	0.214748	0.0589739	0.141267	0.120008	0.106801	0.0931266	0.265074
T34_186	embryo	FALSE		5.67748	8.01027	early_progenitor	0.133157	0.236282	0.063163	0.152553	0.129311	0.11392	0.0999801	0.204792
T34_187	embryo	FALSE		-0.73966	9.5891	cTEC	0.0293174	0.185232	0.0519013	0.123258	0.102867	0.0925737	0.0780504	0.366116
T34_188	embryo	FALSE		1.52709	6.52078	cTEC	0.0563021	0.188795	0.0518009	0.123669	0.10259	0.09173	0.0769642	0.364449
T34_189	embryo	FALSE		0.264171	8.43015	cTEC	0.0257289	0.196924	0.0546001	0.130143	0.109058	0.0976712	0.0830859	0.328516
T34_190	embryo	FALSE		3.19795	9.42781	early_progenitor	0.040511	0.223352	0.0610931	0.146786	0.126516	0.111624	0.100949	0.22968
T34_192	embryo	FALSE		1.81709	8.70315	cTEC	0.0162288	0.215025	0.0592262	0.141774	0.120704	0.107351	0.0940453	0.261873
T35_1	embryo	FALSE		-0.392086	9.35468	cTEC	0.0342689	0.187575	0.0526132	0.124954	0.1046	0.0940745	0.0797736	0.356407
T35_2	embryo	FALSE		-2.16841	8.48116	cTEC	0.0590803	0.163608	0.0461731	0.109315	0.0905697	0.0818625	0.0680608	0.440408
T35_3	embryo	FALSE		-2.16517	8.86828	cTEC	0.0562017	0.163006	0.0458521	0.108674	0.0901151	0.0813363	0.0677598	0.443255
T35_4	embryo	FALSE		-3.57819	-0.0465505	postnatal_progenitor	0.235703	0.34964	0.0746045	0.187393	0.143554	0.114921	0.0885792	0.0413021
T35_5	embryo	FALSE		-2.49867	9.19028	cTEC	0.064634	0.154044	0.0434796	0.102943	0.0852778	0.0770885	0.0640836	0.473082
T35_7	embryo	FALSE		3.83023	9.14161	early_progenitor	0.0565176	0.228269	0.0624621	0.150489	0.131728	0.115904	0.107154	0.203992
T35_8	embryo	FALSE		-1.50528	6.54335	cTEC	0.0771855	0.196899	0.0555887	0.131519	0.108176	0.0979656	0.0802589	0.32959
T35_9	embryo	FALSE		-0.815077	8.72818	cTEC	0.0364439	0.18456	0.0516426	0.122604	0.102044	0.09147	0.0768147	0.370862
T35_10	embryo	FALSE		1.67015	9.31328	cTEC	0.0202855	0.21029	0.0581801	0.139011	0.117919	0.105163	0.0915957	0.277839
T35_11	embryo	FALSE		1.52253	8.76045	cTEC	0.0202661	0.21271	0.0585874	0.140178	0.118916	0.105937	0.0921703	0.2715
T35_12	embryo	FALSE		0.75166	8.0343	cTEC	0.0317054	0.205153	0.0565513	0.135006	0.112993	0.100938	0.0860195	0.303337
T35_13	embryo	FALSE		-0.794255	4.725	unassigned	0.0997792	0.23178	0.0662757	0.155854	0.128533	0.117185	0.0959101	0.204458
T35_14	embryo	FALSE		-1.42412	7.99152	cTEC	0.058404	0.178515	0.0503758	0.119264	0.098773	0.0892613	0.0741145	0.389693
T35_15	embryo	FALSE		-1.32719	9.51137	cTEC	0.039637	0.174388	0.0489557	0.116145	0.0966085	0.0870644	0.0729623	0.403874
T35_17	embryo	FALSE		-2.14983	6.45048	cTEC	0.0874995	0.179888	0.051363	0.121094	0.0996749	0.0907092	0.0742322	0.383036
T35_18	embryo	FALSE		0.751093	9.66907	cTEC	0.0117678	0.20302	0.056363	0.134436	0.113463	0.10147	0.0874633	0.303783
T35_19	embryo	FALSE		-2.39735	8.75726	cTEC	0.0592354	0.159231	0.0449063	0.106343	0.08811	0.0796203	0.0662053	0.455582
T35_20	embryo	FALSE		4.82387	6.23442	unassigned	0.130434	0.238842	0.0635859	0.153553	0.128887	0.1136	0.0981541	0.203378
T35_21	embryo	FALSE		-1.30535	5.14149	cTEC	0.100317	0.221668	0.0635344	0.149771	0.122815	0.111926	0.0911094	0.239172
T35_22	embryo	FALSE		3.96407	7.96258	postnatal_progenitor	0.078204	0.23611	0.0636174	0.155655	0.135752	0.126637	0.0982508	0.183977
T35_24	embryo	FALSE		-0.845292	4.77149	unassigned	0.0953794	0.214133	0.0621696	0.145713	0.120177	0.110173	0.0900486	0.257583
T35_25	embryo	FALSE		4.91644	8.60457	early_progenitor	0.0909077	0.231455	0.0626702	0.151394	0.135517	0.114196	0.119907	0.184861
T35_26	embryo	FALSE		0.239524	8.48673	cTEC	0.0245282	0.19412	0.0542271	0.128942	0.107946	0.096937	0.0822501	0.335575
T35_27	embryo	FALSE		-0.124944	8.55993	cTEC	0.0293411	0.191195	0.0536325	0.127314	0.10624	0.0956459	0.0806296	0.345341
T35_28	embryo	FALSE		-1.80119	-0.852293	postnatal_progenitor	0.228856	0.33378	0.074062	0.185667	0.144431	0.11863	0.0916527	0.0517715
T35_29	embryo	FALSE		3.21779	9.2997	early_progenitor	0.0400041	0.223674	0.0610836	0.14678	0.126079	0.111406	0.0998525	0.231125
T35_30	embryo	FALSE		-0.847204	6.0738	cTEC	0.0832312	0.2196	0.062193	0.146917	0.121315	0.110005	0.0905398	0.249427
T35_31	embryo	FALSE		1.09994	9.96183	cTEC	0.0381755	0.205414	0.0569498	0.135958	0.115121	0.102815	0.0891667	0.294574
T35_33	embryo	FALSE		-2.00734	5.90843	unassigned	0.0852737	0.181793	0.0518843	0.122347	0.10087	0.0917581	0.0752907	0.376055
T35_34	embryo	FALSE		1.20763	8.26759	cTEC	0.0196538	0.212751	0.0585986	0.140077	0.11803	0.105342	0.0903366	0.274863
T35_35	embryo	FALSE		3.32176	9.81193	early_progenitor	0.0347495	0.222884	0.0612416	0.146964	0.126817	0.11203	0.101433	0.228629
T35_36	embryo	FALSE		4.61264	8.54246	early_progenitor	0.0893089	0.234199	0.0628347	0.151761	0.129754	0.114176	0.101726	0.205551
T35_37	embryo	FALSE		-0.162599	9.87707	cTEC	0.0403021	0.190171	0.0532671	0.126643	0.106232	0.0955994	0.0810044	0.347082
T35_38	embryo	FALSE		-0.261718	7.92578	cTEC	0.0345175	0.187975	0.0521427	0.124153	0.103488	0.0929186	0.0779919	0.361328
T35_39	embryo	FALSE		3.25817	9.11187	early_progenitor	0.0400687	0.224518	0.0613755	0.14765	0.127589	0.112949	0.101417	0.224501
T35_40	embryo	FALSE		-2.35733	7.826	cTEC	0.071386	0.164592	0.0466078	0.110219	0.0910829	0.0824941	0.0681927	0.436808
T35_43	embryo	FALSE		1.23132	9.79809	cTEC	0.0228243	0.207399	0.0574686	0.137241	0.116288	0.103843	0.0901184	0.287641
T35_44	embryo	FALSE		0.6989	8.23927	cTEC	0.029209	0.201148	0.0562316	0.133775	0.112552	0.100947	0.0864974	0.308847
T35_45	embryo	FALSE		1.1164	7.83716	early_progenitor	0.0215663	0.205898	0.0575909	0.136998	0.115444	0.103506	0.088977	0.291585
T35_47	embryo	FALSE		1.65574	8.97201	cTEC	0.0181422	0.212519	0.0587801	0.1405	0.119472	0.106423	0.0931622	0.269142
T35_48	embryo	FALSE		4.05108	6.26849	early_progenitor	0.107742	0.235837	0.0629172	0.151777	0.127082	0.112102	0.0965279	0.213756
T35_49	embryo	FALSE		-0.385373	9.21084	cTEC	0.0323925	0.187966	0.0527036	0.125152	0.104569	0.0940849	0.0795051	0.356018
T35_50	embryo	FALSE		-1.67864	6.69591	unassigned	0.0732848	0.183086	0.0525388	0.123598	0.102456	0.093224	0.0775948	0.367499
T35_51	embryo	FALSE		-0.467912	7.62966	cTEC	0.0393645	0.18967	0.0523916	0.124818	0.103761	0.0931741	0.0776982	0.358485
T35_52	embryo	FALSE		-1.13463	9.20465	cTEC	0.055342	0.18069	0.0507558	0.120403	0.100216	0.0903273	0.0757683	0.381837
T35_53	embryo	FALSE		0.681196	9.3832	cTEC	0.0360552	0.196151	0.0548756	0.130529	0.109796	0.0985604	0.0842858	0.325801
T35_54	embryo	FALSE		4.32323	7.54364	early_progenitor	0.120256	0.23774	0.0634877	0.153508	0.130113	0.115121	0.0998219	0.200209
T35_55	embryo	FALSE		-1.39799	9.00837	cTEC	0.0488408	0.176114	0.0495319	0.117432	0.0975882	0.0880263	0.0736214	0.397684
T35_56	embryo	FALSE		0.746356	9.38814	cTEC	0.0215409	0.199116	0.0554313	0.132039	0.11106	0.0995026	0.0852162	0.317634
T35_57	embryo	FALSE		4.01186	6.66282	early_progenitor	0.104898	0.234583	0.0627138	0.151252	0.126961	0.11204	0.09681	0.215641
T35_59	embryo	FALSE		-3.52074	-0.59092	postnatal_progenitor	0.255948	0.365294	0.0743011	0.188302	0.14259	0.111457	0.0839938	0.0340555
T35_61	embryo	FALSE		-0.170128	8.88194	cTEC	0.028747	0.192244	0.0539391	0.12808	0.107115	0.0963875	0.0815242	0.340708
T35_62	embryo	FALSE		4.85693	6.97626	early_progenitor	0.132855	0.242156	0.0641818	0.155363	0.130765	0.115477	0.0992124	0.192845
T35_63	embryo	FALSE		3.00256	9.29398	early_progenitor	0.0340476	0.222245	0.0608538	0.146144	0.125597	0.111172	0.0994259	0.234561
T35_64	embryo	FALSE		4.97821	8.54689	early_progenitor	0.105023	0.23409	0.0628749	0.151875	0.130823	0.114207	0.104894	0.201236
T35_65	embryo	FALSE		0.265462	8.89617	cTEC	0.0187203	0.196038	0.0547953	0.130291	0.10922	0.0980577	0.0834548	0.328141
T35_66	embryo	FALSE		-2.09967	6.45824	cTEC	0.0838417	0.17529	0.0499086	0.117753	0.097007	0.0881376	0.0723732	0.399528
T35_67	embryo	FALSE		2.68967	6.5957	early_progenitor	0.0695501	0.230505	0.0616466	0.148464	0.123925	0.109617	0.0934645	0.232377
T35_69	embryo	FALSE		-3.01802	7.86611	cTEC	0.0797015	0.137569	0.0389746	0.0921465	0.0760809	0.0689333	0.0569383	0.529355
T35_72	embryo	FALSE		0.252271	8.34285	cTEC	0.0359655	0.1937	0.0539188	0.128376	0.10763	0.0965432	0.0819664	0.337864
T35_73	embryo	FALSE		-2.794	-0.771218	postnatal_progenitor	0.225219	0.350391	0.0735172	0.185403	0.142454	0.113746	0.0874006	0.0470821
T35_74	embryo	FALSE		-3.48501	7.76751	cTEC	0.0927903	0.109346	0.031049	0.0733594	0.0604978	0.0548833	0.0452042	0.625659
T35_75	embryo	FALSE		-0.644864	5.87185	cTEC	0.0776152	0.188265	0.0537471	0.126744	0.104616	0.0951461	0.0782748	0.353204
T35_76	embryo	FALSE		-1.82683	6.02864	cTEC	0.0865555	0.185076	0.0526445	0.12429	0.102243	0.092882	0.0760188	0.366842
T35_77	embryo	FALSE		1.28585	9.24802	cTEC	0.0125388	0.209349	0.0577974	0.138135	0.116838	0.104209	0.0903268	0.283344
T35_78	embryo	FALSE		4.87067	6.07017	early_progenitor	0.134235	0.239043	0.0636102	0.153616	0.128811	0.113511	0.0979903	0.203419
T35_79	embryo	FALSE		0.879402	9.10093	cTEC	0.00599839	0.203336	0.0565216	0.134745	0.113664	0.101686	0.0876096	0.302437
T35_80	embryo	FALSE		-0.773217	4.00209	unassigned	0.123893	0.238036	0.0686462	0.16124	0.132204	0.120726	0.0989271	0.180216
T35_81	embryo	FALSE		4.60904	8.84968	early_progenitor	0.0930428	0.234121	0.0628297	0.15182	0.130044	0.114612	0.1019	0.204674
T35_82	embryo	FALSE		-1.21597	7.78771	cTEC	0.0565578	0.182721	0.0514811	0.12194	0.100984	0.0912062	0.0757053	0.37596
T35_83	embryo	FALSE		-2.90229	-2.53242	postnatal_progenitor	0.313576	0.404719	0.0715832	0.188158	0.139063	0.102522	0.0739103	0.020039
T35_84	embryo	FALSE		0.0291841	7.65515	cTEC	0.0350095	0.19348	0.054396	0.128999	0.107427	0.0968619	0.0813066	0.337527
T35_85	embryo	FALSE		0.738802	8.83977	cTEC	0.00946202	0.203609	0.0564415	0.134656	0.113561	0.101498	0.0874201	0.302812
T35_87	embryo	FALSE		1.14108	9.09207	cTEC	0.0211459	0.204305	0.0563817	0.134687	0.113446	0.10132	0.0870605	0.302799
T35_88	embryo	FALSE		3.70224	7.823	early_progenitor	0.0871654	0.230582	0.0621183	0.149667	0.126783	0.111948	0.098173	0.220728
T35_89	embryo	FALSE		-0.924921	8.9278	cTEC	0.0396092	0.182343	0.0509964	0.121096	0.100775	0.0903837	0.0758541	0.378549
T35_91	embryo	FALSE		3.98126	5.44589	early_progenitor	0.126817	0.243941	0.0644821	0.155848	0.129732	0.114067	0.0976969	0.194231
T35_92	embryo	FALSE		5.69658	6.98248	early_progenitor	0.132954	0.237715	0.063407	0.153156	0.129193	0.113891	0.0990697	0.20357
T35_93	embryo	FALSE		1.28463	8.71021	cTEC	0.0167156	0.209488	0.0577927	0.138121	0.116691	0.104114	0.0899304	0.283863
T35_94	embryo	FALSE		2.47062	9.86268	early_progenitor	0.0234449	0.21703	0.0598818	0.143428	0.122833	0.10924	0.0966383	0.250946
T35_95	embryo	FALSE		2.53272	9.22256	early_progenitor	0.0334267	0.218749	0.0602505	0.144348	0.123621	0.109724	0.0974732	0.245834
T35_96	embryo	FALSE		-1.65827	7.26639	cTEC	0.0714498	0.175007	0.0496278	0.117288	0.0969426	0.0878702	0.0725734	0.400688
T36_97	embryo	FALSE		-0.38025	9.4417	cTEC	0.0256518	0.18935	0.053057	0.126023	0.10532	0.0947502	0.0800879	0.35141
T36_98	embryo	FALSE		-1.51958	8.29968	cTEC	0.0530743	0.175386	0.0494317	0.117086	0.0971076	0.0876709	0.0730208	0.400295
T36_100	embryo	FALSE		1.4437	8.99109	cTEC	0.0149704	0.209028	0.0578206	0.138132	0.116995	0.104386	0.0906148	0.283023
T36_101	embryo	FALSE		3.09942	9.85238	early_progenitor	0.0404779	0.221747	0.060907	0.146139	0.125769	0.111282	0.100012	0.234143
T36_102	embryo	FALSE		-2.52415	9.10263	cTEC	0.0613592	0.157563	0.0444575	0.105271	0.0872304	0.0788389	0.0655715	0.461065
T36_103	embryo	FALSE		2.32249	8.09252	cTEC	0.038817	0.21944	0.060228	0.144571	0.123994	0.11039	0.097089	0.244287
T36_104	embryo	FALSE		2.81747	9.80613	early_progenitor	0.0372883	0.221123	0.0607045	0.145615	0.124863	0.110666	0.0985988	0.23843
T36_105	embryo	FALSE		4.93745	8.93209	early_progenitor	0.0996391	0.233113	0.062737	0.151509	0.131116	0.114151	0.106266	0.201109
T36_106	embryo	FALSE		3.27255	5.28204	early_progenitor	0.111454	0.243648	0.0643585	0.155478	0.12882	0.113292	0.0963822	0.19802
T36_107	embryo	FALSE		3.77906	5.18191	early_progenitor	0.123193	0.245476	0.0647743	0.156597	0.130012	0.114241	0.0975868	0.191312
T36_108	embryo	FALSE		2.44875	9.75809	early_progenitor	0.0334774	0.217842	0.0598704	0.14352	0.12278	0.108967	0.0965647	0.250454
T36_109	embryo	FALSE		-1.6683	9.06153	cTEC	0.0451302	0.175955	0.0492768	0.116962	0.0971307	0.0874881	0.0731532	0.400033
T36_111	embryo	FALSE		0.131476	9.5138	cTEC	0.0141062	0.19535	0.054578	0.129841	0.109036	0.0978755	0.0834673	0.32985
T36_112	embryo	FALSE		3.02952	9.44453	cTEC	0.0397193	0.223912	0.0612295	0.147129	0.126624	0.111939	0.100516	0.228651
T36_113	embryo	FALSE		5.41963	7.47003	early_progenitor	0.128675	0.237231	0.0633198	0.152951	0.129239	0.113949	0.0993139	0.203997
T36_115	embryo	FALSE		-1.81543	9.09496	cTEC	0.0511812	0.170784	0.0481233	0.114014	0.0946437	0.0854548	0.0713125	0.415665
T36_116	embryo	FALSE		-1.03128	8.56826	cTEC	0.0447616	0.180948	0.0508493	0.120572	0.10022	0.0903002	0.0755658	0.381542
T36_117	embryo	FALSE		-0.747739	4.55602	unassigned	0.113959	0.226664	0.0659181	0.154092	0.127561	0.117137	0.0963858	0.212238
T36_118	embryo	FALSE		5.43136	7.37319	early_progenitor	0.134762	0.237315	0.0633305	0.152974	0.12922	0.113918	0.0992721	0.203972
T36_119	embryo	FALSE		2.1958	8.90578	early_progenitor	0.0309423	0.217826	0.0594131	0.142562	0.120737	0.107296	0.0932081	0.258958
T36_120	embryo	FALSE		0.270494	7.79703	cTEC	0.0294736	0.205305	0.0568902	0.135525	0.112921	0.101208	0.085111	0.303037
T36_121	embryo	FALSE		3.07959	8.95185	early_progenitor	0.0465257	0.226395	0.0616041	0.148311	0.127463	0.113067	0.100021	0.223138
T36_122	embryo	FALSE		1.58032	9.95337	early_progenitor	0.0173057	0.211724	0.0583533	0.139599	0.118445	0.105467	0.0920215	0.27439
T36_123	embryo	FALSE		1.03585	9.07237	cTEC	0.014858	0.204057	0.056612	0.135051	0.113944	0.101886	0.0877716	0.300677
T36_124	embryo	FALSE		-1.40271	3.72401	unassigned	0.121878	0.234758	0.0676581	0.158579	0.129946	0.119199	0.0958339	0.194021
T36_125	embryo	FALSE		2.5674	9.58428	early_progenitor	0.0239369	0.218191	0.0600089	0.143827	0.123082	0.109225	0.0969118	0.248753
T36_126	embryo	FALSE		1.59593	8.20582	early_progenitor	0.0221826	0.211822	0.0589039	0.140555	0.119432	0.106662	0.0930817	0.269541
T36_127	embryo	FALSE		5.12228	6.32359	early_progenitor	0.13305	0.239465	0.063678	0.153837	0.129185	0.113817	0.0984046	0.201614
T36_129	embryo	FALSE		2.60682	8.91132	early_progenitor	0.0252114	0.220121	0.0605253	0.145101	0.124336	0.110311	0.0980201	0.241585
T36_130	embryo	FALSE		2.06838	8.89545	cTEC	0.0177816	0.214736	0.0590819	0.141436	0.120143	0.106903	0.0934357	0.264264
T36_131	embryo	FALSE		-3.60125	-0.732834	postnatal_progenitor	0.258389	0.365438	0.0740731	0.18786	0.142188	0.110946	0.0835521	0.035937
T36_132	embryo	FALSE		-1.26406	9.03607	cTEC	0.0439792	0.175628	0.0494527	0.117206	0.097426	0.0879116	0.0735465	0.398826
T36_133	embryo	FALSE		3.59601	5.00089	early_progenitor	0.126146	0.245367	0.0647542	0.156535	0.129901	0.114157	0.0974432	0.191843
T36_134	embryo	FALSE		5.61726	7.76519	early_progenitor	0.152847	0.236877	0.0632649	0.152814	0.129289	0.113971	0.0995732	0.204213
T36_135	embryo	FALSE		4.26415	5.5738	early_progenitor	0.128166	0.243596	0.0644475	0.155764	0.129842	0.114172	0.0980147	0.194165
T36_136	embryo	FALSE		2.72818	8.61044	cTEC	0.0495277	0.223906	0.0607949	0.146143	0.124109	0.110048	0.0961422	0.238858
T36_139	embryo	FALSE		-0.0222235	5.87946	unassigned	0.0660995	0.213109	0.0585481	0.139411	0.114661	0.102847	0.084712	0.286709
T36_140	embryo	FALSE		0.0287001	9.90607	cTEC	0.0270945	0.192578	0.053913	0.128152	0.107403	0.0965562	0.0819521	0.339443
T36_141	embryo	FALSE		4.1234	5.37667	early_progenitor	0.129368	0.243012	0.0643202	0.155425	0.129499	0.113923	0.0976467	0.196174
T36_142	embryo	FALSE		4.90835	7.09931	early_progenitor	0.127296	0.237531	0.0633515	0.153031	0.12907	0.113898	0.0987607	0.204359
T36_143	embryo	FALSE		-2.16987	7.36125	cTEC	0.0743913	0.162443	0.0459987	0.108749	0.0897688	0.0813387	0.0670901	0.44461
T36_144	embryo	FALSE		3.21615	9.52967	early_progenitor	0.0386185	0.224408	0.0615435	0.147835	0.127857	0.112856	0.102481	0.223019
T36_145	embryo	FALSE		-3.01933	8.60971	cTEC	0.0723389	0.140882	0.0398267	0.0942348	0.0779212	0.0705197	0.0583989	0.518214
T36_146	embryo	FALSE		3.35425	8.98189	early_progenitor	0.0528658	0.225984	0.0616137	0.148294	0.128237	0.113038	0.102609	0.220223
T36_147	embryo	FALSE		2.24839	6.82763	cTEC	0.0571994	0.223213	0.0601951	0.144643	0.120966	0.107359	0.0914871	0.252136
T36_148	embryo	FALSE		-0.576555	9.56509	cTEC	0.0279793	0.18552	0.0520611	0.123619	0.103287	0.0930403	0.078425	0.364046
T36_150	embryo	FALSE		4.21528	8.10501	early_progenitor	0.0978495	0.235384	0.0630302	0.152301	0.129603	0.114522	0.10024	0.204921
T36_151	embryo	FALSE		1.41494	9.61009	early_progenitor	0.0171625	0.210126	0.0580385	0.13873	0.117582	0.104824	0.091203	0.279495
T36_152	embryo	FALSE		5.40508	7.51701	early_progenitor	0.131766	0.236956	0.0632706	0.152829	0.129252	0.113943	0.0994775	0.204273
T36_153	embryo	FALSE		4.55119	8.82786	early_progenitor	0.0964861	0.23289	0.0626676	0.151311	0.129796	0.114284	0.10223	0.206822
T36_154	embryo	FALSE		-2.03942	0.0640991	postnatal_progenitor	0.215918	0.316587	0.0757426	0.185378	0.14664	0.124679	0.0987068	0.0522612
T36_155	embryo	FALSE		1.90801	9.57616	cTEC	0.0317014	0.212128	0.0585049	0.13994	0.118805	0.105811	0.0923641	0.272446
T36_156	embryo	FALSE		3.9647	8.05225	early_progenitor	0.095112	0.234238	0.062763	0.151522	0.128622	0.113622	0.0992618	0.209971
T36_158	embryo	FALSE		-0.410836	3.66895	unassigned	0.130493	0.242408	0.0710304	0.165746	0.136662	0.125607	0.103717	0.154825
T36_159	embryo	FALSE		-2.34405	8.00332	cTEC	0.0732981	0.159237	0.0450643	0.10659	0.0880779	0.0797511	0.065934	0.455343
T36_160	embryo	FALSE		0.556164	8.52781	cTEC	0.0185563	0.198898	0.0551262	0.131437	0.110291	0.0987591	0.0841357	0.32135
T36_161	embryo	FALSE		-0.914976	8.32012	cTEC	0.0437637	0.182098	0.0510616	0.121158	0.100699	0.0907413	0.0759433	0.378296
T36_162	embryo	FALSE		2.98821	4.11627	cTEC	0.147698	0.198058	0.0545123	0.133855	0.1686	0.102281	0.253064	0.0896262
T36_163	embryo	FALSE		-4.01973	-1.24647	postnatal_progenitor	0.308602	0.39515	0.074169	0.190053	0.140132	0.104218	0.0744527	0.0218204
T36_164	embryo	FALSE		-1.04963	9.64882	cTEC	0.046096	0.180439	0.0506561	0.120218	0.100238	0.090284	0.0759713	0.382192
T36_165	embryo	FALSE		3.23384	8.97988	postnatal_progenitor	0.0497151	0.230277	0.0622966	0.150131	0.12888	0.114031	0.100945	0.213439
T36_166	embryo	FALSE		1.97803	9.29046	cTEC	0.0205023	0.215612	0.0592217	0.141853	0.120532	0.107164	0.0937597	0.261857
T36_167	embryo	FALSE		1.73146	7.05752	cTEC	0.0335502	0.206086	0.0564647	0.134986	0.112653	0.100575	0.0851938	0.304039
T36_168	embryo	FALSE		-1.19502	9.26272	cTEC	0.0402603	0.180913	0.050723	0.12038	0.100128	0.0901986	0.0756083	0.382048
T36_169	embryo	FALSE		2.32126	9.9918	early_progenitor	0.0278008	0.217959	0.0599137	0.143592	0.122765	0.108903	0.096587	0.25028
T36_170	embryo	FALSE		0.514109	8.15797	early_progenitor	0.0238097	0.202813	0.0562853	0.134067	0.112198	0.10051	0.0853945	0.308729
T36_171	embryo	FALSE		3.7081	5.69974	unassigned	0.118627	0.259604	0.0673316	0.163428	0.134267	0.117045	0.0995246	0.158798
T36_172	embryo	FALSE		-2.00597	8.34879	cTEC	0.0704503	0.166339	0.0469783	0.111206	0.0921121	0.083286	0.0691836	0.430893
T36_173	embryo	FALSE		-1.39019	9.12615	cTEC	0.0407136	0.173141	0.0485859	0.115277	0.0958904	0.0863575	0.0723633	0.408382
T36_175	embryo	FALSE		0.850036	8.49778	cTEC	0.0125922	0.199937	0.0553474	0.132092	0.111239	0.0995263	0.0852286	0.316628
T36_176	embryo	FALSE		4.16797	7.46558	early_progenitor	0.11535	0.23633	0.0630849	0.152325	0.128488	0.113416	0.0983263	0.208031
T36_177	embryo	FALSE		-0.225259	9.05994	cTEC	0.0364517	0.188988	0.0529731	0.125807	0.105121	0.094583	0.0799206	0.352605
T36_179	embryo	FALSE		-0.944309	2.66878	unassigned	0.166882	0.262863	0.0748914	0.175883	0.143467	0.131219	0.104445	0.107225
T36_180	embryo	FALSE		-2.23364	9.23186	cTEC	0.055296	0.160818	0.0453133	0.107351	0.0890372	0.0804071	0.0670058	0.450066
T36_181	embryo	FALSE		0.00623242	10.0516	cTEC	0.0267951	0.19319	0.0540806	0.128589	0.107958	0.097025	0.0825753	0.33658
T36_182	embryo	FALSE		-1.44847	4.27417	cTEC	0.105069	0.220055	0.0635682	0.149301	0.122818	0.112318	0.0916569	0.240279
T36_183	embryo	FALSE		-0.34643	9.79579	cTEC	0.0284656	0.188624	0.0527568	0.125395	0.104881	0.0942712	0.0798191	0.354251
T36_184	embryo	FALSE		3.60494	7.05408	cTEC	0.0982785	0.242966	0.0642651	0.155295	0.130097	0.114592	0.0984529	0.194332
T36_186	embryo	FALSE		2.84397	9.43411	early_progenitor	0.047414	0.225161	0.0612441	0.147311	0.126128	0.111614	0.0990185	0.229522
T36_187	embryo	FALSE		4.25606	7.19835	early_progenitor	0.111562	0.236655	0.0631644	0.152535	0.1287	0.113618	0.098482	0.206845
T36_188	embryo	FALSE		5.44446	7.0682	early_progenitor	0.135806	0.23777	0.0634049	0.153144	0.129103	0.113828	0.0988795	0.203871
T36_189	embryo	FALSE		1.7577	9.7659	early_progenitor	0.0200415	0.213334	0.0587377	0.140595	0.119511	0.106329	0.0930911	0.268402
T36_190	embryo	FALSE		4.5582	7.24213	early_progenitor	0.136794	0.237006	0.0632547	0.152772	0.128992	0.11376	0.09898	0.205236
T36_191	embryo	FALSE		0.314074	7.67665	cTEC	0.0390252	0.209847	0.0568935	0.136324	0.113448	0.100944	0.0852576	0.297284
T36_192	embryo	FALSE		3.36125	5.61417	early_progenitor	0.116136	0.253473	0.0659977	0.159903	0.131922	0.115369	0.0978433	0.175491
T69_1	embryo	FALSE		0.585243	9.73732	cTEC	0.0161232	0.199856	0.0556106	0.132504	0.111557	0.0999056	0.0857187	0.314847
T69_2	embryo	FALSE		-2.89172	5.45635	cTEC	0.109696	0.157532	0.0451655	0.106369	0.0873611	0.0796736	0.0648939	0.459002
T69_3	embryo	FALSE		-0.396212	9.59945	cTEC	0.0347752	0.187523	0.0524369	0.124642	0.104245	0.0936889	0.0793003	0.358163
T69_4	embryo	FALSE		2.70617	9.46817	early_progenitor	0.031754	0.220998	0.0607596	0.145675	0.124947	0.110749	0.0987924	0.23808
T69_7	embryo	FALSE		4.72116	6.09589	early_progenitor	0.126507	0.239379	0.0636719	0.153783	0.128948	0.113632	0.098056	0.202531
T69_8	embryo	FALSE		1.99951	8.84691	cTEC	0.0225979	0.218335	0.0602375	0.144268	0.12364	0.109842	0.0974846	0.246192
T69_9	embryo	FALSE		0.288277	9.72547	cTEC	0.0128907	0.196071	0.0547863	0.130372	0.109606	0.0984329	0.0839389	0.326791
T69_13	embryo	FALSE		-1.59882	8.59112	cTEC	0.0513479	0.172453	0.0485962	0.115116	0.0954917	0.0862329	0.0718622	0.410246
T69_14	embryo	FALSE		5.21315	6.12706	early_progenitor	0.131488	0.239155	0.0636523	0.153742	0.129076	0.113758	0.0983289	0.202287
T69_15	embryo	FALSE		-2.39105	0.937501	unassigned	0.171947	0.297054	0.0745678	0.181754	0.145376	0.125447	0.102755	0.0730417
T69_16	embryo	FALSE		4.93133	8.1787	early_progenitor	0.103133	0.235714	0.0630554	0.152301	0.129276	0.113998	0.0999679	0.205689
T69_17	embryo	FALSE		5.05849	5.93425	early_progenitor	0.13277	0.239433	0.06373	0.153923	0.129163	0.113813	0.0983908	0.201548
T69_18	embryo	FALSE		-1.16976	7.23263	cTEC	0.0580777	0.182643	0.0506315	0.120421	0.0997505	0.0898371	0.0741405	0.382573
T69_19	embryo	FALSE		-0.430605	9.5346	cTEC	0.0247181	0.192005	0.0537356	0.127713	0.106936	0.0961091	0.0815454	0.341954
T69_21	embryo	FALSE		4.35726	8.96964	early_progenitor	0.0807192	0.232318	0.0625254	0.150927	0.129413	0.113983	0.101827	0.209007
T69_22	embryo	FALSE		-0.5269	9.59036	cTEC	0.0288466	0.189646	0.0530488	0.126087	0.105455	0.0948096	0.0802385	0.350714
T69_23	embryo	FALSE		0.740673	9.70937	cTEC	0.0253358	0.200529	0.0557619	0.132915	0.112053	0.100285	0.086274	0.312181
T69_25	embryo	FALSE		-0.209621	7.58712	cTEC	0.0415109	0.198896	0.0558062	0.132422	0.110288	0.0992316	0.0834688	0.319884
T69_27	embryo	FALSE		-1.7778	9.51224	cTEC	0.0500163	0.169702	0.0478013	0.113272	0.0940767	0.0849221	0.070936	0.419287
T69_28	embryo	FALSE		-0.55605	7.04155	cTEC	0.0552632	0.201844	0.0565229	0.134127	0.111208	0.100073	0.0827204	0.313503
T69_30	embryo	FALSE		0.103564	8.54825	cTEC	0.0280038	0.189262	0.0529887	0.125891	0.105184	0.0945818	0.0799329	0.352157
T69_31	embryo	FALSE		-2.0006	-0.91066	postnatal_progenitor	0.253693	0.345538	0.0752005	0.188315	0.145803	0.119018	0.0917895	0.0343295
T69_32	embryo	FALSE		0.695968	7.70882	cTEC	0.0297515	0.218182	0.0594684	0.142376	0.118374	0.105342	0.0883936	0.267862
T69_33	embryo	FALSE		2.6956	9.58213	early_progenitor	0.0290175	0.220788	0.0604957	0.145182	0.124309	0.110253	0.0977152	0.241257
T69_34	embryo	FALSE		3.92058	8.1321	early_progenitor	0.087694	0.233595	0.0626894	0.151336	0.128865	0.113778	0.100016	0.209721
T69_35	embryo	FALSE		0.991494	-0.408048	postnatal_progenitor	0.250679	0.262812	0.0826933	0.188355	0.156266	0.153792	0.115745	0.0403298
T69_37	embryo	FALSE		0.862184	9.13983	cTEC	0.00714408	0.205112	0.0569261	0.135779	0.114581	0.102423	0.0883737	0.296804
T69_38	embryo	FALSE		2.15565	9.74242	early_progenitor	0.0267387	0.215903	0.0595291	0.142497	0.121563	0.108085	0.0952629	0.25716
T69_40	embryo	FALSE		4.67162	6.48802	early_progenitor	0.131816	0.242304	0.0643974	0.155723	0.130628	0.115133	0.0994171	0.192397
T69_41	embryo	FALSE		1.76632	9.80004	early_progenitor	0.0329501	0.214041	0.0587791	0.140755	0.119297	0.106103	0.0925287	0.268496
T69_42	embryo	FALSE		4.51358	8.7802	early_progenitor	0.0830447	0.232255	0.0627612	0.151809	0.131298	0.116674	0.102986	0.202217
T69_43	embryo	FALSE		-2.87438	8.22282	cTEC	0.0758868	0.141807	0.0401295	0.0949184	0.0784282	0.0710143	0.0587308	0.51497
T69_45	embryo	FALSE		4.32548	8.21886	early_progenitor	0.0876429	0.234527	0.0627925	0.151612	0.128635	0.11362	0.0991777	0.209636
T69_46	embryo	FALSE		1.57845	10.2861	cTEC	0.0145808	0.209466	0.0578923	0.138385	0.117429	0.104685	0.0912517	0.280889
T69_47	embryo	FALSE		-0.91856	7.72857	cTEC	0.0523745	0.182756	0.0517144	0.12233	0.10142	0.0917647	0.0763287	0.373683
T69_48	embryo	FALSE		0.642265	9.78876	cTEC	0.0129203	0.200356	0.0557296	0.132806	0.111857	0.100138	0.0860175	0.313094
T69_50	embryo	FALSE		2.02278	9.03715	early_progenitor	0.0229478	0.216177	0.0597242	0.142871	0.121885	0.108437	0.0955635	0.255343
T69_51	embryo	FALSE		0.181423	6.97142	unassigned	0.0459758	0.220749	0.0603904	0.143998	0.119157	0.106482	0.0887218	0.260499
T69_52	embryo	FALSE		-0.0215171	10.3223	cTEC	0.0200258	0.193688	0.0540551	0.128627	0.10794	0.0968678	0.082536	0.336285
T69_53	embryo	FALSE		0.393056	6.7989	unassigned	0.0414338	0.204489	0.0571647	0.13576	0.113041	0.10166	0.0855319	0.30235
T69_54	embryo	FALSE		4.28817	8.25411	early_progenitor	0.087821	0.235856	0.0630403	0.152349	0.129385	0.114477	0.0994071	0.205487
T69_55	embryo	FALSE		-1.73665	7.85196	cTEC	0.0625611	0.174013	0.0490205	0.116048	0.0958971	0.0866719	0.0717601	0.406587
T69_56	embryo	FALSE		4.34257	7.40722	early_progenitor	0.114333	0.236617	0.0632026	0.152655	0.129355	0.113952	0.0999369	0.204282
T69_58	embryo	FALSE		0.531812	9.28709	cTEC	0.0236136	0.199337	0.0556815	0.132532	0.11165	0.100128	0.0858962	0.314773
T69_60	embryo	FALSE		5.10699	7.79282	early_progenitor	0.127201	0.236896	0.0632403	0.152771	0.129325	0.113992	0.0996231	0.204155
T69_61	embryo	FALSE		-0.323002	8.9252	cTEC	0.0406211	0.188735	0.0527612	0.125343	0.104387	0.0939171	0.0786537	0.356201
T69_62	embryo	FALSE		2.71662	9.05617	early_progenitor	0.0288384	0.221242	0.0608826	0.145936	0.125208	0.111051	0.0989771	0.236703
T69_63	embryo	FALSE		4.42596	5.86866	early_progenitor	0.114223	0.240362	0.0638404	0.154189	0.128896	0.113522	0.0976587	0.201531
T69_64	embryo	FALSE		-0.595255	6.53249	cTEC	0.0614453	0.19076	0.0539981	0.127656	0.105541	0.0956168	0.0790609	0.347365
T69_65	embryo	FALSE		0.456246	7.54025	cTEC	0.0301847	0.209402	0.0579014	0.137931	0.114998	0.102951	0.0869654	0.289849
T69_66	embryo	FALSE		3.66749	7.03768	cTEC	0.103655	0.239231	0.0636117	0.153624	0.12915	0.113854	0.098395	0.202135
T69_67	embryo	FALSE		4.41755	7.64509	early_progenitor	0.0998892	0.237827	0.0635824	0.154459	0.1322	0.119305	0.0990101	0.193617
T69_68	embryo	FALSE		4.75358	7.03063	early_progenitor	0.127871	0.23775	0.0633744	0.153057	0.12889	0.113678	0.0984984	0.204753
T69_69	embryo	FALSE		5.61226	6.9176	early_progenitor	0.144246	0.237467	0.0633651	0.153038	0.129115	0.113823	0.0990573	0.204136
T69_70	embryo	FALSE		5.67556	7.2872	early_progenitor	0.129332	0.237355	0.0633482	0.153008	0.129204	0.113895	0.0992513	0.203939
T69_71	embryo	FALSE		-1.24143	8.34879	cTEC	0.0475187	0.185891	0.0518206	0.123132	0.102173	0.0918639	0.0768774	0.36824
T69_72	embryo	FALSE		2.87681	9.15016	early_progenitor	0.0408383	0.223001	0.0609144	0.14638	0.12591	0.111066	0.100233	0.232495
T69_73	embryo	FALSE		1.33717	8.78727	cTEC	0.0162265	0.207014	0.0575802	0.137281	0.116042	0.103784	0.08974	0.288557
T69_74	embryo	FALSE		2.208	9.97378	early_progenitor	0.0223621	0.216815	0.0597112	0.143002	0.122088	0.108497	0.0957464	0.25414
T69_77	embryo	FALSE		-1.50796	8.34112	cTEC	0.0513689	0.177348	0.0499401	0.11832	0.0982287	0.0886283	0.0740274	0.393506
T69_78	embryo	FALSE		3.94682	6.94601	cTEC	0.107243	0.239018	0.0635791	0.153545	0.129073	0.113767	0.0983873	0.202632
T69_79	embryo	FALSE		4.01122	8.36762	early_progenitor	0.0730926	0.232475	0.06242	0.150623	0.127984	0.113201	0.0988041	0.214494
T69_80	embryo	FALSE		3.52258	9.58404	early_progenitor	0.035501	0.223144	0.0612129	0.14695	0.126583	0.111917	0.100799	0.229394
T69_81	embryo	FALSE		-0.188849	8.9317	cTEC	0.0248959	0.191227	0.053685	0.127459	0.106574	0.0959743	0.0810611	0.344017
T69_83	embryo	FALSE		3.9245	5.72361	cTEC	0.119787	0.244022	0.0644861	0.155879	0.129782	0.114134	0.0976915	0.194005
T69_84	embryo	FALSE		-0.213816	6.57145	unassigned	0.0549481	0.192561	0.0546792	0.129203	0.107099	0.0970586	0.0806341	0.338762
T69_86	embryo	FALSE		2.5877	8.68427	cTEC	0.0342398	0.222812	0.0612235	0.146901	0.126042	0.112205	0.0988128	0.232003
T69_87	embryo	FALSE		-2.95704	-1.12322	postnatal_progenitor	0.26649	0.373494	0.0737207	0.188523	0.142311	0.10992	0.0825607	0.0294641
T69_88	embryo	FALSE		1.2254	8.58367	cTEC	0.0173026	0.207013	0.057131	0.136567	0.115542	0.103172	0.0890705	0.291503
T69_89	embryo	FALSE		1.84306	8.58734	cTEC	0.0216575	0.215202	0.0591836	0.141784	0.120799	0.107544	0.0940599	0.261427
T69_90	embryo	FALSE		1.35689	8.67825	cTEC	0.0103343	0.208423	0.057523	0.137531	0.116516	0.103982	0.0900634	0.285961
T69_92	embryo	FALSE		2.10694	10.127	early_progenitor	0.026866	0.215589	0.0594608	0.142331	0.121473	0.108008	0.095249	0.257887
T69_93	embryo	FALSE		0.23513	7.94813	cTEC	0.0328669	0.195391	0.0545644	0.129881	0.10939	0.0982154	0.0838453	0.32871
T69_94	embryo	FALSE		-0.382933	8.1379	cTEC	0.0347105	0.184898	0.0514464	0.12239	0.102001	0.0916827	0.0769103	0.370669
T69_95	embryo	FALSE		5.14731	6.69701	early_progenitor	0.134427	0.237474	0.0633662	0.153006	0.12889	0.113637	0.0986977	0.204929
T69_96	embryo	FALSE		-0.22292	9.11137	cTEC	0.0283187	0.189595	0.0532479	0.126375	0.105537	0.0950471	0.080201	0.349995
T70_97	embryo	FALSE		1.90641	10.0944	early_progenitor	0.0245755	0.21328	0.0589194	0.140939	0.120102	0.106908	0.0939555	0.265896
T70_98	embryo	FALSE		-2.51282	7.15289	cTEC	0.0782124	0.159475	0.0451576	0.106742	0.0880336	0.0797917	0.0657147	0.455083
T70_99	embryo	FALSE		2.64117	5.84449	early_progenitor	0.087018	0.247912	0.0652334	0.157463	0.129692	0.114098	0.0958748	0.189724
T70_100	embryo	FALSE		4.03543	7.18497	postnatal_progenitor	0.102702	0.250392	0.0649284	0.15766	0.131696	0.115476	0.0981357	0.181711
T70_101	embryo	FALSE		0.200687	8.36882	cTEC	0.0295309	0.193626	0.0540995	0.128648	0.107763	0.0968188	0.0820956	0.336947
T70_103	embryo	FALSE		0.126718	-0.724906	unassigned	0.247766	0.282687	0.0804285	0.187849	0.153547	0.142659	0.110776	0.0420469
T70_104	embryo	FALSE		-2.66436	8.69876	cTEC	0.0703603	0.155857	0.0439957	0.104152	0.0862226	0.0779577	0.0647248	0.467088
T70_105	embryo	FALSE		4.22558	7.7289	early_progenitor	0.0929729	0.233418	0.0626897	0.151222	0.12829	0.113057	0.099635	0.211687
T70_106	embryo	FALSE		2.91986	9.07445	early_progenitor	0.0344399	0.222058	0.0607755	0.145896	0.124909	0.110699	0.0982517	0.237411
T70_107	embryo	FALSE		1.1165	9.19926	cTEC	0.025256	0.206023	0.0571963	0.136465	0.115433	0.103139	0.0893044	0.292437
T70_108	embryo	FALSE		-1.83148	9.23653	cTEC	0.0513468	0.167099	0.0470286	0.111464	0.0925406	0.0835143	0.0697245	0.428627
T70_109	embryo	FALSE		1.51509	6.70945	cTEC	0.0523033	0.241766	0.0635247	0.153343	0.126645	0.111771	0.0927644	0.210184
T70_111	embryo	FALSE		2.73674	7.86473	cTEC	0.0440421	0.223501	0.0610319	0.146824	0.126049	0.112288	0.0983647	0.231942
T70_112	embryo	FALSE		-2.01734	0.688471	unassigned	0.190638	0.302717	0.0758547	0.18382	0.146651	0.12713	0.101626	0.0621965
T70_114	embryo	FALSE		-0.294666	3.0799	unassigned	0.166074	0.260894	0.0758232	0.176438	0.144851	0.133823	0.106899	0.101266
T70_115	embryo	FALSE		-1.17986	8.69541	cTEC	0.044915	0.180295	0.0507991	0.12036	0.100005	0.0902735	0.0754543	0.382811
T70_116	embryo	FALSE		5.06233	8.01936	early_progenitor	0.127009	0.236527	0.0631913	0.152639	0.129298	0.113977	0.0997295	0.204639
T70_117	embryo	FALSE		4.20377	6.44673	early_progenitor	0.122812	0.236787	0.0632142	0.152503	0.127943	0.112874	0.0974308	0.209247
T70_118	embryo	FALSE		1.82379	8.53467	cTEC	0.0157772	0.214621	0.0592119	0.141582	0.120062	0.106977	0.0932014	0.264344
T70_120	embryo	FALSE		0.169876	8.07173	cTEC	0.033366	0.199386	0.055423	0.131933	0.110356	0.0989287	0.0839504	0.32002
T70_121	embryo	FALSE		5.09713	6.27661	early_progenitor	0.131028	0.238753	0.063567	0.153536	0.128996	0.11372	0.0983184	0.203111
T70_122	embryo	FALSE		3.78832	7.66863	early_progenitor	0.090383	0.231938	0.0623702	0.150318	0.127138	0.112269	0.0981104	0.217857
T70_123	embryo	FALSE		2.44148	9.65575	cTEC	0.0252119	0.21795	0.060004	0.143752	0.12295	0.109164	0.0967201	0.249458
T70_124	embryo	FALSE		-0.694654	9.28833	cTEC	0.0390889	0.182819	0.0512504	0.121673	0.101429	0.0913191	0.076836	0.374671
T70_125	embryo	FALSE		4.23385	8.09788	early_progenitor	0.0940366	0.235012	0.0629044	0.151992	0.129101	0.114311	0.099217	0.207462
T70_126	embryo	FALSE		-1.19803	7.88141	cTEC	0.0489929	0.181742	0.0508383	0.120667	0.100098	0.0901451	0.0752494	0.381258
T70_127	embryo	FALSE		-2.18998	8.67809	cTEC	0.0623629	0.163507	0.046157	0.109268	0.0904955	0.0818171	0.0679644	0.440789
T70_128	embryo	FALSE		-0.602583	8.95063	cTEC	0.0336905	0.185487	0.052189	0.123752	0.103098	0.0929659	0.0780906	0.364415
T70_129	embryo	FALSE		1.54239	9.86951	cTEC	0.00915757	0.209394	0.0579082	0.138392	0.117446	0.104715	0.0912854	0.280859
T70_130	embryo	FALSE		1.20966	8.75407	early_progenitor	0.024372	0.2091	0.0577327	0.137902	0.116252	0.103722	0.0895107	0.28578
T70_131	embryo	FALSE		-2.39328	9.25468	cTEC	0.0563996	0.159848	0.0450612	0.106736	0.088506	0.0799494	0.0665837	0.453314
T70_132	embryo	FALSE		0.173519	9.61883	cTEC	0.0160817	0.195694	0.0545278	0.129795	0.10887	0.0976498	0.0831667	0.330295
T70_133	embryo	FALSE		4.47101	8.03477	early_progenitor	0.100351	0.235248	0.0630024	0.152208	0.129471	0.11438	0.100133	0.205559
T70_134	embryo	FALSE		-0.451291	9.31342	cTEC	0.039198	0.186733	0.0525224	0.124604	0.103997	0.0937475	0.0789191	0.359475
T70_135	embryo	FALSE		4.72314	8.64391	early_progenitor	0.110207	0.234695	0.0629043	0.151931	0.129531	0.114154	0.100892	0.205893
T70_136	embryo	FALSE		2.42521	8.06268	cTEC	0.0491649	0.22128	0.0601926	0.14463	0.122902	0.10914	0.0950885	0.246766
T70_137	embryo	FALSE		-0.929094	6.63993	cTEC	0.065117	0.216115	0.0595647	0.14194	0.116407	0.104396	0.085415	0.276158
T70_139	embryo	FALSE		3.0468	6.64863	cTEC	0.0856256	0.253286	0.0660076	0.159729	0.131864	0.115574	0.0976351	0.175902
T70_140	embryo	FALSE		-1.56184	-0.706939	unassigned	0.23594	0.32768	0.0752548	0.189707	0.146888	0.121369	0.0917222	0.0473727
T70_141	embryo	FALSE		-2.2179	0.96252	unassigned	0.139268	0.284282	0.0719616	0.174987	0.141688	0.122738	0.101776	0.102562
T70_142	embryo	FALSE		4.29899	8.28784	early_progenitor	0.0928884	0.234964	0.0629661	0.15224	0.129939	0.115111	0.100416	0.204365
T70_143	embryo	FALSE		2.03571	9.46405	cTEC	0.02879	0.217236	0.0594683	0.142582	0.121067	0.107509	0.0941142	0.258023
T70_144	embryo	FALSE		1.67631	8.18088	cTEC	0.0175631	0.211946	0.0588772	0.140473	0.119089	0.106349	0.0925417	0.270723
T70_145	embryo	FALSE		1.08513	9.15668	cTEC	0.0133288	0.201597	0.0560232	0.133555	0.112536	0.100714	0.0865517	0.309021
T70_146	embryo	FALSE		5.37845	7.13914	early_progenitor	0.141846	0.237996	0.0634407	0.153245	0.129172	0.113878	0.0989019	0.203367
T70_147	embryo	FALSE		-1.80909	6.60978	cTEC	0.0779193	0.188505	0.0537085	0.126648	0.104498	0.0949608	0.07808	0.353596
T70_148	embryo	FALSE		4.98115	5.85424	early_progenitor	0.134476	0.239614	0.0637235	0.153919	0.129076	0.113727	0.0981785	0.201763
T70_149	embryo	FALSE		4.81711	6.88092	early_progenitor	0.117861	0.237987	0.0634236	0.153186	0.128956	0.113742	0.0984884	0.204218
T70_150	embryo	FALSE		-1.36345	8.94315	cTEC	0.050004	0.175955	0.0495666	0.117453	0.0976063	0.0880922	0.0736651	0.397659
T70_151	embryo	FALSE		4.73328	7.80356	early_progenitor	0.104596	0.234667	0.0628994	0.151818	0.128857	0.11348	0.100072	0.208206
T70_152	embryo	FALSE		-1.43325	8.78841	cTEC	0.0503273	0.175334	0.0494388	0.117099	0.097183	0.0877791	0.0732021	0.399962
T70_153	embryo	FALSE		-1.12951	6.19552	unassigned	0.0749401	0.186622	0.0531421	0.125406	0.103598	0.094075	0.0775971	0.359557
T70_156	embryo	FALSE		-3.40551	-1.2077	postnatal_progenitor	0.268398	0.375616	0.0738053	0.188526	0.141744	0.108954	0.0811732	0.0301755
T70_157	embryo	FALSE		-1.65353	5.52425	unassigned	0.0929104	0.205141	0.0589597	0.138562	0.114098	0.10415	0.0853682	0.293718
T70_158	embryo	FALSE		0.122357	10.1254	cTEC	0.0231514	0.194138	0.0541593	0.128884	0.108134	0.0970276	0.0826613	0.334995
T70_159	embryo	FALSE		2.27094	10.1469	early_progenitor	0.0258822	0.216388	0.0596051	0.142743	0.121882	0.108309	0.0956216	0.255451
T70_160	embryo	FALSE		-0.0368052	8.82861	cTEC	0.0379252	0.190953	0.0536521	0.12731	0.106295	0.0957473	0.0807608	0.345279
T70_161	embryo	FALSE		3.88314	5.47288	early_progenitor	0.121456	0.247687	0.0651105	0.157512	0.130684	0.114666	0.0978974	0.186442
T70_162	embryo	FALSE		0.920116	9.57189	cTEC	0.0217385	0.205139	0.0569825	0.13591	0.11487	0.102674	0.0888151	0.295608
T70_163	embryo	FALSE		-2.5814	8.11281	cTEC	0.0686013	0.149856	0.0423244	0.100166	0.0828179	0.0749244	0.0620503	0.487859
T70_164	embryo	FALSE		-0.32813	8.2632	cTEC	0.0395524	0.187407	0.0525939	0.12479	0.103831	0.0935509	0.0784178	0.359407
T70_165	embryo	FALSE		-0.575186	9.17128	cTEC	0.0332332	0.184356	0.0515831	0.122552	0.10231	0.0919845	0.077589	0.369624
T70_166	embryo	FALSE		0.470052	9.75281	cTEC	0.0094774	0.198186	0.055207	0.131477	0.110569	0.0990933	0.084822	0.320644
T70_167	embryo	FALSE		-2.55346	7.66897	cTEC	0.0712027	0.153332	0.0432614	0.102406	0.0846332	0.0765671	0.0632942	0.476504
T70_168	embryo	FALSE		3.97357	8.45047	early_progenitor	0.0810386	0.232955	0.0625114	0.150887	0.128452	0.113515	0.0994652	0.212214
T70_169	embryo	FALSE		-3.0062	7.05942	cTEC	0.0945141	0.141944	0.040181	0.0949905	0.0780797	0.0708091	0.0579129	0.51608
T70_170	embryo	FALSE		-2.95922	-1.24539	postnatal_progenitor	0.266947	0.369733	0.0735648	0.187839	0.142304	0.110777	0.0835859	0.03219
[truncated: 8,326 more rows]

## Sheet: edf5d
x	y	jaccard	thresh
Aire-stage	Aire-stage	1	0.1
Ciliated	Aire-stage	0.00519613	0.1
cTEC	Aire-stage	0.368187	0.1
Microfold	Aire-stage	0.959939	0.1
Neuroendocrine	Aire-stage	0.897318	0.1
Skin	Aire-stage	0.749062	0.1
Tuft	Aire-stage	0.330893	0.1
Aire-stage	Ciliated	0.00519613	0.1
Ciliated	Ciliated	1	0.1
cTEC	Ciliated	0	0.1
Microfold	Ciliated	0.00531361	0.1
Neuroendocrine	Ciliated	0.00551678	0.1
Skin	Ciliated	0.00504179	0.1
Tuft	Ciliated	0.00391171	0.1
Aire-stage	cTEC	0.368187	0.1
Ciliated	cTEC	0	0.1
cTEC	cTEC	1	0.1
Microfold	cTEC	0.345835	0.1
Neuroendocrine	cTEC	0.292325	0.1
Skin	cTEC	0.219774	0.1
Tuft	cTEC	0.0661084	0.1
Aire-stage	Microfold	0.959939	0.1
Ciliated	Microfold	0.00531361	0.1
cTEC	Microfold	0.345835	0.1
Microfold	Microfold	1	0.1
Neuroendocrine	Microfold	0.916024	0.1
Skin	Microfold	0.769215	0.1
Tuft	Microfold	0.336473	0.1
Aire-stage	Neuroendocrine	0.897318	0.1
Ciliated	Neuroendocrine	0.00551678	0.1
cTEC	Neuroendocrine	0.292325	0.1
Microfold	Neuroendocrine	0.916024	0.1
Neuroendocrine	Neuroendocrine	1	0.1
Skin	Neuroendocrine	0.828328	0.1
Tuft	Neuroendocrine	0.364833	0.1
Aire-stage	Skin	0.749062	0.1
Ciliated	Skin	0.00504179	0.1
cTEC	Skin	0.219774	0.1
Microfold	Skin	0.769215	0.1
Neuroendocrine	Skin	0.828328	0.1
Skin	Skin	1	0.1
Tuft	Skin	0.409967	0.1
Aire-stage	Tuft	0.330893	0.1
Ciliated	Tuft	0.00391171	0.1
cTEC	Tuft	0.0661084	0.1
Microfold	Tuft	0.336473	0.1
Neuroendocrine	Tuft	0.364833	0.1
Skin	Tuft	0.409967	0.1
Tuft	Tuft	1	0.1
Aire-stage	Aire-stage	1	0.2
Ciliated	Aire-stage	0.000530926	0.2
cTEC	Aire-stage	0.170307	0.2
Microfold	Aire-stage	0.248627	0.2
Neuroendocrine	Aire-stage	0.0253328	0.2
Skin	Aire-stage	0.00335874	0.2
Tuft	Aire-stage	0.0051925	0.2
Aire-stage	Ciliated	0.000530926	0.2
Ciliated	Ciliated	1	0.2
cTEC	Ciliated	0	0.2
Microfold	Ciliated	0.000424628	0.2
Neuroendocrine	Ciliated	0	0.2
Skin	Ciliated	0	0.2
Tuft	Ciliated	0	0.2
Aire-stage	cTEC	0.170307	0.2
Ciliated	cTEC	0	0.2
cTEC	cTEC	1	0.2
Microfold	cTEC	0	0.2
Neuroendocrine	cTEC	0	0.2
Skin	cTEC	0	0.2
Tuft	cTEC	0	0.2
Aire-stage	Microfold	0.248627	0.2
Ciliated	Microfold	0.000424628	0.2
cTEC	Microfold	0	0.2
Microfold	Microfold	1	0.2
Neuroendocrine	Microfold	0.165184	0.2
Skin	Microfold	0.0197239	0.2
Tuft	Microfold	0.000363108	0.2
Aire-stage	Neuroendocrine	0.0253328	0.2
Ciliated	Neuroendocrine	0	0.2
cTEC	Neuroendocrine	0	0.2
Microfold	Neuroendocrine	0.165184	0.2
Neuroendocrine	Neuroendocrine	1	0.2
Skin	Neuroendocrine	0.0556348	0.2
Tuft	Neuroendocrine	0	0.2
Aire-stage	Skin	0.00335874	0.2
Ciliated	Skin	0	0.2
cTEC	Skin	0	0.2
Microfold	Skin	0.0197239	0.2
Neuroendocrine	Skin	0.0556348	0.2
Skin	Skin	1	0.2
Tuft	Skin	0	0.2
Aire-stage	Tuft	0.0051925	0.2
Ciliated	Tuft	0	0.2
cTEC	Tuft	0	0.2
Microfold	Tuft	0.000363108	0.2
Neuroendocrine	Tuft	0	0.2
Skin	Tuft	0	0.2
Tuft	Tuft	1	0.2
Aire-stage	Aire-stage	1	0.3
Ciliated	Aire-stage	0	0.3
cTEC	Aire-stage	0	0.3
Microfold	Aire-stage	0	0.3
Neuroendocrine	Aire-stage	0	0.3
Skin	Aire-stage	0	0.3
Tuft	Aire-stage	0	0.3
Aire-stage	Ciliated	0	0.3
Ciliated	Ciliated	1	0.3
cTEC	Ciliated	0	0.3
Microfold	Ciliated	0	0.3
Neuroendocrine	Ciliated	0	0.3
Skin	Ciliated	0	0.3
Tuft	Ciliated	0	0.3
Aire-stage	cTEC	0	0.3
Ciliated	cTEC	0	0.3
cTEC	cTEC	1	0.3
Microfold	cTEC	0	0.3
Neuroendocrine	cTEC	0	0.3
Skin	cTEC	0	0.3
Tuft	cTEC	0	0.3
Aire-stage	Microfold	0	0.3
Ciliated	Microfold	0	0.3
cTEC	Microfold	0	0.3
Microfold	Microfold	1	0.3
Neuroendocrine	Microfold	0.00331126	0.3
Skin	Microfold	0	0.3
Tuft	Microfold	0	0.3
Aire-stage	Neuroendocrine	0	0.3
Ciliated	Neuroendocrine	0	0.3
cTEC	Neuroendocrine	0	0.3
Microfold	Neuroendocrine	0.00331126	0.3
Neuroendocrine	Neuroendocrine	1	0.3
Skin	Neuroendocrine	0	0.3
Tuft	Neuroendocrine	0	0.3
Aire-stage	Skin	0	0.3
Ciliated	Skin	0	0.3
cTEC	Skin	0	0.3
Microfold	Skin	0	0.3
Neuroendocrine	Skin	0	0.3
Skin	Skin	1	0.3
Tuft	Skin	0	0.3
Aire-stage	Tuft	0	0.3
Ciliated	Tuft	0	0.3
cTEC	Tuft	0	0.3
Microfold	Tuft	0	0.3
Neuroendocrine	Tuft	0	0.3
Skin	Tuft	0	0.3
Tuft	Tuft	1	0.3
