# Supplementary material for: Developmental trajectory and evolutionary origin of thymic mimetic cells
Source: Nature. 2025 Jun 11;643(8073):1066–75. doi: 10.1038/s41586-025-09148-y (PMC12286861; doi:10.1038/s41586-025-09148-y)
Supplement: Supplementary file 14 — Source Data Extended Data Fig. 6 [file 41586_2025_9148_MOESM14_ESM.xlsx]

## Sheet: edf6abcdef
strain	generation	thymocytes_count_cd45_1e6	thymocytes_count_dp_1e6	tecs_1e3	TI	tec_count_Ly51+UEA1-_1e3	tec_count_Ly51-UEA1+_1e3
PWK	F0	41.74	34.9364	3.31173	15943	1.04651	2.04334
PWK	F0	55.86	47.3693	6.10158	11387	0.781002	5.13753
PWK	F0	42.89	35.856	4.67683	11174	0.738939	3.73211
PWK	F0	21.72	18.5054	2.77488	9485	0.355184	2.36974
CBA	F0	170.45	148.462	129.407	1653	12.3584	114.137
CBA	F0	121.46	106.52	88.2092	1778	17.2008	67.6564
CBA	F0	171.65	149.335	133.057	1609	18.2289	110.305
CBA	F0	129.37	113.069	48.0456	3383	11.3388	35.0252
CBA	F0	149.96	129.715	54.7089	3270	12.4736	40.8676
CBA	F0	147.05	130.875	58.8499	3115	15.8895	42.0776
CBA	F0	152.83	137.241	57.512	3263	13.7454	42.6739
CBA	F0	166.85	147.996	64.9448	3038	12.8591	51.0466
CBA	F0	156.3	139.576	63.5772	3007	16.848	46.0935
CBA	F0	106.7	90.5883	83.7418	1792	11.7239	69.087
CBA	F0	105.07	90.5703	93.3371	1476	21.5609	68.0427
CBA	F0	143.19	123.287	133.225	1342	25.446	103.916
CBA	F0	95.72	83.5636	72.7861	1756	14.5572	55.7542
CBA	F0	95.9	84.392	90.8557	1369	21.3511	66.3247
CBA	F0	104.51	91.0282	95.1866	1420	24.7485	68.344
CBA	F0	69.35	60.8199	44.8648	2096	10.7227	32.9757
CBA	F0	151.74	131.103	45.0153	4181	9.81334	34.3017
CBA	F0	134.57	115.73	31.4033	5493	5.96664	24.7458
CBA	F0	136.93	119.129	39.9123	4369	9.73859	29.7346
PWK x CBA	F1	90.55	78.9596	36.917	3150	3.95012	31.9701
PWK x CBA	F1	93.56	81.7714	29.8013	4044	3.69536	25.3907
PWK x CBA	F1	95.05	81.9331	35.5991	3564	7.15542	27.6605
PWK x CBA	F1	76.94	64.3988	28.363	3186	1.90316	26.1224
PWK x CBA	F1	108.58	90.4471	49.1223	2639	3.36979	44.4556
PWK x CBA	F1	129.88	111.177	50.0113	3019	4.58604	44.21
PWK x CBA	F1	53.67	44.8681	27.9837	3501	4.36546	22.8907
PWK x CBA	F1	81.05	67.6767	42.6686	2295	4.20286	37.2924
PWK x CBA	F1	95.25	85.1535	44.0993	2532	5.33601	36.7347
PWK x CBA	F1	75.13	67.7673	49.5204	1814	5.79388	41.9933
PWK x CBA	F1	94.92	84.9534	43.1814	2687	5.05223	35.927
PWK x CBA	F1	88.72	79.3157	52.091	2068	8.59502	41.3603
PWK x CBA	F1	71.58	62.9904	47.6492	1906	6.76619	39.5488
PWK x CBA	F1	103.63	91.6089	35.533	3683	2.76447	32.1218
PWK x CBA	F1	79.49	69.5537	25.0658	3990	3.5844	20.9049
PWK x CBA	F1	73.99	61.5597	44.0093	2026	4.03126	39.2563
PWK x CBA	F1	78.11	66.3935	29.6954	3306	4.09796	25.1817
CBA x PWK/CBA	F2	113.5	98.064	47.1055	2826	4.58337	41.7355
CBA x PWK/CBA	F2	152.61	129.566	84.6449	2183	6.01825	77.7887
CBA x PWK/CBA	F2	246.5	221.603	56.7534	5497	6.01586	49.489
CBA x PWK/CBA	F2	70.84	61.7725	24.9129	3617	4.95767	19.1331
CBA x PWK/CBA	F2	187.33	161.291	53.7834	4353	12.424	38.5089
CBA x PWK/CBA	F2	140.15	121.23	31.8935	5510	4.20994	26.663
CBA x PWK/CBA	F2	103.86	88.8003	54.9766	2297	10.4456	43.2116
CBA x PWK/CBA	F2	151.86	135.155	62.9002	2900	18.1781	43.0237
CBA x PWK/CBA	F2	165.5	150.274	32.6217	5945	9.81914	21.563
CBA x PWK/CBA	F2	98.23	87.3265	18.0468	8132	3.71764	13.7336
CBA x PWK/CBA	F2	101.48	88.1861	29.9234	4868	4.09951	25.1955
CBA x PWK/CBA	F2	81.63	68.0794	21.0026	5698	4.28453	16.109
CBA x PWK/CBA	F2	80.49	72.6825	6.54232	18819	1.60941	4.76281
CBA x PWK/CBA	F2	87.65	74.1519	33.395	3973	5.61037	26.9832
CBA x PWK/CBA	F2	90.69	83.5255	29.5874	4002	2.79305	26.0073
CBA x PWK/CBA	F2	172.04	146.062	35.4947	6364	2.79343	31.4838
CBA x PWK/CBA	F2	145.14	121.627	71.4051	2472	7.71175	62.408
CBA x PWK/CBA	F2	152.7	130.406	58.2952	3086	3.97574	53.8648
CBA x PWK/CBA	F2	110.62	94.6907	49.9406	2623	8.93936	40.2022
CBA x PWK/CBA	F2	83.01	71.3056	57.0001	1787	5.36941	50.7301
CBA x PWK/CBA	F2	121.84	105.026	41.9723	3482	4.03773	37.1035
CBA x PWK/CBA	F2	119.38	106.129	50.318	2920	7.34643	42.3175
CBA x PWK/CBA	F2	104.96	92.5747	64.5566	1980	23.3049	39.1859
CBA x PWK/CBA	F2	120.14	106.084	47.3322	3093	10.2711	35.4991
CBA x PWK/CBA	F2	143.95	121.782	34.0937	5174	5.3527	27.65
CBA x PWK/CBA	F2	153.61	136.252	42.5645	4313	11.9181	28.348
CBA x PWK/CBA	F2	131.06	109.566	37.1157	4371	2.90616	32.6989
CBA x PWK/CBA	F2	146.62	130.345	41.2606	4153	9.69624	29.9552
CBA x PWK/CBA	F2	103.63	90.2617	28.3103	4538	11.6356	15.0894
CBA x PWK/CBA	F2	188.77	171.026	42.3266	5487	6.05271	34.6655
CBA x PWK/CBA	F2	108.84	92.4052	63.0969	2102	11.8622	48.7108
CBA x PWK/CBA	F2	82.94	72.4896	32.8915	3159	6.77564	25.458
CBA x PWK/CBA	F2	82.91	69.7273	40.2634	2540	3.71632	35.3513
CBA x PWK/CBA	F2	106.13	90.4228	51.6303	2511	6.40215	43.6276
CBA x PWK/CBA	F2	86.55	76.2506	24.7875	4344	5.97378	17.8718
CBA x PWK/CBA	F2	102.51	88.5686	33.3831	3663	5.44144	27.1738
CBA x PWK/CBA	F2	125.62	108.159	68.5182	2190	6.77645	60.5701
CBA x PWK/CBA	F2	138.22	122.186	20.7261	8358	4.87064	15.3581
CBA x PWK/CBA	F2	97.64	85.0444	18.368	6185	2.71846	15.3373
CBA x PWK/CBA	F2	90.64	81.576	21.7814	4856	7.7324	13.3956
CBA x PWK/CBA	F2	53.98	47.9342	11.0131	6859	1.27752	9.60341
CBA x PWK/CBA	F2	77.7	67.8321	17.0125	5483	2.21163	14.3926
CBA x PWK/CBA	F2	54.37	45.8883	14.405	4780	2.34801	11.6968
CBA x PWK/CBA	F2	87.74	76.7725	8.25358	13063	1.81579	6.31399
CBA x PWK/CBA	F2	146.71	127.051	30.1284	6088	3.40451	25.8502
CBA x PWK/CBA	F2	98.82	87.5545	14.0947	8612	1.15013	12.3751
CBA x PWK/CBA	F2	137.01	124.816	41.0641	4413	4.88662	35.6025
CBA x PWK/CBA	F2	92.73	82.6224	40.9506	3175	2.24	37.8384
CBA x PWK/CBA	F2	84.57	76.6204	20.6606	6048	3.69825	16.5698
CBA x PWK/CBA	F2	103.74	90.6688	32.536	4164	3.38375	28.2738
PWK x PWK/CBA	F2	77.26	68.5296	15.0077	7383	1.59082	13.0117
PWK x PWK/CBA	F2	56.6	44.997	8.80632	8676	0.898245	7.72315
PWK x PWK/CBA	F2	98.1	84.366	12.0431	10728	0.89601	10.7425
PWK x PWK/CBA	F2	91.74	78.8964	12.8086	8838	2.72823	9.60646
PWK x PWK/CBA	F2	99.35	90.8059	19.6398	6900	1.85792	17.283
PWK x PWK/CBA	F2	72.61	64.4051	31.2203	2884	2.48201	28.2543
PWK x PWK/CBA	F2	38.03	31.2226	8.90923	4961	0.677992	8.13413
PWK x PWK/CBA	F2	95.57	89.7402	18.9169	5969	2.45919	15.8334
PWK x PWK/CBA	F2	93.84	82.9546	10.9291	10405	1.16942	9.48648
PWK x PWK/CBA	F2	46.14	40.3725	12.2015	4465	0.721107	11.1887
PWK x PWK/CBA	F2	55.78	48.6402	10.3748	6234	1.08935	8.59031
PWK x PWK/CBA	F2	65.13	55.6861	16.6692	4569	0.926807	15.4523
PWK x PWK/CBA	F2	54.6	46.5192	6.13764	11340	1.90881	4.08153
PWK x PWK/CBA	F2	31.93	27.2044	8.37547	5015	1.19769	6.86789
