# Supplementary material for: Developmental trajectory and evolutionary origin of thymic mimetic cells
Source: Nature. 2025 Jun 11;643(8073):1066–75. doi: 10.1038/s41586-025-09148-y (PMC12286861; doi:10.1038/s41586-025-09148-y)
Supplement: Supplementary file 15 — Source Data Extended Data Fig. 7 [file 41586_2025_9148_MOESM15_ESM.xlsx]

## Sheet: edf7a_1
comparison	gene	signature	t
PWK.WT-vs-B6.WT	ENSMUSG00000000184	Aire-stage	2.94583
PWK.WT-vs-B6.WT	ENSMUSG00000000682	Aire-stage	0.203733
PWK.WT-vs-B6.WT	ENSMUSG00000000731	Aire-stage	-7.14454
PWK.WT-vs-B6.WT	ENSMUSG00000001025	Aire-stage	4.74733
PWK.WT-vs-B6.WT	ENSMUSG00000001666	Aire-stage	-4.15559
PWK.WT-vs-B6.WT	ENSMUSG00000003429	Aire-stage	0.439845
PWK.WT-vs-B6.WT	ENSMUSG00000003814	Aire-stage	-2.15021
PWK.WT-vs-B6.WT	ENSMUSG00000006519	Aire-stage	5.8464
PWK.WT-vs-B6.WT	ENSMUSG00000007892	Aire-stage	-3.2813
PWK.WT-vs-B6.WT	ENSMUSG00000008682	Aire-stage	0
PWK.WT-vs-B6.WT	ENSMUSG00000008683	Aire-stage	-1.70787
PWK.WT-vs-B6.WT	ENSMUSG00000008843	Aire-stage	-4.69737
PWK.WT-vs-B6.WT	ENSMUSG00000012848	Aire-stage	0
PWK.WT-vs-B6.WT	ENSMUSG00000013643	Aire-stage	-9.33292
PWK.WT-vs-B6.WT	ENSMUSG00000015090	Aire-stage	-2.53689
PWK.WT-vs-B6.WT	ENSMUSG00000015312	Aire-stage	-3.90016
PWK.WT-vs-B6.WT	ENSMUSG00000016256	Aire-stage	-1.52136
PWK.WT-vs-B6.WT	ENSMUSG00000017311	Aire-stage	0.313815
PWK.WT-vs-B6.WT	ENSMUSG00000017652	Aire-stage	-1.30776
PWK.WT-vs-B6.WT	ENSMUSG00000018819	Aire-stage	8.22322
PWK.WT-vs-B6.WT	ENSMUSG00000018919	Aire-stage	-0.405303
PWK.WT-vs-B6.WT	ENSMUSG00000019489	Aire-stage	4.4336
PWK.WT-vs-B6.WT	ENSMUSG00000019890	Aire-stage	-5.31568
PWK.WT-vs-B6.WT	ENSMUSG00000020017	Aire-stage	4.75347
PWK.WT-vs-B6.WT	ENSMUSG00000020053	Aire-stage	0.0148351
PWK.WT-vs-B6.WT	ENSMUSG00000020063	Aire-stage	-16.0538
PWK.WT-vs-B6.WT	ENSMUSG00000020077	Aire-stage	1.45223
PWK.WT-vs-B6.WT	ENSMUSG00000020096	Aire-stage	4.51979
PWK.WT-vs-B6.WT	ENSMUSG00000020372	Aire-stage	-3.68733
PWK.WT-vs-B6.WT	ENSMUSG00000020383	Aire-stage	0
PWK.WT-vs-B6.WT	ENSMUSG00000020388	Aire-stage	-0.546007
PWK.WT-vs-B6.WT	ENSMUSG00000020405	Aire-stage	-0.195319
PWK.WT-vs-B6.WT	ENSMUSG00000020460	Aire-stage	0.73352
PWK.WT-vs-B6.WT	ENSMUSG00000020738	Aire-stage	4.77325
PWK.WT-vs-B6.WT	ENSMUSG00000020739	Aire-stage	2.1566
PWK.WT-vs-B6.WT	ENSMUSG00000020775	Aire-stage	8.38947
PWK.WT-vs-B6.WT	ENSMUSG00000020830	Aire-stage	0.647893
PWK.WT-vs-B6.WT	ENSMUSG00000021025	Aire-stage	1.74984
PWK.WT-vs-B6.WT	ENSMUSG00000021125	Aire-stage	9.72244
PWK.WT-vs-B6.WT	ENSMUSG00000021242	Aire-stage	0.115057
PWK.WT-vs-B6.WT	ENSMUSG00000021598	Aire-stage	6.69589
PWK.WT-vs-B6.WT	ENSMUSG00000021680	Aire-stage	-1.84487
PWK.WT-vs-B6.WT	ENSMUSG00000021743	Aire-stage	-1.47518
PWK.WT-vs-B6.WT	ENSMUSG00000021957	Aire-stage	-0.549404
PWK.WT-vs-B6.WT	ENSMUSG00000022216	Aire-stage	1.67248
PWK.WT-vs-B6.WT	ENSMUSG00000022237	Aire-stage	-10.1717
PWK.WT-vs-B6.WT	ENSMUSG00000022577	Aire-stage	2.30253
PWK.WT-vs-B6.WT	ENSMUSG00000022598	Aire-stage	8.85305
PWK.WT-vs-B6.WT	ENSMUSG00000023064	Aire-stage	3.56027
PWK.WT-vs-B6.WT	ENSMUSG00000023078	Aire-stage	4.99194
PWK.WT-vs-B6.WT	ENSMUSG00000023235	Aire-stage	8.13006
PWK.WT-vs-B6.WT	ENSMUSG00000023861	Aire-stage	7.22465
PWK.WT-vs-B6.WT	ENSMUSG00000023968	Aire-stage	7.01881
PWK.WT-vs-B6.WT	ENSMUSG00000024158	Aire-stage	6.54443
PWK.WT-vs-B6.WT	ENSMUSG00000024334	Aire-stage	5.85295
PWK.WT-vs-B6.WT	ENSMUSG00000024409	Aire-stage	0
PWK.WT-vs-B6.WT	ENSMUSG00000024610	Aire-stage	6.06216
PWK.WT-vs-B6.WT	ENSMUSG00000024619	Aire-stage	-2.74902
PWK.WT-vs-B6.WT	ENSMUSG00000024772	Aire-stage	-1.5343
PWK.WT-vs-B6.WT	ENSMUSG00000025351	Aire-stage	5.55565
PWK.WT-vs-B6.WT	ENSMUSG00000025362	Aire-stage	-6.58991
PWK.WT-vs-B6.WT	ENSMUSG00000025400	Aire-stage	-6.3487
PWK.WT-vs-B6.WT	ENSMUSG00000025508	Aire-stage	-1.11541
PWK.WT-vs-B6.WT	ENSMUSG00000026158	Aire-stage	-15.4732
PWK.WT-vs-B6.WT	ENSMUSG00000026668	Aire-stage	-7.52682
PWK.WT-vs-B6.WT	ENSMUSG00000026728	Aire-stage	-1.72524
PWK.WT-vs-B6.WT	ENSMUSG00000026864	Aire-stage	2.65747
PWK.WT-vs-B6.WT	ENSMUSG00000027360	Aire-stage	3.27272
PWK.WT-vs-B6.WT	ENSMUSG00000027528	Aire-stage	0
PWK.WT-vs-B6.WT	ENSMUSG00000027533	Aire-stage	-12.8961
PWK.WT-vs-B6.WT	ENSMUSG00000028234	Aire-stage	-3.80129
PWK.WT-vs-B6.WT	ENSMUSG00000028367	Aire-stage	-2.48296
PWK.WT-vs-B6.WT	ENSMUSG00000028392	Aire-stage	-12.7857
PWK.WT-vs-B6.WT	ENSMUSG00000028415	Aire-stage	-5.41051
PWK.WT-vs-B6.WT	ENSMUSG00000028617	Aire-stage	-7.67043
PWK.WT-vs-B6.WT	ENSMUSG00000028691	Aire-stage	7.24412
PWK.WT-vs-B6.WT	ENSMUSG00000028843	Aire-stage	2.63937
PWK.WT-vs-B6.WT	ENSMUSG00000029134	Aire-stage	-1.10431
PWK.WT-vs-B6.WT	ENSMUSG00000029417	Aire-stage	-5.49103
PWK.WT-vs-B6.WT	ENSMUSG00000029522	Aire-stage	-2.79473
PWK.WT-vs-B6.WT	ENSMUSG00000029556	Aire-stage	1.80806
PWK.WT-vs-B6.WT	ENSMUSG00000029580	Aire-stage	1.90061
PWK.WT-vs-B6.WT	ENSMUSG00000029581	Aire-stage	0
PWK.WT-vs-B6.WT	ENSMUSG00000030538	Aire-stage	4.4656
PWK.WT-vs-B6.WT	ENSMUSG00000030647	Aire-stage	0.662686
PWK.WT-vs-B6.WT	ENSMUSG00000030666	Aire-stage	1.62426
PWK.WT-vs-B6.WT	ENSMUSG00000030669	Aire-stage	0
PWK.WT-vs-B6.WT	ENSMUSG00000030750	Aire-stage	2.47377
PWK.WT-vs-B6.WT	ENSMUSG00000030827	Aire-stage	-3.10361
PWK.WT-vs-B6.WT	ENSMUSG00000031167	Aire-stage	0
PWK.WT-vs-B6.WT	ENSMUSG00000031250	Aire-stage	1.14456
PWK.WT-vs-B6.WT	ENSMUSG00000031320	Aire-stage	-5.35788
PWK.WT-vs-B6.WT	ENSMUSG00000031633	Aire-stage	11.2235
PWK.WT-vs-B6.WT	ENSMUSG00000031760	Aire-stage	-3.0296
PWK.WT-vs-B6.WT	ENSMUSG00000031762	Aire-stage	0
PWK.WT-vs-B6.WT	ENSMUSG00000031765	Aire-stage	3.87844
PWK.WT-vs-B6.WT	ENSMUSG00000031779	Aire-stage	0
PWK.WT-vs-B6.WT	ENSMUSG00000031838	Aire-stage	-4.41588
PWK.WT-vs-B6.WT	ENSMUSG00000031897	Aire-stage	2.38104
PWK.WT-vs-B6.WT	ENSMUSG00000032291	Aire-stage	-1.36634
PWK.WT-vs-B6.WT	ENSMUSG00000032346	Aire-stage	-1.90312
PWK.WT-vs-B6.WT	ENSMUSG00000032359	Aire-stage	2.66657
PWK.WT-vs-B6.WT	ENSMUSG00000032518	Aire-stage	-6.89828
PWK.WT-vs-B6.WT	ENSMUSG00000032575	Aire-stage	6.059
PWK.WT-vs-B6.WT	ENSMUSG00000033083	Aire-stage	-0.397062
PWK.WT-vs-B6.WT	ENSMUSG00000034855	Aire-stage	-2.53677
PWK.WT-vs-B6.WT	ENSMUSG00000035042	Aire-stage	4.57759
PWK.WT-vs-B6.WT	ENSMUSG00000035186	Aire-stage	3.18536
PWK.WT-vs-B6.WT	ENSMUSG00000036594	Aire-stage	4.22159
PWK.WT-vs-B6.WT	ENSMUSG00000037548	Aire-stage	3.72706
PWK.WT-vs-B6.WT	ENSMUSG00000037563	Aire-stage	-0.306815
PWK.WT-vs-B6.WT	ENSMUSG00000038642	Aire-stage	3.7319
PWK.WT-vs-B6.WT	ENSMUSG00000038900	Aire-stage	-11.0401
PWK.WT-vs-B6.WT	ENSMUSG00000040026	Aire-stage	0
PWK.WT-vs-B6.WT	ENSMUSG00000040428	Aire-stage	-8.1542
PWK.WT-vs-B6.WT	ENSMUSG00000040808	Aire-stage	2.70959
PWK.WT-vs-B6.WT	ENSMUSG00000041132	Aire-stage	10.5877
PWK.WT-vs-B6.WT	ENSMUSG00000041782	Aire-stage	0
PWK.WT-vs-B6.WT	ENSMUSG00000042306	Aire-stage	-0.0602944
PWK.WT-vs-B6.WT	ENSMUSG00000042312	Aire-stage	0
PWK.WT-vs-B6.WT	ENSMUSG00000042770	Aire-stage	0
PWK.WT-vs-B6.WT	ENSMUSG00000043068	Aire-stage	-9.19537
PWK.WT-vs-B6.WT	ENSMUSG00000043716	Aire-stage	-1.80824
PWK.WT-vs-B6.WT	ENSMUSG00000044533	Aire-stage	0.317691
PWK.WT-vs-B6.WT	ENSMUSG00000045969	Aire-stage	0
PWK.WT-vs-B6.WT	ENSMUSG00000046323	Aire-stage	-3.30963
PWK.WT-vs-B6.WT	ENSMUSG00000047557	Aire-stage	6.76632
PWK.WT-vs-B6.WT	ENSMUSG00000047751	Aire-stage	3.696
PWK.WT-vs-B6.WT	ENSMUSG00000048758	Aire-stage	0.12337
PWK.WT-vs-B6.WT	ENSMUSG00000049517	Aire-stage	0
PWK.WT-vs-B6.WT	ENSMUSG00000049775	Aire-stage	4.74461
PWK.WT-vs-B6.WT	ENSMUSG00000050708	Aire-stage	1.30591
PWK.WT-vs-B6.WT	ENSMUSG00000053317	Aire-stage	5.04459
PWK.WT-vs-B6.WT	ENSMUSG00000053398	Aire-stage	-3.31577
PWK.WT-vs-B6.WT	ENSMUSG00000054423	Aire-stage	-0.638446
PWK.WT-vs-B6.WT	ENSMUSG00000054871	Aire-stage	-8.03741
PWK.WT-vs-B6.WT	ENSMUSG00000056054	Aire-stage	-5.73562
PWK.WT-vs-B6.WT	ENSMUSG00000056071	Aire-stage	0.529446
PWK.WT-vs-B6.WT	ENSMUSG00000057465	Aire-stage	-2.57671
PWK.WT-vs-B6.WT	ENSMUSG00000057666	Aire-stage	-16.987
PWK.WT-vs-B6.WT	ENSMUSG00000057841	Aire-stage	3.52237
PWK.WT-vs-B6.WT	ENSMUSG00000058135	Aire-stage	-2.2934
PWK.WT-vs-B6.WT	ENSMUSG00000058546	Aire-stage	0.374652
PWK.WT-vs-B6.WT	ENSMUSG00000058715	Aire-stage	11.1283
PWK.WT-vs-B6.WT	ENSMUSG00000059291	Aire-stage	0
PWK.WT-vs-B6.WT	ENSMUSG00000059586	Aire-stage	4.76647
PWK.WT-vs-B6.WT	ENSMUSG00000059956	Aire-stage	-4.0413
PWK.WT-vs-B6.WT	ENSMUSG00000060311	Aire-stage	-13.5017
PWK.WT-vs-B6.WT	ENSMUSG00000060586	Aire-stage	-7.24901
PWK.WT-vs-B6.WT	ENSMUSG00000061477	Aire-stage	0
PWK.WT-vs-B6.WT	ENSMUSG00000061983	Aire-stage	-13.4402
PWK.WT-vs-B6.WT	ENSMUSG00000062006	Aire-stage	-1.70413
PWK.WT-vs-B6.WT	ENSMUSG00000062515	Aire-stage	0.636812
PWK.WT-vs-B6.WT	ENSMUSG00000062647	Aire-stage	-15.9796
PWK.WT-vs-B6.WT	ENSMUSG00000063157	Aire-stage	-6.8592
PWK.WT-vs-B6.WT	ENSMUSG00000063316	Aire-stage	-0.462023
PWK.WT-vs-B6.WT	ENSMUSG00000067274	Aire-stage	-1.30818
PWK.WT-vs-B6.WT	ENSMUSG00000067341	Aire-stage	-2.56898
PWK.WT-vs-B6.WT	ENSMUSG00000069516	Aire-stage	-6.1169
PWK.WT-vs-B6.WT	ENSMUSG00000071005	Aire-stage	7.87214
PWK.WT-vs-B6.WT	ENSMUSG00000071715	Aire-stage	1.65003
PWK.WT-vs-B6.WT	ENSMUSG00000073421	Aire-stage	6.89415
PWK.WT-vs-B6.WT	ENSMUSG00000073481	Aire-stage	3.5249
PWK.WT-vs-B6.WT	ENSMUSG00000073676	Aire-stage	5.00983
PWK.WT-vs-B6.WT	ENSMUSG00000073888	Aire-stage	12.0815
PWK.WT-vs-B6.WT	ENSMUSG00000074115	Aire-stage	-7.79884
PWK.WT-vs-B6.WT	ENSMUSG00000074141	Aire-stage	0.616227
PWK.WT-vs-B6.WT	ENSMUSG00000074457	Aire-stage	7.34313
PWK.WT-vs-B6.WT	ENSMUSG00000075010	Aire-stage	5.26142
PWK.WT-vs-B6.WT	ENSMUSG00000078812	Aire-stage	9.27794
PWK.WT-vs-B6.WT	ENSMUSG00000079197	Aire-stage	6.94004
PWK.WT-vs-B6.WT	ENSMUSG00000079435	Aire-stage	-1.89276
PWK.WT-vs-B6.WT	ENSMUSG00000079563	Aire-stage	-0.482388
PWK.WT-vs-B6.WT	ENSMUSG00000079641	Aire-stage	-2.71086
PWK.WT-vs-B6.WT	ENSMUSG00000085949	Aire-stage	-7.83849
PWK.WT-vs-B6.WT	ENSMUSG00000089929	Aire-stage	0
PWK.WT-vs-B6.WT	ENSMUSG00000090223	Aire-stage	4.23629
PWK.WT-vs-B6.WT	ENSMUSG00000090862	Aire-stage	0
PWK.WT-vs-B6.WT	ENSMUSG00000099974	Aire-stage	0
PWK.WT-vs-B6.WT	ENSMUSG00000000001	All Genes	1.20959
PWK.WT-vs-B6.WT	ENSMUSG00000000028	All Genes	7.92788
PWK.WT-vs-B6.WT	ENSMUSG00000000031	All Genes	-5.90565
PWK.WT-vs-B6.WT	ENSMUSG00000000037	All Genes	1.89679
PWK.WT-vs-B6.WT	ENSMUSG00000000049	All Genes	0
PWK.WT-vs-B6.WT	ENSMUSG00000000056	All Genes	0
PWK.WT-vs-B6.WT	ENSMUSG00000000058	All Genes	-1.6448
PWK.WT-vs-B6.WT	ENSMUSG00000000078	All Genes	-0.626062
PWK.WT-vs-B6.WT	ENSMUSG00000000085	All Genes	3.22439
PWK.WT-vs-B6.WT	ENSMUSG00000000088	All Genes	8.55038
PWK.WT-vs-B6.WT	ENSMUSG00000000093	All Genes	-3.44346
PWK.WT-vs-B6.WT	ENSMUSG00000000094	All Genes	-4.01756
PWK.WT-vs-B6.WT	ENSMUSG00000000120	All Genes	3.59944
PWK.WT-vs-B6.WT	ENSMUSG00000000125	All Genes	-5.87761
PWK.WT-vs-B6.WT	ENSMUSG00000000126	All Genes	-3.65448
PWK.WT-vs-B6.WT	ENSMUSG00000000127	All Genes	4.02396
PWK.WT-vs-B6.WT	ENSMUSG00000000131	All Genes	-9.37661
PWK.WT-vs-B6.WT	ENSMUSG00000000134	All Genes	0
PWK.WT-vs-B6.WT	ENSMUSG00000000142	All Genes	-2.54101
PWK.WT-vs-B6.WT	ENSMUSG00000000148	All Genes	5.03988
PWK.WT-vs-B6.WT	ENSMUSG00000000149	All Genes	-15.3908
PWK.WT-vs-B6.WT	ENSMUSG00000000154	All Genes	0
PWK.WT-vs-B6.WT	ENSMUSG00000000157	All Genes	-4.13358
PWK.WT-vs-B6.WT	ENSMUSG00000000159	All Genes	5.48706
PWK.WT-vs-B6.WT	ENSMUSG00000000167	All Genes	0.479116
PWK.WT-vs-B6.WT	ENSMUSG00000000168	All Genes	9.30578
PWK.WT-vs-B6.WT	ENSMUSG00000000171	All Genes	3.60913
PWK.WT-vs-B6.WT	ENSMUSG00000000182	All Genes	-3.90471
PWK.WT-vs-B6.WT	ENSMUSG00000000184	All Genes	2.94583
PWK.WT-vs-B6.WT	ENSMUSG00000000194	All Genes	-1.12881
PWK.WT-vs-B6.WT	ENSMUSG00000000197	All Genes	-2.92738
PWK.WT-vs-B6.WT	ENSMUSG00000000202	All Genes	0
PWK.WT-vs-B6.WT	ENSMUSG00000000204	All Genes	0.691236
PWK.WT-vs-B6.WT	ENSMUSG00000000214	All Genes	-2.74934
PWK.WT-vs-B6.WT	ENSMUSG00000000215	All Genes	-5.16391
PWK.WT-vs-B6.WT	ENSMUSG00000000216	All Genes	-0.0537138
PWK.WT-vs-B6.WT	ENSMUSG00000000223	All Genes	-2.62028
PWK.WT-vs-B6.WT	ENSMUSG00000000244	All Genes	-0.100986
PWK.WT-vs-B6.WT	ENSMUSG00000000247	All Genes	-5.96524
PWK.WT-vs-B6.WT	ENSMUSG00000000248	All Genes	0
PWK.WT-vs-B6.WT	ENSMUSG00000000253	All Genes	12.5596
PWK.WT-vs-B6.WT	ENSMUSG00000000263	All Genes	-6.74155
PWK.WT-vs-B6.WT	ENSMUSG00000000266	All Genes	-10.722
PWK.WT-vs-B6.WT	ENSMUSG00000000275	All Genes	-7.9131
PWK.WT-vs-B6.WT	ENSMUSG00000000276	All Genes	-1.24083
PWK.WT-vs-B6.WT	ENSMUSG00000000278	All Genes	6.45738
PWK.WT-vs-B6.WT	ENSMUSG00000000282	All Genes	-8.02972
PWK.WT-vs-B6.WT	ENSMUSG00000000290	All Genes	10.0482
PWK.WT-vs-B6.WT	ENSMUSG00000000295	All Genes	9.29563
PWK.WT-vs-B6.WT	ENSMUSG00000000296	All Genes	5.89556
PWK.WT-vs-B6.WT	ENSMUSG00000000301	All Genes	-1.55264
PWK.WT-vs-B6.WT	ENSMUSG00000000303	All Genes	-2.31803
PWK.WT-vs-B6.WT	ENSMUSG00000000305	All Genes	4.00713
PWK.WT-vs-B6.WT	ENSMUSG00000000308	All Genes	0
PWK.WT-vs-B6.WT	ENSMUSG00000000317	All Genes	-3.11131
PWK.WT-vs-B6.WT	ENSMUSG00000000318	All Genes	-2.84412
PWK.WT-vs-B6.WT	ENSMUSG00000000320	All Genes	-4.08219
PWK.WT-vs-B6.WT	ENSMUSG00000000325	All Genes	1.73893
PWK.WT-vs-B6.WT	ENSMUSG00000000326	All Genes	6.64401
PWK.WT-vs-B6.WT	ENSMUSG00000000339	All Genes	7.51607
PWK.WT-vs-B6.WT	ENSMUSG00000000340	All Genes	0
PWK.WT-vs-B6.WT	ENSMUSG00000000346	All Genes	9.21988
PWK.WT-vs-B6.WT	ENSMUSG00000000355	All Genes	8.41737
PWK.WT-vs-B6.WT	ENSMUSG00000000359	All Genes	3.66306
PWK.WT-vs-B6.WT	ENSMUSG00000000365	All Genes	-3.0782
PWK.WT-vs-B6.WT	ENSMUSG00000000374	All Genes	-12.7414
PWK.WT-vs-B6.WT	ENSMUSG00000000378	All Genes	2.88786
PWK.WT-vs-B6.WT	ENSMUSG00000000381	All Genes	-6.56521
PWK.WT-vs-B6.WT	ENSMUSG00000000384	All Genes	0.801413
PWK.WT-vs-B6.WT	ENSMUSG00000000385	All Genes	0
PWK.WT-vs-B6.WT	ENSMUSG00000000386	All Genes	5.48154
PWK.WT-vs-B6.WT	ENSMUSG00000000392	All Genes	0
PWK.WT-vs-B6.WT	ENSMUSG00000000394	All Genes	-1.17498
PWK.WT-vs-B6.WT	ENSMUSG00000000399	All Genes	9.29549
PWK.WT-vs-B6.WT	ENSMUSG00000000402	All Genes	-2.99115
PWK.WT-vs-B6.WT	ENSMUSG00000000409	All Genes	23.9119
PWK.WT-vs-B6.WT	ENSMUSG00000000411	All Genes	-2.33697
PWK.WT-vs-B6.WT	ENSMUSG00000000416	All Genes	1.56823
PWK.WT-vs-B6.WT	ENSMUSG00000000420	All Genes	-8.60154
PWK.WT-vs-B6.WT	ENSMUSG00000000439	All Genes	11.7271
PWK.WT-vs-B6.WT	ENSMUSG00000000440	All Genes	-1.45311
PWK.WT-vs-B6.WT	ENSMUSG00000000441	All Genes	0.883539
PWK.WT-vs-B6.WT	ENSMUSG00000000486	All Genes	7.52017
PWK.WT-vs-B6.WT	ENSMUSG00000000489	All Genes	-9.85115
PWK.WT-vs-B6.WT	ENSMUSG00000000530	All Genes	-0.457146
PWK.WT-vs-B6.WT	ENSMUSG00000000531	All Genes	-9.24372
PWK.WT-vs-B6.WT	ENSMUSG00000000532	All Genes	-2.58568
PWK.WT-vs-B6.WT	ENSMUSG00000000538	All Genes	-8.26595
PWK.WT-vs-B6.WT	ENSMUSG00000000544	All Genes	1.00859
PWK.WT-vs-B6.WT	ENSMUSG00000000552	All Genes	-1.43091
PWK.WT-vs-B6.WT	ENSMUSG00000000555	All Genes	-2.33505
PWK.WT-vs-B6.WT	ENSMUSG00000000560	All Genes	-5.99307
PWK.WT-vs-B6.WT	ENSMUSG00000000561	All Genes	9.32302
PWK.WT-vs-B6.WT	ENSMUSG00000000562	All Genes	0
PWK.WT-vs-B6.WT	ENSMUSG00000000563	All Genes	6.12983
PWK.WT-vs-B6.WT	ENSMUSG00000000567	All Genes	2.96784
PWK.WT-vs-B6.WT	ENSMUSG00000000568	All Genes	-19.7954
PWK.WT-vs-B6.WT	ENSMUSG00000000579	All Genes	5.98443
PWK.WT-vs-B6.WT	ENSMUSG00000000581	All Genes	11.6601
PWK.WT-vs-B6.WT	ENSMUSG00000000594	All Genes	-0.259476
PWK.WT-vs-B6.WT	ENSMUSG00000000600	All Genes	1.28237
PWK.WT-vs-B6.WT	ENSMUSG00000000605	All Genes	2.01891
PWK.WT-vs-B6.WT	ENSMUSG00000000617	All Genes	-7.32629
PWK.WT-vs-B6.WT	ENSMUSG00000000627	All Genes	-2.58457
PWK.WT-vs-B6.WT	ENSMUSG00000000628	All Genes	-5.79222
PWK.WT-vs-B6.WT	ENSMUSG00000000631	All Genes	-11.3605
PWK.WT-vs-B6.WT	ENSMUSG00000000632	All Genes	-10.7335
PWK.WT-vs-B6.WT	ENSMUSG00000000673	All Genes	1.47223
PWK.WT-vs-B6.WT	ENSMUSG00000000682	All Genes	0.203733
PWK.WT-vs-B6.WT	ENSMUSG00000000686	All Genes	6.06229
PWK.WT-vs-B6.WT	ENSMUSG00000000690	All Genes	-5.37456
PWK.WT-vs-B6.WT	ENSMUSG00000000693	All Genes	7.50507
PWK.WT-vs-B6.WT	ENSMUSG00000000706	All Genes	-3.75409
PWK.WT-vs-B6.WT	ENSMUSG00000000708	All Genes	-8.01505
PWK.WT-vs-B6.WT	ENSMUSG00000000711	All Genes	-11.5035
PWK.WT-vs-B6.WT	ENSMUSG00000000724	All Genes	-2.89086
PWK.WT-vs-B6.WT	ENSMUSG00000000730	All Genes	0.596875
PWK.WT-vs-B6.WT	ENSMUSG00000000731	All Genes	-7.14454
PWK.WT-vs-B6.WT	ENSMUSG00000000732	All Genes	-3.07825
PWK.WT-vs-B6.WT	ENSMUSG00000000738	All Genes	0
PWK.WT-vs-B6.WT	ENSMUSG00000000739	All Genes	0.43145
PWK.WT-vs-B6.WT	ENSMUSG00000000740	All Genes	4.28298
PWK.WT-vs-B6.WT	ENSMUSG00000000743	All Genes	0
PWK.WT-vs-B6.WT	ENSMUSG00000000751	All Genes	6.74298
PWK.WT-vs-B6.WT	ENSMUSG00000000753	All Genes	10.2163
PWK.WT-vs-B6.WT	ENSMUSG00000000759	All Genes	0.362305
PWK.WT-vs-B6.WT	ENSMUSG00000000766	All Genes	-2.88974
PWK.WT-vs-B6.WT	ENSMUSG00000000776	All Genes	0
PWK.WT-vs-B6.WT	ENSMUSG00000000782	All Genes	11.7389
PWK.WT-vs-B6.WT	ENSMUSG00000000787	All Genes	-5.84705
PWK.WT-vs-B6.WT	ENSMUSG00000000791	All Genes	2.00983
PWK.WT-vs-B6.WT	ENSMUSG00000000792	All Genes	1.66508
PWK.WT-vs-B6.WT	ENSMUSG00000000794	All Genes	5.27219
PWK.WT-vs-B6.WT	ENSMUSG00000000804	All Genes	-6.67668
PWK.WT-vs-B6.WT	ENSMUSG00000000805	All Genes	-1.27114
PWK.WT-vs-B6.WT	ENSMUSG00000000811	All Genes	1.21696
PWK.WT-vs-B6.WT	ENSMUSG00000000817	All Genes	-2.74796
PWK.WT-vs-B6.WT	ENSMUSG00000000823	All Genes	-3.58024
PWK.WT-vs-B6.WT	ENSMUSG00000000826	All Genes	0
PWK.WT-vs-B6.WT	ENSMUSG00000000827	All Genes	9.28053
PWK.WT-vs-B6.WT	ENSMUSG00000000838	All Genes	-2.52576
PWK.WT-vs-B6.WT	ENSMUSG00000000861	All Genes	3.41646
PWK.WT-vs-B6.WT	ENSMUSG00000000869	All Genes	-2.4454
PWK.WT-vs-B6.WT	ENSMUSG00000000876	All Genes	10.0994
PWK.WT-vs-B6.WT	ENSMUSG00000000881	All Genes	-16.0201
PWK.WT-vs-B6.WT	ENSMUSG00000000884	All Genes	11.0397
PWK.WT-vs-B6.WT	ENSMUSG00000000889	All Genes	-3.72723
PWK.WT-vs-B6.WT	ENSMUSG00000000901	All Genes	1.69621
PWK.WT-vs-B6.WT	ENSMUSG00000000902	All Genes	7.94349
PWK.WT-vs-B6.WT	ENSMUSG00000000903	All Genes	-3.75519
PWK.WT-vs-B6.WT	ENSMUSG00000000915	All Genes	-10.4955
PWK.WT-vs-B6.WT	ENSMUSG00000000916	All Genes	12.1704
PWK.WT-vs-B6.WT	ENSMUSG00000000934	All Genes	8.06516
PWK.WT-vs-B6.WT	ENSMUSG00000000938	All Genes	-0.97361
PWK.WT-vs-B6.WT	ENSMUSG00000000942	All Genes	-2.87416
PWK.WT-vs-B6.WT	ENSMUSG00000000948	All Genes	-5.8081
PWK.WT-vs-B6.WT	ENSMUSG00000000957	All Genes	-5.29175
PWK.WT-vs-B6.WT	ENSMUSG00000000958	All Genes	2.2947
PWK.WT-vs-B6.WT	ENSMUSG00000000959	All Genes	4.22355
PWK.WT-vs-B6.WT	ENSMUSG00000000976	All Genes	0.297336
PWK.WT-vs-B6.WT	ENSMUSG00000000982	All Genes	1.8641
PWK.WT-vs-B6.WT	ENSMUSG00000000983	All Genes	0
PWK.WT-vs-B6.WT	ENSMUSG00000001014	All Genes	0
PWK.WT-vs-B6.WT	ENSMUSG00000001016	All Genes	7.10602
PWK.WT-vs-B6.WT	ENSMUSG00000001017	All Genes	0
PWK.WT-vs-B6.WT	ENSMUSG00000001018	All Genes	3.39124
PWK.WT-vs-B6.WT	ENSMUSG00000001020	All Genes	3.64995
PWK.WT-vs-B6.WT	ENSMUSG00000001021	All Genes	0.660308
PWK.WT-vs-B6.WT	ENSMUSG00000001023	All Genes	1.7899
PWK.WT-vs-B6.WT	ENSMUSG00000001025	All Genes	4.74733
PWK.WT-vs-B6.WT	ENSMUSG00000001027	All Genes	-6.12965
PWK.WT-vs-B6.WT	ENSMUSG00000001029	All Genes	14.2043
PWK.WT-vs-B6.WT	ENSMUSG00000001034	All Genes	2.50635
PWK.WT-vs-B6.WT	ENSMUSG00000001036	All Genes	-10.5673
PWK.WT-vs-B6.WT	ENSMUSG00000001039	All Genes	-1.00022
PWK.WT-vs-B6.WT	ENSMUSG00000001052	All Genes	-0.941139
PWK.WT-vs-B6.WT	ENSMUSG00000001053	All Genes	-1.43132
PWK.WT-vs-B6.WT	ENSMUSG00000001054	All Genes	4.90653
PWK.WT-vs-B6.WT	ENSMUSG00000001056	All Genes	7.25719
PWK.WT-vs-B6.WT	ENSMUSG00000001062	All Genes	-5.98568
PWK.WT-vs-B6.WT	ENSMUSG00000001065	All Genes	-3.69502
PWK.WT-vs-B6.WT	ENSMUSG00000001076	All Genes	-9.01746
PWK.WT-vs-B6.WT	ENSMUSG00000001082	All Genes	6.33157
PWK.WT-vs-B6.WT	ENSMUSG00000001089	All Genes	0.364394
PWK.WT-vs-B6.WT	ENSMUSG00000001095	All Genes	1.64585
PWK.WT-vs-B6.WT	ENSMUSG00000001098	All Genes	4.50631
PWK.WT-vs-B6.WT	ENSMUSG00000001100	All Genes	6.01083
PWK.WT-vs-B6.WT	ENSMUSG00000001103	All Genes	-2.55009
PWK.WT-vs-B6.WT	ENSMUSG00000001105	All Genes	4.7162
PWK.WT-vs-B6.WT	ENSMUSG00000001119	All Genes	-2.30073
PWK.WT-vs-B6.WT	ENSMUSG00000001120	All Genes	6.31374
PWK.WT-vs-B6.WT	ENSMUSG00000001123	All Genes	0
PWK.WT-vs-B6.WT	ENSMUSG00000001127	All Genes	0
PWK.WT-vs-B6.WT	ENSMUSG00000001128	All Genes	-2.05421
PWK.WT-vs-B6.WT	ENSMUSG00000001131	All Genes	0
PWK.WT-vs-B6.WT	ENSMUSG00000001134	All Genes	4.52048
PWK.WT-vs-B6.WT	ENSMUSG00000001138	All Genes	-5.77937
PWK.WT-vs-B6.WT	ENSMUSG00000001143	All Genes	0
PWK.WT-vs-B6.WT	ENSMUSG00000001150	All Genes	-5.40428
PWK.WT-vs-B6.WT	ENSMUSG00000001151	All Genes	-0.571094
PWK.WT-vs-B6.WT	ENSMUSG00000001155	All Genes	-2.91104
PWK.WT-vs-B6.WT	ENSMUSG00000001156	All Genes	0
PWK.WT-vs-B6.WT	ENSMUSG00000001157	All Genes	-2.69833
PWK.WT-vs-B6.WT	ENSMUSG00000001158	All Genes	9.37401
PWK.WT-vs-B6.WT	ENSMUSG00000001166	All Genes	-5.97939
PWK.WT-vs-B6.WT	ENSMUSG00000001168	All Genes	-7.35894
PWK.WT-vs-B6.WT	ENSMUSG00000001173	All Genes	-5.84839
PWK.WT-vs-B6.WT	ENSMUSG00000001175	All Genes	4.12714
PWK.WT-vs-B6.WT	ENSMUSG00000001211	All Genes	0
PWK.WT-vs-B6.WT	ENSMUSG00000001225	All Genes	-3.84829
PWK.WT-vs-B6.WT	ENSMUSG00000001227	All Genes	-11.8603
PWK.WT-vs-B6.WT	ENSMUSG00000001228	All Genes	1.21313
PWK.WT-vs-B6.WT	ENSMUSG00000001229	All Genes	-2.42971
PWK.WT-vs-B6.WT	ENSMUSG00000001240	All Genes	4.65814
PWK.WT-vs-B6.WT	ENSMUSG00000001247	All Genes	2.07195
PWK.WT-vs-B6.WT	ENSMUSG00000001248	All Genes	-1.83217
PWK.WT-vs-B6.WT	ENSMUSG00000001249	All Genes	-1.91766
PWK.WT-vs-B6.WT	ENSMUSG00000001270	All Genes	-6.0328
PWK.WT-vs-B6.WT	ENSMUSG00000001280	All Genes	-4.89226
PWK.WT-vs-B6.WT	ENSMUSG00000001281	All Genes	17.1545
PWK.WT-vs-B6.WT	ENSMUSG00000001285	All Genes	3.62556
PWK.WT-vs-B6.WT	ENSMUSG00000001288	All Genes	-5.59018
PWK.WT-vs-B6.WT	ENSMUSG00000001289	All Genes	2.06854
PWK.WT-vs-B6.WT	ENSMUSG00000001300	All Genes	-14.3229
PWK.WT-vs-B6.WT	ENSMUSG00000001305	All Genes	8.34667
PWK.WT-vs-B6.WT	ENSMUSG00000001313	All Genes	2.20808
PWK.WT-vs-B6.WT	ENSMUSG00000001323	All Genes	12.4922
PWK.WT-vs-B6.WT	ENSMUSG00000001333	All Genes	0
PWK.WT-vs-B6.WT	ENSMUSG00000001334	All Genes	-5.7927
PWK.WT-vs-B6.WT	ENSMUSG00000001348	All Genes	5.36445
PWK.WT-vs-B6.WT	ENSMUSG00000001349	All Genes	0
PWK.WT-vs-B6.WT	ENSMUSG00000001366	All Genes	3.41036
PWK.WT-vs-B6.WT	ENSMUSG00000001376	All Genes	0.109058
PWK.WT-vs-B6.WT	ENSMUSG00000001380	All Genes	5.47666
PWK.WT-vs-B6.WT	ENSMUSG00000001383	All Genes	0
PWK.WT-vs-B6.WT	ENSMUSG00000001403	All Genes	10.8816
PWK.WT-vs-B6.WT	ENSMUSG00000001415	All Genes	-4.60927
PWK.WT-vs-B6.WT	ENSMUSG00000001416	All Genes	1.35486
PWK.WT-vs-B6.WT	ENSMUSG00000001418	All Genes	7.52659
PWK.WT-vs-B6.WT	ENSMUSG00000001419	All Genes	-13.5679
PWK.WT-vs-B6.WT	ENSMUSG00000001420	All Genes	0.938678
PWK.WT-vs-B6.WT	ENSMUSG00000001424	All Genes	0
PWK.WT-vs-B6.WT	ENSMUSG00000001435	All Genes	-6.05911
PWK.WT-vs-B6.WT	ENSMUSG00000001436	All Genes	0
PWK.WT-vs-B6.WT	ENSMUSG00000001440	All Genes	-2.11595
PWK.WT-vs-B6.WT	ENSMUSG00000001441	All Genes	-5.06736
PWK.WT-vs-B6.WT	ENSMUSG00000001444	All Genes	-8.22464
PWK.WT-vs-B6.WT	ENSMUSG00000001445	All Genes	3.31519
PWK.WT-vs-B6.WT	ENSMUSG00000001467	All Genes	0
PWK.WT-vs-B6.WT	ENSMUSG00000001472	All Genes	0
PWK.WT-vs-B6.WT	ENSMUSG00000001473	All Genes	3.33624
PWK.WT-vs-B6.WT	ENSMUSG00000001482	All Genes	-1.47453
PWK.WT-vs-B6.WT	ENSMUSG00000001493	All Genes	-10.1659
PWK.WT-vs-B6.WT	ENSMUSG00000001494	All Genes	-5.32099
PWK.WT-vs-B6.WT	ENSMUSG00000001496	All Genes	0
PWK.WT-vs-B6.WT	ENSMUSG00000001497	All Genes	1.51727
PWK.WT-vs-B6.WT	ENSMUSG00000001504	All Genes	-5.39098
PWK.WT-vs-B6.WT	ENSMUSG00000001506	All Genes	-6.29416
PWK.WT-vs-B6.WT	ENSMUSG00000001507	All Genes	-11.7655
PWK.WT-vs-B6.WT	ENSMUSG00000001508	All Genes	-4.95696
PWK.WT-vs-B6.WT	ENSMUSG00000001510	All Genes	-5.42815
PWK.WT-vs-B6.WT	ENSMUSG00000001517	All Genes	-0.191358
PWK.WT-vs-B6.WT	ENSMUSG00000001518	All Genes	0
PWK.WT-vs-B6.WT	ENSMUSG00000001520	All Genes	1.29689
PWK.WT-vs-B6.WT	ENSMUSG00000001521	All Genes	-5.48651
PWK.WT-vs-B6.WT	ENSMUSG00000001524	All Genes	7.02783
PWK.WT-vs-B6.WT	ENSMUSG00000001525	All Genes	4.85781
PWK.WT-vs-B6.WT	ENSMUSG00000001542	All Genes	0
PWK.WT-vs-B6.WT	ENSMUSG00000001552	All Genes	1.45269
PWK.WT-vs-B6.WT	ENSMUSG00000001555	All Genes	7.23862
PWK.WT-vs-B6.WT	ENSMUSG00000001558	All Genes	0
PWK.WT-vs-B6.WT	ENSMUSG00000001569	All Genes	1.8198
PWK.WT-vs-B6.WT	ENSMUSG00000001576	All Genes	5.79853
PWK.WT-vs-B6.WT	ENSMUSG00000001583	All Genes	-6.3614
PWK.WT-vs-B6.WT	ENSMUSG00000001588	All Genes	11.3788
PWK.WT-vs-B6.WT	ENSMUSG00000001604	All Genes	-1.78755
PWK.WT-vs-B6.WT	ENSMUSG00000001622	All Genes	-3.81803
PWK.WT-vs-B6.WT	ENSMUSG00000001627	All Genes	0
PWK.WT-vs-B6.WT	ENSMUSG00000001630	All Genes	1.44543
PWK.WT-vs-B6.WT	ENSMUSG00000001632	All Genes	-10.5772
PWK.WT-vs-B6.WT	ENSMUSG00000001642	All Genes	0
PWK.WT-vs-B6.WT	ENSMUSG00000001655	All Genes	-2.631
PWK.WT-vs-B6.WT	ENSMUSG00000001656	All Genes	-2.70152
PWK.WT-vs-B6.WT	ENSMUSG00000001657	All Genes	-5.05413
PWK.WT-vs-B6.WT	ENSMUSG00000001661	All Genes	-1.78443
PWK.WT-vs-B6.WT	ENSMUSG00000001663	All Genes	-4.93335
PWK.WT-vs-B6.WT	ENSMUSG00000001665	All Genes	-5.01088
PWK.WT-vs-B6.WT	ENSMUSG00000001666	All Genes	-4.15559
PWK.WT-vs-B6.WT	ENSMUSG00000001670	All Genes	-5.19595
PWK.WT-vs-B6.WT	ENSMUSG00000001672	All Genes	-0.983855
PWK.WT-vs-B6.WT	ENSMUSG00000001674	All Genes	1.72179
PWK.WT-vs-B6.WT	ENSMUSG00000001687	All Genes	0
PWK.WT-vs-B6.WT	ENSMUSG00000001700	All Genes	11.9313
PWK.WT-vs-B6.WT	ENSMUSG00000001707	All Genes	7.64512
PWK.WT-vs-B6.WT	ENSMUSG00000001729	All Genes	-12.1898
PWK.WT-vs-B6.WT	ENSMUSG00000001739	All Genes	-2.98608
PWK.WT-vs-B6.WT	ENSMUSG00000001741	All Genes	12.2685
PWK.WT-vs-B6.WT	ENSMUSG00000001750	All Genes	0.134047
PWK.WT-vs-B6.WT	ENSMUSG00000001751	All Genes	0.272128
PWK.WT-vs-B6.WT	ENSMUSG00000001755	All Genes	3.07536
PWK.WT-vs-B6.WT	ENSMUSG00000001761	All Genes	-6.08625
PWK.WT-vs-B6.WT	ENSMUSG00000001763	All Genes	-6.78675
PWK.WT-vs-B6.WT	ENSMUSG00000001767	All Genes	0
PWK.WT-vs-B6.WT	ENSMUSG00000001768	All Genes	0
PWK.WT-vs-B6.WT	ENSMUSG00000001773	All Genes	-0.306071
PWK.WT-vs-B6.WT	ENSMUSG00000001774	All Genes	1.76368
PWK.WT-vs-B6.WT	ENSMUSG00000001783	All Genes	3.98073
PWK.WT-vs-B6.WT	ENSMUSG00000001785	All Genes	0.36332
PWK.WT-vs-B6.WT	ENSMUSG00000001786	All Genes	3.4153
PWK.WT-vs-B6.WT	ENSMUSG00000001794	All Genes	-9.46002
PWK.WT-vs-B6.WT	ENSMUSG00000001802	All Genes	-4.0545
PWK.WT-vs-B6.WT	ENSMUSG00000001804	All Genes	0
PWK.WT-vs-B6.WT	ENSMUSG00000001827	All Genes	-3.3373
PWK.WT-vs-B6.WT	ENSMUSG00000001829	All Genes	3.76664
PWK.WT-vs-B6.WT	ENSMUSG00000001833	All Genes	9.01896
PWK.WT-vs-B6.WT	ENSMUSG00000001844	All Genes	3.76359
PWK.WT-vs-B6.WT	ENSMUSG00000001847	All Genes	-0.909864
PWK.WT-vs-B6.WT	ENSMUSG00000001855	All Genes	-2.7612
PWK.WT-vs-B6.WT	ENSMUSG00000001864	All Genes	-14.1314
PWK.WT-vs-B6.WT	ENSMUSG00000001865	All Genes	3.42853
PWK.WT-vs-B6.WT	ENSMUSG00000001870	All Genes	-3.71693
PWK.WT-vs-B6.WT	ENSMUSG00000001891	All Genes	0.222626
PWK.WT-vs-B6.WT	ENSMUSG00000001901	All Genes	-2.1314
PWK.WT-vs-B6.WT	ENSMUSG00000001909	All Genes	0
PWK.WT-vs-B6.WT	ENSMUSG00000001910	All Genes	-13.2873
PWK.WT-vs-B6.WT	ENSMUSG00000001911	All Genes	-4.71615
PWK.WT-vs-B6.WT	ENSMUSG00000001918	All Genes	0.274317
PWK.WT-vs-B6.WT	ENSMUSG00000001924	All Genes	-5.30675
PWK.WT-vs-B6.WT	ENSMUSG00000001930	All Genes	-11.7009
PWK.WT-vs-B6.WT	ENSMUSG00000001942	All Genes	-1.37318
PWK.WT-vs-B6.WT	ENSMUSG00000001943	All Genes	-3.98849
PWK.WT-vs-B6.WT	ENSMUSG00000001946	All Genes	-2.15965
PWK.WT-vs-B6.WT	ENSMUSG00000001948	All Genes	-0.773128
PWK.WT-vs-B6.WT	ENSMUSG00000001962	All Genes	0
PWK.WT-vs-B6.WT	ENSMUSG00000001964	All Genes	4.84671
PWK.WT-vs-B6.WT	ENSMUSG00000001983	All Genes	0
PWK.WT-vs-B6.WT	ENSMUSG00000001985	All Genes	-7.52198
PWK.WT-vs-B6.WT	ENSMUSG00000001986	All Genes	2.05352
PWK.WT-vs-B6.WT	ENSMUSG00000001988	All Genes	-5.63588
PWK.WT-vs-B6.WT	ENSMUSG00000001995	All Genes	-5.37625
PWK.WT-vs-B6.WT	ENSMUSG00000001998	All Genes	-0.899382
PWK.WT-vs-B6.WT	ENSMUSG00000001999	All Genes	10.5589
PWK.WT-vs-B6.WT	ENSMUSG00000002006	All Genes	-9.13662
PWK.WT-vs-B6.WT	ENSMUSG00000002007	All Genes	-2.20411
PWK.WT-vs-B6.WT	ENSMUSG00000002010	All Genes	6.04986
PWK.WT-vs-B6.WT	ENSMUSG00000002012	All Genes	-2.32296
PWK.WT-vs-B6.WT	ENSMUSG00000002014	All Genes	4.45657
PWK.WT-vs-B6.WT	ENSMUSG00000002015	All Genes	7.95576
PWK.WT-vs-B6.WT	ENSMUSG00000002017	All Genes	2.64707
PWK.WT-vs-B6.WT	ENSMUSG00000002020	All Genes	-6.64308
PWK.WT-vs-B6.WT	ENSMUSG00000002028	All Genes	-3.74573
PWK.WT-vs-B6.WT	ENSMUSG00000002031	All Genes	-5.1268
PWK.WT-vs-B6.WT	ENSMUSG00000002032	All Genes	0
PWK.WT-vs-B6.WT	ENSMUSG00000002033	All Genes	18.3363
PWK.WT-vs-B6.WT	ENSMUSG00000002043	All Genes	8.35634
PWK.WT-vs-B6.WT	ENSMUSG00000002052	All Genes	-6.66296
PWK.WT-vs-B6.WT	ENSMUSG00000002055	All Genes	0
PWK.WT-vs-B6.WT	ENSMUSG00000002057	All Genes	9.02452
PWK.WT-vs-B6.WT	ENSMUSG00000002058	All Genes	-2.6031
PWK.WT-vs-B6.WT	ENSMUSG00000002059	All Genes	4.19073
PWK.WT-vs-B6.WT	ENSMUSG00000002064	All Genes	0.249537
PWK.WT-vs-B6.WT	ENSMUSG00000002068	All Genes	6.0404
PWK.WT-vs-B6.WT	ENSMUSG00000002076	All Genes	-2.69234
PWK.WT-vs-B6.WT	ENSMUSG00000002083	All Genes	-3.65677
PWK.WT-vs-B6.WT	ENSMUSG00000002100	All Genes	-8.31503
PWK.WT-vs-B6.WT	ENSMUSG00000002102	All Genes	6.61584
PWK.WT-vs-B6.WT	ENSMUSG00000002103	All Genes	4.82488
PWK.WT-vs-B6.WT	ENSMUSG00000002104	All Genes	-1.60785
PWK.WT-vs-B6.WT	ENSMUSG00000002105	All Genes	1.07971
PWK.WT-vs-B6.WT	ENSMUSG00000002107	All Genes	5.47509
PWK.WT-vs-B6.WT	ENSMUSG00000002108	All Genes	0
PWK.WT-vs-B6.WT	ENSMUSG00000002109	All Genes	6.74469
PWK.WT-vs-B6.WT	ENSMUSG00000002111	All Genes	0
PWK.WT-vs-B6.WT	ENSMUSG00000002129	All Genes	0
PWK.WT-vs-B6.WT	ENSMUSG00000002147	All Genes	-0.625996
PWK.WT-vs-B6.WT	ENSMUSG00000002190	All Genes	-3.22757
PWK.WT-vs-B6.WT	ENSMUSG00000002204	All Genes	9.05336
PWK.WT-vs-B6.WT	ENSMUSG00000002205	All Genes	5.43001
PWK.WT-vs-B6.WT	ENSMUSG00000002210	All Genes	0
PWK.WT-vs-B6.WT	ENSMUSG00000002221	All Genes	-5.79891
PWK.WT-vs-B6.WT	ENSMUSG00000002222	All Genes	3.98512
PWK.WT-vs-B6.WT	ENSMUSG00000002227	All Genes	0
PWK.WT-vs-B6.WT	ENSMUSG00000002228	All Genes	0
PWK.WT-vs-B6.WT	ENSMUSG00000002233	All Genes	2.75661
PWK.WT-vs-B6.WT	ENSMUSG00000002249	All Genes	-14.3896
PWK.WT-vs-B6.WT	ENSMUSG00000002250	All Genes	-12.9289
PWK.WT-vs-B6.WT	ENSMUSG00000002257	All Genes	0
PWK.WT-vs-B6.WT	ENSMUSG00000002265	All Genes	-2.49047
PWK.WT-vs-B6.WT	ENSMUSG00000002266	All Genes	-7.42575
PWK.WT-vs-B6.WT	ENSMUSG00000002274	All Genes	-4.03965
PWK.WT-vs-B6.WT	ENSMUSG00000002279	All Genes	0.180897
PWK.WT-vs-B6.WT	ENSMUSG00000002280	All Genes	8.29754
PWK.WT-vs-B6.WT	ENSMUSG00000002289	All Genes	4.92459
PWK.WT-vs-B6.WT	ENSMUSG00000002297	All Genes	-0.498281
PWK.WT-vs-B6.WT	ENSMUSG00000002307	All Genes	4.52941
PWK.WT-vs-B6.WT	ENSMUSG00000002308	All Genes	4.93032
PWK.WT-vs-B6.WT	ENSMUSG00000002319	All Genes	0
PWK.WT-vs-B6.WT	ENSMUSG00000002320	All Genes	0
PWK.WT-vs-B6.WT	ENSMUSG00000002324	All Genes	0
PWK.WT-vs-B6.WT	ENSMUSG00000002325	All Genes	0.52534
PWK.WT-vs-B6.WT	ENSMUSG00000002326	All Genes	10.4582
PWK.WT-vs-B6.WT	ENSMUSG00000002329	All Genes	6.37435
PWK.WT-vs-B6.WT	ENSMUSG00000002332	All Genes	0.956343
PWK.WT-vs-B6.WT	ENSMUSG00000002341	All Genes	-6.36937
PWK.WT-vs-B6.WT	ENSMUSG00000002342	All Genes	3.25406
PWK.WT-vs-B6.WT	ENSMUSG00000002343	All Genes	3.93999
PWK.WT-vs-B6.WT	ENSMUSG00000002345	All Genes	1.14244
PWK.WT-vs-B6.WT	ENSMUSG00000002346	All Genes	1.47297
PWK.WT-vs-B6.WT	ENSMUSG00000002365	All Genes	-3.76298
PWK.WT-vs-B6.WT	ENSMUSG00000002372	All Genes	6.30812
PWK.WT-vs-B6.WT	ENSMUSG00000002379	All Genes	11.6549
PWK.WT-vs-B6.WT	ENSMUSG00000002384	All Genes	13.0993
PWK.WT-vs-B6.WT	ENSMUSG00000002393	All Genes	-1.95184
PWK.WT-vs-B6.WT	ENSMUSG00000002395	All Genes	2.16338
PWK.WT-vs-B6.WT	ENSMUSG00000002396	All Genes	7.76335
PWK.WT-vs-B6.WT	ENSMUSG00000002409	All Genes	-7.47312
PWK.WT-vs-B6.WT	ENSMUSG00000002413	All Genes	-5.97287
PWK.WT-vs-B6.WT	ENSMUSG00000002416	All Genes	1.70344
PWK.WT-vs-B6.WT	ENSMUSG00000002428	All Genes	4.66046
PWK.WT-vs-B6.WT	ENSMUSG00000002455	All Genes	0
PWK.WT-vs-B6.WT	ENSMUSG00000002458	All Genes	11.394
PWK.WT-vs-B6.WT	ENSMUSG00000002459	All Genes	0
PWK.WT-vs-B6.WT	ENSMUSG00000002475	All Genes	0
PWK.WT-vs-B6.WT	ENSMUSG00000002477	All Genes	8.75938
PWK.WT-vs-B6.WT	ENSMUSG00000002486	All Genes	-1.10926
PWK.WT-vs-B6.WT	ENSMUSG00000002489	All Genes	-10.041
PWK.WT-vs-B6.WT	ENSMUSG00000002496	All Genes	-2.39716
PWK.WT-vs-B6.WT	ENSMUSG00000002500	All Genes	-0.988294
PWK.WT-vs-B6.WT	ENSMUSG00000002504	All Genes	0
PWK.WT-vs-B6.WT	ENSMUSG00000002524	All Genes	5.85052
PWK.WT-vs-B6.WT	ENSMUSG00000002546	All Genes	-5.70435
PWK.WT-vs-B6.WT	ENSMUSG00000002550	All Genes	0
PWK.WT-vs-B6.WT	ENSMUSG00000002565	All Genes	-0.8376
PWK.WT-vs-B6.WT	ENSMUSG00000002578	All Genes	-1.1175
PWK.WT-vs-B6.WT	ENSMUSG00000002580	All Genes	6.92362
PWK.WT-vs-B6.WT	ENSMUSG00000002588	All Genes	-0.508683
PWK.WT-vs-B6.WT	ENSMUSG00000002602	All Genes	0
PWK.WT-vs-B6.WT	ENSMUSG00000002603	All Genes	-12.3798
PWK.WT-vs-B6.WT	ENSMUSG00000002608	All Genes	0
PWK.WT-vs-B6.WT	ENSMUSG00000002617	All Genes	2.14876
PWK.WT-vs-B6.WT	ENSMUSG00000002625	All Genes	0
PWK.WT-vs-B6.WT	ENSMUSG00000002633	All Genes	-7.55652
PWK.WT-vs-B6.WT	ENSMUSG00000002635	All Genes	9.5465
PWK.WT-vs-B6.WT	ENSMUSG00000002658	All Genes	0
PWK.WT-vs-B6.WT	ENSMUSG00000002660	All Genes	9.61238
PWK.WT-vs-B6.WT	ENSMUSG00000002661	All Genes	5.02952
PWK.WT-vs-B6.WT	ENSMUSG00000002664	All Genes	0
PWK.WT-vs-B6.WT	ENSMUSG00000002668	All Genes	3.11013
PWK.WT-vs-B6.WT	ENSMUSG00000002679	All Genes	7.29568
PWK.WT-vs-B6.WT	ENSMUSG00000002688	All Genes	-4.39634
PWK.WT-vs-B6.WT	ENSMUSG00000002699	All Genes	12.6659
PWK.WT-vs-B6.WT	ENSMUSG00000002718	All Genes	5.79791
PWK.WT-vs-B6.WT	ENSMUSG00000002728	All Genes	0.633906
PWK.WT-vs-B6.WT	ENSMUSG00000002731	All Genes	6.09866
PWK.WT-vs-B6.WT	ENSMUSG00000002732	All Genes	6.56639
PWK.WT-vs-B6.WT	ENSMUSG00000002733	All Genes	-13.5688
PWK.WT-vs-B6.WT	ENSMUSG00000002741	All Genes	0
PWK.WT-vs-B6.WT	ENSMUSG00000002748	All Genes	-1.50996
PWK.WT-vs-B6.WT	ENSMUSG00000002763	All Genes	-11.7495
PWK.WT-vs-B6.WT	ENSMUSG00000002767	All Genes	4.88975
PWK.WT-vs-B6.WT	ENSMUSG00000002768	All Genes	7.33941
PWK.WT-vs-B6.WT	ENSMUSG00000002769	All Genes	1.99694
PWK.WT-vs-B6.WT	ENSMUSG00000002771	All Genes	-1.77643
PWK.WT-vs-B6.WT	ENSMUSG00000002778	All Genes	1.2986
PWK.WT-vs-B6.WT	ENSMUSG00000002781	All Genes	0
PWK.WT-vs-B6.WT	ENSMUSG00000002791	All Genes	-7.14988
PWK.WT-vs-B6.WT	ENSMUSG00000002797	All Genes	6.90339
PWK.WT-vs-B6.WT	ENSMUSG00000002799	All Genes	-4.61168
PWK.WT-vs-B6.WT	ENSMUSG00000002803	All Genes	4.10826
PWK.WT-vs-B6.WT	ENSMUSG00000002804	All Genes	6.56656
PWK.WT-vs-B6.WT	ENSMUSG00000002808	All Genes	5.46943
PWK.WT-vs-B6.WT	ENSMUSG00000002812	All Genes	-1.31826
PWK.WT-vs-B6.WT	ENSMUSG00000002814	All Genes	0.298084
PWK.WT-vs-B6.WT	ENSMUSG00000002820	All Genes	0
PWK.WT-vs-B6.WT	ENSMUSG00000002825	All Genes	3.29363
PWK.WT-vs-B6.WT	ENSMUSG00000002831	All Genes	-1.57347
PWK.WT-vs-B6.WT	ENSMUSG00000002833	All Genes	0
PWK.WT-vs-B6.WT	ENSMUSG00000002835	All Genes	2.35179
PWK.WT-vs-B6.WT	ENSMUSG00000002844	All Genes	7.00223
PWK.WT-vs-B6.WT	ENSMUSG00000002845	All Genes	1.43158
PWK.WT-vs-B6.WT	ENSMUSG00000002846	All Genes	1.50331
PWK.WT-vs-B6.WT	ENSMUSG00000002847	All Genes	0
PWK.WT-vs-B6.WT	ENSMUSG00000002870	All Genes	7.89253
PWK.WT-vs-B6.WT	ENSMUSG00000002871	All Genes	5.08064
PWK.WT-vs-B6.WT	ENSMUSG00000002881	All Genes	-4.9018
PWK.WT-vs-B6.WT	ENSMUSG00000002885	All Genes	0
PWK.WT-vs-B6.WT	ENSMUSG00000002897	All Genes	2.09852
PWK.WT-vs-B6.WT	ENSMUSG00000002900	All Genes	-3.00662
PWK.WT-vs-B6.WT	ENSMUSG00000002908	All Genes	-10.3839
PWK.WT-vs-B6.WT	ENSMUSG00000002910	All Genes	-1.98095
PWK.WT-vs-B6.WT	ENSMUSG00000002930	All Genes	-3.6216
PWK.WT-vs-B6.WT	ENSMUSG00000002944	All Genes	3.37476
PWK.WT-vs-B6.WT	ENSMUSG00000002948	All Genes	0
PWK.WT-vs-B6.WT	ENSMUSG00000002949	All Genes	0
PWK.WT-vs-B6.WT	ENSMUSG00000002957	All Genes	0
PWK.WT-vs-B6.WT	ENSMUSG00000002963	All Genes	1.54327
PWK.WT-vs-B6.WT	ENSMUSG00000002968	All Genes	0
PWK.WT-vs-B6.WT	ENSMUSG00000002980	All Genes	0.885679
PWK.WT-vs-B6.WT	ENSMUSG00000002981	All Genes	0
PWK.WT-vs-B6.WT	ENSMUSG00000002983	All Genes	0
PWK.WT-vs-B6.WT	ENSMUSG00000002984	All Genes	7.33096
PWK.WT-vs-B6.WT	ENSMUSG00000002985	All Genes	8.45831
PWK.WT-vs-B6.WT	ENSMUSG00000002992	All Genes	1.26986
PWK.WT-vs-B6.WT	ENSMUSG00000002996	All Genes	7.83012
PWK.WT-vs-B6.WT	ENSMUSG00000002997	All Genes	-1.55265
PWK.WT-vs-B6.WT	ENSMUSG00000003031	All Genes	-0.949189
PWK.WT-vs-B6.WT	ENSMUSG00000003032	All Genes	-10.7309
PWK.WT-vs-B6.WT	ENSMUSG00000003033	All Genes	7.2942
PWK.WT-vs-B6.WT	ENSMUSG00000003037	All Genes	14.0715
PWK.WT-vs-B6.WT	ENSMUSG00000003038	All Genes	0.610192
PWK.WT-vs-B6.WT	ENSMUSG00000003039	All Genes	10.8397
PWK.WT-vs-B6.WT	ENSMUSG00000003051	All Genes	-0.489078
PWK.WT-vs-B6.WT	ENSMUSG00000003053	All Genes	-0.623202
PWK.WT-vs-B6.WT	ENSMUSG00000003062	All Genes	11.4767
PWK.WT-vs-B6.WT	ENSMUSG00000003068	All Genes	-1.667
PWK.WT-vs-B6.WT	ENSMUSG00000003070	All Genes	3.91952
PWK.WT-vs-B6.WT	ENSMUSG00000003072	All Genes	6.20963
PWK.WT-vs-B6.WT	ENSMUSG00000003099	All Genes	0.520463
PWK.WT-vs-B6.WT	ENSMUSG00000003119	All Genes	-2.46777
PWK.WT-vs-B6.WT	ENSMUSG00000003123	All Genes	0.596051
PWK.WT-vs-B6.WT	ENSMUSG00000003131	All Genes	7.48901
PWK.WT-vs-B6.WT	ENSMUSG00000003134	All Genes	-1.39065
PWK.WT-vs-B6.WT	ENSMUSG00000003135	All Genes	-9.77153
PWK.WT-vs-B6.WT	ENSMUSG00000003153	All Genes	-6.04327
PWK.WT-vs-B6.WT	ENSMUSG00000003154	All Genes	-12.3411
PWK.WT-vs-B6.WT	ENSMUSG00000003161	All Genes	12.5531
PWK.WT-vs-B6.WT	ENSMUSG00000003166	All Genes	-0.648164
PWK.WT-vs-B6.WT	ENSMUSG00000003178	All Genes	0
PWK.WT-vs-B6.WT	ENSMUSG00000003184	All Genes	2.36976
PWK.WT-vs-B6.WT	ENSMUSG00000003190	All Genes	8.88369
PWK.WT-vs-B6.WT	ENSMUSG00000003198	All Genes	0
PWK.WT-vs-B6.WT	ENSMUSG00000003199	All Genes	-9.76773
PWK.WT-vs-B6.WT	ENSMUSG00000003200	All Genes	5.60358
PWK.WT-vs-B6.WT	ENSMUSG00000003206	All Genes	6.09517
PWK.WT-vs-B6.WT	ENSMUSG00000003208	All Genes	10.1867
PWK.WT-vs-B6.WT	ENSMUSG00000003226	All Genes	-5.17163
PWK.WT-vs-B6.WT	ENSMUSG00000003227	All Genes	0
PWK.WT-vs-B6.WT	ENSMUSG00000003228	All Genes	-3.22544
PWK.WT-vs-B6.WT	ENSMUSG00000003233	All Genes	-11.1147
PWK.WT-vs-B6.WT	ENSMUSG00000003234	All Genes	2.02772
PWK.WT-vs-B6.WT	ENSMUSG00000003235	All Genes	-3.35586
PWK.WT-vs-B6.WT	ENSMUSG00000003269	All Genes	0
PWK.WT-vs-B6.WT	ENSMUSG00000003271	All Genes	0
PWK.WT-vs-B6.WT	ENSMUSG00000003273	All Genes	-7.2267
PWK.WT-vs-B6.WT	ENSMUSG00000003279	All Genes	-3.38854
PWK.WT-vs-B6.WT	ENSMUSG00000003282	All Genes	-4.14195
PWK.WT-vs-B6.WT	ENSMUSG00000003283	All Genes	-3.18341
PWK.WT-vs-B6.WT	ENSMUSG00000003299	All Genes	9.13472
PWK.WT-vs-B6.WT	ENSMUSG00000003308	All Genes	0
PWK.WT-vs-B6.WT	ENSMUSG00000003309	All Genes	5.57869
PWK.WT-vs-B6.WT	ENSMUSG00000003316	All Genes	-9.05798
PWK.WT-vs-B6.WT	ENSMUSG00000003341	All Genes	-2.35329
PWK.WT-vs-B6.WT	ENSMUSG00000003344	All Genes	-12.3013
PWK.WT-vs-B6.WT	ENSMUSG00000003345	All Genes	-15.5308
PWK.WT-vs-B6.WT	ENSMUSG00000003346	All Genes	-9.54041
PWK.WT-vs-B6.WT	ENSMUSG00000003348	All Genes	5.07135
PWK.WT-vs-B6.WT	ENSMUSG00000003352	All Genes	-2.60865
PWK.WT-vs-B6.WT	ENSMUSG00000003354	All Genes	-6.67538
PWK.WT-vs-B6.WT	ENSMUSG00000003355	All Genes	-2.39298
PWK.WT-vs-B6.WT	ENSMUSG00000003360	All Genes	-22.5451
PWK.WT-vs-B6.WT	ENSMUSG00000003363	All Genes	6.86375
PWK.WT-vs-B6.WT	ENSMUSG00000003378	All Genes	-10.198
PWK.WT-vs-B6.WT	ENSMUSG00000003379	All Genes	-1.03346
PWK.WT-vs-B6.WT	ENSMUSG00000003380	All Genes	0
PWK.WT-vs-B6.WT	ENSMUSG00000003382	All Genes	-8.38337
PWK.WT-vs-B6.WT	ENSMUSG00000003402	All Genes	0
PWK.WT-vs-B6.WT	ENSMUSG00000003410	All Genes	-7.24827
PWK.WT-vs-B6.WT	ENSMUSG00000003411	All Genes	-2.77658
PWK.WT-vs-B6.WT	ENSMUSG00000003418	All Genes	1.62719
PWK.WT-vs-B6.WT	ENSMUSG00000003420	All Genes	6.25852
PWK.WT-vs-B6.WT	ENSMUSG00000003421	All Genes	7.43652
PWK.WT-vs-B6.WT	ENSMUSG00000003423	All Genes	1.70911
PWK.WT-vs-B6.WT	ENSMUSG00000003429	All Genes	0.439845
PWK.WT-vs-B6.WT	ENSMUSG00000003435	All Genes	0
PWK.WT-vs-B6.WT	ENSMUSG00000003436	All Genes	-1.32959
PWK.WT-vs-B6.WT	ENSMUSG00000003437	All Genes	2.22211
PWK.WT-vs-B6.WT	ENSMUSG00000003438	All Genes	6.51504
PWK.WT-vs-B6.WT	ENSMUSG00000003444	All Genes	6.3817
PWK.WT-vs-B6.WT	ENSMUSG00000003452	All Genes	6.04035
PWK.WT-vs-B6.WT	ENSMUSG00000003458	All Genes	0.16648
PWK.WT-vs-B6.WT	ENSMUSG00000003464	All Genes	2.1118
PWK.WT-vs-B6.WT	ENSMUSG00000003469	All Genes	-6.87131
PWK.WT-vs-B6.WT	ENSMUSG00000003476	All Genes	-4.28958
PWK.WT-vs-B6.WT	ENSMUSG00000003477	All Genes	-1.21155
PWK.WT-vs-B6.WT	ENSMUSG00000003484	All Genes	0
PWK.WT-vs-B6.WT	ENSMUSG00000003500	All Genes	4.59597
PWK.WT-vs-B6.WT	ENSMUSG00000003505	All Genes	-6.12295
PWK.WT-vs-B6.WT	ENSMUSG00000003518	All Genes	0.683233
PWK.WT-vs-B6.WT	ENSMUSG00000003526	All Genes	2.4309
PWK.WT-vs-B6.WT	ENSMUSG00000003527	All Genes	2.11768
PWK.WT-vs-B6.WT	ENSMUSG00000003528	All Genes	3.04758
PWK.WT-vs-B6.WT	ENSMUSG00000003531	All Genes	6.13341
PWK.WT-vs-B6.WT	ENSMUSG00000003534	All Genes	-1.24963
PWK.WT-vs-B6.WT	ENSMUSG00000003541	All Genes	0
PWK.WT-vs-B6.WT	ENSMUSG00000003545	All Genes	-10.7689
PWK.WT-vs-B6.WT	ENSMUSG00000003546	All Genes	0
PWK.WT-vs-B6.WT	ENSMUSG00000003549	All Genes	7.00519
PWK.WT-vs-B6.WT	ENSMUSG00000003555	All Genes	-6.79714
PWK.WT-vs-B6.WT	ENSMUSG00000003559	All Genes	5.40828
PWK.WT-vs-B6.WT	ENSMUSG00000003573	All Genes	0
PWK.WT-vs-B6.WT	ENSMUSG00000003575	All Genes	-0.641142
PWK.WT-vs-B6.WT	ENSMUSG00000003581	All Genes	-8.20932
PWK.WT-vs-B6.WT	ENSMUSG00000003585	All Genes	-3.88865
PWK.WT-vs-B6.WT	ENSMUSG00000003604	All Genes	-15.9273
PWK.WT-vs-B6.WT	ENSMUSG00000003617	All Genes	-0.600347
PWK.WT-vs-B6.WT	ENSMUSG00000003623	All Genes	6.63129
PWK.WT-vs-B6.WT	ENSMUSG00000003644	All Genes	-6.26363
PWK.WT-vs-B6.WT	ENSMUSG00000003657	All Genes	-4.48725
PWK.WT-vs-B6.WT	ENSMUSG00000003660	All Genes	-8.23
PWK.WT-vs-B6.WT	ENSMUSG00000003662	All Genes	1.57909
PWK.WT-vs-B6.WT	ENSMUSG00000003665	All Genes	-2.68601
PWK.WT-vs-B6.WT	ENSMUSG00000003680	All Genes	8.14604
PWK.WT-vs-B6.WT	ENSMUSG00000003721	All Genes	1.42672
PWK.WT-vs-B6.WT	ENSMUSG00000003731	All Genes	-5.14156
PWK.WT-vs-B6.WT	ENSMUSG00000003746	All Genes	-0.121167
PWK.WT-vs-B6.WT	ENSMUSG00000003752	All Genes	-8.47386
PWK.WT-vs-B6.WT	ENSMUSG00000003762	All Genes	1.01607
PWK.WT-vs-B6.WT	ENSMUSG00000003778	All Genes	1.68686
PWK.WT-vs-B6.WT	ENSMUSG00000003779	All Genes	10.0353
PWK.WT-vs-B6.WT	ENSMUSG00000003808	All Genes	3.91396
PWK.WT-vs-B6.WT	ENSMUSG00000003809	All Genes	0
PWK.WT-vs-B6.WT	ENSMUSG00000003810	All Genes	-13.5737
PWK.WT-vs-B6.WT	ENSMUSG00000003812	All Genes	-1.59479
PWK.WT-vs-B6.WT	ENSMUSG00000003813	All Genes	1.34928
PWK.WT-vs-B6.WT	ENSMUSG00000003814	All Genes	-2.15021
PWK.WT-vs-B6.WT	ENSMUSG00000003824	All Genes	3.6063
PWK.WT-vs-B6.WT	ENSMUSG00000003847	All Genes	-7.57563
PWK.WT-vs-B6.WT	ENSMUSG00000003848	All Genes	5.36733
PWK.WT-vs-B6.WT	ENSMUSG00000003849	All Genes	4.13778
PWK.WT-vs-B6.WT	ENSMUSG00000003863	All Genes	-10.9927
PWK.WT-vs-B6.WT	ENSMUSG00000003865	All Genes	-1.4274
PWK.WT-vs-B6.WT	ENSMUSG00000003868	All Genes	4.10244
PWK.WT-vs-B6.WT	ENSMUSG00000003872	All Genes	-0.894046
PWK.WT-vs-B6.WT	ENSMUSG00000003873	All Genes	10.4423
PWK.WT-vs-B6.WT	ENSMUSG00000003882	All Genes	-0.0506778
PWK.WT-vs-B6.WT	ENSMUSG00000003923	All Genes	2.12585
PWK.WT-vs-B6.WT	ENSMUSG00000003929	All Genes	3.54791
PWK.WT-vs-B6.WT	ENSMUSG00000003934	All Genes	-5.61848
PWK.WT-vs-B6.WT	ENSMUSG00000003948	All Genes	9.59198
PWK.WT-vs-B6.WT	ENSMUSG00000003949	All Genes	-6.06095
PWK.WT-vs-B6.WT	ENSMUSG00000003955	All Genes	11.5375
PWK.WT-vs-B6.WT	ENSMUSG00000003970	All Genes	-1.1088
PWK.WT-vs-B6.WT	ENSMUSG00000003974	All Genes	-5.19259
PWK.WT-vs-B6.WT	ENSMUSG00000003992	All Genes	23.0859
PWK.WT-vs-B6.WT	ENSMUSG00000004018	All Genes	12.1711
PWK.WT-vs-B6.WT	ENSMUSG00000004031	All Genes	5.40819
PWK.WT-vs-B6.WT	ENSMUSG00000004032	All Genes	7.264
PWK.WT-vs-B6.WT	ENSMUSG00000004035	All Genes	-6.4831
PWK.WT-vs-B6.WT	ENSMUSG00000004038	All Genes	-11.0607
PWK.WT-vs-B6.WT	ENSMUSG00000004040	All Genes	3.95658
PWK.WT-vs-B6.WT	ENSMUSG00000004043	All Genes	0
PWK.WT-vs-B6.WT	ENSMUSG00000004044	All Genes	6.23179
PWK.WT-vs-B6.WT	ENSMUSG00000004054	All Genes	-4.87869
PWK.WT-vs-B6.WT	ENSMUSG00000004056	All Genes	-0.138777
PWK.WT-vs-B6.WT	ENSMUSG00000004069	All Genes	1.63591
PWK.WT-vs-B6.WT	ENSMUSG00000004070	All Genes	5.31077
PWK.WT-vs-B6.WT	ENSMUSG00000004071	All Genes	12.1375
PWK.WT-vs-B6.WT	ENSMUSG00000004085	All Genes	5.74254
PWK.WT-vs-B6.WT	ENSMUSG00000004096	All Genes	2.78233
PWK.WT-vs-B6.WT	ENSMUSG00000004098	All Genes	-11.0974
PWK.WT-vs-B6.WT	ENSMUSG00000004099	All Genes	0
PWK.WT-vs-B6.WT	ENSMUSG00000004100	All Genes	5.29584
PWK.WT-vs-B6.WT	ENSMUSG00000004105	All Genes	2.12582
PWK.WT-vs-B6.WT	ENSMUSG00000004110	All Genes	-4.83655
PWK.WT-vs-B6.WT	ENSMUSG00000004113	All Genes	-12.5948
PWK.WT-vs-B6.WT	ENSMUSG00000004127	All Genes	-3.32718
PWK.WT-vs-B6.WT	ENSMUSG00000004151	All Genes	1.75309
PWK.WT-vs-B6.WT	ENSMUSG00000004187	All Genes	-4.50586
PWK.WT-vs-B6.WT	ENSMUSG00000004207	All Genes	0
PWK.WT-vs-B6.WT	ENSMUSG00000004221	All Genes	5.32535
PWK.WT-vs-B6.WT	ENSMUSG00000004231	All Genes	-7.87288
PWK.WT-vs-B6.WT	ENSMUSG00000004233	All Genes	6.67275
PWK.WT-vs-B6.WT	ENSMUSG00000004263	All Genes	-4.36134
PWK.WT-vs-B6.WT	ENSMUSG00000004264	All Genes	7.95316
PWK.WT-vs-B6.WT	ENSMUSG00000004266	All Genes	-1.53476
PWK.WT-vs-B6.WT	ENSMUSG00000004267	All Genes	-15.2798
PWK.WT-vs-B6.WT	ENSMUSG00000004268	All Genes	8.29185
PWK.WT-vs-B6.WT	ENSMUSG00000004270	All Genes	11.7632
PWK.WT-vs-B6.WT	ENSMUSG00000004285	All Genes	0
PWK.WT-vs-B6.WT	ENSMUSG00000004296	All Genes	-1.92329
PWK.WT-vs-B6.WT	ENSMUSG00000004317	All Genes	-2.3044
PWK.WT-vs-B6.WT	ENSMUSG00000004319	All Genes	-1.4824
PWK.WT-vs-B6.WT	ENSMUSG00000004328	All Genes	-0.808871
PWK.WT-vs-B6.WT	ENSMUSG00000004341	All Genes	-3.37278
PWK.WT-vs-B6.WT	ENSMUSG00000004344	All Genes	-4.16346
PWK.WT-vs-B6.WT	ENSMUSG00000004347	All Genes	-1.13928
PWK.WT-vs-B6.WT	ENSMUSG00000004356	All Genes	-2.40102
PWK.WT-vs-B6.WT	ENSMUSG00000004359	All Genes	6.41513
PWK.WT-vs-B6.WT	ENSMUSG00000004360	All Genes	-5.70186
PWK.WT-vs-B6.WT	ENSMUSG00000004364	All Genes	-7.70509
PWK.WT-vs-B6.WT	ENSMUSG00000004366	All Genes	-1.62123
PWK.WT-vs-B6.WT	ENSMUSG00000004371	All Genes	0.886937
PWK.WT-vs-B6.WT	ENSMUSG00000004383	All Genes	-10.9228
PWK.WT-vs-B6.WT	ENSMUSG00000004393	All Genes	9.2745
PWK.WT-vs-B6.WT	ENSMUSG00000004394	All Genes	2.54069
PWK.WT-vs-B6.WT	ENSMUSG00000004415	All Genes	-1.21644
PWK.WT-vs-B6.WT	ENSMUSG00000004446	All Genes	21.7085
PWK.WT-vs-B6.WT	ENSMUSG00000004451	All Genes	13.0223
PWK.WT-vs-B6.WT	ENSMUSG00000004455	All Genes	-10.9121
PWK.WT-vs-B6.WT	ENSMUSG00000004460	All Genes	3.34122
PWK.WT-vs-B6.WT	ENSMUSG00000004462	All Genes	0
PWK.WT-vs-B6.WT	ENSMUSG00000004473	All Genes	12.2899
PWK.WT-vs-B6.WT	ENSMUSG00000004500	All Genes	0
PWK.WT-vs-B6.WT	ENSMUSG00000004508	All Genes	-5.8358
PWK.WT-vs-B6.WT	ENSMUSG00000004530	All Genes	1.80623
PWK.WT-vs-B6.WT	ENSMUSG00000004535	All Genes	3.55733
PWK.WT-vs-B6.WT	ENSMUSG00000004540	All Genes	-7.32914
PWK.WT-vs-B6.WT	ENSMUSG00000004542	All Genes	-5.61878
PWK.WT-vs-B6.WT	ENSMUSG00000004552	All Genes	5.99502
PWK.WT-vs-B6.WT	ENSMUSG00000004558	All Genes	0
PWK.WT-vs-B6.WT	ENSMUSG00000004561	All Genes	0
PWK.WT-vs-B6.WT	ENSMUSG00000004562	All Genes	-7.88856
PWK.WT-vs-B6.WT	ENSMUSG00000004565	All Genes	-5.36388
PWK.WT-vs-B6.WT	ENSMUSG00000004567	All Genes	5.33421
PWK.WT-vs-B6.WT	ENSMUSG00000004568	All Genes	-11.0393
PWK.WT-vs-B6.WT	ENSMUSG00000004591	All Genes	-3.92778
PWK.WT-vs-B6.WT	ENSMUSG00000004609	All Genes	0
PWK.WT-vs-B6.WT	ENSMUSG00000004610	All Genes	11.4322
PWK.WT-vs-B6.WT	ENSMUSG00000004612	All Genes	0.558426
PWK.WT-vs-B6.WT	ENSMUSG00000004626	All Genes	1.6489
PWK.WT-vs-B6.WT	ENSMUSG00000004630	All Genes	5.08572
PWK.WT-vs-B6.WT	ENSMUSG00000004631	All Genes	8.45612
PWK.WT-vs-B6.WT	ENSMUSG00000004633	All Genes	-2.98636
PWK.WT-vs-B6.WT	ENSMUSG00000004637	All Genes	0
PWK.WT-vs-B6.WT	ENSMUSG00000004642	All Genes	14.2778
PWK.WT-vs-B6.WT	ENSMUSG00000004651	All Genes	-6.1511
PWK.WT-vs-B6.WT	ENSMUSG00000004654	All Genes	0.32058
PWK.WT-vs-B6.WT	ENSMUSG00000004655	All Genes	-2.12251
PWK.WT-vs-B6.WT	ENSMUSG00000004661	All Genes	-6.5032
PWK.WT-vs-B6.WT	ENSMUSG00000004665	All Genes	9.5642
PWK.WT-vs-B6.WT	ENSMUSG00000004667	All Genes	10.0586
PWK.WT-vs-B6.WT	ENSMUSG00000004668	All Genes	0
PWK.WT-vs-B6.WT	ENSMUSG00000004677	All Genes	-15.7903
PWK.WT-vs-B6.WT	ENSMUSG00000004698	All Genes	-2.01746
PWK.WT-vs-B6.WT	ENSMUSG00000004707	All Genes	7.60075
PWK.WT-vs-B6.WT	ENSMUSG00000004709	All Genes	-4.57665
PWK.WT-vs-B6.WT	ENSMUSG00000004730	All Genes	-3.70543
PWK.WT-vs-B6.WT	ENSMUSG00000004748	All Genes	2.84902
PWK.WT-vs-B6.WT	ENSMUSG00000004768	All Genes	0
PWK.WT-vs-B6.WT	ENSMUSG00000004771	All Genes	9.79299
PWK.WT-vs-B6.WT	ENSMUSG00000004788	All Genes	1.75399
PWK.WT-vs-B6.WT	ENSMUSG00000004789	All Genes	-6.73271
PWK.WT-vs-B6.WT	ENSMUSG00000004791	All Genes	-2.87453
PWK.WT-vs-B6.WT	ENSMUSG00000004798	All Genes	-9.00184
PWK.WT-vs-B6.WT	ENSMUSG00000004814	All Genes	-0.936375
PWK.WT-vs-B6.WT	ENSMUSG00000004815	All Genes	0
PWK.WT-vs-B6.WT	ENSMUSG00000004837	All Genes	0
PWK.WT-vs-B6.WT	ENSMUSG00000004842	All Genes	-4.54263
PWK.WT-vs-B6.WT	ENSMUSG00000004843	All Genes	2.88762
PWK.WT-vs-B6.WT	ENSMUSG00000004846	All Genes	-3.27167
PWK.WT-vs-B6.WT	ENSMUSG00000004849	All Genes	2.78282
PWK.WT-vs-B6.WT	ENSMUSG00000004864	All Genes	0.376874
PWK.WT-vs-B6.WT	ENSMUSG00000004865	All Genes	7.39598
PWK.WT-vs-B6.WT	ENSMUSG00000004872	All Genes	-4.88316
PWK.WT-vs-B6.WT	ENSMUSG00000004880	All Genes	18.8088
PWK.WT-vs-B6.WT	ENSMUSG00000004885	All Genes	5.95441
PWK.WT-vs-B6.WT	ENSMUSG00000004891	All Genes	-6.03954
PWK.WT-vs-B6.WT	ENSMUSG00000004892	All Genes	-6.27419
PWK.WT-vs-B6.WT	ENSMUSG00000004894	All Genes	-1.33171
PWK.WT-vs-B6.WT	ENSMUSG00000004895	All Genes	-16.9148
PWK.WT-vs-B6.WT	ENSMUSG00000004896	All Genes	14.5195
PWK.WT-vs-B6.WT	ENSMUSG00000004897	All Genes	-7.00001
PWK.WT-vs-B6.WT	ENSMUSG00000004902	All Genes	-2.88495
PWK.WT-vs-B6.WT	ENSMUSG00000004929	All Genes	0.128566
PWK.WT-vs-B6.WT	ENSMUSG00000004931	All Genes	0
PWK.WT-vs-B6.WT	ENSMUSG00000004933	All Genes	-5.29743
PWK.WT-vs-B6.WT	ENSMUSG00000004934	All Genes	5.85847
PWK.WT-vs-B6.WT	ENSMUSG00000004936	All Genes	5.35591
PWK.WT-vs-B6.WT	ENSMUSG00000004937	All Genes	8.50421
PWK.WT-vs-B6.WT	ENSMUSG00000004939	All Genes	4.97233
PWK.WT-vs-B6.WT	ENSMUSG00000004945	All Genes	5.67981
PWK.WT-vs-B6.WT	ENSMUSG00000004947	All Genes	3.0413
PWK.WT-vs-B6.WT	ENSMUSG00000004948	All Genes	9.40272
PWK.WT-vs-B6.WT	ENSMUSG00000004951	All Genes	0
PWK.WT-vs-B6.WT	ENSMUSG00000004952	All Genes	-4.77338
PWK.WT-vs-B6.WT	ENSMUSG00000004961	All Genes	-3.71103
PWK.WT-vs-B6.WT	ENSMUSG00000004980	All Genes	0
PWK.WT-vs-B6.WT	ENSMUSG00000004988	All Genes	0
PWK.WT-vs-B6.WT	ENSMUSG00000004994	All Genes	3.3233
PWK.WT-vs-B6.WT	ENSMUSG00000004996	All Genes	7.75418
PWK.WT-vs-B6.WT	ENSMUSG00000005034	All Genes	5.34252
PWK.WT-vs-B6.WT	ENSMUSG00000005043	All Genes	-1.69035
PWK.WT-vs-B6.WT	ENSMUSG00000005045	All Genes	-9.99878
PWK.WT-vs-B6.WT	ENSMUSG00000005054	All Genes	3.48745
PWK.WT-vs-B6.WT	ENSMUSG00000005057	All Genes	-2.11114
PWK.WT-vs-B6.WT	ENSMUSG00000005069	All Genes	-0.890876
PWK.WT-vs-B6.WT	ENSMUSG00000005078	All Genes	3.09331
PWK.WT-vs-B6.WT	ENSMUSG00000005087	All Genes	0.566536
PWK.WT-vs-B6.WT	ENSMUSG00000005089	All Genes	-0.604446
PWK.WT-vs-B6.WT	ENSMUSG00000005102	All Genes	0
PWK.WT-vs-B6.WT	ENSMUSG00000005103	All Genes	5.71625
PWK.WT-vs-B6.WT	ENSMUSG00000005107	All Genes	2.80444
PWK.WT-vs-B6.WT	ENSMUSG00000005124	All Genes	0
PWK.WT-vs-B6.WT	ENSMUSG00000005125	All Genes	0
PWK.WT-vs-B6.WT	ENSMUSG00000005131	All Genes	0.119619
PWK.WT-vs-B6.WT	ENSMUSG00000005142	All Genes	-0.258001
PWK.WT-vs-B6.WT	ENSMUSG00000005148	All Genes	0.202187
PWK.WT-vs-B6.WT	ENSMUSG00000005150	All Genes	12.8914
PWK.WT-vs-B6.WT	ENSMUSG00000005161	All Genes	3.2532
PWK.WT-vs-B6.WT	ENSMUSG00000005198	All Genes	-3.88773
PWK.WT-vs-B6.WT	ENSMUSG00000005202	All Genes	-4.07325
PWK.WT-vs-B6.WT	ENSMUSG00000005204	All Genes	-11.8298
PWK.WT-vs-B6.WT	ENSMUSG00000005220	All Genes	-5.7574
PWK.WT-vs-B6.WT	ENSMUSG00000005225	All Genes	-8.78718
PWK.WT-vs-B6.WT	ENSMUSG00000005232	All Genes	-1.88137
PWK.WT-vs-B6.WT	ENSMUSG00000005233	All Genes	11.9199
PWK.WT-vs-B6.WT	ENSMUSG00000005237	All Genes	-7.37139
PWK.WT-vs-B6.WT	ENSMUSG00000005251	All Genes	0
PWK.WT-vs-B6.WT	ENSMUSG00000005262	All Genes	9.23949
PWK.WT-vs-B6.WT	ENSMUSG00000005267	All Genes	-0.615528
PWK.WT-vs-B6.WT	ENSMUSG00000005268	All Genes	0
PWK.WT-vs-B6.WT	ENSMUSG00000005299	All Genes	7.47221
PWK.WT-vs-B6.WT	ENSMUSG00000005312	All Genes	2.45533
PWK.WT-vs-B6.WT	ENSMUSG00000005320	All Genes	-6.78084
PWK.WT-vs-B6.WT	ENSMUSG00000005338	All Genes	-8.69065
PWK.WT-vs-B6.WT	ENSMUSG00000005339	All Genes	-0.18653
PWK.WT-vs-B6.WT	ENSMUSG00000005354	All Genes	8.33461
PWK.WT-vs-B6.WT	ENSMUSG00000005355	All Genes	5.0306
PWK.WT-vs-B6.WT	ENSMUSG00000005357	All Genes	-2.97014
PWK.WT-vs-B6.WT	ENSMUSG00000005360	All Genes	1.31305
PWK.WT-vs-B6.WT	ENSMUSG00000005362	All Genes	10.2986
PWK.WT-vs-B6.WT	ENSMUSG00000005364	All Genes	7.4992
PWK.WT-vs-B6.WT	ENSMUSG00000005370	All Genes	0.106583
PWK.WT-vs-B6.WT	ENSMUSG00000005371	All Genes	-4.93556
PWK.WT-vs-B6.WT	ENSMUSG00000005373	All Genes	-7.21332
PWK.WT-vs-B6.WT	ENSMUSG00000005374	All Genes	0
PWK.WT-vs-B6.WT	ENSMUSG00000005378	All Genes	15.1507
PWK.WT-vs-B6.WT	ENSMUSG00000005397	All Genes	-8.59225
PWK.WT-vs-B6.WT	ENSMUSG00000005410	All Genes	8.5762
PWK.WT-vs-B6.WT	ENSMUSG00000005413	All Genes	-3.04661
PWK.WT-vs-B6.WT	ENSMUSG00000005417	All Genes	-12.1404
PWK.WT-vs-B6.WT	ENSMUSG00000005442	All Genes	-14.7474
PWK.WT-vs-B6.WT	ENSMUSG00000005447	All Genes	5.07154
PWK.WT-vs-B6.WT	ENSMUSG00000005465	All Genes	-1.34745
PWK.WT-vs-B6.WT	ENSMUSG00000005469	All Genes	-10.9474
PWK.WT-vs-B6.WT	ENSMUSG00000005470	All Genes	16.6696
PWK.WT-vs-B6.WT	ENSMUSG00000005474	All Genes	1.31104
PWK.WT-vs-B6.WT	ENSMUSG00000005481	All Genes	13.8699
PWK.WT-vs-B6.WT	ENSMUSG00000005483	All Genes	3.2442
PWK.WT-vs-B6.WT	ENSMUSG00000005493	All Genes	0.815358
PWK.WT-vs-B6.WT	ENSMUSG00000005501	All Genes	-2.75439
PWK.WT-vs-B6.WT	ENSMUSG00000005505	All Genes	16.8427
PWK.WT-vs-B6.WT	ENSMUSG00000005506	All Genes	0
PWK.WT-vs-B6.WT	ENSMUSG00000005510	All Genes	10.4301
PWK.WT-vs-B6.WT	ENSMUSG00000005514	All Genes	0
PWK.WT-vs-B6.WT	ENSMUSG00000005533	All Genes	-0.366223
PWK.WT-vs-B6.WT	ENSMUSG00000005534	All Genes	-14.0113
PWK.WT-vs-B6.WT	ENSMUSG00000005540	All Genes	6.48858
PWK.WT-vs-B6.WT	ENSMUSG00000005547	All Genes	-6.25062
PWK.WT-vs-B6.WT	ENSMUSG00000005553	All Genes	20.0313
PWK.WT-vs-B6.WT	ENSMUSG00000005566	All Genes	-9.27972
PWK.WT-vs-B6.WT	ENSMUSG00000005575	All Genes	-12.2949
PWK.WT-vs-B6.WT	ENSMUSG00000005580	All Genes	-8.1904
PWK.WT-vs-B6.WT	ENSMUSG00000005583	All Genes	-1.28331
PWK.WT-vs-B6.WT	ENSMUSG00000005609	All Genes	1.72712
PWK.WT-vs-B6.WT	ENSMUSG00000005610	All Genes	0.403577
PWK.WT-vs-B6.WT	ENSMUSG00000005611	All Genes	-2.0607
PWK.WT-vs-B6.WT	ENSMUSG00000005615	All Genes	0
PWK.WT-vs-B6.WT	ENSMUSG00000005621	All Genes	-4.22688
PWK.WT-vs-B6.WT	ENSMUSG00000005625	All Genes	12.4939
PWK.WT-vs-B6.WT	ENSMUSG00000005628	All Genes	0
PWK.WT-vs-B6.WT	ENSMUSG00000005640	All Genes	-3.93996
PWK.WT-vs-B6.WT	ENSMUSG00000005649	All Genes	-3.65428
PWK.WT-vs-B6.WT	ENSMUSG00000005656	All Genes	11.8037
PWK.WT-vs-B6.WT	ENSMUSG00000005667	All Genes	4.76343
PWK.WT-vs-B6.WT	ENSMUSG00000005672	All Genes	0
PWK.WT-vs-B6.WT	ENSMUSG00000005674	All Genes	0.48134
PWK.WT-vs-B6.WT	ENSMUSG00000005677	All Genes	10.8568
PWK.WT-vs-B6.WT	ENSMUSG00000005681	All Genes	0
PWK.WT-vs-B6.WT	ENSMUSG00000005682	All Genes	-4.12256
PWK.WT-vs-B6.WT	ENSMUSG00000005683	All Genes	0
PWK.WT-vs-B6.WT	ENSMUSG00000005686	All Genes	3.38936
PWK.WT-vs-B6.WT	ENSMUSG00000005687	All Genes	14.3043
PWK.WT-vs-B6.WT	ENSMUSG00000005696	All Genes	9.94167
PWK.WT-vs-B6.WT	ENSMUSG00000005698	All Genes	-4.70504
PWK.WT-vs-B6.WT	ENSMUSG00000005699	All Genes	3.66198
PWK.WT-vs-B6.WT	ENSMUSG00000005705	All Genes	0
PWK.WT-vs-B6.WT	ENSMUSG00000005716	All Genes	-0.115396
PWK.WT-vs-B6.WT	ENSMUSG00000005718	All Genes	6.40095
PWK.WT-vs-B6.WT	ENSMUSG00000005732	All Genes	15.6513
PWK.WT-vs-B6.WT	ENSMUSG00000005763	All Genes	17.1868
PWK.WT-vs-B6.WT	ENSMUSG00000005774	All Genes	-4.87423
PWK.WT-vs-B6.WT	ENSMUSG00000005779	All Genes	2.55583
PWK.WT-vs-B6.WT	ENSMUSG00000005800	All Genes	-2.67792
PWK.WT-vs-B6.WT	ENSMUSG00000005802	All Genes	-3.92646
PWK.WT-vs-B6.WT	ENSMUSG00000005803	All Genes	6.84823
PWK.WT-vs-B6.WT	ENSMUSG00000005804	All Genes	8.12095
PWK.WT-vs-B6.WT	ENSMUSG00000005813	All Genes	-1.24104
PWK.WT-vs-B6.WT	ENSMUSG00000005823	All Genes	2.62077
PWK.WT-vs-B6.WT	ENSMUSG00000005824	All Genes	-0.673367
PWK.WT-vs-B6.WT	ENSMUSG00000005836	All Genes	-2.26783
PWK.WT-vs-B6.WT	ENSMUSG00000005846	All Genes	9.65839
PWK.WT-vs-B6.WT	ENSMUSG00000005864	All Genes	-8.39732
PWK.WT-vs-B6.WT	ENSMUSG00000005871	All Genes	-4.36408
PWK.WT-vs-B6.WT	ENSMUSG00000005873	All Genes	0
PWK.WT-vs-B6.WT	ENSMUSG00000005881	All Genes	0
PWK.WT-vs-B6.WT	ENSMUSG00000005882	All Genes	8.87854
PWK.WT-vs-B6.WT	ENSMUSG00000005883	All Genes	1.08385
PWK.WT-vs-B6.WT	ENSMUSG00000005886	All Genes	-5.77882
PWK.WT-vs-B6.WT	ENSMUSG00000005892	All Genes	-5.83958
PWK.WT-vs-B6.WT	ENSMUSG00000005893	All Genes	-5.74947
PWK.WT-vs-B6.WT	ENSMUSG00000005897	All Genes	0
PWK.WT-vs-B6.WT	ENSMUSG00000005899	All Genes	0
PWK.WT-vs-B6.WT	ENSMUSG00000005907	All Genes	0
PWK.WT-vs-B6.WT	ENSMUSG00000005917	All Genes	-0.991338
PWK.WT-vs-B6.WT	ENSMUSG00000005936	All Genes	0
PWK.WT-vs-B6.WT	ENSMUSG00000005947	All Genes	-4.63111
PWK.WT-vs-B6.WT	ENSMUSG00000005949	All Genes	3.6526
PWK.WT-vs-B6.WT	ENSMUSG00000005950	All Genes	0
PWK.WT-vs-B6.WT	ENSMUSG00000005951	All Genes	0.219207
PWK.WT-vs-B6.WT	ENSMUSG00000005952	All Genes	-8.16469
PWK.WT-vs-B6.WT	ENSMUSG00000005958	All Genes	-13.4069
PWK.WT-vs-B6.WT	ENSMUSG00000005968	All Genes	-1.6533
PWK.WT-vs-B6.WT	ENSMUSG00000005973	All Genes	3.75282
PWK.WT-vs-B6.WT	ENSMUSG00000005980	All Genes	0.608753
PWK.WT-vs-B6.WT	ENSMUSG00000005981	All Genes	2.10035
PWK.WT-vs-B6.WT	ENSMUSG00000005982	All Genes	0
PWK.WT-vs-B6.WT	ENSMUSG00000005983	All Genes	14.504
PWK.WT-vs-B6.WT	ENSMUSG00000005986	All Genes	-0.120762
PWK.WT-vs-B6.WT	ENSMUSG00000005994	All Genes	-3.96582
PWK.WT-vs-B6.WT	ENSMUSG00000006005	All Genes	0
PWK.WT-vs-B6.WT	ENSMUSG00000006010	All Genes	4.37019
PWK.WT-vs-B6.WT	ENSMUSG00000006014	All Genes	-11.1536
PWK.WT-vs-B6.WT	ENSMUSG00000006019	All Genes	-4.58046
PWK.WT-vs-B6.WT	ENSMUSG00000006021	All Genes	3.38344
PWK.WT-vs-B6.WT	ENSMUSG00000006024	All Genes	15.4678
PWK.WT-vs-B6.WT	ENSMUSG00000006050	All Genes	7.79619
PWK.WT-vs-B6.WT	ENSMUSG00000006056	All Genes	-1.64923
PWK.WT-vs-B6.WT	ENSMUSG00000006057	All Genes	10.7481
PWK.WT-vs-B6.WT	ENSMUSG00000006058	All Genes	-12.3645
PWK.WT-vs-B6.WT	ENSMUSG00000006095	All Genes	8.20002
PWK.WT-vs-B6.WT	ENSMUSG00000006127	All Genes	1.79119
PWK.WT-vs-B6.WT	ENSMUSG00000006134	All Genes	1.27601
PWK.WT-vs-B6.WT	ENSMUSG00000006143	All Genes	10.308
PWK.WT-vs-B6.WT	ENSMUSG00000006154	All Genes	2.0238
PWK.WT-vs-B6.WT	ENSMUSG00000006169	All Genes	-19.0703
PWK.WT-vs-B6.WT	ENSMUSG00000006179	All Genes	16.2562
PWK.WT-vs-B6.WT	ENSMUSG00000006191	All Genes	4.33024
PWK.WT-vs-B6.WT	ENSMUSG00000006200	All Genes	2.63824
PWK.WT-vs-B6.WT	ENSMUSG00000006204	All Genes	-9.03952
PWK.WT-vs-B6.WT	ENSMUSG00000006205	All Genes	2.1485
PWK.WT-vs-B6.WT	ENSMUSG00000006215	All Genes	2.81176
PWK.WT-vs-B6.WT	ENSMUSG00000006216	All Genes	-0.315118
PWK.WT-vs-B6.WT	ENSMUSG00000006218	All Genes	-5.53013
PWK.WT-vs-B6.WT	ENSMUSG00000006219	All Genes	9.06426
PWK.WT-vs-B6.WT	ENSMUSG00000006221	All Genes	5.1461
PWK.WT-vs-B6.WT	ENSMUSG00000006235	All Genes	-1.15815
PWK.WT-vs-B6.WT	ENSMUSG00000006241	All Genes	0
PWK.WT-vs-B6.WT	ENSMUSG00000006262	All Genes	0
PWK.WT-vs-B6.WT	ENSMUSG00000006269	All Genes	0.181465
PWK.WT-vs-B6.WT	ENSMUSG00000006273	All Genes	0
PWK.WT-vs-B6.WT	ENSMUSG00000006276	All Genes	0
PWK.WT-vs-B6.WT	ENSMUSG00000006281	All Genes	-7.15865
PWK.WT-vs-B6.WT	ENSMUSG00000006288	All Genes	6.91413
PWK.WT-vs-B6.WT	ENSMUSG00000006289	All Genes	3.68655
PWK.WT-vs-B6.WT	ENSMUSG00000006299	All Genes	6.53991
PWK.WT-vs-B6.WT	ENSMUSG00000006301	All Genes	0
PWK.WT-vs-B6.WT	ENSMUSG00000006304	All Genes	8.54855
PWK.WT-vs-B6.WT	ENSMUSG00000006307	All Genes	-16.5718
PWK.WT-vs-B6.WT	ENSMUSG00000006310	All Genes	12.381
PWK.WT-vs-B6.WT	ENSMUSG00000006311	All Genes	2.45447
PWK.WT-vs-B6.WT	ENSMUSG00000006313	All Genes	0
PWK.WT-vs-B6.WT	ENSMUSG00000006315	All Genes	8.52153
PWK.WT-vs-B6.WT	ENSMUSG00000006333	All Genes	0
PWK.WT-vs-B6.WT	ENSMUSG00000006335	All Genes	4.06602
PWK.WT-vs-B6.WT	ENSMUSG00000006342	All Genes	2.12452
PWK.WT-vs-B6.WT	ENSMUSG00000006344	All Genes	-2.52555
PWK.WT-vs-B6.WT	ENSMUSG00000006345	All Genes	0
PWK.WT-vs-B6.WT	ENSMUSG00000006356	All Genes	10.0597
PWK.WT-vs-B6.WT	ENSMUSG00000006360	All Genes	6.86568
PWK.WT-vs-B6.WT	ENSMUSG00000006362	All Genes	-1.43086
PWK.WT-vs-B6.WT	ENSMUSG00000006369	All Genes	0
PWK.WT-vs-B6.WT	ENSMUSG00000006373	All Genes	7.77229
PWK.WT-vs-B6.WT	ENSMUSG00000006378	All Genes	0.864966
PWK.WT-vs-B6.WT	ENSMUSG00000006386	All Genes	4.5521
PWK.WT-vs-B6.WT	ENSMUSG00000006389	All Genes	-0.633665
PWK.WT-vs-B6.WT	ENSMUSG00000006390	All Genes	7.64864
PWK.WT-vs-B6.WT	ENSMUSG00000006392	All Genes	1.90811
PWK.WT-vs-B6.WT	ENSMUSG00000006395	All Genes	5.43902
PWK.WT-vs-B6.WT	ENSMUSG00000006398	All Genes	9.50185
PWK.WT-vs-B6.WT	ENSMUSG00000006403	All Genes	0
PWK.WT-vs-B6.WT	ENSMUSG00000006411	All Genes	-0.420071
PWK.WT-vs-B6.WT	ENSMUSG00000006412	All Genes	6.15135
PWK.WT-vs-B6.WT	ENSMUSG00000006418	All Genes	3.14257
PWK.WT-vs-B6.WT	ENSMUSG00000006423	All Genes	1.48327
PWK.WT-vs-B6.WT	ENSMUSG00000006435	All Genes	-10.5443
PWK.WT-vs-B6.WT	ENSMUSG00000006442	All Genes	7.77179
PWK.WT-vs-B6.WT	ENSMUSG00000006445	All Genes	-6.7323
PWK.WT-vs-B6.WT	ENSMUSG00000006456	All Genes	0
PWK.WT-vs-B6.WT	ENSMUSG00000006457	All Genes	1.19303
PWK.WT-vs-B6.WT	ENSMUSG00000006462	All Genes	0
PWK.WT-vs-B6.WT	ENSMUSG00000006463	All Genes	0
PWK.WT-vs-B6.WT	ENSMUSG00000006464	All Genes	-8.48252
PWK.WT-vs-B6.WT	ENSMUSG00000006469	All Genes	0
PWK.WT-vs-B6.WT	ENSMUSG00000006471	All Genes	0
PWK.WT-vs-B6.WT	ENSMUSG00000006476	All Genes	-3.23347
PWK.WT-vs-B6.WT	ENSMUSG00000006494	All Genes	0.34274
PWK.WT-vs-B6.WT	ENSMUSG00000006498	All Genes	-3.45311
PWK.WT-vs-B6.WT	ENSMUSG00000006517	All Genes	4.53816
PWK.WT-vs-B6.WT	ENSMUSG00000006519	All Genes	5.8464
PWK.WT-vs-B6.WT	ENSMUSG00000006522	All Genes	-5.09479
PWK.WT-vs-B6.WT	ENSMUSG00000006526	All Genes	1.10064
PWK.WT-vs-B6.WT	ENSMUSG00000006527	All Genes	0
PWK.WT-vs-B6.WT	ENSMUSG00000006529	All Genes	-5.73267
PWK.WT-vs-B6.WT	ENSMUSG00000006538	All Genes	-6.74824
PWK.WT-vs-B6.WT	ENSMUSG00000006542	All Genes	-4.68878
PWK.WT-vs-B6.WT	ENSMUSG00000006546	All Genes	0
PWK.WT-vs-B6.WT	ENSMUSG00000006567	All Genes	3.40282
PWK.WT-vs-B6.WT	ENSMUSG00000006574	All Genes	-6.77001
PWK.WT-vs-B6.WT	ENSMUSG00000006575	All Genes	-11.0365
PWK.WT-vs-B6.WT	ENSMUSG00000006576	All Genes	-10.1146
PWK.WT-vs-B6.WT	ENSMUSG00000006585	All Genes	2.67353
PWK.WT-vs-B6.WT	ENSMUSG00000006586	All Genes	-1.43892
PWK.WT-vs-B6.WT	ENSMUSG00000006587	All Genes	0.114935
PWK.WT-vs-B6.WT	ENSMUSG00000006589	All Genes	6.63187
PWK.WT-vs-B6.WT	ENSMUSG00000006599	All Genes	2.27393
PWK.WT-vs-B6.WT	ENSMUSG00000006611	All Genes	5.76294
PWK.WT-vs-B6.WT	ENSMUSG00000006638	All Genes	7.64607
PWK.WT-vs-B6.WT	ENSMUSG00000006641	All Genes	0
PWK.WT-vs-B6.WT	ENSMUSG00000006642	All Genes	-6.49069
PWK.WT-vs-B6.WT	ENSMUSG00000006649	All Genes	-7.34773
PWK.WT-vs-B6.WT	ENSMUSG00000006651	All Genes	-10.5889
PWK.WT-vs-B6.WT	ENSMUSG00000006673	All Genes	9.4413
PWK.WT-vs-B6.WT	ENSMUSG00000006675	All Genes	0.717725
PWK.WT-vs-B6.WT	ENSMUSG00000006676	All Genes	-8.52872
PWK.WT-vs-B6.WT	ENSMUSG00000006678	All Genes	6.65741
PWK.WT-vs-B6.WT	ENSMUSG00000006699	All Genes	4.33978
PWK.WT-vs-B6.WT	ENSMUSG00000006705	All Genes	0
PWK.WT-vs-B6.WT	ENSMUSG00000006711	All Genes	-4.41978
PWK.WT-vs-B6.WT	ENSMUSG00000006715	All Genes	5.64026
PWK.WT-vs-B6.WT	ENSMUSG00000006717	All Genes	17.3787
PWK.WT-vs-B6.WT	ENSMUSG00000006720	All Genes	1.46026
PWK.WT-vs-B6.WT	ENSMUSG00000006724	All Genes	-1.23871
PWK.WT-vs-B6.WT	ENSMUSG00000006728	All Genes	10.7216
PWK.WT-vs-B6.WT	ENSMUSG00000006731	All Genes	-3.51347
PWK.WT-vs-B6.WT	ENSMUSG00000006732	All Genes	3.78437
PWK.WT-vs-B6.WT	ENSMUSG00000006736	All Genes	6.45529
PWK.WT-vs-B6.WT	ENSMUSG00000006740	All Genes	4.04963
PWK.WT-vs-B6.WT	ENSMUSG00000006763	All Genes	-0.71253
PWK.WT-vs-B6.WT	ENSMUSG00000006764	All Genes	-3.98168
PWK.WT-vs-B6.WT	ENSMUSG00000006777	All Genes	2.14468
PWK.WT-vs-B6.WT	ENSMUSG00000006782	All Genes	5.23404
PWK.WT-vs-B6.WT	ENSMUSG00000006784	All Genes	-4.98228
PWK.WT-vs-B6.WT	ENSMUSG00000006800	All Genes	-2.59021
PWK.WT-vs-B6.WT	ENSMUSG00000006818	All Genes	11.1139
PWK.WT-vs-B6.WT	ENSMUSG00000006850	All Genes	-3.19613
PWK.WT-vs-B6.WT	ENSMUSG00000006906	All Genes	6.6493
PWK.WT-vs-B6.WT	ENSMUSG00000006920	All Genes	1.19997
PWK.WT-vs-B6.WT	ENSMUSG00000006930	All Genes	-3.23022
PWK.WT-vs-B6.WT	ENSMUSG00000006931	All Genes	4.35865
PWK.WT-vs-B6.WT	ENSMUSG00000006932	All Genes	-14.8727
PWK.WT-vs-B6.WT	ENSMUSG00000006941	All Genes	6.72983
PWK.WT-vs-B6.WT	ENSMUSG00000006948	All Genes	-4.85507
PWK.WT-vs-B6.WT	ENSMUSG00000006958	All Genes	-3.62965
PWK.WT-vs-B6.WT	ENSMUSG00000006998	All Genes	2.71722
PWK.WT-vs-B6.WT	ENSMUSG00000007021	All Genes	0
PWK.WT-vs-B6.WT	ENSMUSG00000007029	All Genes	-1.81172
PWK.WT-vs-B6.WT	ENSMUSG00000007030	All Genes	-5.35582
PWK.WT-vs-B6.WT	ENSMUSG00000007033	All Genes	4.50101
PWK.WT-vs-B6.WT	ENSMUSG00000007034	All Genes	0
PWK.WT-vs-B6.WT	ENSMUSG00000007035	All Genes	-0.58895
PWK.WT-vs-B6.WT	ENSMUSG00000007036	All Genes	2.28072
PWK.WT-vs-B6.WT	ENSMUSG00000007038	All Genes	0
PWK.WT-vs-B6.WT	ENSMUSG00000007039	All Genes	2.29991
PWK.WT-vs-B6.WT	ENSMUSG00000007041	All Genes	8.90948
PWK.WT-vs-B6.WT	ENSMUSG00000007050	All Genes	11.3653
PWK.WT-vs-B6.WT	ENSMUSG00000007080	All Genes	0.102403
PWK.WT-vs-B6.WT	ENSMUSG00000007097	All Genes	-12.6369
PWK.WT-vs-B6.WT	ENSMUSG00000007107	All Genes	-4.12912
PWK.WT-vs-B6.WT	ENSMUSG00000007122	All Genes	-5.18947
PWK.WT-vs-B6.WT	ENSMUSG00000007207	All Genes	0
PWK.WT-vs-B6.WT	ENSMUSG00000007209	All Genes	-3.49218
PWK.WT-vs-B6.WT	ENSMUSG00000007216	All Genes	-3.18191
PWK.WT-vs-B6.WT	ENSMUSG00000007279	All Genes	-4.28827
PWK.WT-vs-B6.WT	ENSMUSG00000007338	All Genes	9.35922
PWK.WT-vs-B6.WT	ENSMUSG00000007379	All Genes	0.707211
PWK.WT-vs-B6.WT	ENSMUSG00000007411	All Genes	-12.299
PWK.WT-vs-B6.WT	ENSMUSG00000007415	All Genes	-8.20545
PWK.WT-vs-B6.WT	ENSMUSG00000007458	All Genes	7.9064
PWK.WT-vs-B6.WT	ENSMUSG00000007476	All Genes	4.9144
PWK.WT-vs-B6.WT	ENSMUSG00000007480	All Genes	0
PWK.WT-vs-B6.WT	ENSMUSG00000007564	All Genes	0.890819
PWK.WT-vs-B6.WT	ENSMUSG00000007570	All Genes	-1.60124
PWK.WT-vs-B6.WT	ENSMUSG00000007589	All Genes	10.9137
PWK.WT-vs-B6.WT	ENSMUSG00000007591	All Genes	-2.3956
PWK.WT-vs-B6.WT	ENSMUSG00000007594	All Genes	-3.43868
PWK.WT-vs-B6.WT	ENSMUSG00000007603	All Genes	0
PWK.WT-vs-B6.WT	ENSMUSG00000007610	All Genes	0.520357
PWK.WT-vs-B6.WT	ENSMUSG00000007613	All Genes	0
PWK.WT-vs-B6.WT	ENSMUSG00000007617	All Genes	-4.60242
PWK.WT-vs-B6.WT	ENSMUSG00000007646	All Genes	0
PWK.WT-vs-B6.WT	ENSMUSG00000007653	All Genes	-1.48137
PWK.WT-vs-B6.WT	ENSMUSG00000007655	All Genes	3.33487
PWK.WT-vs-B6.WT	ENSMUSG00000007656	All Genes	8.0752
PWK.WT-vs-B6.WT	ENSMUSG00000007659	All Genes	3.95711
PWK.WT-vs-B6.WT	ENSMUSG00000007670	All Genes	-4.15373
PWK.WT-vs-B6.WT	ENSMUSG00000007682	All Genes	-2.01842
PWK.WT-vs-B6.WT	ENSMUSG00000007721	All Genes	5.6192
PWK.WT-vs-B6.WT	ENSMUSG00000007739	All Genes	8.81319
PWK.WT-vs-B6.WT	ENSMUSG00000007777	All Genes	12.9214
PWK.WT-vs-B6.WT	ENSMUSG00000007783	All Genes	14.417
PWK.WT-vs-B6.WT	ENSMUSG00000007805	All Genes	0
PWK.WT-vs-B6.WT	ENSMUSG00000007812	All Genes	4.74397
PWK.WT-vs-B6.WT	ENSMUSG00000007815	All Genes	4.17064
PWK.WT-vs-B6.WT	ENSMUSG00000007817	All Genes	-5.65045
PWK.WT-vs-B6.WT	ENSMUSG00000007827	All Genes	1.3277
PWK.WT-vs-B6.WT	ENSMUSG00000007833	All Genes	3.64878
PWK.WT-vs-B6.WT	ENSMUSG00000007836	All Genes	-22.5879
PWK.WT-vs-B6.WT	ENSMUSG00000007837	All Genes	0.226504
PWK.WT-vs-B6.WT	ENSMUSG00000007850	All Genes	-6.23228
PWK.WT-vs-B6.WT	ENSMUSG00000007867	All Genes	1.2335
PWK.WT-vs-B6.WT	ENSMUSG00000007872	All Genes	5.42981
PWK.WT-vs-B6.WT	ENSMUSG00000007877	All Genes	-6.79936
PWK.WT-vs-B6.WT	ENSMUSG00000007880	All Genes	-4.09779
PWK.WT-vs-B6.WT	ENSMUSG00000007888	All Genes	-3.48456
PWK.WT-vs-B6.WT	ENSMUSG00000007891	All Genes	1.35668
PWK.WT-vs-B6.WT	ENSMUSG00000007892	All Genes	-3.2813
PWK.WT-vs-B6.WT	ENSMUSG00000007908	All Genes	-1.25969
PWK.WT-vs-B6.WT	ENSMUSG00000007944	All Genes	-2.12859
PWK.WT-vs-B6.WT	ENSMUSG00000007946	All Genes	-0.359113
PWK.WT-vs-B6.WT	ENSMUSG00000007950	All Genes	3.57034
PWK.WT-vs-B6.WT	ENSMUSG00000007987	All Genes	-1.30035
PWK.WT-vs-B6.WT	ENSMUSG00000007989	All Genes	3.66596
PWK.WT-vs-B6.WT	ENSMUSG00000008028	All Genes	1.83752
PWK.WT-vs-B6.WT	ENSMUSG00000008035	All Genes	0
PWK.WT-vs-B6.WT	ENSMUSG00000008036	All Genes	3.27899
PWK.WT-vs-B6.WT	ENSMUSG00000008090	All Genes	-5.02525
PWK.WT-vs-B6.WT	ENSMUSG00000008129	All Genes	-1.33198
PWK.WT-vs-B6.WT	ENSMUSG00000008136	All Genes	0
PWK.WT-vs-B6.WT	ENSMUSG00000008140	All Genes	0.0866108
PWK.WT-vs-B6.WT	ENSMUSG00000008153	All Genes	-7.58521
PWK.WT-vs-B6.WT	ENSMUSG00000008167	All Genes	0
PWK.WT-vs-B6.WT	ENSMUSG00000008193	All Genes	-4.63797
PWK.WT-vs-B6.WT	ENSMUSG00000008200	All Genes	1.64161
PWK.WT-vs-B6.WT	ENSMUSG00000008206	All Genes	4.04031
PWK.WT-vs-B6.WT	ENSMUSG00000008226	All Genes	0
PWK.WT-vs-B6.WT	ENSMUSG00000008301	All Genes	10.4093
PWK.WT-vs-B6.WT	ENSMUSG00000008305	All Genes	-12.3855
PWK.WT-vs-B6.WT	ENSMUSG00000008307	All Genes	2.89486
PWK.WT-vs-B6.WT	ENSMUSG00000008318	All Genes	0
PWK.WT-vs-B6.WT	ENSMUSG00000008333	All Genes	4.81174
PWK.WT-vs-B6.WT	ENSMUSG00000008348	All Genes	1.91872
PWK.WT-vs-B6.WT	ENSMUSG00000008373	All Genes	6.05319
PWK.WT-vs-B6.WT	ENSMUSG00000008384	All Genes	-3.60921
PWK.WT-vs-B6.WT	ENSMUSG00000008393	All Genes	3.25525
PWK.WT-vs-B6.WT	ENSMUSG00000008398	All Genes	-2.23655
PWK.WT-vs-B6.WT	ENSMUSG00000008429	All Genes	0
PWK.WT-vs-B6.WT	ENSMUSG00000008435	All Genes	1.85527
PWK.WT-vs-B6.WT	ENSMUSG00000008438	All Genes	-3.15798
PWK.WT-vs-B6.WT	ENSMUSG00000008450	All Genes	15.497
PWK.WT-vs-B6.WT	ENSMUSG00000008461	All Genes	1.49148
PWK.WT-vs-B6.WT	ENSMUSG00000008475	All Genes	4.61631
PWK.WT-vs-B6.WT	ENSMUSG00000008489	All Genes	-2.36875
PWK.WT-vs-B6.WT	ENSMUSG00000008496	All Genes	-5.13834
PWK.WT-vs-B6.WT	ENSMUSG00000008540	All Genes	0.988421
PWK.WT-vs-B6.WT	ENSMUSG00000008575	All Genes	5.04993
PWK.WT-vs-B6.WT	ENSMUSG00000008590	All Genes	-2.78343
PWK.WT-vs-B6.WT	ENSMUSG00000008601	All Genes	0
PWK.WT-vs-B6.WT	ENSMUSG00000008604	All Genes	-4.09668
PWK.WT-vs-B6.WT	ENSMUSG00000008658	All Genes	1.88842
PWK.WT-vs-B6.WT	ENSMUSG00000008668	All Genes	-2.5261
PWK.WT-vs-B6.WT	ENSMUSG00000008682	All Genes	0
PWK.WT-vs-B6.WT	ENSMUSG00000008683	All Genes	-1.70787
PWK.WT-vs-B6.WT	ENSMUSG00000008690	All Genes	3.70614
PWK.WT-vs-B6.WT	ENSMUSG00000008730	All Genes	-8.33438
PWK.WT-vs-B6.WT	ENSMUSG00000008734	All Genes	-0.638626
PWK.WT-vs-B6.WT	ENSMUSG00000008763	All Genes	0
PWK.WT-vs-B6.WT	ENSMUSG00000008822	All Genes	0
PWK.WT-vs-B6.WT	ENSMUSG00000008843	All Genes	-4.69737
PWK.WT-vs-B6.WT	ENSMUSG00000008845	All Genes	-3.02632
PWK.WT-vs-B6.WT	ENSMUSG00000008855	All Genes	-4.90453
PWK.WT-vs-B6.WT	ENSMUSG00000008859	All Genes	7.70599
PWK.WT-vs-B6.WT	ENSMUSG00000008892	All Genes	3.15258
PWK.WT-vs-B6.WT	ENSMUSG00000008932	All Genes	-0.458924
PWK.WT-vs-B6.WT	ENSMUSG00000008958	All Genes	7.25553
PWK.WT-vs-B6.WT	ENSMUSG00000008976	All Genes	9.185
PWK.WT-vs-B6.WT	ENSMUSG00000008999	All Genes	0
PWK.WT-vs-B6.WT	ENSMUSG00000009013	All Genes	4.80344
PWK.WT-vs-B6.WT	ENSMUSG00000009030	All Genes	0.841446
PWK.WT-vs-B6.WT	ENSMUSG00000009035	All Genes	0.393722
PWK.WT-vs-B6.WT	ENSMUSG00000009070	All Genes	-5.40529
PWK.WT-vs-B6.WT	ENSMUSG00000009073	All Genes	-1.66689
PWK.WT-vs-B6.WT	ENSMUSG00000009075	All Genes	15.7909
PWK.WT-vs-B6.WT	ENSMUSG00000009076	All Genes	10.6798
PWK.WT-vs-B6.WT	ENSMUSG00000009079	All Genes	10.0017
PWK.WT-vs-B6.WT	ENSMUSG00000009090	All Genes	-0.410149
PWK.WT-vs-B6.WT	ENSMUSG00000009092	All Genes	0.158037
PWK.WT-vs-B6.WT	ENSMUSG00000009093	All Genes	-3.77339
PWK.WT-vs-B6.WT	ENSMUSG00000009097	All Genes	0.499871
PWK.WT-vs-B6.WT	ENSMUSG00000009108	All Genes	-3.33613
PWK.WT-vs-B6.WT	ENSMUSG00000009112	All Genes	-0.859249
PWK.WT-vs-B6.WT	ENSMUSG00000009114	All Genes	-4.75502
PWK.WT-vs-B6.WT	ENSMUSG00000009145	All Genes	-0.473196
PWK.WT-vs-B6.WT	ENSMUSG00000009185	All Genes	9.98274
PWK.WT-vs-B6.WT	ENSMUSG00000009207	All Genes	0.71101
PWK.WT-vs-B6.WT	ENSMUSG00000009210	All Genes	12.2425
PWK.WT-vs-B6.WT	ENSMUSG00000009214	All Genes	0
PWK.WT-vs-B6.WT	ENSMUSG00000009216	All Genes	-0.778469
PWK.WT-vs-B6.WT	ENSMUSG00000009246	All Genes	-8.73349
PWK.WT-vs-B6.WT	ENSMUSG00000009248	All Genes	0.956494
PWK.WT-vs-B6.WT	ENSMUSG00000009281	All Genes	0
PWK.WT-vs-B6.WT	ENSMUSG00000009291	All Genes	4.5206
PWK.WT-vs-B6.WT	ENSMUSG00000009292	All Genes	0.167156
PWK.WT-vs-B6.WT	ENSMUSG00000009293	All Genes	7.79754
PWK.WT-vs-B6.WT	ENSMUSG00000009350	All Genes	-4.27496
PWK.WT-vs-B6.WT	ENSMUSG00000009356	All Genes	0.574808
PWK.WT-vs-B6.WT	ENSMUSG00000009376	All Genes	-1.82643
PWK.WT-vs-B6.WT	ENSMUSG00000009378	All Genes	0
PWK.WT-vs-B6.WT	ENSMUSG00000009394	All Genes	-9.4668
PWK.WT-vs-B6.WT	ENSMUSG00000009406	All Genes	-3.86447
PWK.WT-vs-B6.WT	ENSMUSG00000009418	All Genes	0
PWK.WT-vs-B6.WT	ENSMUSG00000009470	All Genes	-0.981085
PWK.WT-vs-B6.WT	ENSMUSG00000009471	All Genes	-2.93499
PWK.WT-vs-B6.WT	ENSMUSG00000009487	All Genes	-3.20007
PWK.WT-vs-B6.WT	ENSMUSG00000009535	All Genes	5.21201
PWK.WT-vs-B6.WT	ENSMUSG00000009545	All Genes	0
PWK.WT-vs-B6.WT	ENSMUSG00000009549	All Genes	7.59327
PWK.WT-vs-B6.WT	ENSMUSG00000009551	All Genes	-4.7896
PWK.WT-vs-B6.WT	ENSMUSG00000009555	All Genes	-19.1434
PWK.WT-vs-B6.WT	ENSMUSG00000009563	All Genes	9.32142
PWK.WT-vs-B6.WT	ENSMUSG00000009566	All Genes	2.58784
PWK.WT-vs-B6.WT	ENSMUSG00000009569	All Genes	1.08074
PWK.WT-vs-B6.WT	ENSMUSG00000009575	All Genes	0
PWK.WT-vs-B6.WT	ENSMUSG00000009580	All Genes	-4.57523
PWK.WT-vs-B6.WT	ENSMUSG00000009585	All Genes	1.06027
PWK.WT-vs-B6.WT	ENSMUSG00000009588	All Genes	5.72465
PWK.WT-vs-B6.WT	ENSMUSG00000009596	All Genes	-2.13154
PWK.WT-vs-B6.WT	ENSMUSG00000009614	All Genes	-0.0612425
PWK.WT-vs-B6.WT	ENSMUSG00000009621	All Genes	-10.1449
PWK.WT-vs-B6.WT	ENSMUSG00000009628	All Genes	-2.78802
PWK.WT-vs-B6.WT	ENSMUSG00000009630	All Genes	-20.9188
PWK.WT-vs-B6.WT	ENSMUSG00000009633	All Genes	1.51979
PWK.WT-vs-B6.WT	ENSMUSG00000009640	All Genes	2.55418
PWK.WT-vs-B6.WT	ENSMUSG00000009646	All Genes	-1.40192
PWK.WT-vs-B6.WT	ENSMUSG00000009647	All Genes	0.504827
PWK.WT-vs-B6.WT	ENSMUSG00000009654	All Genes	-2.90185
PWK.WT-vs-B6.WT	ENSMUSG00000009670	All Genes	1.65896
PWK.WT-vs-B6.WT	ENSMUSG00000009681	All Genes	-10.5518
PWK.WT-vs-B6.WT	ENSMUSG00000009687	All Genes	14.4964
PWK.WT-vs-B6.WT	ENSMUSG00000009731	All Genes	-2.19587
PWK.WT-vs-B6.WT	ENSMUSG00000009733	All Genes	0
PWK.WT-vs-B6.WT	ENSMUSG00000009734	All Genes	1.35267
PWK.WT-vs-B6.WT	ENSMUSG00000009739	All Genes	-7.61987
PWK.WT-vs-B6.WT	ENSMUSG00000009741	All Genes	-2.28524
PWK.WT-vs-B6.WT	ENSMUSG00000009772	All Genes	-1.03198
PWK.WT-vs-B6.WT	ENSMUSG00000009828	All Genes	-0.164109
PWK.WT-vs-B6.WT	ENSMUSG00000009863	All Genes	9.95816
PWK.WT-vs-B6.WT	ENSMUSG00000009876	All Genes	-1.61234
PWK.WT-vs-B6.WT	ENSMUSG00000009894	All Genes	8.31301
PWK.WT-vs-B6.WT	ENSMUSG00000009900	All Genes	-5.43107
PWK.WT-vs-B6.WT	ENSMUSG00000009905	All Genes	6.62754
PWK.WT-vs-B6.WT	ENSMUSG00000009907	All Genes	3.66974
PWK.WT-vs-B6.WT	ENSMUSG00000009927	All Genes	0.741716
PWK.WT-vs-B6.WT	ENSMUSG00000009941	All Genes	-0.573388
PWK.WT-vs-B6.WT	ENSMUSG00000009995	All Genes	6.40715
PWK.WT-vs-B6.WT	ENSMUSG00000010021	All Genes	-3.32666
PWK.WT-vs-B6.WT	ENSMUSG00000010025	All Genes	-2.52589
PWK.WT-vs-B6.WT	ENSMUSG00000010044	All Genes	-8.81432
PWK.WT-vs-B6.WT	ENSMUSG00000010045	All Genes	1.67549
PWK.WT-vs-B6.WT	ENSMUSG00000010047	All Genes	6.12572
PWK.WT-vs-B6.WT	ENSMUSG00000010048	All Genes	7.99274
PWK.WT-vs-B6.WT	ENSMUSG00000010051	All Genes	3.69954
PWK.WT-vs-B6.WT	ENSMUSG00000010054	All Genes	7.03546
PWK.WT-vs-B6.WT	ENSMUSG00000010057	All Genes	5.52327
PWK.WT-vs-B6.WT	ENSMUSG00000010064	All Genes	-7.1319
PWK.WT-vs-B6.WT	ENSMUSG00000010066	All Genes	-14.0002
PWK.WT-vs-B6.WT	ENSMUSG00000010067	All Genes	4.7247
PWK.WT-vs-B6.WT	ENSMUSG00000010080	All Genes	-2.87111
PWK.WT-vs-B6.WT	ENSMUSG00000010086	All Genes	-8.03869
PWK.WT-vs-B6.WT	ENSMUSG00000010095	All Genes	6.40605
PWK.WT-vs-B6.WT	ENSMUSG00000010097	All Genes	4.14704
PWK.WT-vs-B6.WT	ENSMUSG00000010110	All Genes	4.35023
PWK.WT-vs-B6.WT	ENSMUSG00000010122	All Genes	-4.40297
PWK.WT-vs-B6.WT	ENSMUSG00000010136	All Genes	-0.968657
PWK.WT-vs-B6.WT	ENSMUSG00000010142	All Genes	2.12816
PWK.WT-vs-B6.WT	ENSMUSG00000010154	All Genes	-10.4909
PWK.WT-vs-B6.WT	ENSMUSG00000010175	All Genes	-4.72349
PWK.WT-vs-B6.WT	ENSMUSG00000010205	All Genes	0
PWK.WT-vs-B6.WT	ENSMUSG00000010277	All Genes	-10.9566
PWK.WT-vs-B6.WT	ENSMUSG00000010290	All Genes	0
PWK.WT-vs-B6.WT	ENSMUSG00000010307	All Genes	-4.6173
PWK.WT-vs-B6.WT	ENSMUSG00000010311	All Genes	-6.5035
PWK.WT-vs-B6.WT	ENSMUSG00000010342	All Genes	19.7085
PWK.WT-vs-B6.WT	ENSMUSG00000010358	All Genes	9.83796
PWK.WT-vs-B6.WT	ENSMUSG00000010362	All Genes	0
PWK.WT-vs-B6.WT	ENSMUSG00000010376	All Genes	6.85097
PWK.WT-vs-B6.WT	ENSMUSG00000010392	All Genes	0
PWK.WT-vs-B6.WT	ENSMUSG00000010406	All Genes	6.6746
PWK.WT-vs-B6.WT	ENSMUSG00000010435	All Genes	-2.18227
PWK.WT-vs-B6.WT	ENSMUSG00000010453	All Genes	-4.51124
PWK.WT-vs-B6.WT	ENSMUSG00000010461	All Genes	0.363869
PWK.WT-vs-B6.WT	ENSMUSG00000010476	All Genes	-5.10557
PWK.WT-vs-B6.WT	ENSMUSG00000010492	All Genes	2.68179
PWK.WT-vs-B6.WT	ENSMUSG00000010505	All Genes	-7.44588
PWK.WT-vs-B6.WT	ENSMUSG00000010517	All Genes	1.6718
PWK.WT-vs-B6.WT	ENSMUSG00000010529	All Genes	-1.5803
PWK.WT-vs-B6.WT	ENSMUSG00000010538	All Genes	0
PWK.WT-vs-B6.WT	ENSMUSG00000010554	All Genes	4.52274
PWK.WT-vs-B6.WT	ENSMUSG00000010592	All Genes	-3.1135
PWK.WT-vs-B6.WT	ENSMUSG00000010601	All Genes	0.599873
PWK.WT-vs-B6.WT	ENSMUSG00000010607	All Genes	7.90972
PWK.WT-vs-B6.WT	ENSMUSG00000010608	All Genes	0
PWK.WT-vs-B6.WT	ENSMUSG00000010609	All Genes	-2.43218
PWK.WT-vs-B6.WT	ENSMUSG00000010651	All Genes	2.29309
PWK.WT-vs-B6.WT	ENSMUSG00000010660	All Genes	0
PWK.WT-vs-B6.WT	ENSMUSG00000010663	All Genes	0.902526
PWK.WT-vs-B6.WT	ENSMUSG00000010721	All Genes	-0.753817
PWK.WT-vs-B6.WT	ENSMUSG00000010751	All Genes	-2.98948
PWK.WT-vs-B6.WT	ENSMUSG00000010755	All Genes	6.17113
PWK.WT-vs-B6.WT	ENSMUSG00000010760	All Genes	0.0341752
PWK.WT-vs-B6.WT	ENSMUSG00000010796	All Genes	0.0800414
PWK.WT-vs-B6.WT	ENSMUSG00000010797	All Genes	3.64561
PWK.WT-vs-B6.WT	ENSMUSG00000010803	All Genes	-0.814
PWK.WT-vs-B6.WT	ENSMUSG00000010825	All Genes	3.96514
PWK.WT-vs-B6.WT	ENSMUSG00000010830	All Genes	-0.502412
PWK.WT-vs-B6.WT	ENSMUSG00000010911	All Genes	7.35542
PWK.WT-vs-B6.WT	ENSMUSG00000010914	All Genes	8.51431
PWK.WT-vs-B6.WT	ENSMUSG00000010936	All Genes	0
PWK.WT-vs-B6.WT	ENSMUSG00000011008	All Genes	-3.19496
PWK.WT-vs-B6.WT	ENSMUSG00000011034	All Genes	0
PWK.WT-vs-B6.WT	ENSMUSG00000011096	All Genes	3.97711
PWK.WT-vs-B6.WT	ENSMUSG00000011114	All Genes	7.31331
PWK.WT-vs-B6.WT	ENSMUSG00000011148	All Genes	1.32809
PWK.WT-vs-B6.WT	ENSMUSG00000011154	All Genes	0.647465
PWK.WT-vs-B6.WT	ENSMUSG00000011158	All Genes	-1.74146
PWK.WT-vs-B6.WT	ENSMUSG00000011171	All Genes	-4.25366
PWK.WT-vs-B6.WT	ENSMUSG00000011179	All Genes	-21.0182
PWK.WT-vs-B6.WT	ENSMUSG00000011254	All Genes	0
PWK.WT-vs-B6.WT	ENSMUSG00000011256	All Genes	-9.80574
PWK.WT-vs-B6.WT	ENSMUSG00000011257	All Genes	-18.9661
PWK.WT-vs-B6.WT	ENSMUSG00000011263	All Genes	16.3311
PWK.WT-vs-B6.WT	ENSMUSG00000011267	All Genes	0
PWK.WT-vs-B6.WT	ENSMUSG00000011305	All Genes	-5.1639
PWK.WT-vs-B6.WT	ENSMUSG00000011306	All Genes	2.89717
PWK.WT-vs-B6.WT	ENSMUSG00000011350	All Genes	-4.45186
PWK.WT-vs-B6.WT	ENSMUSG00000011382	All Genes	-2.36119
PWK.WT-vs-B6.WT	ENSMUSG00000011427	All Genes	1.20626
PWK.WT-vs-B6.WT	ENSMUSG00000011463	All Genes	-4.58427
PWK.WT-vs-B6.WT	ENSMUSG00000011486	All Genes	-2.19559
PWK.WT-vs-B6.WT	ENSMUSG00000011589	All Genes	0
PWK.WT-vs-B6.WT	ENSMUSG00000011632	All Genes	0
PWK.WT-vs-B6.WT	ENSMUSG00000011658	All Genes	0
PWK.WT-vs-B6.WT	ENSMUSG00000011751	All Genes	-6.77333
PWK.WT-vs-B6.WT	ENSMUSG00000011752	All Genes	7.85933
PWK.WT-vs-B6.WT	ENSMUSG00000011831	All Genes	-4.28676
PWK.WT-vs-B6.WT	ENSMUSG00000011832	All Genes	0
PWK.WT-vs-B6.WT	ENSMUSG00000011837	All Genes	6.55743
PWK.WT-vs-B6.WT	ENSMUSG00000011877	All Genes	-11.9953
PWK.WT-vs-B6.WT	ENSMUSG00000011884	All Genes	0.207776
PWK.WT-vs-B6.WT	ENSMUSG00000011958	All Genes	1.75632
PWK.WT-vs-B6.WT	ENSMUSG00000011960	All Genes	0
PWK.WT-vs-B6.WT	ENSMUSG00000012017	All Genes	-4.38066
PWK.WT-vs-B6.WT	ENSMUSG00000012076	All Genes	-10.5287
PWK.WT-vs-B6.WT	ENSMUSG00000012114	All Genes	0
PWK.WT-vs-B6.WT	ENSMUSG00000012117	All Genes	0
PWK.WT-vs-B6.WT	ENSMUSG00000012123	All Genes	2.8819
PWK.WT-vs-B6.WT	ENSMUSG00000012126	All Genes	13.8109
PWK.WT-vs-B6.WT	ENSMUSG00000012187	All Genes	-0.197847
PWK.WT-vs-B6.WT	ENSMUSG00000012296	All Genes	1.02336
PWK.WT-vs-B6.WT	ENSMUSG00000012350	All Genes	-1.59872
PWK.WT-vs-B6.WT	ENSMUSG00000012396	All Genes	-2.10079
PWK.WT-vs-B6.WT	ENSMUSG00000012405	All Genes	2.63525
PWK.WT-vs-B6.WT	ENSMUSG00000012422	All Genes	9.97716
PWK.WT-vs-B6.WT	ENSMUSG00000012428	All Genes	1.01759
PWK.WT-vs-B6.WT	ENSMUSG00000012429	All Genes	0.616482
PWK.WT-vs-B6.WT	ENSMUSG00000012443	All Genes	5.52194
PWK.WT-vs-B6.WT	ENSMUSG00000012483	All Genes	7.21359
PWK.WT-vs-B6.WT	ENSMUSG00000012519	All Genes	0
PWK.WT-vs-B6.WT	ENSMUSG00000012520	All Genes	-2.23632
PWK.WT-vs-B6.WT	ENSMUSG00000012535	All Genes	3.84355
PWK.WT-vs-B6.WT	ENSMUSG00000012609	All Genes	0
PWK.WT-vs-B6.WT	ENSMUSG00000012640	All Genes	1.97379
PWK.WT-vs-B6.WT	ENSMUSG00000012705	All Genes	-2.93282
PWK.WT-vs-B6.WT	ENSMUSG00000012777	All Genes	3.49835
PWK.WT-vs-B6.WT	ENSMUSG00000012819	All Genes	-10.4802
PWK.WT-vs-B6.WT	ENSMUSG00000012848	All Genes	0
PWK.WT-vs-B6.WT	ENSMUSG00000012889	All Genes	-0.106132
PWK.WT-vs-B6.WT	ENSMUSG00000013033	All Genes	-2.38241
PWK.WT-vs-B6.WT	ENSMUSG00000013076	All Genes	-2.19172
PWK.WT-vs-B6.WT	ENSMUSG00000013083	All Genes	6.95079
PWK.WT-vs-B6.WT	ENSMUSG00000013089	All Genes	-1.32538
PWK.WT-vs-B6.WT	ENSMUSG00000013091	All Genes	-3.68728
PWK.WT-vs-B6.WT	ENSMUSG00000013150	All Genes	0.712493
PWK.WT-vs-B6.WT	ENSMUSG00000013155	All Genes	0
PWK.WT-vs-B6.WT	ENSMUSG00000013160	All Genes	5.79088
PWK.WT-vs-B6.WT	ENSMUSG00000013236	All Genes	-4.90285
PWK.WT-vs-B6.WT	ENSMUSG00000013275	All Genes	-0.276488
PWK.WT-vs-B6.WT	ENSMUSG00000013338	All Genes	-5.94657
PWK.WT-vs-B6.WT	ENSMUSG00000013353	All Genes	-6.658
PWK.WT-vs-B6.WT	ENSMUSG00000013367	All Genes	-8.84818
PWK.WT-vs-B6.WT	ENSMUSG00000013415	All Genes	-7.26412
PWK.WT-vs-B6.WT	ENSMUSG00000013418	All Genes	-4.97174
PWK.WT-vs-B6.WT	ENSMUSG00000013419	All Genes	-3.41596
PWK.WT-vs-B6.WT	ENSMUSG00000013465	All Genes	3.18127
PWK.WT-vs-B6.WT	ENSMUSG00000013483	All Genes	-6.94773
PWK.WT-vs-B6.WT	ENSMUSG00000013495	All Genes	9.32367
PWK.WT-vs-B6.WT	ENSMUSG00000013523	All Genes	-2.36936
PWK.WT-vs-B6.WT	ENSMUSG00000013539	All Genes	0
PWK.WT-vs-B6.WT	ENSMUSG00000013584	All Genes	-5.38319
PWK.WT-vs-B6.WT	ENSMUSG00000013593	All Genes	5.74421
PWK.WT-vs-B6.WT	ENSMUSG00000013611	All Genes	-0.203133
PWK.WT-vs-B6.WT	ENSMUSG00000013622	All Genes	4.19304
PWK.WT-vs-B6.WT	ENSMUSG00000013629	All Genes	-7.37635
PWK.WT-vs-B6.WT	ENSMUSG00000013643	All Genes	-9.33292
PWK.WT-vs-B6.WT	ENSMUSG00000013646	All Genes	0
PWK.WT-vs-B6.WT	ENSMUSG00000013653	All Genes	-5.95329
PWK.WT-vs-B6.WT	ENSMUSG00000013662	All Genes	0.781043
PWK.WT-vs-B6.WT	ENSMUSG00000013663	All Genes	-11.9156
PWK.WT-vs-B6.WT	ENSMUSG00000013698	All Genes	0.683817
PWK.WT-vs-B6.WT	ENSMUSG00000013701	All Genes	10.7935
PWK.WT-vs-B6.WT	ENSMUSG00000013707	All Genes	1.71784
PWK.WT-vs-B6.WT	ENSMUSG00000013736	All Genes	9.08432
PWK.WT-vs-B6.WT	ENSMUSG00000013766	All Genes	-1.69922
PWK.WT-vs-B6.WT	ENSMUSG00000013787	All Genes	-12.4981
PWK.WT-vs-B6.WT	ENSMUSG00000013822	All Genes	5.81818
PWK.WT-vs-B6.WT	ENSMUSG00000013833	All Genes	0
PWK.WT-vs-B6.WT	ENSMUSG00000013846	All Genes	-2.85201
PWK.WT-vs-B6.WT	ENSMUSG00000013858	All Genes	-18.6913
PWK.WT-vs-B6.WT	ENSMUSG00000013878	All Genes	-2.10588
PWK.WT-vs-B6.WT	ENSMUSG00000013921	All Genes	-7.29172
PWK.WT-vs-B6.WT	ENSMUSG00000013928	All Genes	1.5968
PWK.WT-vs-B6.WT	ENSMUSG00000013936	All Genes	-3.88694
PWK.WT-vs-B6.WT	ENSMUSG00000013973	All Genes	3.44154
PWK.WT-vs-B6.WT	ENSMUSG00000013974	All Genes	2.39851
PWK.WT-vs-B6.WT	ENSMUSG00000013997	All Genes	9.86745
PWK.WT-vs-B6.WT	ENSMUSG00000014030	All Genes	5.93043
PWK.WT-vs-B6.WT	ENSMUSG00000014039	All Genes	-6.15023
PWK.WT-vs-B6.WT	ENSMUSG00000014074	All Genes	7.30666
PWK.WT-vs-B6.WT	ENSMUSG00000014075	All Genes	5.59356
PWK.WT-vs-B6.WT	ENSMUSG00000014077	All Genes	0
PWK.WT-vs-B6.WT	ENSMUSG00000014104	All Genes	-2.35469
PWK.WT-vs-B6.WT	ENSMUSG00000014158	All Genes	0
PWK.WT-vs-B6.WT	ENSMUSG00000014164	All Genes	-2.82855
PWK.WT-vs-B6.WT	ENSMUSG00000014177	All Genes	14.5704
PWK.WT-vs-B6.WT	ENSMUSG00000014195	All Genes	2.85111
PWK.WT-vs-B6.WT	ENSMUSG00000014198	All Genes	-0.908049
PWK.WT-vs-B6.WT	ENSMUSG00000014226	All Genes	7.12209
PWK.WT-vs-B6.WT	ENSMUSG00000014232	All Genes	-2.26798
PWK.WT-vs-B6.WT	ENSMUSG00000014243	All Genes	7.576
PWK.WT-vs-B6.WT	ENSMUSG00000014245	All Genes	3.1617
PWK.WT-vs-B6.WT	ENSMUSG00000014294	All Genes	9.79517
PWK.WT-vs-B6.WT	ENSMUSG00000014301	All Genes	3.85908
PWK.WT-vs-B6.WT	ENSMUSG00000014303	All Genes	0
PWK.WT-vs-B6.WT	ENSMUSG00000014313	All Genes	1.31243
PWK.WT-vs-B6.WT	ENSMUSG00000014329	All Genes	-1.36141
PWK.WT-vs-B6.WT	ENSMUSG00000014349	All Genes	-15.0077
PWK.WT-vs-B6.WT	ENSMUSG00000014351	All Genes	-6.24107
PWK.WT-vs-B6.WT	ENSMUSG00000014353	All Genes	-1.11198
PWK.WT-vs-B6.WT	ENSMUSG00000014355	All Genes	0
PWK.WT-vs-B6.WT	ENSMUSG00000014361	All Genes	-1.16456
PWK.WT-vs-B6.WT	ENSMUSG00000014402	All Genes	12.6091
PWK.WT-vs-B6.WT	ENSMUSG00000014418	All Genes	-7.18417
PWK.WT-vs-B6.WT	ENSMUSG00000014426	All Genes	-2.5371
PWK.WT-vs-B6.WT	ENSMUSG00000014444	All Genes	-8.5789
PWK.WT-vs-B6.WT	ENSMUSG00000014453	All Genes	3.05056
PWK.WT-vs-B6.WT	ENSMUSG00000014470	All Genes	3.6304
PWK.WT-vs-B6.WT	ENSMUSG00000014496	All Genes	-4.6093
PWK.WT-vs-B6.WT	ENSMUSG00000014498	All Genes	-10.0583
PWK.WT-vs-B6.WT	ENSMUSG00000014503	All Genes	0.276043
PWK.WT-vs-B6.WT	ENSMUSG00000014504	All Genes	9.77353
PWK.WT-vs-B6.WT	ENSMUSG00000014542	All Genes	-2.62449
PWK.WT-vs-B6.WT	ENSMUSG00000014547	All Genes	0
PWK.WT-vs-B6.WT	ENSMUSG00000014550	All Genes	0
PWK.WT-vs-B6.WT	ENSMUSG00000014551	All Genes	14.8343
PWK.WT-vs-B6.WT	ENSMUSG00000014554	All Genes	10.1021
PWK.WT-vs-B6.WT	ENSMUSG00000014592	All Genes	0
PWK.WT-vs-B6.WT	ENSMUSG00000014599	All Genes	0
PWK.WT-vs-B6.WT	ENSMUSG00000014601	All Genes	1.53683
PWK.WT-vs-B6.WT	ENSMUSG00000014602	All Genes	-5.398
PWK.WT-vs-B6.WT	ENSMUSG00000014603	All Genes	-3.40236
PWK.WT-vs-B6.WT	ENSMUSG00000014606	All Genes	4.8577
PWK.WT-vs-B6.WT	ENSMUSG00000014609	All Genes	-1.06055
PWK.WT-vs-B6.WT	ENSMUSG00000014633	All Genes	8.89372
PWK.WT-vs-B6.WT	ENSMUSG00000014668	All Genes	1.2541
PWK.WT-vs-B6.WT	ENSMUSG00000014686	All Genes	-0.917179
PWK.WT-vs-B6.WT	ENSMUSG00000014704	All Genes	5.21861
PWK.WT-vs-B6.WT	ENSMUSG00000014725	All Genes	-1.51181
PWK.WT-vs-B6.WT	ENSMUSG00000014747	All Genes	0.14198
PWK.WT-vs-B6.WT	ENSMUSG00000014748	All Genes	10.7371
PWK.WT-vs-B6.WT	ENSMUSG00000014763	All Genes	0
PWK.WT-vs-B6.WT	ENSMUSG00000014767	All Genes	19.5106
PWK.WT-vs-B6.WT	ENSMUSG00000014769	All Genes	7.10317
PWK.WT-vs-B6.WT	ENSMUSG00000014771	All Genes	14.8714
PWK.WT-vs-B6.WT	ENSMUSG00000014773	All Genes	-0.100606
PWK.WT-vs-B6.WT	ENSMUSG00000014776	All Genes	0
PWK.WT-vs-B6.WT	ENSMUSG00000014778	All Genes	-5.65934
PWK.WT-vs-B6.WT	ENSMUSG00000014782	All Genes	-3.12095
PWK.WT-vs-B6.WT	ENSMUSG00000014786	All Genes	-2.18367
PWK.WT-vs-B6.WT	ENSMUSG00000014791	All Genes	0
PWK.WT-vs-B6.WT	ENSMUSG00000014813	All Genes	4.8193
PWK.WT-vs-B6.WT	ENSMUSG00000014837	All Genes	-2.52401
PWK.WT-vs-B6.WT	ENSMUSG00000014846	All Genes	0
PWK.WT-vs-B6.WT	ENSMUSG00000014850	All Genes	1.10835
PWK.WT-vs-B6.WT	ENSMUSG00000014852	All Genes	-8.18473
PWK.WT-vs-B6.WT	ENSMUSG00000014856	All Genes	6.44662
PWK.WT-vs-B6.WT	ENSMUSG00000014859	All Genes	-7.25113
PWK.WT-vs-B6.WT	ENSMUSG00000014867	All Genes	7.72072
PWK.WT-vs-B6.WT	ENSMUSG00000014873	All Genes	17.1383
PWK.WT-vs-B6.WT	ENSMUSG00000014905	All Genes	0
PWK.WT-vs-B6.WT	ENSMUSG00000014907	All Genes	-7.38169
PWK.WT-vs-B6.WT	ENSMUSG00000014932	All Genes	0
PWK.WT-vs-B6.WT	ENSMUSG00000014956	All Genes	0
PWK.WT-vs-B6.WT	ENSMUSG00000014959	All Genes	6.84857
PWK.WT-vs-B6.WT	ENSMUSG00000014980	All Genes	5.84619
PWK.WT-vs-B6.WT	ENSMUSG00000015001	All Genes	-2.42271
PWK.WT-vs-B6.WT	ENSMUSG00000015002	All Genes	3.12389
PWK.WT-vs-B6.WT	ENSMUSG00000015013	All Genes	9.267
PWK.WT-vs-B6.WT	ENSMUSG00000015016	All Genes	-7.51872
PWK.WT-vs-B6.WT	ENSMUSG00000015023	All Genes	-1.61332
PWK.WT-vs-B6.WT	ENSMUSG00000015027	All Genes	0
PWK.WT-vs-B6.WT	ENSMUSG00000015053	All Genes	-5.25932
PWK.WT-vs-B6.WT	ENSMUSG00000015083	All Genes	11.3972
PWK.WT-vs-B6.WT	ENSMUSG00000015085	All Genes	1.00156
PWK.WT-vs-B6.WT	ENSMUSG00000015087	All Genes	0
PWK.WT-vs-B6.WT	ENSMUSG00000015090	All Genes	-2.53689
PWK.WT-vs-B6.WT	ENSMUSG00000015092	All Genes	5.41139
PWK.WT-vs-B6.WT	ENSMUSG00000015093	All Genes	3.48614
PWK.WT-vs-B6.WT	ENSMUSG00000015094	All Genes	0
PWK.WT-vs-B6.WT	ENSMUSG00000015095	All Genes	5.93808
PWK.WT-vs-B6.WT	ENSMUSG00000015112	All Genes	-10.2566
PWK.WT-vs-B6.WT	ENSMUSG00000015120	All Genes	6.73785
PWK.WT-vs-B6.WT	ENSMUSG00000015126	All Genes	12.7925
PWK.WT-vs-B6.WT	ENSMUSG00000015127	All Genes	3.82656
PWK.WT-vs-B6.WT	ENSMUSG00000015133	All Genes	-10.0315
PWK.WT-vs-B6.WT	ENSMUSG00000015134	All Genes	0
PWK.WT-vs-B6.WT	ENSMUSG00000015143	All Genes	-5.40027
PWK.WT-vs-B6.WT	ENSMUSG00000015149	All Genes	1.54211
PWK.WT-vs-B6.WT	ENSMUSG00000015165	All Genes	-18.6485
PWK.WT-vs-B6.WT	ENSMUSG00000015176	All Genes	0
PWK.WT-vs-B6.WT	ENSMUSG00000015189	All Genes	-6.14823
PWK.WT-vs-B6.WT	ENSMUSG00000015202	All Genes	-5.94004
PWK.WT-vs-B6.WT	ENSMUSG00000015214	All Genes	-7.71172
PWK.WT-vs-B6.WT	ENSMUSG00000015217	All Genes	6.98285
PWK.WT-vs-B6.WT	ENSMUSG00000015222	All Genes	-5.04544
PWK.WT-vs-B6.WT	ENSMUSG00000015224	All Genes	0
PWK.WT-vs-B6.WT	ENSMUSG00000015243	All Genes	-3.70251
PWK.WT-vs-B6.WT	ENSMUSG00000015247	All Genes	13.2795
PWK.WT-vs-B6.WT	ENSMUSG00000015289	All Genes	5.05265
PWK.WT-vs-B6.WT	ENSMUSG00000015290	All Genes	7.51854
PWK.WT-vs-B6.WT	ENSMUSG00000015291	All Genes	1.94389
PWK.WT-vs-B6.WT	ENSMUSG00000015305	All Genes	-5.65265
PWK.WT-vs-B6.WT	ENSMUSG00000015312	All Genes	-3.90016
PWK.WT-vs-B6.WT	ENSMUSG00000015314	All Genes	6.40443
PWK.WT-vs-B6.WT	ENSMUSG00000015316	All Genes	1.71393
PWK.WT-vs-B6.WT	ENSMUSG00000015335	All Genes	5.97342
PWK.WT-vs-B6.WT	ENSMUSG00000015337	All Genes	3.06685
PWK.WT-vs-B6.WT	ENSMUSG00000015340	All Genes	2.19116
PWK.WT-vs-B6.WT	ENSMUSG00000015341	All Genes	6.51153
PWK.WT-vs-B6.WT	ENSMUSG00000015342	All Genes	1.04247
PWK.WT-vs-B6.WT	ENSMUSG00000015354	All Genes	-4.46734
PWK.WT-vs-B6.WT	ENSMUSG00000015355	All Genes	13.5378
PWK.WT-vs-B6.WT	ENSMUSG00000015357	All Genes	4.22419
PWK.WT-vs-B6.WT	ENSMUSG00000015363	All Genes	0
PWK.WT-vs-B6.WT	ENSMUSG00000015365	All Genes	-4.24996
PWK.WT-vs-B6.WT	ENSMUSG00000015377	All Genes	-2.87548
PWK.WT-vs-B6.WT	ENSMUSG00000015396	All Genes	22.0162
PWK.WT-vs-B6.WT	ENSMUSG00000015401	All Genes	-4.77487
PWK.WT-vs-B6.WT	ENSMUSG00000015405	All Genes	0
PWK.WT-vs-B6.WT	ENSMUSG00000015437	All Genes	-2.27921
PWK.WT-vs-B6.WT	ENSMUSG00000015441	All Genes	-2.68117
PWK.WT-vs-B6.WT	ENSMUSG00000015451	All Genes	-0.322441
PWK.WT-vs-B6.WT	ENSMUSG00000015452	All Genes	-6.39247
PWK.WT-vs-B6.WT	ENSMUSG00000015461	All Genes	0
PWK.WT-vs-B6.WT	ENSMUSG00000015467	All Genes	2.8198
PWK.WT-vs-B6.WT	ENSMUSG00000015468	All Genes	-7.59801
PWK.WT-vs-B6.WT	ENSMUSG00000015474	All Genes	0
PWK.WT-vs-B6.WT	ENSMUSG00000015476	All Genes	11.4273
PWK.WT-vs-B6.WT	ENSMUSG00000015478	All Genes	0
PWK.WT-vs-B6.WT	ENSMUSG00000015484	All Genes	-5.59374
PWK.WT-vs-B6.WT	ENSMUSG00000015488	All Genes	0.623569
PWK.WT-vs-B6.WT	ENSMUSG00000015501	All Genes	-4.40204
PWK.WT-vs-B6.WT	ENSMUSG00000015519	All Genes	-1.90377
PWK.WT-vs-B6.WT	ENSMUSG00000015522	All Genes	-3.17474
PWK.WT-vs-B6.WT	ENSMUSG00000015533	All Genes	-2.06426
PWK.WT-vs-B6.WT	ENSMUSG00000015536	All Genes	1.91082
PWK.WT-vs-B6.WT	ENSMUSG00000015542	All Genes	0
PWK.WT-vs-B6.WT	ENSMUSG00000015568	All Genes	0
PWK.WT-vs-B6.WT	ENSMUSG00000015575	All Genes	5.3139
PWK.WT-vs-B6.WT	ENSMUSG00000015597	All Genes	0
PWK.WT-vs-B6.WT	ENSMUSG00000015599	All Genes	-3.54008
PWK.WT-vs-B6.WT	ENSMUSG00000015605	All Genes	-15.5321
PWK.WT-vs-B6.WT	ENSMUSG00000015619	All Genes	4.66196
PWK.WT-vs-B6.WT	ENSMUSG00000015627	All Genes	-2.55835
PWK.WT-vs-B6.WT	ENSMUSG00000015647	All Genes	-12.5152
PWK.WT-vs-B6.WT	ENSMUSG00000015652	All Genes	-3.0119
PWK.WT-vs-B6.WT	ENSMUSG00000015653	All Genes	-3.14024
PWK.WT-vs-B6.WT	ENSMUSG00000015656	All Genes	1.35536
PWK.WT-vs-B6.WT	ENSMUSG00000015659	All Genes	-2.06806
PWK.WT-vs-B6.WT	ENSMUSG00000015665	All Genes	-1.43946
PWK.WT-vs-B6.WT	ENSMUSG00000015668	All Genes	9.55596
PWK.WT-vs-B6.WT	ENSMUSG00000015671	All Genes	9.75729
PWK.WT-vs-B6.WT	ENSMUSG00000015672	All Genes	10.1214
PWK.WT-vs-B6.WT	ENSMUSG00000015697	All Genes	-6.04737
PWK.WT-vs-B6.WT	ENSMUSG00000015702	All Genes	-1.26696
PWK.WT-vs-B6.WT	ENSMUSG00000015709	All Genes	-10.3781
PWK.WT-vs-B6.WT	ENSMUSG00000015711	All Genes	0
PWK.WT-vs-B6.WT	ENSMUSG00000015714	All Genes	4.95399
PWK.WT-vs-B6.WT	ENSMUSG00000015721	All Genes	-7.97297
PWK.WT-vs-B6.WT	ENSMUSG00000015733	All Genes	7.9454
PWK.WT-vs-B6.WT	ENSMUSG00000015745	All Genes	-3.59128
PWK.WT-vs-B6.WT	ENSMUSG00000015747	All Genes	7.91446
PWK.WT-vs-B6.WT	ENSMUSG00000015748	All Genes	0
PWK.WT-vs-B6.WT	ENSMUSG00000015749	All Genes	12.141
PWK.WT-vs-B6.WT	ENSMUSG00000015750	All Genes	0
PWK.WT-vs-B6.WT	ENSMUSG00000015755	All Genes	-9.30394
PWK.WT-vs-B6.WT	ENSMUSG00000015757	All Genes	4.12491
PWK.WT-vs-B6.WT	ENSMUSG00000015759	All Genes	5.47172
PWK.WT-vs-B6.WT	ENSMUSG00000015766	All Genes	0
PWK.WT-vs-B6.WT	ENSMUSG00000015776	All Genes	0.166653
PWK.WT-vs-B6.WT	ENSMUSG00000015787	All Genes	-0.551231
PWK.WT-vs-B6.WT	ENSMUSG00000015790	All Genes	0.0510822
PWK.WT-vs-B6.WT	ENSMUSG00000015804	All Genes	12.9886
PWK.WT-vs-B6.WT	ENSMUSG00000015806	All Genes	8.81384
PWK.WT-vs-B6.WT	ENSMUSG00000015812	All Genes	-3.06154
PWK.WT-vs-B6.WT	ENSMUSG00000015829	All Genes	-6.55958
PWK.WT-vs-B6.WT	ENSMUSG00000015837	All Genes	1.63306
PWK.WT-vs-B6.WT	ENSMUSG00000015839	All Genes	4.92816
PWK.WT-vs-B6.WT	ENSMUSG00000015843	All Genes	-3.88948
PWK.WT-vs-B6.WT	ENSMUSG00000015846	All Genes	-10.5984
PWK.WT-vs-B6.WT	ENSMUSG00000015850	All Genes	-1.07833
PWK.WT-vs-B6.WT	ENSMUSG00000015852	All Genes	-3.25141
PWK.WT-vs-B6.WT	ENSMUSG00000015854	All Genes	-4.46292
PWK.WT-vs-B6.WT	ENSMUSG00000015869	All Genes	3.01356
PWK.WT-vs-B6.WT	ENSMUSG00000015879	All Genes	1.74987
PWK.WT-vs-B6.WT	ENSMUSG00000015880	All Genes	4.86426
PWK.WT-vs-B6.WT	ENSMUSG00000015882	All Genes	4.48939
PWK.WT-vs-B6.WT	ENSMUSG00000015889	All Genes	11.8077
PWK.WT-vs-B6.WT	ENSMUSG00000015890	All Genes	3.48102
PWK.WT-vs-B6.WT	ENSMUSG00000015932	All Genes	1.67488
PWK.WT-vs-B6.WT	ENSMUSG00000015937	All Genes	-3.84494
PWK.WT-vs-B6.WT	ENSMUSG00000015942	All Genes	5.11425
PWK.WT-vs-B6.WT	ENSMUSG00000015943	All Genes	9.39026
PWK.WT-vs-B6.WT	ENSMUSG00000015944	All Genes	-7.91898
PWK.WT-vs-B6.WT	ENSMUSG00000015947	All Genes	-0.326591
PWK.WT-vs-B6.WT	ENSMUSG00000015950	All Genes	-2.40347
PWK.WT-vs-B6.WT	ENSMUSG00000015957	All Genes	-8.91658
PWK.WT-vs-B6.WT	ENSMUSG00000015961	All Genes	4.57834
PWK.WT-vs-B6.WT	ENSMUSG00000015962	All Genes	-2.5341
PWK.WT-vs-B6.WT	ENSMUSG00000015966	All Genes	-9.37331
PWK.WT-vs-B6.WT	ENSMUSG00000015968	All Genes	-4.1277
PWK.WT-vs-B6.WT	ENSMUSG00000015970	All Genes	-8.7402
PWK.WT-vs-B6.WT	ENSMUSG00000015971	All Genes	7.78484
PWK.WT-vs-B6.WT	ENSMUSG00000015980	All Genes	0
PWK.WT-vs-B6.WT	ENSMUSG00000015981	All Genes	-7.86781
PWK.WT-vs-B6.WT	ENSMUSG00000015994	All Genes	2.87681
PWK.WT-vs-B6.WT	ENSMUSG00000016018	All Genes	2.78455
PWK.WT-vs-B6.WT	ENSMUSG00000016024	All Genes	-0.856816
PWK.WT-vs-B6.WT	ENSMUSG00000016028	All Genes	-7.10589
PWK.WT-vs-B6.WT	ENSMUSG00000016087	All Genes	8.88503
PWK.WT-vs-B6.WT	ENSMUSG00000016128	All Genes	-3.48422
PWK.WT-vs-B6.WT	ENSMUSG00000016150	All Genes	-4.66699
PWK.WT-vs-B6.WT	ENSMUSG00000016179	All Genes	-2.10459
PWK.WT-vs-B6.WT	ENSMUSG00000016181	All Genes	-1.45033
PWK.WT-vs-B6.WT	ENSMUSG00000016194	All Genes	3.69041
PWK.WT-vs-B6.WT	ENSMUSG00000016200	All Genes	-6.02713
PWK.WT-vs-B6.WT	ENSMUSG00000016206	All Genes	1.66863
PWK.WT-vs-B6.WT	ENSMUSG00000016239	All Genes	-4.40137
PWK.WT-vs-B6.WT	ENSMUSG00000016252	All Genes	0
PWK.WT-vs-B6.WT	ENSMUSG00000016253	All Genes	2.87285
PWK.WT-vs-B6.WT	ENSMUSG00000016255	All Genes	-5.94678
PWK.WT-vs-B6.WT	ENSMUSG00000016256	All Genes	-1.52136
PWK.WT-vs-B6.WT	ENSMUSG00000016257	All Genes	6.16777
PWK.WT-vs-B6.WT	ENSMUSG00000016262	All Genes	-5.33247
PWK.WT-vs-B6.WT	ENSMUSG00000016283	All Genes	-8.66191
PWK.WT-vs-B6.WT	ENSMUSG00000016308	All Genes	11.6036
PWK.WT-vs-B6.WT	ENSMUSG00000016319	All Genes	13.423
PWK.WT-vs-B6.WT	ENSMUSG00000016344	All Genes	2.70759
PWK.WT-vs-B6.WT	ENSMUSG00000016346	All Genes	-8.07173
PWK.WT-vs-B6.WT	ENSMUSG00000016349	All Genes	-9.47469
PWK.WT-vs-B6.WT	ENSMUSG00000016356	All Genes	-14.2756
PWK.WT-vs-B6.WT	ENSMUSG00000016382	All Genes	3.97544
PWK.WT-vs-B6.WT	ENSMUSG00000016386	All Genes	5.00473
PWK.WT-vs-B6.WT	ENSMUSG00000016409	All Genes	2.23281
PWK.WT-vs-B6.WT	ENSMUSG00000016427	All Genes	4.57513
PWK.WT-vs-B6.WT	ENSMUSG00000016458	All Genes	-4.63323
PWK.WT-vs-B6.WT	ENSMUSG00000016477	All Genes	-2.64578
PWK.WT-vs-B6.WT	ENSMUSG00000016481	All Genes	7.63717
PWK.WT-vs-B6.WT	ENSMUSG00000016487	All Genes	0
PWK.WT-vs-B6.WT	ENSMUSG00000016493	All Genes	-0.911251
PWK.WT-vs-B6.WT	ENSMUSG00000016494	All Genes	2.37679
PWK.WT-vs-B6.WT	ENSMUSG00000016495	All Genes	14.0829
PWK.WT-vs-B6.WT	ENSMUSG00000016496	All Genes	-1.95206
PWK.WT-vs-B6.WT	ENSMUSG00000016498	All Genes	1.83289
PWK.WT-vs-B6.WT	ENSMUSG00000016503	All Genes	0.992486
PWK.WT-vs-B6.WT	ENSMUSG00000016510	All Genes	11.0868
PWK.WT-vs-B6.WT	ENSMUSG00000016520	All Genes	0
PWK.WT-vs-B6.WT	ENSMUSG00000016524	All Genes	0
PWK.WT-vs-B6.WT	ENSMUSG00000016526	All Genes	-0.539056
PWK.WT-vs-B6.WT	ENSMUSG00000016528	All Genes	-12.8875
PWK.WT-vs-B6.WT	ENSMUSG00000016529	All Genes	0
PWK.WT-vs-B6.WT	ENSMUSG00000016534	All Genes	6.44251
PWK.WT-vs-B6.WT	ENSMUSG00000016541	All Genes	6.7072
PWK.WT-vs-B6.WT	ENSMUSG00000016552	All Genes	-3.6972
PWK.WT-vs-B6.WT	ENSMUSG00000016554	All Genes	1.29806
PWK.WT-vs-B6.WT	ENSMUSG00000016559	All Genes	8.29139
PWK.WT-vs-B6.WT	ENSMUSG00000016619	All Genes	0
PWK.WT-vs-B6.WT	ENSMUSG00000016624	All Genes	-10.4333
PWK.WT-vs-B6.WT	ENSMUSG00000016626	All Genes	-4.10883
PWK.WT-vs-B6.WT	ENSMUSG00000016637	All Genes	8.77357
PWK.WT-vs-B6.WT	ENSMUSG00000016664	All Genes	0.868346
PWK.WT-vs-B6.WT	ENSMUSG00000016756	All Genes	0
PWK.WT-vs-B6.WT	ENSMUSG00000016757	All Genes	0
PWK.WT-vs-B6.WT	ENSMUSG00000016758	All Genes	-3.686
PWK.WT-vs-B6.WT	ENSMUSG00000016763	All Genes	-8.60428
PWK.WT-vs-B6.WT	ENSMUSG00000016831	All Genes	2.12109
PWK.WT-vs-B6.WT	ENSMUSG00000016833	All Genes	7.40826
PWK.WT-vs-B6.WT	ENSMUSG00000016918	All Genes	2.4303
PWK.WT-vs-B6.WT	ENSMUSG00000016921	All Genes	1.98526
PWK.WT-vs-B6.WT	ENSMUSG00000016933	All Genes	-8.8978
PWK.WT-vs-B6.WT	ENSMUSG00000016940	All Genes	-12.2667
PWK.WT-vs-B6.WT	ENSMUSG00000016942	All Genes	-7.2907
PWK.WT-vs-B6.WT	ENSMUSG00000016946	All Genes	3.47116
PWK.WT-vs-B6.WT	ENSMUSG00000016982	All Genes	3.9282
PWK.WT-vs-B6.WT	ENSMUSG00000016984	All Genes	0
PWK.WT-vs-B6.WT	ENSMUSG00000016995	All Genes	15.3951
PWK.WT-vs-B6.WT	ENSMUSG00000016998	All Genes	-0.322382
PWK.WT-vs-B6.WT	ENSMUSG00000017002	All Genes	3.90977
PWK.WT-vs-B6.WT	ENSMUSG00000017004	All Genes	-1.69666
PWK.WT-vs-B6.WT	ENSMUSG00000017007	All Genes	4.61674
PWK.WT-vs-B6.WT	ENSMUSG00000017009	All Genes	-12.3295
PWK.WT-vs-B6.WT	ENSMUSG00000017057	All Genes	-7.21556
PWK.WT-vs-B6.WT	ENSMUSG00000017064	All Genes	-2.85236
PWK.WT-vs-B6.WT	ENSMUSG00000017119	All Genes	-1.9713
PWK.WT-vs-B6.WT	ENSMUSG00000017132	All Genes	0.362742
PWK.WT-vs-B6.WT	ENSMUSG00000017144	All Genes	0
PWK.WT-vs-B6.WT	ENSMUSG00000017146	All Genes	-1.01557
PWK.WT-vs-B6.WT	ENSMUSG00000017165	All Genes	-0.955185
PWK.WT-vs-B6.WT	ENSMUSG00000017167	All Genes	-15.7235
PWK.WT-vs-B6.WT	ENSMUSG00000017176	All Genes	15.353
PWK.WT-vs-B6.WT	ENSMUSG00000017188	All Genes	8.77183
PWK.WT-vs-B6.WT	ENSMUSG00000017195	All Genes	1.5744
PWK.WT-vs-B6.WT	ENSMUSG00000017204	All Genes	3.48363
PWK.WT-vs-B6.WT	ENSMUSG00000017210	All Genes	-5.67344
PWK.WT-vs-B6.WT	ENSMUSG00000017211	All Genes	-1.64817
PWK.WT-vs-B6.WT	ENSMUSG00000017221	All Genes	0.91392
PWK.WT-vs-B6.WT	ENSMUSG00000017264	All Genes	0.707371
PWK.WT-vs-B6.WT	ENSMUSG00000017286	All Genes	9.43809
PWK.WT-vs-B6.WT	ENSMUSG00000017288	All Genes	1.89436
PWK.WT-vs-B6.WT	ENSMUSG00000017291	All Genes	-1.04154
PWK.WT-vs-B6.WT	ENSMUSG00000017299	All Genes	-13.6311
PWK.WT-vs-B6.WT	ENSMUSG00000017300	All Genes	-0.245715
PWK.WT-vs-B6.WT	ENSMUSG00000017307	All Genes	0
PWK.WT-vs-B6.WT	ENSMUSG00000017309	All Genes	0
PWK.WT-vs-B6.WT	ENSMUSG00000017311	All Genes	0.313815
PWK.WT-vs-B6.WT	ENSMUSG00000017314	All Genes	-5.56616
PWK.WT-vs-B6.WT	ENSMUSG00000017316	All Genes	-2.14654
PWK.WT-vs-B6.WT	ENSMUSG00000017344	All Genes	-1.05143
PWK.WT-vs-B6.WT	ENSMUSG00000017376	All Genes	-16.3324
PWK.WT-vs-B6.WT	ENSMUSG00000017386	All Genes	0
PWK.WT-vs-B6.WT	ENSMUSG00000017390	All Genes	-0.763474
PWK.WT-vs-B6.WT	ENSMUSG00000017400	All Genes	-6.63734
PWK.WT-vs-B6.WT	ENSMUSG00000017404	All Genes	0
PWK.WT-vs-B6.WT	ENSMUSG00000017405	All Genes	-2.63096
PWK.WT-vs-B6.WT	ENSMUSG00000017412	All Genes	-4.01599
PWK.WT-vs-B6.WT	ENSMUSG00000017417	All Genes	5.03811
PWK.WT-vs-B6.WT	ENSMUSG00000017418	All Genes	1.78402
PWK.WT-vs-B6.WT	ENSMUSG00000017421	All Genes	2.96945
PWK.WT-vs-B6.WT	ENSMUSG00000017428	All Genes	14.9837
PWK.WT-vs-B6.WT	ENSMUSG00000017446	All Genes	-0.393598
PWK.WT-vs-B6.WT	ENSMUSG00000017453	All Genes	-2.29395
PWK.WT-vs-B6.WT	ENSMUSG00000017466	All Genes	-16.8131
PWK.WT-vs-B6.WT	ENSMUSG00000017478	All Genes	-2.71685
PWK.WT-vs-B6.WT	ENSMUSG00000017485	All Genes	0
PWK.WT-vs-B6.WT	ENSMUSG00000017491	All Genes	0
PWK.WT-vs-B6.WT	ENSMUSG00000017493	All Genes	-7.61546
PWK.WT-vs-B6.WT	ENSMUSG00000017499	All Genes	13.957
PWK.WT-vs-B6.WT	ENSMUSG00000017548	All Genes	-4.92907
PWK.WT-vs-B6.WT	ENSMUSG00000017550	All Genes	1.54068
PWK.WT-vs-B6.WT	ENSMUSG00000017561	All Genes	12.2065
PWK.WT-vs-B6.WT	ENSMUSG00000017588	All Genes	1.49126
PWK.WT-vs-B6.WT	ENSMUSG00000017607	All Genes	-2.0876
PWK.WT-vs-B6.WT	ENSMUSG00000017615	All Genes	12.1134
PWK.WT-vs-B6.WT	ENSMUSG00000017631	All Genes	-8.28982
PWK.WT-vs-B6.WT	ENSMUSG00000017639	All Genes	-6.53448
PWK.WT-vs-B6.WT	ENSMUSG00000017652	All Genes	-1.30776
PWK.WT-vs-B6.WT	ENSMUSG00000017664	All Genes	0
PWK.WT-vs-B6.WT	ENSMUSG00000017667	All Genes	-1.55987
PWK.WT-vs-B6.WT	ENSMUSG00000017670	All Genes	5.80637
PWK.WT-vs-B6.WT	ENSMUSG00000017677	All Genes	0
PWK.WT-vs-B6.WT	ENSMUSG00000017679	All Genes	0
PWK.WT-vs-B6.WT	ENSMUSG00000017686	All Genes	6.94225
PWK.WT-vs-B6.WT	ENSMUSG00000017688	All Genes	-1.58862
PWK.WT-vs-B6.WT	ENSMUSG00000017692	All Genes	-9.01608
PWK.WT-vs-B6.WT	ENSMUSG00000017697	All Genes	8.63406
PWK.WT-vs-B6.WT	ENSMUSG00000017707	All Genes	-4.26059
PWK.WT-vs-B6.WT	ENSMUSG00000017713	All Genes	-9.10822
PWK.WT-vs-B6.WT	ENSMUSG00000017715	All Genes	0
PWK.WT-vs-B6.WT	ENSMUSG00000017716	All Genes	13.9057
PWK.WT-vs-B6.WT	ENSMUSG00000017718	All Genes	-1.71283
PWK.WT-vs-B6.WT	ENSMUSG00000017720	All Genes	0
PWK.WT-vs-B6.WT	ENSMUSG00000017721	All Genes	0
PWK.WT-vs-B6.WT	ENSMUSG00000017723	All Genes	2.66197
PWK.WT-vs-B6.WT	ENSMUSG00000017724	All Genes	-4.38387
PWK.WT-vs-B6.WT	ENSMUSG00000017734	All Genes	0.845343
PWK.WT-vs-B6.WT	ENSMUSG00000017737	All Genes	-3.21473
PWK.WT-vs-B6.WT	ENSMUSG00000017740	All Genes	-7.61214
PWK.WT-vs-B6.WT	ENSMUSG00000017747	All Genes	0
PWK.WT-vs-B6.WT	ENSMUSG00000017754	All Genes	9.18749
PWK.WT-vs-B6.WT	ENSMUSG00000017756	All Genes	-5.11279
PWK.WT-vs-B6.WT	ENSMUSG00000017760	All Genes	9.99248
PWK.WT-vs-B6.WT	ENSMUSG00000017764	All Genes	4.39858
PWK.WT-vs-B6.WT	ENSMUSG00000017765	All Genes	0
PWK.WT-vs-B6.WT	ENSMUSG00000017767	All Genes	7.82966
PWK.WT-vs-B6.WT	ENSMUSG00000017774	All Genes	-0.488195
PWK.WT-vs-B6.WT	ENSMUSG00000017776	All Genes	-4.72038
PWK.WT-vs-B6.WT	ENSMUSG00000017778	All Genes	5.44843
PWK.WT-vs-B6.WT	ENSMUSG00000017781	All Genes	-15.7333
PWK.WT-vs-B6.WT	ENSMUSG00000017801	All Genes	6.69943
PWK.WT-vs-B6.WT	ENSMUSG00000017802	All Genes	-4.37462
PWK.WT-vs-B6.WT	ENSMUSG00000017817	All Genes	-5.82208
PWK.WT-vs-B6.WT	ENSMUSG00000017830	All Genes	-1.00427
PWK.WT-vs-B6.WT	ENSMUSG00000017831	All Genes	0
PWK.WT-vs-B6.WT	ENSMUSG00000017832	All Genes	2.7038
PWK.WT-vs-B6.WT	ENSMUSG00000017837	All Genes	0.845037
PWK.WT-vs-B6.WT	ENSMUSG00000017843	All Genes	11.343
PWK.WT-vs-B6.WT	ENSMUSG00000017858	All Genes	1.31391
PWK.WT-vs-B6.WT	ENSMUSG00000017861	All Genes	0
PWK.WT-vs-B6.WT	ENSMUSG00000017868	All Genes	-3.67811
PWK.WT-vs-B6.WT	ENSMUSG00000017897	All Genes	-13.8169
PWK.WT-vs-B6.WT	ENSMUSG00000017929	All Genes	-6.24222
[truncated: 23,120 more rows]

## Sheet: edf7a_2
comparison	signature	signed.padj.camera
PWK.WT-vs-B6.WT	Aire-stage	-0.111991
PWK.WT-vs-B6.WT	Ciliated	-0.633346
PWK.WT-vs-B6.WT	EnteroHepato	0.121788
PWK.WT-vs-B6.WT	Goblet	0.580551
PWK.WT-vs-B6.WT	Ionocyte	-0.243941
PWK.WT-vs-B6.WT	Lung_basal	0.0585594
PWK.WT-vs-B6.WT	Microfold	-0.326039
PWK.WT-vs-B6.WT	Muscle	0.234262
PWK.WT-vs-B6.WT	Neuroendocrine	-1.90062
PWK.WT-vs-B6.WT	Pancreatic	-0.519848
PWK.WT-vs-B6.WT	Skin	-0.139733
PWK.WT-vs-B6.WT	Tuft	-0.928063
PWK.WT-vs-B6.WT	cTEC	4.9779
PWK.WT-vs-B6.WT	early_progenitor	0.633346
PWK.WT-vs-B6.WT	mTEC	-1.76344
PWK.WT-vs-B6.WT	postnatal_progenitor	0.00267138

## Sheet: edf7b_1
comparison	gene	signature	t
Foxn1het-vs-WT	ENSMUSG00000000184	Aire-stage	6.16203
Foxn1het-vs-WT	ENSMUSG00000000682	Aire-stage	-3.89753
Foxn1het-vs-WT	ENSMUSG00000000731	Aire-stage	-8.36026
Foxn1het-vs-WT	ENSMUSG00000001025	Aire-stage	0
Foxn1het-vs-WT	ENSMUSG00000001666	Aire-stage	-8.50428
Foxn1het-vs-WT	ENSMUSG00000003429	Aire-stage	0
Foxn1het-vs-WT	ENSMUSG00000003814	Aire-stage	-9.47903
Foxn1het-vs-WT	ENSMUSG00000006519	Aire-stage	1.68761
Foxn1het-vs-WT	ENSMUSG00000007892	Aire-stage	-7.57763
Foxn1het-vs-WT	ENSMUSG00000008682	Aire-stage	0
Foxn1het-vs-WT	ENSMUSG00000008683	Aire-stage	-2.78413
Foxn1het-vs-WT	ENSMUSG00000008843	Aire-stage	-1.23199
Foxn1het-vs-WT	ENSMUSG00000012848	Aire-stage	0
Foxn1het-vs-WT	ENSMUSG00000013643	Aire-stage	-2.9006
Foxn1het-vs-WT	ENSMUSG00000015090	Aire-stage	-9.06105
Foxn1het-vs-WT	ENSMUSG00000015312	Aire-stage	-8.66701
Foxn1het-vs-WT	ENSMUSG00000016256	Aire-stage	1.03075
Foxn1het-vs-WT	ENSMUSG00000017311	Aire-stage	0
Foxn1het-vs-WT	ENSMUSG00000017652	Aire-stage	0
Foxn1het-vs-WT	ENSMUSG00000018819	Aire-stage	0
Foxn1het-vs-WT	ENSMUSG00000018919	Aire-stage	-2.58223
Foxn1het-vs-WT	ENSMUSG00000019489	Aire-stage	0
Foxn1het-vs-WT	ENSMUSG00000019890	Aire-stage	-5.82915
Foxn1het-vs-WT	ENSMUSG00000020017	Aire-stage	-9.69146
Foxn1het-vs-WT	ENSMUSG00000020053	Aire-stage	-4.52878
Foxn1het-vs-WT	ENSMUSG00000020063	Aire-stage	-19.5131
Foxn1het-vs-WT	ENSMUSG00000020077	Aire-stage	-3.39464
Foxn1het-vs-WT	ENSMUSG00000020096	Aire-stage	8.93109
Foxn1het-vs-WT	ENSMUSG00000020372	Aire-stage	-4.77997
Foxn1het-vs-WT	ENSMUSG00000020383	Aire-stage	-9.57313
Foxn1het-vs-WT	ENSMUSG00000020388	Aire-stage	0
Foxn1het-vs-WT	ENSMUSG00000020405	Aire-stage	-7.46797
Foxn1het-vs-WT	ENSMUSG00000020460	Aire-stage	1.37844
Foxn1het-vs-WT	ENSMUSG00000020738	Aire-stage	10.0237
Foxn1het-vs-WT	ENSMUSG00000020739	Aire-stage	4.85286
Foxn1het-vs-WT	ENSMUSG00000020775	Aire-stage	5.12172
Foxn1het-vs-WT	ENSMUSG00000020830	Aire-stage	0
Foxn1het-vs-WT	ENSMUSG00000021025	Aire-stage	0
Foxn1het-vs-WT	ENSMUSG00000021125	Aire-stage	-0.110439
Foxn1het-vs-WT	ENSMUSG00000021242	Aire-stage	0
Foxn1het-vs-WT	ENSMUSG00000021598	Aire-stage	18.8968
Foxn1het-vs-WT	ENSMUSG00000021680	Aire-stage	-7.48657
Foxn1het-vs-WT	ENSMUSG00000021743	Aire-stage	-2.36342
Foxn1het-vs-WT	ENSMUSG00000021957	Aire-stage	-7.38438
Foxn1het-vs-WT	ENSMUSG00000022216	Aire-stage	-0.363687
Foxn1het-vs-WT	ENSMUSG00000022237	Aire-stage	-7.97018
Foxn1het-vs-WT	ENSMUSG00000022577	Aire-stage	0
Foxn1het-vs-WT	ENSMUSG00000022598	Aire-stage	0
Foxn1het-vs-WT	ENSMUSG00000023064	Aire-stage	-2.52545
Foxn1het-vs-WT	ENSMUSG00000023078	Aire-stage	0
Foxn1het-vs-WT	ENSMUSG00000023235	Aire-stage	8.49624
Foxn1het-vs-WT	ENSMUSG00000023861	Aire-stage	14.2929
Foxn1het-vs-WT	ENSMUSG00000023968	Aire-stage	3.5432
Foxn1het-vs-WT	ENSMUSG00000024158	Aire-stage	2.11805
Foxn1het-vs-WT	ENSMUSG00000024334	Aire-stage	0
Foxn1het-vs-WT	ENSMUSG00000024409	Aire-stage	-11.6667
Foxn1het-vs-WT	ENSMUSG00000024610	Aire-stage	10.1992
Foxn1het-vs-WT	ENSMUSG00000024619	Aire-stage	0
Foxn1het-vs-WT	ENSMUSG00000024772	Aire-stage	-4.98652
Foxn1het-vs-WT	ENSMUSG00000025351	Aire-stage	12.9347
Foxn1het-vs-WT	ENSMUSG00000025362	Aire-stage	-1.77173
Foxn1het-vs-WT	ENSMUSG00000025400	Aire-stage	-8.13852
Foxn1het-vs-WT	ENSMUSG00000025508	Aire-stage	-4.13783
Foxn1het-vs-WT	ENSMUSG00000026158	Aire-stage	-2.2772
Foxn1het-vs-WT	ENSMUSG00000026668	Aire-stage	-2.50151
Foxn1het-vs-WT	ENSMUSG00000026728	Aire-stage	-3.63577
Foxn1het-vs-WT	ENSMUSG00000026864	Aire-stage	3.48745
Foxn1het-vs-WT	ENSMUSG00000027360	Aire-stage	0
Foxn1het-vs-WT	ENSMUSG00000027528	Aire-stage	-0.537624
Foxn1het-vs-WT	ENSMUSG00000027533	Aire-stage	-7.41349
Foxn1het-vs-WT	ENSMUSG00000028234	Aire-stage	-5.86734
Foxn1het-vs-WT	ENSMUSG00000028367	Aire-stage	-5.72841
Foxn1het-vs-WT	ENSMUSG00000028392	Aire-stage	0
Foxn1het-vs-WT	ENSMUSG00000028415	Aire-stage	0.839048
Foxn1het-vs-WT	ENSMUSG00000028617	Aire-stage	0
Foxn1het-vs-WT	ENSMUSG00000028691	Aire-stage	9.16429
Foxn1het-vs-WT	ENSMUSG00000028843	Aire-stage	0
Foxn1het-vs-WT	ENSMUSG00000029134	Aire-stage	0.00238025
Foxn1het-vs-WT	ENSMUSG00000029417	Aire-stage	-6.62526
Foxn1het-vs-WT	ENSMUSG00000029522	Aire-stage	-4.56464
Foxn1het-vs-WT	ENSMUSG00000029556	Aire-stage	0
Foxn1het-vs-WT	ENSMUSG00000029580	Aire-stage	8.02417
Foxn1het-vs-WT	ENSMUSG00000029581	Aire-stage	-0.51325
Foxn1het-vs-WT	ENSMUSG00000030538	Aire-stage	3.07715
Foxn1het-vs-WT	ENSMUSG00000030647	Aire-stage	2.88167
Foxn1het-vs-WT	ENSMUSG00000030666	Aire-stage	0.714213
Foxn1het-vs-WT	ENSMUSG00000030669	Aire-stage	0
Foxn1het-vs-WT	ENSMUSG00000030750	Aire-stage	2.79216
Foxn1het-vs-WT	ENSMUSG00000030827	Aire-stage	4.16153
Foxn1het-vs-WT	ENSMUSG00000031167	Aire-stage	0
Foxn1het-vs-WT	ENSMUSG00000031250	Aire-stage	-0.604707
Foxn1het-vs-WT	ENSMUSG00000031320	Aire-stage	-5.17349
Foxn1het-vs-WT	ENSMUSG00000031633	Aire-stage	17.5424
Foxn1het-vs-WT	ENSMUSG00000031760	Aire-stage	-10.0942
Foxn1het-vs-WT	ENSMUSG00000031762	Aire-stage	-1.88292
Foxn1het-vs-WT	ENSMUSG00000031765	Aire-stage	4.19355
Foxn1het-vs-WT	ENSMUSG00000031779	Aire-stage	0
Foxn1het-vs-WT	ENSMUSG00000031838	Aire-stage	-14.0863
Foxn1het-vs-WT	ENSMUSG00000031897	Aire-stage	1.77313
Foxn1het-vs-WT	ENSMUSG00000032291	Aire-stage	-3.38451
Foxn1het-vs-WT	ENSMUSG00000032346	Aire-stage	-8.52193
Foxn1het-vs-WT	ENSMUSG00000032359	Aire-stage	0
Foxn1het-vs-WT	ENSMUSG00000032518	Aire-stage	-7.77644
Foxn1het-vs-WT	ENSMUSG00000032575	Aire-stage	1.73139
Foxn1het-vs-WT	ENSMUSG00000033083	Aire-stage	-1.24668
Foxn1het-vs-WT	ENSMUSG00000034855	Aire-stage	-5.4863
Foxn1het-vs-WT	ENSMUSG00000035042	Aire-stage	1.27571
Foxn1het-vs-WT	ENSMUSG00000035186	Aire-stage	0.57216
Foxn1het-vs-WT	ENSMUSG00000036594	Aire-stage	4.56825
Foxn1het-vs-WT	ENSMUSG00000037548	Aire-stage	8.23904
Foxn1het-vs-WT	ENSMUSG00000037563	Aire-stage	-1.96192
Foxn1het-vs-WT	ENSMUSG00000038642	Aire-stage	0
Foxn1het-vs-WT	ENSMUSG00000038900	Aire-stage	-10.9779
Foxn1het-vs-WT	ENSMUSG00000040026	Aire-stage	-2.22369
Foxn1het-vs-WT	ENSMUSG00000040428	Aire-stage	-0.712726
Foxn1het-vs-WT	ENSMUSG00000040808	Aire-stage	-3.89625
Foxn1het-vs-WT	ENSMUSG00000041132	Aire-stage	0
Foxn1het-vs-WT	ENSMUSG00000041782	Aire-stage	-2.59446
Foxn1het-vs-WT	ENSMUSG00000042306	Aire-stage	-10.1268
Foxn1het-vs-WT	ENSMUSG00000042312	Aire-stage	-1.18225
Foxn1het-vs-WT	ENSMUSG00000042770	Aire-stage	-1.02679
Foxn1het-vs-WT	ENSMUSG00000043068	Aire-stage	0
Foxn1het-vs-WT	ENSMUSG00000043716	Aire-stage	-1.96938
Foxn1het-vs-WT	ENSMUSG00000044533	Aire-stage	2.37438
Foxn1het-vs-WT	ENSMUSG00000045969	Aire-stage	-10.2638
Foxn1het-vs-WT	ENSMUSG00000046323	Aire-stage	-5.1359
Foxn1het-vs-WT	ENSMUSG00000047557	Aire-stage	7.5925
Foxn1het-vs-WT	ENSMUSG00000047751	Aire-stage	0
Foxn1het-vs-WT	ENSMUSG00000048758	Aire-stage	0
Foxn1het-vs-WT	ENSMUSG00000049517	Aire-stage	-0.716461
Foxn1het-vs-WT	ENSMUSG00000049775	Aire-stage	5.21323
Foxn1het-vs-WT	ENSMUSG00000050708	Aire-stage	12.2979
Foxn1het-vs-WT	ENSMUSG00000053317	Aire-stage	7.62047
Foxn1het-vs-WT	ENSMUSG00000053398	Aire-stage	3.88713
Foxn1het-vs-WT	ENSMUSG00000054423	Aire-stage	-5.76151
Foxn1het-vs-WT	ENSMUSG00000054871	Aire-stage	3.20966
Foxn1het-vs-WT	ENSMUSG00000056054	Aire-stage	-4.84918
Foxn1het-vs-WT	ENSMUSG00000056071	Aire-stage	-10.1352
Foxn1het-vs-WT	ENSMUSG00000057465	Aire-stage	-2.91225
Foxn1het-vs-WT	ENSMUSG00000057666	Aire-stage	-11.5305
Foxn1het-vs-WT	ENSMUSG00000057841	Aire-stage	5.23908
Foxn1het-vs-WT	ENSMUSG00000058135	Aire-stage	0
Foxn1het-vs-WT	ENSMUSG00000058546	Aire-stage	0
Foxn1het-vs-WT	ENSMUSG00000058715	Aire-stage	0
Foxn1het-vs-WT	ENSMUSG00000059291	Aire-stage	-2.16706
Foxn1het-vs-WT	ENSMUSG00000059586	Aire-stage	1.71645
Foxn1het-vs-WT	ENSMUSG00000059956	Aire-stage	-4.48879
Foxn1het-vs-WT	ENSMUSG00000060311	Aire-stage	-7.15797
Foxn1het-vs-WT	ENSMUSG00000060586	Aire-stage	1.38548
Foxn1het-vs-WT	ENSMUSG00000061477	Aire-stage	0
Foxn1het-vs-WT	ENSMUSG00000061983	Aire-stage	-12.5309
Foxn1het-vs-WT	ENSMUSG00000062006	Aire-stage	0.0640269
Foxn1het-vs-WT	ENSMUSG00000062515	Aire-stage	-4.86559
Foxn1het-vs-WT	ENSMUSG00000062647	Aire-stage	0
Foxn1het-vs-WT	ENSMUSG00000063157	Aire-stage	-4.62393
Foxn1het-vs-WT	ENSMUSG00000063316	Aire-stage	0
Foxn1het-vs-WT	ENSMUSG00000067274	Aire-stage	0
Foxn1het-vs-WT	ENSMUSG00000067341	Aire-stage	-11.4965
Foxn1het-vs-WT	ENSMUSG00000069516	Aire-stage	1.11824
Foxn1het-vs-WT	ENSMUSG00000071005	Aire-stage	4.35663
Foxn1het-vs-WT	ENSMUSG00000071715	Aire-stage	-2.33423
Foxn1het-vs-WT	ENSMUSG00000073421	Aire-stage	12.525
Foxn1het-vs-WT	ENSMUSG00000073481	Aire-stage	1.39786
Foxn1het-vs-WT	ENSMUSG00000073676	Aire-stage	4.5487
Foxn1het-vs-WT	ENSMUSG00000073888	Aire-stage	0
Foxn1het-vs-WT	ENSMUSG00000074115	Aire-stage	-2.09797
Foxn1het-vs-WT	ENSMUSG00000074141	Aire-stage	1.22429
Foxn1het-vs-WT	ENSMUSG00000074457	Aire-stage	5.56961
Foxn1het-vs-WT	ENSMUSG00000075010	Aire-stage	4.1388
Foxn1het-vs-WT	ENSMUSG00000078812	Aire-stage	12.6264
Foxn1het-vs-WT	ENSMUSG00000079197	Aire-stage	5.06541
Foxn1het-vs-WT	ENSMUSG00000079435	Aire-stage	-1.01453
Foxn1het-vs-WT	ENSMUSG00000079563	Aire-stage	0
Foxn1het-vs-WT	ENSMUSG00000079641	Aire-stage	-6.60484
Foxn1het-vs-WT	ENSMUSG00000085949	Aire-stage	0
Foxn1het-vs-WT	ENSMUSG00000089929	Aire-stage	-5.83021
Foxn1het-vs-WT	ENSMUSG00000090223	Aire-stage	-10.9535
Foxn1het-vs-WT	ENSMUSG00000090862	Aire-stage	-4.54001
Foxn1het-vs-WT	ENSMUSG00000099974	Aire-stage	0
Foxn1het-vs-WT	ENSMUSG00000000001	All Genes	0
Foxn1het-vs-WT	ENSMUSG00000000028	All Genes	0.418099
Foxn1het-vs-WT	ENSMUSG00000000031	All Genes	-7.98337
Foxn1het-vs-WT	ENSMUSG00000000037	All Genes	-0.774347
Foxn1het-vs-WT	ENSMUSG00000000049	All Genes	-0.953714
Foxn1het-vs-WT	ENSMUSG00000000056	All Genes	0
Foxn1het-vs-WT	ENSMUSG00000000058	All Genes	0.549888
Foxn1het-vs-WT	ENSMUSG00000000078	All Genes	2.43043
Foxn1het-vs-WT	ENSMUSG00000000085	All Genes	14.3764
Foxn1het-vs-WT	ENSMUSG00000000088	All Genes	4.25667
Foxn1het-vs-WT	ENSMUSG00000000093	All Genes	-7.65568
Foxn1het-vs-WT	ENSMUSG00000000094	All Genes	-5.03291
Foxn1het-vs-WT	ENSMUSG00000000120	All Genes	12.5672
Foxn1het-vs-WT	ENSMUSG00000000125	All Genes	-10.8899
Foxn1het-vs-WT	ENSMUSG00000000126	All Genes	2.37848
Foxn1het-vs-WT	ENSMUSG00000000127	All Genes	-1.48839
Foxn1het-vs-WT	ENSMUSG00000000131	All Genes	0
Foxn1het-vs-WT	ENSMUSG00000000134	All Genes	0.740698
Foxn1het-vs-WT	ENSMUSG00000000142	All Genes	-4.16398
Foxn1het-vs-WT	ENSMUSG00000000148	All Genes	6.07479
Foxn1het-vs-WT	ENSMUSG00000000149	All Genes	-13.1074
Foxn1het-vs-WT	ENSMUSG00000000154	All Genes	-2.22399
Foxn1het-vs-WT	ENSMUSG00000000157	All Genes	-6.49874
Foxn1het-vs-WT	ENSMUSG00000000159	All Genes	-1.98647
Foxn1het-vs-WT	ENSMUSG00000000167	All Genes	1.19626
Foxn1het-vs-WT	ENSMUSG00000000168	All Genes	13.5295
Foxn1het-vs-WT	ENSMUSG00000000171	All Genes	6.85805
Foxn1het-vs-WT	ENSMUSG00000000182	All Genes	-4.224
Foxn1het-vs-WT	ENSMUSG00000000184	All Genes	6.16203
Foxn1het-vs-WT	ENSMUSG00000000194	All Genes	0
Foxn1het-vs-WT	ENSMUSG00000000197	All Genes	-7.14885
Foxn1het-vs-WT	ENSMUSG00000000202	All Genes	-1.18824
Foxn1het-vs-WT	ENSMUSG00000000204	All Genes	-7.32714
Foxn1het-vs-WT	ENSMUSG00000000214	All Genes	-3.44119
Foxn1het-vs-WT	ENSMUSG00000000215	All Genes	-4.67807
Foxn1het-vs-WT	ENSMUSG00000000216	All Genes	2.76695
Foxn1het-vs-WT	ENSMUSG00000000223	All Genes	-1.35032
Foxn1het-vs-WT	ENSMUSG00000000244	All Genes	0
Foxn1het-vs-WT	ENSMUSG00000000247	All Genes	-5.93852
Foxn1het-vs-WT	ENSMUSG00000000248	All Genes	-8.04815
Foxn1het-vs-WT	ENSMUSG00000000253	All Genes	25.2964
Foxn1het-vs-WT	ENSMUSG00000000263	All Genes	-4.98996
Foxn1het-vs-WT	ENSMUSG00000000266	All Genes	-11.9696
Foxn1het-vs-WT	ENSMUSG00000000275	All Genes	0
Foxn1het-vs-WT	ENSMUSG00000000276	All Genes	-2.78626
Foxn1het-vs-WT	ENSMUSG00000000278	All Genes	-5.72843
Foxn1het-vs-WT	ENSMUSG00000000282	All Genes	-7.50965
Foxn1het-vs-WT	ENSMUSG00000000290	All Genes	6.3087
Foxn1het-vs-WT	ENSMUSG00000000295	All Genes	12.4577
Foxn1het-vs-WT	ENSMUSG00000000296	All Genes	10.4633
Foxn1het-vs-WT	ENSMUSG00000000301	All Genes	0
Foxn1het-vs-WT	ENSMUSG00000000303	All Genes	0
Foxn1het-vs-WT	ENSMUSG00000000305	All Genes	8.85009
Foxn1het-vs-WT	ENSMUSG00000000308	All Genes	-6.67975
Foxn1het-vs-WT	ENSMUSG00000000317	All Genes	-4.06527
Foxn1het-vs-WT	ENSMUSG00000000318	All Genes	-5.30776
Foxn1het-vs-WT	ENSMUSG00000000320	All Genes	-7.36931
Foxn1het-vs-WT	ENSMUSG00000000325	All Genes	7.60655
Foxn1het-vs-WT	ENSMUSG00000000326	All Genes	16.7682
Foxn1het-vs-WT	ENSMUSG00000000339	All Genes	5.50974
Foxn1het-vs-WT	ENSMUSG00000000340	All Genes	0
Foxn1het-vs-WT	ENSMUSG00000000346	All Genes	14.2328
Foxn1het-vs-WT	ENSMUSG00000000355	All Genes	4.47009
Foxn1het-vs-WT	ENSMUSG00000000359	All Genes	0.882052
Foxn1het-vs-WT	ENSMUSG00000000365	All Genes	-5.26588
Foxn1het-vs-WT	ENSMUSG00000000374	All Genes	-20.1382
Foxn1het-vs-WT	ENSMUSG00000000378	All Genes	10.5737
Foxn1het-vs-WT	ENSMUSG00000000381	All Genes	-5.792
Foxn1het-vs-WT	ENSMUSG00000000384	All Genes	0
Foxn1het-vs-WT	ENSMUSG00000000385	All Genes	-5.69115
Foxn1het-vs-WT	ENSMUSG00000000386	All Genes	0
Foxn1het-vs-WT	ENSMUSG00000000392	All Genes	-10.7976
Foxn1het-vs-WT	ENSMUSG00000000394	All Genes	0
Foxn1het-vs-WT	ENSMUSG00000000399	All Genes	6.10991
Foxn1het-vs-WT	ENSMUSG00000000402	All Genes	-2.83178
Foxn1het-vs-WT	ENSMUSG00000000409	All Genes	8.21879
Foxn1het-vs-WT	ENSMUSG00000000411	All Genes	-2.35209
Foxn1het-vs-WT	ENSMUSG00000000416	All Genes	-5.15543
Foxn1het-vs-WT	ENSMUSG00000000420	All Genes	-1.03014
Foxn1het-vs-WT	ENSMUSG00000000439	All Genes	9.05096
Foxn1het-vs-WT	ENSMUSG00000000440	All Genes	-4.39591
Foxn1het-vs-WT	ENSMUSG00000000441	All Genes	4.12398
Foxn1het-vs-WT	ENSMUSG00000000486	All Genes	0
Foxn1het-vs-WT	ENSMUSG00000000489	All Genes	-14.1477
Foxn1het-vs-WT	ENSMUSG00000000530	All Genes	-2.3946
Foxn1het-vs-WT	ENSMUSG00000000531	All Genes	-2.57207
Foxn1het-vs-WT	ENSMUSG00000000532	All Genes	-3.4507
Foxn1het-vs-WT	ENSMUSG00000000538	All Genes	0
Foxn1het-vs-WT	ENSMUSG00000000544	All Genes	0
Foxn1het-vs-WT	ENSMUSG00000000552	All Genes	6.34057
Foxn1het-vs-WT	ENSMUSG00000000555	All Genes	0
Foxn1het-vs-WT	ENSMUSG00000000560	All Genes	-5.0183
Foxn1het-vs-WT	ENSMUSG00000000561	All Genes	14.5678
Foxn1het-vs-WT	ENSMUSG00000000562	All Genes	-3.07475
Foxn1het-vs-WT	ENSMUSG00000000563	All Genes	4.34067
Foxn1het-vs-WT	ENSMUSG00000000567	All Genes	10.486
Foxn1het-vs-WT	ENSMUSG00000000568	All Genes	-24.7716
Foxn1het-vs-WT	ENSMUSG00000000579	All Genes	6.61448
Foxn1het-vs-WT	ENSMUSG00000000581	All Genes	16.5402
Foxn1het-vs-WT	ENSMUSG00000000594	All Genes	-2.82646
Foxn1het-vs-WT	ENSMUSG00000000600	All Genes	0.973758
Foxn1het-vs-WT	ENSMUSG00000000605	All Genes	0
Foxn1het-vs-WT	ENSMUSG00000000617	All Genes	-7.54322
Foxn1het-vs-WT	ENSMUSG00000000627	All Genes	-4.44586
Foxn1het-vs-WT	ENSMUSG00000000628	All Genes	-11.4571
Foxn1het-vs-WT	ENSMUSG00000000631	All Genes	-8.02682
Foxn1het-vs-WT	ENSMUSG00000000632	All Genes	-13.4473
Foxn1het-vs-WT	ENSMUSG00000000673	All Genes	-2.01024
Foxn1het-vs-WT	ENSMUSG00000000682	All Genes	-3.89753
Foxn1het-vs-WT	ENSMUSG00000000686	All Genes	3.73806
Foxn1het-vs-WT	ENSMUSG00000000690	All Genes	-3.72492
Foxn1het-vs-WT	ENSMUSG00000000693	All Genes	2.68875
Foxn1het-vs-WT	ENSMUSG00000000706	All Genes	-5.50474
Foxn1het-vs-WT	ENSMUSG00000000708	All Genes	-8.32284
Foxn1het-vs-WT	ENSMUSG00000000711	All Genes	2.02944
Foxn1het-vs-WT	ENSMUSG00000000724	All Genes	-3.24503
Foxn1het-vs-WT	ENSMUSG00000000730	All Genes	0
Foxn1het-vs-WT	ENSMUSG00000000731	All Genes	-8.36026
Foxn1het-vs-WT	ENSMUSG00000000732	All Genes	0
Foxn1het-vs-WT	ENSMUSG00000000738	All Genes	-1.76415
Foxn1het-vs-WT	ENSMUSG00000000739	All Genes	12.2181
Foxn1het-vs-WT	ENSMUSG00000000740	All Genes	7.788
Foxn1het-vs-WT	ENSMUSG00000000743	All Genes	6.36591
Foxn1het-vs-WT	ENSMUSG00000000751	All Genes	9.61157
Foxn1het-vs-WT	ENSMUSG00000000753	All Genes	13.8205
Foxn1het-vs-WT	ENSMUSG00000000759	All Genes	2.52578
Foxn1het-vs-WT	ENSMUSG00000000766	All Genes	-5.68153
Foxn1het-vs-WT	ENSMUSG00000000776	All Genes	0
Foxn1het-vs-WT	ENSMUSG00000000782	All Genes	-1.18532
Foxn1het-vs-WT	ENSMUSG00000000787	All Genes	-11.9437
Foxn1het-vs-WT	ENSMUSG00000000791	All Genes	-1.96317
Foxn1het-vs-WT	ENSMUSG00000000792	All Genes	0.405877
Foxn1het-vs-WT	ENSMUSG00000000794	All Genes	10.2842
Foxn1het-vs-WT	ENSMUSG00000000804	All Genes	-10.5434
Foxn1het-vs-WT	ENSMUSG00000000805	All Genes	-3.76219
Foxn1het-vs-WT	ENSMUSG00000000811	All Genes	5.93989
Foxn1het-vs-WT	ENSMUSG00000000817	All Genes	-3.73555
Foxn1het-vs-WT	ENSMUSG00000000823	All Genes	0
Foxn1het-vs-WT	ENSMUSG00000000826	All Genes	-1.31563
Foxn1het-vs-WT	ENSMUSG00000000827	All Genes	9.65623
Foxn1het-vs-WT	ENSMUSG00000000838	All Genes	0
Foxn1het-vs-WT	ENSMUSG00000000861	All Genes	14.9663
Foxn1het-vs-WT	ENSMUSG00000000869	All Genes	-4.9253
Foxn1het-vs-WT	ENSMUSG00000000876	All Genes	2.1019
Foxn1het-vs-WT	ENSMUSG00000000881	All Genes	-21.9555
Foxn1het-vs-WT	ENSMUSG00000000884	All Genes	6.11675
Foxn1het-vs-WT	ENSMUSG00000000889	All Genes	-7.59266
Foxn1het-vs-WT	ENSMUSG00000000901	All Genes	2.35443
Foxn1het-vs-WT	ENSMUSG00000000902	All Genes	10.7345
Foxn1het-vs-WT	ENSMUSG00000000903	All Genes	-0.542599
Foxn1het-vs-WT	ENSMUSG00000000915	All Genes	-9.91827
Foxn1het-vs-WT	ENSMUSG00000000916	All Genes	17.2784
Foxn1het-vs-WT	ENSMUSG00000000934	All Genes	11.6422
Foxn1het-vs-WT	ENSMUSG00000000938	All Genes	-0.859662
Foxn1het-vs-WT	ENSMUSG00000000942	All Genes	0.490507
Foxn1het-vs-WT	ENSMUSG00000000948	All Genes	-8.50261
Foxn1het-vs-WT	ENSMUSG00000000957	All Genes	7.9741
Foxn1het-vs-WT	ENSMUSG00000000958	All Genes	2.05635
Foxn1het-vs-WT	ENSMUSG00000000959	All Genes	0
Foxn1het-vs-WT	ENSMUSG00000000976	All Genes	2.011
Foxn1het-vs-WT	ENSMUSG00000000982	All Genes	0
Foxn1het-vs-WT	ENSMUSG00000000983	All Genes	5.72343
Foxn1het-vs-WT	ENSMUSG00000001014	All Genes	-1.25936
Foxn1het-vs-WT	ENSMUSG00000001016	All Genes	8.82754
Foxn1het-vs-WT	ENSMUSG00000001017	All Genes	1.03646
Foxn1het-vs-WT	ENSMUSG00000001018	All Genes	18.6466
Foxn1het-vs-WT	ENSMUSG00000001020	All Genes	-10.437
Foxn1het-vs-WT	ENSMUSG00000001021	All Genes	-5.33559
Foxn1het-vs-WT	ENSMUSG00000001023	All Genes	-3.59655
Foxn1het-vs-WT	ENSMUSG00000001025	All Genes	0
Foxn1het-vs-WT	ENSMUSG00000001027	All Genes	-10.144
Foxn1het-vs-WT	ENSMUSG00000001029	All Genes	0
Foxn1het-vs-WT	ENSMUSG00000001034	All Genes	5.84173
Foxn1het-vs-WT	ENSMUSG00000001036	All Genes	-5.81875
Foxn1het-vs-WT	ENSMUSG00000001039	All Genes	0
Foxn1het-vs-WT	ENSMUSG00000001052	All Genes	-5.23637
Foxn1het-vs-WT	ENSMUSG00000001053	All Genes	-5.37336
Foxn1het-vs-WT	ENSMUSG00000001054	All Genes	6.00201
Foxn1het-vs-WT	ENSMUSG00000001056	All Genes	7.43547
Foxn1het-vs-WT	ENSMUSG00000001062	All Genes	-6.55405
Foxn1het-vs-WT	ENSMUSG00000001065	All Genes	-5.49777
Foxn1het-vs-WT	ENSMUSG00000001076	All Genes	-2.80085
Foxn1het-vs-WT	ENSMUSG00000001082	All Genes	11.6538
Foxn1het-vs-WT	ENSMUSG00000001089	All Genes	1.20687
Foxn1het-vs-WT	ENSMUSG00000001095	All Genes	2.58797
Foxn1het-vs-WT	ENSMUSG00000001098	All Genes	13.7375
Foxn1het-vs-WT	ENSMUSG00000001100	All Genes	14.3508
Foxn1het-vs-WT	ENSMUSG00000001103	All Genes	-1.91789
Foxn1het-vs-WT	ENSMUSG00000001105	All Genes	4.91005
Foxn1het-vs-WT	ENSMUSG00000001119	All Genes	4.91898
Foxn1het-vs-WT	ENSMUSG00000001120	All Genes	0
Foxn1het-vs-WT	ENSMUSG00000001123	All Genes	13.0904
Foxn1het-vs-WT	ENSMUSG00000001127	All Genes	-1.17053
Foxn1het-vs-WT	ENSMUSG00000001128	All Genes	4.63175
Foxn1het-vs-WT	ENSMUSG00000001131	All Genes	-0.412929
Foxn1het-vs-WT	ENSMUSG00000001134	All Genes	4.27398
Foxn1het-vs-WT	ENSMUSG00000001138	All Genes	-7.66372
Foxn1het-vs-WT	ENSMUSG00000001143	All Genes	5.55249
Foxn1het-vs-WT	ENSMUSG00000001150	All Genes	-1.85054
Foxn1het-vs-WT	ENSMUSG00000001151	All Genes	-2.42837
Foxn1het-vs-WT	ENSMUSG00000001155	All Genes	-3.34506
Foxn1het-vs-WT	ENSMUSG00000001156	All Genes	-4.47334
Foxn1het-vs-WT	ENSMUSG00000001157	All Genes	1.47494
Foxn1het-vs-WT	ENSMUSG00000001158	All Genes	12.6533
Foxn1het-vs-WT	ENSMUSG00000001166	All Genes	-1.8303
Foxn1het-vs-WT	ENSMUSG00000001168	All Genes	-1.96831
Foxn1het-vs-WT	ENSMUSG00000001173	All Genes	-6.41602
Foxn1het-vs-WT	ENSMUSG00000001175	All Genes	6.58537
Foxn1het-vs-WT	ENSMUSG00000001211	All Genes	-5.70456
Foxn1het-vs-WT	ENSMUSG00000001225	All Genes	-5.47229
Foxn1het-vs-WT	ENSMUSG00000001227	All Genes	-11.5488
Foxn1het-vs-WT	ENSMUSG00000001228	All Genes	1.92254
Foxn1het-vs-WT	ENSMUSG00000001229	All Genes	-1.44157
Foxn1het-vs-WT	ENSMUSG00000001240	All Genes	-1.99028
Foxn1het-vs-WT	ENSMUSG00000001247	All Genes	1.18894
Foxn1het-vs-WT	ENSMUSG00000001248	All Genes	0
Foxn1het-vs-WT	ENSMUSG00000001249	All Genes	0.237789
Foxn1het-vs-WT	ENSMUSG00000001270	All Genes	0
Foxn1het-vs-WT	ENSMUSG00000001280	All Genes	-8.01554
Foxn1het-vs-WT	ENSMUSG00000001281	All Genes	2.53541
Foxn1het-vs-WT	ENSMUSG00000001285	All Genes	4.83721
Foxn1het-vs-WT	ENSMUSG00000001288	All Genes	-0.26358
Foxn1het-vs-WT	ENSMUSG00000001289	All Genes	4.44491
Foxn1het-vs-WT	ENSMUSG00000001300	All Genes	-6.53076
Foxn1het-vs-WT	ENSMUSG00000001305	All Genes	13.8832
Foxn1het-vs-WT	ENSMUSG00000001313	All Genes	6.33811
Foxn1het-vs-WT	ENSMUSG00000001323	All Genes	15.6617
Foxn1het-vs-WT	ENSMUSG00000001333	All Genes	0
Foxn1het-vs-WT	ENSMUSG00000001334	All Genes	-7.66744
Foxn1het-vs-WT	ENSMUSG00000001348	All Genes	-2.54301
Foxn1het-vs-WT	ENSMUSG00000001349	All Genes	-2.96326
Foxn1het-vs-WT	ENSMUSG00000001366	All Genes	5.1984
Foxn1het-vs-WT	ENSMUSG00000001376	All Genes	0
Foxn1het-vs-WT	ENSMUSG00000001380	All Genes	5.81541
Foxn1het-vs-WT	ENSMUSG00000001383	All Genes	0
Foxn1het-vs-WT	ENSMUSG00000001403	All Genes	7.80399
Foxn1het-vs-WT	ENSMUSG00000001415	All Genes	-0.941749
Foxn1het-vs-WT	ENSMUSG00000001416	All Genes	0
Foxn1het-vs-WT	ENSMUSG00000001418	All Genes	11.527
Foxn1het-vs-WT	ENSMUSG00000001419	All Genes	-17.8166
Foxn1het-vs-WT	ENSMUSG00000001420	All Genes	-0.605348
Foxn1het-vs-WT	ENSMUSG00000001424	All Genes	0.770436
Foxn1het-vs-WT	ENSMUSG00000001435	All Genes	7.43066
Foxn1het-vs-WT	ENSMUSG00000001436	All Genes	6.18159
Foxn1het-vs-WT	ENSMUSG00000001440	All Genes	-4.95245
Foxn1het-vs-WT	ENSMUSG00000001441	All Genes	-9.74464
Foxn1het-vs-WT	ENSMUSG00000001444	All Genes	-6.149
Foxn1het-vs-WT	ENSMUSG00000001445	All Genes	4.12842
Foxn1het-vs-WT	ENSMUSG00000001467	All Genes	-3.18115
Foxn1het-vs-WT	ENSMUSG00000001472	All Genes	0
Foxn1het-vs-WT	ENSMUSG00000001473	All Genes	7.85365
Foxn1het-vs-WT	ENSMUSG00000001482	All Genes	1.58431
Foxn1het-vs-WT	ENSMUSG00000001493	All Genes	-0.585339
Foxn1het-vs-WT	ENSMUSG00000001494	All Genes	-1.74797
Foxn1het-vs-WT	ENSMUSG00000001496	All Genes	-2.55616
Foxn1het-vs-WT	ENSMUSG00000001497	All Genes	7.32047
Foxn1het-vs-WT	ENSMUSG00000001504	All Genes	-9.98106
Foxn1het-vs-WT	ENSMUSG00000001506	All Genes	-4.19491
Foxn1het-vs-WT	ENSMUSG00000001507	All Genes	-5.93881
Foxn1het-vs-WT	ENSMUSG00000001508	All Genes	-4.43469
Foxn1het-vs-WT	ENSMUSG00000001510	All Genes	-10.721
Foxn1het-vs-WT	ENSMUSG00000001517	All Genes	-2.85683
Foxn1het-vs-WT	ENSMUSG00000001518	All Genes	6.30612
Foxn1het-vs-WT	ENSMUSG00000001520	All Genes	2.85074
Foxn1het-vs-WT	ENSMUSG00000001521	All Genes	6.48111
Foxn1het-vs-WT	ENSMUSG00000001524	All Genes	2.18416
Foxn1het-vs-WT	ENSMUSG00000001525	All Genes	5.44553
Foxn1het-vs-WT	ENSMUSG00000001542	All Genes	0
Foxn1het-vs-WT	ENSMUSG00000001552	All Genes	0
Foxn1het-vs-WT	ENSMUSG00000001555	All Genes	17.1423
Foxn1het-vs-WT	ENSMUSG00000001558	All Genes	-1.1843
Foxn1het-vs-WT	ENSMUSG00000001569	All Genes	2.10171
Foxn1het-vs-WT	ENSMUSG00000001576	All Genes	20.267
Foxn1het-vs-WT	ENSMUSG00000001583	All Genes	-6.54891
Foxn1het-vs-WT	ENSMUSG00000001588	All Genes	-2.16219
Foxn1het-vs-WT	ENSMUSG00000001604	All Genes	-0.758805
Foxn1het-vs-WT	ENSMUSG00000001622	All Genes	-1.719
Foxn1het-vs-WT	ENSMUSG00000001627	All Genes	0
Foxn1het-vs-WT	ENSMUSG00000001630	All Genes	2.9519
Foxn1het-vs-WT	ENSMUSG00000001632	All Genes	-5.37155
Foxn1het-vs-WT	ENSMUSG00000001642	All Genes	2.96187
Foxn1het-vs-WT	ENSMUSG00000001655	All Genes	-5.58155
Foxn1het-vs-WT	ENSMUSG00000001656	All Genes	-7.22278
Foxn1het-vs-WT	ENSMUSG00000001657	All Genes	-6.51329
Foxn1het-vs-WT	ENSMUSG00000001661	All Genes	-2.23117
Foxn1het-vs-WT	ENSMUSG00000001663	All Genes	-0.153413
Foxn1het-vs-WT	ENSMUSG00000001665	All Genes	0
Foxn1het-vs-WT	ENSMUSG00000001666	All Genes	-8.50428
Foxn1het-vs-WT	ENSMUSG00000001670	All Genes	-6.51715
Foxn1het-vs-WT	ENSMUSG00000001672	All Genes	-1.73498
Foxn1het-vs-WT	ENSMUSG00000001674	All Genes	7.58965
Foxn1het-vs-WT	ENSMUSG00000001687	All Genes	11.6238
Foxn1het-vs-WT	ENSMUSG00000001700	All Genes	9.7807
Foxn1het-vs-WT	ENSMUSG00000001707	All Genes	8.80072
Foxn1het-vs-WT	ENSMUSG00000001729	All Genes	-10.3982
Foxn1het-vs-WT	ENSMUSG00000001739	All Genes	-2.64722
Foxn1het-vs-WT	ENSMUSG00000001741	All Genes	0
Foxn1het-vs-WT	ENSMUSG00000001750	All Genes	1.39871
Foxn1het-vs-WT	ENSMUSG00000001751	All Genes	0
Foxn1het-vs-WT	ENSMUSG00000001755	All Genes	5.61808
Foxn1het-vs-WT	ENSMUSG00000001761	All Genes	1.14826
Foxn1het-vs-WT	ENSMUSG00000001763	All Genes	-7.74498
Foxn1het-vs-WT	ENSMUSG00000001767	All Genes	0
Foxn1het-vs-WT	ENSMUSG00000001768	All Genes	1.65883
Foxn1het-vs-WT	ENSMUSG00000001773	All Genes	-2.66169
Foxn1het-vs-WT	ENSMUSG00000001774	All Genes	0
Foxn1het-vs-WT	ENSMUSG00000001783	All Genes	10.321
Foxn1het-vs-WT	ENSMUSG00000001785	All Genes	2.74835
Foxn1het-vs-WT	ENSMUSG00000001786	All Genes	3.75963
Foxn1het-vs-WT	ENSMUSG00000001794	All Genes	10.0674
Foxn1het-vs-WT	ENSMUSG00000001802	All Genes	-2.30833
Foxn1het-vs-WT	ENSMUSG00000001804	All Genes	-4.22298
Foxn1het-vs-WT	ENSMUSG00000001827	All Genes	-3.96417
Foxn1het-vs-WT	ENSMUSG00000001829	All Genes	3.02174
Foxn1het-vs-WT	ENSMUSG00000001833	All Genes	6.87419
Foxn1het-vs-WT	ENSMUSG00000001844	All Genes	11.4729
Foxn1het-vs-WT	ENSMUSG00000001847	All Genes	3.92347
Foxn1het-vs-WT	ENSMUSG00000001855	All Genes	-0.538543
Foxn1het-vs-WT	ENSMUSG00000001864	All Genes	-1.17143
Foxn1het-vs-WT	ENSMUSG00000001865	All Genes	0.942387
Foxn1het-vs-WT	ENSMUSG00000001870	All Genes	8.46667
Foxn1het-vs-WT	ENSMUSG00000001891	All Genes	6.98975
Foxn1het-vs-WT	ENSMUSG00000001901	All Genes	-10.6737
Foxn1het-vs-WT	ENSMUSG00000001909	All Genes	-0.125787
Foxn1het-vs-WT	ENSMUSG00000001910	All Genes	-14.0209
Foxn1het-vs-WT	ENSMUSG00000001911	All Genes	2.08532
Foxn1het-vs-WT	ENSMUSG00000001918	All Genes	3.64111
Foxn1het-vs-WT	ENSMUSG00000001924	All Genes	-4.01033
Foxn1het-vs-WT	ENSMUSG00000001930	All Genes	-11.6009
Foxn1het-vs-WT	ENSMUSG00000001942	All Genes	0
Foxn1het-vs-WT	ENSMUSG00000001943	All Genes	-2.72893
Foxn1het-vs-WT	ENSMUSG00000001946	All Genes	-0.530306
Foxn1het-vs-WT	ENSMUSG00000001948	All Genes	0
Foxn1het-vs-WT	ENSMUSG00000001962	All Genes	0
Foxn1het-vs-WT	ENSMUSG00000001964	All Genes	5.62527
Foxn1het-vs-WT	ENSMUSG00000001983	All Genes	0.733529
Foxn1het-vs-WT	ENSMUSG00000001985	All Genes	-9.80779
Foxn1het-vs-WT	ENSMUSG00000001986	All Genes	0
Foxn1het-vs-WT	ENSMUSG00000001988	All Genes	-5.06086
Foxn1het-vs-WT	ENSMUSG00000001995	All Genes	-3.54032
Foxn1het-vs-WT	ENSMUSG00000001998	All Genes	0
Foxn1het-vs-WT	ENSMUSG00000001999	All Genes	9.37117
Foxn1het-vs-WT	ENSMUSG00000002006	All Genes	-16.4542
Foxn1het-vs-WT	ENSMUSG00000002007	All Genes	-0.76381
Foxn1het-vs-WT	ENSMUSG00000002010	All Genes	3.05721
Foxn1het-vs-WT	ENSMUSG00000002012	All Genes	5.06093
Foxn1het-vs-WT	ENSMUSG00000002014	All Genes	1.65682
Foxn1het-vs-WT	ENSMUSG00000002015	All Genes	13.9425
Foxn1het-vs-WT	ENSMUSG00000002017	All Genes	3.65719
Foxn1het-vs-WT	ENSMUSG00000002020	All Genes	-11.0001
Foxn1het-vs-WT	ENSMUSG00000002028	All Genes	-11.3615
Foxn1het-vs-WT	ENSMUSG00000002031	All Genes	0
Foxn1het-vs-WT	ENSMUSG00000002032	All Genes	-0.898418
Foxn1het-vs-WT	ENSMUSG00000002033	All Genes	4.52467
Foxn1het-vs-WT	ENSMUSG00000002043	All Genes	7.31094
Foxn1het-vs-WT	ENSMUSG00000002052	All Genes	-11.6653
Foxn1het-vs-WT	ENSMUSG00000002055	All Genes	-2.08278
Foxn1het-vs-WT	ENSMUSG00000002057	All Genes	5.57578
Foxn1het-vs-WT	ENSMUSG00000002058	All Genes	13.5256
Foxn1het-vs-WT	ENSMUSG00000002059	All Genes	16.8663
Foxn1het-vs-WT	ENSMUSG00000002064	All Genes	1.21302
Foxn1het-vs-WT	ENSMUSG00000002068	All Genes	6.40301
Foxn1het-vs-WT	ENSMUSG00000002076	All Genes	-1.65248
Foxn1het-vs-WT	ENSMUSG00000002083	All Genes	0
Foxn1het-vs-WT	ENSMUSG00000002100	All Genes	-8.83826
Foxn1het-vs-WT	ENSMUSG00000002102	All Genes	12.0616
Foxn1het-vs-WT	ENSMUSG00000002103	All Genes	7.36332
Foxn1het-vs-WT	ENSMUSG00000002104	All Genes	-0.957809
Foxn1het-vs-WT	ENSMUSG00000002105	All Genes	11.2481
Foxn1het-vs-WT	ENSMUSG00000002107	All Genes	4.71342
Foxn1het-vs-WT	ENSMUSG00000002108	All Genes	0
Foxn1het-vs-WT	ENSMUSG00000002109	All Genes	3.27564
Foxn1het-vs-WT	ENSMUSG00000002111	All Genes	-4.63933
Foxn1het-vs-WT	ENSMUSG00000002129	All Genes	0
Foxn1het-vs-WT	ENSMUSG00000002147	All Genes	0
Foxn1het-vs-WT	ENSMUSG00000002190	All Genes	-5.44684
Foxn1het-vs-WT	ENSMUSG00000002204	All Genes	0
Foxn1het-vs-WT	ENSMUSG00000002205	All Genes	3.7942
Foxn1het-vs-WT	ENSMUSG00000002210	All Genes	3.36839
Foxn1het-vs-WT	ENSMUSG00000002221	All Genes	0.8363
Foxn1het-vs-WT	ENSMUSG00000002222	All Genes	-12.1909
Foxn1het-vs-WT	ENSMUSG00000002227	All Genes	0
Foxn1het-vs-WT	ENSMUSG00000002228	All Genes	-2.41563
Foxn1het-vs-WT	ENSMUSG00000002233	All Genes	4.71337
Foxn1het-vs-WT	ENSMUSG00000002249	All Genes	-9.46
Foxn1het-vs-WT	ENSMUSG00000002250	All Genes	-15.4228
Foxn1het-vs-WT	ENSMUSG00000002257	All Genes	-0.860971
Foxn1het-vs-WT	ENSMUSG00000002265	All Genes	0.756863
Foxn1het-vs-WT	ENSMUSG00000002266	All Genes	-4.67125
Foxn1het-vs-WT	ENSMUSG00000002274	All Genes	4.44083
Foxn1het-vs-WT	ENSMUSG00000002279	All Genes	0
Foxn1het-vs-WT	ENSMUSG00000002280	All Genes	11.9079
Foxn1het-vs-WT	ENSMUSG00000002289	All Genes	9.72973
Foxn1het-vs-WT	ENSMUSG00000002297	All Genes	0
Foxn1het-vs-WT	ENSMUSG00000002307	All Genes	7.6056
Foxn1het-vs-WT	ENSMUSG00000002308	All Genes	8.4317
Foxn1het-vs-WT	ENSMUSG00000002319	All Genes	5.37601
Foxn1het-vs-WT	ENSMUSG00000002320	All Genes	0
Foxn1het-vs-WT	ENSMUSG00000002324	All Genes	-1.55567
Foxn1het-vs-WT	ENSMUSG00000002325	All Genes	12.2868
Foxn1het-vs-WT	ENSMUSG00000002326	All Genes	12.5314
Foxn1het-vs-WT	ENSMUSG00000002329	All Genes	2.42295
Foxn1het-vs-WT	ENSMUSG00000002332	All Genes	4.89569
Foxn1het-vs-WT	ENSMUSG00000002341	All Genes	-2.59039
Foxn1het-vs-WT	ENSMUSG00000002342	All Genes	10.1874
Foxn1het-vs-WT	ENSMUSG00000002343	All Genes	2.23515
Foxn1het-vs-WT	ENSMUSG00000002345	All Genes	0.776685
Foxn1het-vs-WT	ENSMUSG00000002346	All Genes	6.21723
Foxn1het-vs-WT	ENSMUSG00000002365	All Genes	4.86248
Foxn1het-vs-WT	ENSMUSG00000002372	All Genes	10.7334
Foxn1het-vs-WT	ENSMUSG00000002379	All Genes	16.3905
Foxn1het-vs-WT	ENSMUSG00000002384	All Genes	15.5556
Foxn1het-vs-WT	ENSMUSG00000002393	All Genes	0
Foxn1het-vs-WT	ENSMUSG00000002395	All Genes	0.726423
Foxn1het-vs-WT	ENSMUSG00000002396	All Genes	7.10064
Foxn1het-vs-WT	ENSMUSG00000002409	All Genes	-5.28459
Foxn1het-vs-WT	ENSMUSG00000002413	All Genes	-4.42943
Foxn1het-vs-WT	ENSMUSG00000002416	All Genes	0
Foxn1het-vs-WT	ENSMUSG00000002428	All Genes	0
Foxn1het-vs-WT	ENSMUSG00000002455	All Genes	0
Foxn1het-vs-WT	ENSMUSG00000002458	All Genes	10.1094
Foxn1het-vs-WT	ENSMUSG00000002459	All Genes	-6.94704
Foxn1het-vs-WT	ENSMUSG00000002475	All Genes	0
Foxn1het-vs-WT	ENSMUSG00000002477	All Genes	7.41865
Foxn1het-vs-WT	ENSMUSG00000002486	All Genes	-4.99412
Foxn1het-vs-WT	ENSMUSG00000002489	All Genes	-8.02402
Foxn1het-vs-WT	ENSMUSG00000002496	All Genes	-0.762099
Foxn1het-vs-WT	ENSMUSG00000002500	All Genes	-6.04266
Foxn1het-vs-WT	ENSMUSG00000002504	All Genes	3.36856
Foxn1het-vs-WT	ENSMUSG00000002524	All Genes	12.2973
Foxn1het-vs-WT	ENSMUSG00000002546	All Genes	-5.61887
Foxn1het-vs-WT	ENSMUSG00000002550	All Genes	7.15039
Foxn1het-vs-WT	ENSMUSG00000002565	All Genes	-14.7876
Foxn1het-vs-WT	ENSMUSG00000002578	All Genes	0
Foxn1het-vs-WT	ENSMUSG00000002580	All Genes	3.34857
Foxn1het-vs-WT	ENSMUSG00000002588	All Genes	-1.91696
Foxn1het-vs-WT	ENSMUSG00000002602	All Genes	1.90336
Foxn1het-vs-WT	ENSMUSG00000002603	All Genes	-8.11963
Foxn1het-vs-WT	ENSMUSG00000002608	All Genes	0
Foxn1het-vs-WT	ENSMUSG00000002617	All Genes	-0.505841
Foxn1het-vs-WT	ENSMUSG00000002625	All Genes	0
Foxn1het-vs-WT	ENSMUSG00000002633	All Genes	-8.06861
Foxn1het-vs-WT	ENSMUSG00000002635	All Genes	7.46033
Foxn1het-vs-WT	ENSMUSG00000002658	All Genes	0
Foxn1het-vs-WT	ENSMUSG00000002660	All Genes	11.6876
Foxn1het-vs-WT	ENSMUSG00000002661	All Genes	4.43252
Foxn1het-vs-WT	ENSMUSG00000002664	All Genes	1.34549
Foxn1het-vs-WT	ENSMUSG00000002668	All Genes	-0.823188
Foxn1het-vs-WT	ENSMUSG00000002679	All Genes	7.60776
Foxn1het-vs-WT	ENSMUSG00000002688	All Genes	-0.992399
Foxn1het-vs-WT	ENSMUSG00000002699	All Genes	0
Foxn1het-vs-WT	ENSMUSG00000002718	All Genes	1.02248
Foxn1het-vs-WT	ENSMUSG00000002728	All Genes	9.99594
Foxn1het-vs-WT	ENSMUSG00000002731	All Genes	8.15709
Foxn1het-vs-WT	ENSMUSG00000002732	All Genes	9.06669
Foxn1het-vs-WT	ENSMUSG00000002733	All Genes	-17.5429
Foxn1het-vs-WT	ENSMUSG00000002741	All Genes	2.46158
Foxn1het-vs-WT	ENSMUSG00000002748	All Genes	-8.95861
Foxn1het-vs-WT	ENSMUSG00000002763	All Genes	0
Foxn1het-vs-WT	ENSMUSG00000002767	All Genes	7.1436
Foxn1het-vs-WT	ENSMUSG00000002768	All Genes	7.78575
Foxn1het-vs-WT	ENSMUSG00000002769	All Genes	0
Foxn1het-vs-WT	ENSMUSG00000002771	All Genes	-4.7337
Foxn1het-vs-WT	ENSMUSG00000002778	All Genes	0.667572
Foxn1het-vs-WT	ENSMUSG00000002781	All Genes	8.46842
Foxn1het-vs-WT	ENSMUSG00000002791	All Genes	-1.99619
Foxn1het-vs-WT	ENSMUSG00000002797	All Genes	0
Foxn1het-vs-WT	ENSMUSG00000002799	All Genes	-0.406956
Foxn1het-vs-WT	ENSMUSG00000002803	All Genes	9.58003
Foxn1het-vs-WT	ENSMUSG00000002804	All Genes	9.70844
Foxn1het-vs-WT	ENSMUSG00000002808	All Genes	13.5429
Foxn1het-vs-WT	ENSMUSG00000002812	All Genes	-3.70512
Foxn1het-vs-WT	ENSMUSG00000002814	All Genes	0
Foxn1het-vs-WT	ENSMUSG00000002820	All Genes	0
Foxn1het-vs-WT	ENSMUSG00000002825	All Genes	11.0398
Foxn1het-vs-WT	ENSMUSG00000002831	All Genes	-2.02154
Foxn1het-vs-WT	ENSMUSG00000002833	All Genes	0
Foxn1het-vs-WT	ENSMUSG00000002835	All Genes	2.93682
Foxn1het-vs-WT	ENSMUSG00000002844	All Genes	7.4678
Foxn1het-vs-WT	ENSMUSG00000002845	All Genes	0
Foxn1het-vs-WT	ENSMUSG00000002846	All Genes	0
Foxn1het-vs-WT	ENSMUSG00000002847	All Genes	-10.2794
Foxn1het-vs-WT	ENSMUSG00000002870	All Genes	8.72583
Foxn1het-vs-WT	ENSMUSG00000002871	All Genes	4.59431
Foxn1het-vs-WT	ENSMUSG00000002881	All Genes	-6.6831
Foxn1het-vs-WT	ENSMUSG00000002885	All Genes	-8.23411
Foxn1het-vs-WT	ENSMUSG00000002897	All Genes	1.66835
Foxn1het-vs-WT	ENSMUSG00000002900	All Genes	6.73982
Foxn1het-vs-WT	ENSMUSG00000002908	All Genes	-10.2734
Foxn1het-vs-WT	ENSMUSG00000002910	All Genes	-12.8325
Foxn1het-vs-WT	ENSMUSG00000002930	All Genes	-4.55639
Foxn1het-vs-WT	ENSMUSG00000002944	All Genes	0.125971
Foxn1het-vs-WT	ENSMUSG00000002948	All Genes	0
Foxn1het-vs-WT	ENSMUSG00000002949	All Genes	0
Foxn1het-vs-WT	ENSMUSG00000002957	All Genes	5.15727
Foxn1het-vs-WT	ENSMUSG00000002963	All Genes	3.47678
Foxn1het-vs-WT	ENSMUSG00000002968	All Genes	1.0218
Foxn1het-vs-WT	ENSMUSG00000002980	All Genes	4.37704
Foxn1het-vs-WT	ENSMUSG00000002981	All Genes	5.35753
Foxn1het-vs-WT	ENSMUSG00000002983	All Genes	0
Foxn1het-vs-WT	ENSMUSG00000002984	All Genes	10.165
Foxn1het-vs-WT	ENSMUSG00000002985	All Genes	17.8202
Foxn1het-vs-WT	ENSMUSG00000002992	All Genes	0
Foxn1het-vs-WT	ENSMUSG00000002996	All Genes	10.3272
Foxn1het-vs-WT	ENSMUSG00000002997	All Genes	-2.56261
Foxn1het-vs-WT	ENSMUSG00000003031	All Genes	-21.0169
Foxn1het-vs-WT	ENSMUSG00000003032	All Genes	-11.6028
Foxn1het-vs-WT	ENSMUSG00000003033	All Genes	9.73544
Foxn1het-vs-WT	ENSMUSG00000003037	All Genes	16.6765
Foxn1het-vs-WT	ENSMUSG00000003038	All Genes	14.5506
Foxn1het-vs-WT	ENSMUSG00000003039	All Genes	8.85222
Foxn1het-vs-WT	ENSMUSG00000003051	All Genes	-2.79485
Foxn1het-vs-WT	ENSMUSG00000003053	All Genes	0
Foxn1het-vs-WT	ENSMUSG00000003062	All Genes	14.4454
Foxn1het-vs-WT	ENSMUSG00000003068	All Genes	3.97147
Foxn1het-vs-WT	ENSMUSG00000003070	All Genes	4.48706
Foxn1het-vs-WT	ENSMUSG00000003072	All Genes	2.44472
Foxn1het-vs-WT	ENSMUSG00000003099	All Genes	3.37601
Foxn1het-vs-WT	ENSMUSG00000003119	All Genes	-3.33323
Foxn1het-vs-WT	ENSMUSG00000003123	All Genes	0
Foxn1het-vs-WT	ENSMUSG00000003131	All Genes	12.7348
Foxn1het-vs-WT	ENSMUSG00000003134	All Genes	-0.895027
Foxn1het-vs-WT	ENSMUSG00000003135	All Genes	4.50672
Foxn1het-vs-WT	ENSMUSG00000003153	All Genes	-3.16659
Foxn1het-vs-WT	ENSMUSG00000003154	All Genes	-15.1092
Foxn1het-vs-WT	ENSMUSG00000003161	All Genes	11.7668
Foxn1het-vs-WT	ENSMUSG00000003166	All Genes	2.57715
Foxn1het-vs-WT	ENSMUSG00000003178	All Genes	-7.85579
Foxn1het-vs-WT	ENSMUSG00000003184	All Genes	2.3396
Foxn1het-vs-WT	ENSMUSG00000003190	All Genes	16.2994
Foxn1het-vs-WT	ENSMUSG00000003198	All Genes	0
Foxn1het-vs-WT	ENSMUSG00000003199	All Genes	5.6143
Foxn1het-vs-WT	ENSMUSG00000003200	All Genes	10.2597
Foxn1het-vs-WT	ENSMUSG00000003206	All Genes	0
Foxn1het-vs-WT	ENSMUSG00000003208	All Genes	3.20211
Foxn1het-vs-WT	ENSMUSG00000003226	All Genes	-12.1676
Foxn1het-vs-WT	ENSMUSG00000003227	All Genes	12.6794
Foxn1het-vs-WT	ENSMUSG00000003228	All Genes	-8.48121
Foxn1het-vs-WT	ENSMUSG00000003233	All Genes	-1.62649
Foxn1het-vs-WT	ENSMUSG00000003234	All Genes	9.00326
Foxn1het-vs-WT	ENSMUSG00000003235	All Genes	0.572865
Foxn1het-vs-WT	ENSMUSG00000003269	All Genes	0
Foxn1het-vs-WT	ENSMUSG00000003271	All Genes	-9.42877
Foxn1het-vs-WT	ENSMUSG00000003273	All Genes	-4.40225
Foxn1het-vs-WT	ENSMUSG00000003279	All Genes	-2.9932
Foxn1het-vs-WT	ENSMUSG00000003282	All Genes	-1.83322
Foxn1het-vs-WT	ENSMUSG00000003283	All Genes	-7.55694
Foxn1het-vs-WT	ENSMUSG00000003299	All Genes	9.33936
Foxn1het-vs-WT	ENSMUSG00000003308	All Genes	8.32158
Foxn1het-vs-WT	ENSMUSG00000003309	All Genes	1.90758
Foxn1het-vs-WT	ENSMUSG00000003316	All Genes	0
Foxn1het-vs-WT	ENSMUSG00000003341	All Genes	-5.02965
Foxn1het-vs-WT	ENSMUSG00000003344	All Genes	0.945217
Foxn1het-vs-WT	ENSMUSG00000003345	All Genes	-18.994
Foxn1het-vs-WT	ENSMUSG00000003346	All Genes	-4.75141
Foxn1het-vs-WT	ENSMUSG00000003348	All Genes	6.83013
Foxn1het-vs-WT	ENSMUSG00000003352	All Genes	-3.73514
Foxn1het-vs-WT	ENSMUSG00000003354	All Genes	-3.25882
Foxn1het-vs-WT	ENSMUSG00000003355	All Genes	-0.210567
Foxn1het-vs-WT	ENSMUSG00000003360	All Genes	-30.7451
Foxn1het-vs-WT	ENSMUSG00000003363	All Genes	4.74841
Foxn1het-vs-WT	ENSMUSG00000003378	All Genes	-7.99242
Foxn1het-vs-WT	ENSMUSG00000003379	All Genes	-2.7615
Foxn1het-vs-WT	ENSMUSG00000003380	All Genes	2.12339
Foxn1het-vs-WT	ENSMUSG00000003382	All Genes	-12.4703
Foxn1het-vs-WT	ENSMUSG00000003402	All Genes	-1.93171
Foxn1het-vs-WT	ENSMUSG00000003410	All Genes	-8.70684
Foxn1het-vs-WT	ENSMUSG00000003411	All Genes	-4.18323
Foxn1het-vs-WT	ENSMUSG00000003418	All Genes	-9.36224
Foxn1het-vs-WT	ENSMUSG00000003420	All Genes	17.9796
Foxn1het-vs-WT	ENSMUSG00000003421	All Genes	8.01853
Foxn1het-vs-WT	ENSMUSG00000003423	All Genes	4.53156
Foxn1het-vs-WT	ENSMUSG00000003429	All Genes	0
Foxn1het-vs-WT	ENSMUSG00000003435	All Genes	0
Foxn1het-vs-WT	ENSMUSG00000003436	All Genes	2.05416
Foxn1het-vs-WT	ENSMUSG00000003437	All Genes	0
Foxn1het-vs-WT	ENSMUSG00000003438	All Genes	9.98129
Foxn1het-vs-WT	ENSMUSG00000003444	All Genes	8.33436
Foxn1het-vs-WT	ENSMUSG00000003452	All Genes	-4.55329
Foxn1het-vs-WT	ENSMUSG00000003458	All Genes	8.24133
Foxn1het-vs-WT	ENSMUSG00000003464	All Genes	12.8424
Foxn1het-vs-WT	ENSMUSG00000003469	All Genes	-7.99236
Foxn1het-vs-WT	ENSMUSG00000003476	All Genes	-3.11316
Foxn1het-vs-WT	ENSMUSG00000003477	All Genes	4.92982
Foxn1het-vs-WT	ENSMUSG00000003484	All Genes	-0.647796
Foxn1het-vs-WT	ENSMUSG00000003500	All Genes	3.79025
Foxn1het-vs-WT	ENSMUSG00000003505	All Genes	-0.70979
Foxn1het-vs-WT	ENSMUSG00000003518	All Genes	3.15336
Foxn1het-vs-WT	ENSMUSG00000003526	All Genes	0
Foxn1het-vs-WT	ENSMUSG00000003527	All Genes	7.14394
Foxn1het-vs-WT	ENSMUSG00000003528	All Genes	6.10659
Foxn1het-vs-WT	ENSMUSG00000003531	All Genes	14.0858
Foxn1het-vs-WT	ENSMUSG00000003534	All Genes	4.7213
Foxn1het-vs-WT	ENSMUSG00000003541	All Genes	1.00679
Foxn1het-vs-WT	ENSMUSG00000003545	All Genes	-9.03152
Foxn1het-vs-WT	ENSMUSG00000003546	All Genes	0
Foxn1het-vs-WT	ENSMUSG00000003549	All Genes	9.2018
Foxn1het-vs-WT	ENSMUSG00000003555	All Genes	-8.06321
Foxn1het-vs-WT	ENSMUSG00000003559	All Genes	20.5708
Foxn1het-vs-WT	ENSMUSG00000003573	All Genes	7.27757
Foxn1het-vs-WT	ENSMUSG00000003575	All Genes	0.727874
Foxn1het-vs-WT	ENSMUSG00000003581	All Genes	6.21778
Foxn1het-vs-WT	ENSMUSG00000003585	All Genes	-10.2465
Foxn1het-vs-WT	ENSMUSG00000003604	All Genes	-15.6859
Foxn1het-vs-WT	ENSMUSG00000003617	All Genes	-0.955286
Foxn1het-vs-WT	ENSMUSG00000003623	All Genes	3.86507
Foxn1het-vs-WT	ENSMUSG00000003644	All Genes	6.3425
Foxn1het-vs-WT	ENSMUSG00000003657	All Genes	-7.5046
Foxn1het-vs-WT	ENSMUSG00000003660	All Genes	-8.6852
Foxn1het-vs-WT	ENSMUSG00000003662	All Genes	4.56406
Foxn1het-vs-WT	ENSMUSG00000003665	All Genes	-0.213079
Foxn1het-vs-WT	ENSMUSG00000003680	All Genes	7.35743
Foxn1het-vs-WT	ENSMUSG00000003721	All Genes	5.76003
Foxn1het-vs-WT	ENSMUSG00000003731	All Genes	-7.98226
Foxn1het-vs-WT	ENSMUSG00000003746	All Genes	3.96049
Foxn1het-vs-WT	ENSMUSG00000003752	All Genes	-6.12192
Foxn1het-vs-WT	ENSMUSG00000003762	All Genes	0
Foxn1het-vs-WT	ENSMUSG00000003778	All Genes	2.92313
Foxn1het-vs-WT	ENSMUSG00000003779	All Genes	13.016
Foxn1het-vs-WT	ENSMUSG00000003808	All Genes	3.88037
Foxn1het-vs-WT	ENSMUSG00000003809	All Genes	4.56092
Foxn1het-vs-WT	ENSMUSG00000003810	All Genes	-13.8823
Foxn1het-vs-WT	ENSMUSG00000003812	All Genes	0
Foxn1het-vs-WT	ENSMUSG00000003813	All Genes	6.00129
Foxn1het-vs-WT	ENSMUSG00000003814	All Genes	-9.47903
Foxn1het-vs-WT	ENSMUSG00000003824	All Genes	5.00713
Foxn1het-vs-WT	ENSMUSG00000003847	All Genes	-10.1797
Foxn1het-vs-WT	ENSMUSG00000003848	All Genes	9.87301
Foxn1het-vs-WT	ENSMUSG00000003849	All Genes	11.0416
Foxn1het-vs-WT	ENSMUSG00000003863	All Genes	-14.8218
Foxn1het-vs-WT	ENSMUSG00000003865	All Genes	0.243045
Foxn1het-vs-WT	ENSMUSG00000003868	All Genes	9.13005
Foxn1het-vs-WT	ENSMUSG00000003872	All Genes	-4.61831
Foxn1het-vs-WT	ENSMUSG00000003873	All Genes	7.61404
Foxn1het-vs-WT	ENSMUSG00000003882	All Genes	-5.16751
Foxn1het-vs-WT	ENSMUSG00000003923	All Genes	8.36602
Foxn1het-vs-WT	ENSMUSG00000003929	All Genes	0.156414
Foxn1het-vs-WT	ENSMUSG00000003934	All Genes	-6.90767
Foxn1het-vs-WT	ENSMUSG00000003948	All Genes	10.1378
Foxn1het-vs-WT	ENSMUSG00000003949	All Genes	-6.49449
Foxn1het-vs-WT	ENSMUSG00000003955	All Genes	7.337
Foxn1het-vs-WT	ENSMUSG00000003970	All Genes	-4.97965
Foxn1het-vs-WT	ENSMUSG00000003974	All Genes	-3.79754
Foxn1het-vs-WT	ENSMUSG00000003992	All Genes	22.3765
Foxn1het-vs-WT	ENSMUSG00000004018	All Genes	11.138
Foxn1het-vs-WT	ENSMUSG00000004031	All Genes	3.82859
Foxn1het-vs-WT	ENSMUSG00000004032	All Genes	6.14205
Foxn1het-vs-WT	ENSMUSG00000004035	All Genes	-3.13214
Foxn1het-vs-WT	ENSMUSG00000004038	All Genes	-5.01794
Foxn1het-vs-WT	ENSMUSG00000004040	All Genes	3.36054
Foxn1het-vs-WT	ENSMUSG00000004043	All Genes	0
Foxn1het-vs-WT	ENSMUSG00000004044	All Genes	17.1353
Foxn1het-vs-WT	ENSMUSG00000004054	All Genes	0
Foxn1het-vs-WT	ENSMUSG00000004056	All Genes	0
Foxn1het-vs-WT	ENSMUSG00000004069	All Genes	13.1528
Foxn1het-vs-WT	ENSMUSG00000004070	All Genes	7.60213
Foxn1het-vs-WT	ENSMUSG00000004071	All Genes	18.5881
Foxn1het-vs-WT	ENSMUSG00000004085	All Genes	5.69611
Foxn1het-vs-WT	ENSMUSG00000004096	All Genes	0.391804
Foxn1het-vs-WT	ENSMUSG00000004098	All Genes	-13.9417
Foxn1het-vs-WT	ENSMUSG00000004099	All Genes	0
Foxn1het-vs-WT	ENSMUSG00000004100	All Genes	2.38555
Foxn1het-vs-WT	ENSMUSG00000004105	All Genes	8.18391
Foxn1het-vs-WT	ENSMUSG00000004110	All Genes	-9.47372
Foxn1het-vs-WT	ENSMUSG00000004113	All Genes	-12.0861
Foxn1het-vs-WT	ENSMUSG00000004127	All Genes	0
Foxn1het-vs-WT	ENSMUSG00000004151	All Genes	-3.87951
Foxn1het-vs-WT	ENSMUSG00000004187	All Genes	-2.05178
Foxn1het-vs-WT	ENSMUSG00000004207	All Genes	6.66909
Foxn1het-vs-WT	ENSMUSG00000004221	All Genes	6.30404
Foxn1het-vs-WT	ENSMUSG00000004231	All Genes	-5.97777
Foxn1het-vs-WT	ENSMUSG00000004233	All Genes	6.61207
Foxn1het-vs-WT	ENSMUSG00000004263	All Genes	-6.79073
Foxn1het-vs-WT	ENSMUSG00000004264	All Genes	8.76734
Foxn1het-vs-WT	ENSMUSG00000004266	All Genes	-9.09702
Foxn1het-vs-WT	ENSMUSG00000004267	All Genes	-20.0586
Foxn1het-vs-WT	ENSMUSG00000004268	All Genes	11.495
Foxn1het-vs-WT	ENSMUSG00000004270	All Genes	15.8557
Foxn1het-vs-WT	ENSMUSG00000004285	All Genes	4.67152
Foxn1het-vs-WT	ENSMUSG00000004296	All Genes	0
Foxn1het-vs-WT	ENSMUSG00000004317	All Genes	-9.24549
Foxn1het-vs-WT	ENSMUSG00000004319	All Genes	-9.15625
Foxn1het-vs-WT	ENSMUSG00000004328	All Genes	-4.22672
Foxn1het-vs-WT	ENSMUSG00000004341	All Genes	-0.895941
Foxn1het-vs-WT	ENSMUSG00000004344	All Genes	-1.36019
Foxn1het-vs-WT	ENSMUSG00000004347	All Genes	-3.41787
Foxn1het-vs-WT	ENSMUSG00000004356	All Genes	-3.94118
Foxn1het-vs-WT	ENSMUSG00000004359	All Genes	0.111479
Foxn1het-vs-WT	ENSMUSG00000004360	All Genes	-3.22016
Foxn1het-vs-WT	ENSMUSG00000004364	All Genes	-12.7667
Foxn1het-vs-WT	ENSMUSG00000004366	All Genes	-2.43835
Foxn1het-vs-WT	ENSMUSG00000004371	All Genes	-0.61675
Foxn1het-vs-WT	ENSMUSG00000004383	All Genes	-12.1933
Foxn1het-vs-WT	ENSMUSG00000004393	All Genes	17.0688
Foxn1het-vs-WT	ENSMUSG00000004394	All Genes	7.14766
Foxn1het-vs-WT	ENSMUSG00000004415	All Genes	-2.16165
Foxn1het-vs-WT	ENSMUSG00000004446	All Genes	14.1314
Foxn1het-vs-WT	ENSMUSG00000004451	All Genes	20.6085
Foxn1het-vs-WT	ENSMUSG00000004455	All Genes	9.21399
Foxn1het-vs-WT	ENSMUSG00000004460	All Genes	2.36189
Foxn1het-vs-WT	ENSMUSG00000004462	All Genes	6.80895
Foxn1het-vs-WT	ENSMUSG00000004473	All Genes	13.4154
Foxn1het-vs-WT	ENSMUSG00000004500	All Genes	0
Foxn1het-vs-WT	ENSMUSG00000004508	All Genes	-9.8137
Foxn1het-vs-WT	ENSMUSG00000004530	All Genes	5.65653
Foxn1het-vs-WT	ENSMUSG00000004535	All Genes	1.80492
Foxn1het-vs-WT	ENSMUSG00000004540	All Genes	-3.54596
Foxn1het-vs-WT	ENSMUSG00000004542	All Genes	-4.1895
Foxn1het-vs-WT	ENSMUSG00000004552	All Genes	-5.81271
Foxn1het-vs-WT	ENSMUSG00000004558	All Genes	0
Foxn1het-vs-WT	ENSMUSG00000004561	All Genes	0
Foxn1het-vs-WT	ENSMUSG00000004562	All Genes	-0.521724
Foxn1het-vs-WT	ENSMUSG00000004565	All Genes	-8.57595
Foxn1het-vs-WT	ENSMUSG00000004567	All Genes	7.94936
Foxn1het-vs-WT	ENSMUSG00000004568	All Genes	-17.4696
Foxn1het-vs-WT	ENSMUSG00000004591	All Genes	0.555401
Foxn1het-vs-WT	ENSMUSG00000004609	All Genes	-5.53574
Foxn1het-vs-WT	ENSMUSG00000004610	All Genes	8.4221
Foxn1het-vs-WT	ENSMUSG00000004612	All Genes	1.26581
Foxn1het-vs-WT	ENSMUSG00000004626	All Genes	1.13237
Foxn1het-vs-WT	ENSMUSG00000004630	All Genes	7.59436
Foxn1het-vs-WT	ENSMUSG00000004631	All Genes	12.8234
Foxn1het-vs-WT	ENSMUSG00000004633	All Genes	-6.47137
Foxn1het-vs-WT	ENSMUSG00000004637	All Genes	3.90905
Foxn1het-vs-WT	ENSMUSG00000004642	All Genes	17.2687
Foxn1het-vs-WT	ENSMUSG00000004651	All Genes	-5.35123
Foxn1het-vs-WT	ENSMUSG00000004654	All Genes	-3.21862
Foxn1het-vs-WT	ENSMUSG00000004655	All Genes	-2.64087
Foxn1het-vs-WT	ENSMUSG00000004661	All Genes	-4.80653
Foxn1het-vs-WT	ENSMUSG00000004665	All Genes	16.1067
Foxn1het-vs-WT	ENSMUSG00000004667	All Genes	10.6691
Foxn1het-vs-WT	ENSMUSG00000004668	All Genes	-7.75653
Foxn1het-vs-WT	ENSMUSG00000004677	All Genes	-10.0457
Foxn1het-vs-WT	ENSMUSG00000004698	All Genes	-10.6766
Foxn1het-vs-WT	ENSMUSG00000004707	All Genes	-1.79049
Foxn1het-vs-WT	ENSMUSG00000004709	All Genes	-3.6994
Foxn1het-vs-WT	ENSMUSG00000004730	All Genes	-1.85599
Foxn1het-vs-WT	ENSMUSG00000004748	All Genes	2.92214
Foxn1het-vs-WT	ENSMUSG00000004768	All Genes	4.08628
Foxn1het-vs-WT	ENSMUSG00000004771	All Genes	7.5794
Foxn1het-vs-WT	ENSMUSG00000004788	All Genes	7.32085
Foxn1het-vs-WT	ENSMUSG00000004789	All Genes	-11.7797
Foxn1het-vs-WT	ENSMUSG00000004791	All Genes	8.75187
Foxn1het-vs-WT	ENSMUSG00000004798	All Genes	-1.45554
Foxn1het-vs-WT	ENSMUSG00000004814	All Genes	-4.5925
Foxn1het-vs-WT	ENSMUSG00000004815	All Genes	0.343319
Foxn1het-vs-WT	ENSMUSG00000004837	All Genes	-4.70972
Foxn1het-vs-WT	ENSMUSG00000004842	All Genes	-3.92409
Foxn1het-vs-WT	ENSMUSG00000004843	All Genes	6.80839
Foxn1het-vs-WT	ENSMUSG00000004846	All Genes	-0.0447949
Foxn1het-vs-WT	ENSMUSG00000004849	All Genes	6.80991
Foxn1het-vs-WT	ENSMUSG00000004864	All Genes	2.52831
Foxn1het-vs-WT	ENSMUSG00000004865	All Genes	3.52659
Foxn1het-vs-WT	ENSMUSG00000004872	All Genes	-6.00096
Foxn1het-vs-WT	ENSMUSG00000004880	All Genes	10.5263
Foxn1het-vs-WT	ENSMUSG00000004885	All Genes	-4.71545
Foxn1het-vs-WT	ENSMUSG00000004891	All Genes	-6.20642
Foxn1het-vs-WT	ENSMUSG00000004892	All Genes	-6.35702
Foxn1het-vs-WT	ENSMUSG00000004894	All Genes	-3.07443
Foxn1het-vs-WT	ENSMUSG00000004895	All Genes	-3.62467
Foxn1het-vs-WT	ENSMUSG00000004896	All Genes	16.6157
Foxn1het-vs-WT	ENSMUSG00000004897	All Genes	0.644015
Foxn1het-vs-WT	ENSMUSG00000004902	All Genes	-2.21106
Foxn1het-vs-WT	ENSMUSG00000004929	All Genes	-0.898681
Foxn1het-vs-WT	ENSMUSG00000004931	All Genes	0.650038
Foxn1het-vs-WT	ENSMUSG00000004933	All Genes	-10.2975
Foxn1het-vs-WT	ENSMUSG00000004934	All Genes	2.65794
Foxn1het-vs-WT	ENSMUSG00000004936	All Genes	6.89159
Foxn1het-vs-WT	ENSMUSG00000004937	All Genes	10.9918
Foxn1het-vs-WT	ENSMUSG00000004939	All Genes	3.14743
Foxn1het-vs-WT	ENSMUSG00000004945	All Genes	9.76225
Foxn1het-vs-WT	ENSMUSG00000004947	All Genes	-4.26965
Foxn1het-vs-WT	ENSMUSG00000004948	All Genes	-3.67726
Foxn1het-vs-WT	ENSMUSG00000004951	All Genes	-3.44435
Foxn1het-vs-WT	ENSMUSG00000004952	All Genes	-6.02618
Foxn1het-vs-WT	ENSMUSG00000004961	All Genes	-3.79222
Foxn1het-vs-WT	ENSMUSG00000004980	All Genes	0
Foxn1het-vs-WT	ENSMUSG00000004988	All Genes	-3.17853
Foxn1het-vs-WT	ENSMUSG00000004994	All Genes	1.58556
Foxn1het-vs-WT	ENSMUSG00000004996	All Genes	5.21457
Foxn1het-vs-WT	ENSMUSG00000005034	All Genes	5.38998
Foxn1het-vs-WT	ENSMUSG00000005043	All Genes	-1.77481
Foxn1het-vs-WT	ENSMUSG00000005045	All Genes	-11.1665
Foxn1het-vs-WT	ENSMUSG00000005054	All Genes	9.49999
Foxn1het-vs-WT	ENSMUSG00000005057	All Genes	1.99295
Foxn1het-vs-WT	ENSMUSG00000005069	All Genes	0
Foxn1het-vs-WT	ENSMUSG00000005078	All Genes	11.0666
Foxn1het-vs-WT	ENSMUSG00000005087	All Genes	0
Foxn1het-vs-WT	ENSMUSG00000005089	All Genes	-7.52233
Foxn1het-vs-WT	ENSMUSG00000005102	All Genes	-4.43996
Foxn1het-vs-WT	ENSMUSG00000005103	All Genes	5.34944
Foxn1het-vs-WT	ENSMUSG00000005107	All Genes	2.58866
Foxn1het-vs-WT	ENSMUSG00000005124	All Genes	0
Foxn1het-vs-WT	ENSMUSG00000005125	All Genes	-4.96271
Foxn1het-vs-WT	ENSMUSG00000005131	All Genes	4.74489
Foxn1het-vs-WT	ENSMUSG00000005142	All Genes	0
Foxn1het-vs-WT	ENSMUSG00000005148	All Genes	0
Foxn1het-vs-WT	ENSMUSG00000005150	All Genes	16.0962
Foxn1het-vs-WT	ENSMUSG00000005161	All Genes	3.20847
Foxn1het-vs-WT	ENSMUSG00000005198	All Genes	-7.09415
Foxn1het-vs-WT	ENSMUSG00000005202	All Genes	-3.05264
Foxn1het-vs-WT	ENSMUSG00000005204	All Genes	-3.63115
Foxn1het-vs-WT	ENSMUSG00000005220	All Genes	-6.34389
Foxn1het-vs-WT	ENSMUSG00000005225	All Genes	-8.6778
Foxn1het-vs-WT	ENSMUSG00000005232	All Genes	-3.29156
Foxn1het-vs-WT	ENSMUSG00000005233	All Genes	11.7028
Foxn1het-vs-WT	ENSMUSG00000005237	All Genes	-14.8618
Foxn1het-vs-WT	ENSMUSG00000005251	All Genes	8.26528
Foxn1het-vs-WT	ENSMUSG00000005262	All Genes	13.1813
Foxn1het-vs-WT	ENSMUSG00000005267	All Genes	-0.750095
Foxn1het-vs-WT	ENSMUSG00000005268	All Genes	-2.64586
Foxn1het-vs-WT	ENSMUSG00000005299	All Genes	7.65774
Foxn1het-vs-WT	ENSMUSG00000005312	All Genes	3.46551
Foxn1het-vs-WT	ENSMUSG00000005320	All Genes	-3.16235
Foxn1het-vs-WT	ENSMUSG00000005338	All Genes	-7.57795
Foxn1het-vs-WT	ENSMUSG00000005339	All Genes	-4.04566
Foxn1het-vs-WT	ENSMUSG00000005354	All Genes	16.4283
Foxn1het-vs-WT	ENSMUSG00000005355	All Genes	-4.5491
Foxn1het-vs-WT	ENSMUSG00000005357	All Genes	-3.39073
Foxn1het-vs-WT	ENSMUSG00000005360	All Genes	12.6279
Foxn1het-vs-WT	ENSMUSG00000005362	All Genes	13.0312
Foxn1het-vs-WT	ENSMUSG00000005364	All Genes	-3.21962
Foxn1het-vs-WT	ENSMUSG00000005370	All Genes	0
Foxn1het-vs-WT	ENSMUSG00000005371	All Genes	-0.194431
Foxn1het-vs-WT	ENSMUSG00000005373	All Genes	-7.07495
Foxn1het-vs-WT	ENSMUSG00000005374	All Genes	0
Foxn1het-vs-WT	ENSMUSG00000005378	All Genes	16.5505
Foxn1het-vs-WT	ENSMUSG00000005397	All Genes	-7.69396
Foxn1het-vs-WT	ENSMUSG00000005410	All Genes	7.05324
Foxn1het-vs-WT	ENSMUSG00000005413	All Genes	-3.39706
Foxn1het-vs-WT	ENSMUSG00000005417	All Genes	-16.4062
Foxn1het-vs-WT	ENSMUSG00000005442	All Genes	-15.4892
Foxn1het-vs-WT	ENSMUSG00000005447	All Genes	3.78302
Foxn1het-vs-WT	ENSMUSG00000005465	All Genes	-7.60677
Foxn1het-vs-WT	ENSMUSG00000005469	All Genes	5.0956
Foxn1het-vs-WT	ENSMUSG00000005470	All Genes	9.07196
Foxn1het-vs-WT	ENSMUSG00000005474	All Genes	-0.857058
Foxn1het-vs-WT	ENSMUSG00000005481	All Genes	7.7627
Foxn1het-vs-WT	ENSMUSG00000005483	All Genes	9.45179
Foxn1het-vs-WT	ENSMUSG00000005493	All Genes	-1.87306
Foxn1het-vs-WT	ENSMUSG00000005501	All Genes	0
Foxn1het-vs-WT	ENSMUSG00000005505	All Genes	17.7991
Foxn1het-vs-WT	ENSMUSG00000005506	All Genes	0
Foxn1het-vs-WT	ENSMUSG00000005510	All Genes	9.0913
Foxn1het-vs-WT	ENSMUSG00000005514	All Genes	1.02226
Foxn1het-vs-WT	ENSMUSG00000005533	All Genes	1.72136
Foxn1het-vs-WT	ENSMUSG00000005534	All Genes	-20.3633
Foxn1het-vs-WT	ENSMUSG00000005540	All Genes	-1.34912
Foxn1het-vs-WT	ENSMUSG00000005547	All Genes	-10.7377
Foxn1het-vs-WT	ENSMUSG00000005553	All Genes	-4.89876
Foxn1het-vs-WT	ENSMUSG00000005566	All Genes	1.87414
Foxn1het-vs-WT	ENSMUSG00000005575	All Genes	-16.7303
Foxn1het-vs-WT	ENSMUSG00000005580	All Genes	-1.34602
Foxn1het-vs-WT	ENSMUSG00000005583	All Genes	1.99736
Foxn1het-vs-WT	ENSMUSG00000005609	All Genes	4.38353
Foxn1het-vs-WT	ENSMUSG00000005610	All Genes	0.665357
Foxn1het-vs-WT	ENSMUSG00000005611	All Genes	0
Foxn1het-vs-WT	ENSMUSG00000005615	All Genes	-2.72035
Foxn1het-vs-WT	ENSMUSG00000005621	All Genes	-3.99612
Foxn1het-vs-WT	ENSMUSG00000005625	All Genes	15.2507
Foxn1het-vs-WT	ENSMUSG00000005628	All Genes	1.12266
Foxn1het-vs-WT	ENSMUSG00000005640	All Genes	0
Foxn1het-vs-WT	ENSMUSG00000005649	All Genes	-4.11409
Foxn1het-vs-WT	ENSMUSG00000005656	All Genes	17.1548
Foxn1het-vs-WT	ENSMUSG00000005667	All Genes	1.21441
Foxn1het-vs-WT	ENSMUSG00000005672	All Genes	-9.06394
Foxn1het-vs-WT	ENSMUSG00000005674	All Genes	2.94137
Foxn1het-vs-WT	ENSMUSG00000005677	All Genes	14.4315
Foxn1het-vs-WT	ENSMUSG00000005681	All Genes	0
Foxn1het-vs-WT	ENSMUSG00000005682	All Genes	-2.87092
Foxn1het-vs-WT	ENSMUSG00000005683	All Genes	-1.46721
Foxn1het-vs-WT	ENSMUSG00000005686	All Genes	5.27065
Foxn1het-vs-WT	ENSMUSG00000005687	All Genes	18.0926
Foxn1het-vs-WT	ENSMUSG00000005696	All Genes	3.77187
Foxn1het-vs-WT	ENSMUSG00000005698	All Genes	-6.1079
Foxn1het-vs-WT	ENSMUSG00000005699	All Genes	5.62755
Foxn1het-vs-WT	ENSMUSG00000005705	All Genes	-3.83957
Foxn1het-vs-WT	ENSMUSG00000005716	All Genes	-3.82292
Foxn1het-vs-WT	ENSMUSG00000005718	All Genes	13.0944
Foxn1het-vs-WT	ENSMUSG00000005732	All Genes	22.007
Foxn1het-vs-WT	ENSMUSG00000005763	All Genes	0
Foxn1het-vs-WT	ENSMUSG00000005774	All Genes	-2.98333
Foxn1het-vs-WT	ENSMUSG00000005779	All Genes	0.307224
Foxn1het-vs-WT	ENSMUSG00000005800	All Genes	-2.8232
Foxn1het-vs-WT	ENSMUSG00000005802	All Genes	-6.10939
Foxn1het-vs-WT	ENSMUSG00000005803	All Genes	0
Foxn1het-vs-WT	ENSMUSG00000005804	All Genes	8.38417
Foxn1het-vs-WT	ENSMUSG00000005813	All Genes	0
Foxn1het-vs-WT	ENSMUSG00000005823	All Genes	6.08865
Foxn1het-vs-WT	ENSMUSG00000005824	All Genes	-5.9551
Foxn1het-vs-WT	ENSMUSG00000005836	All Genes	-5.17526
Foxn1het-vs-WT	ENSMUSG00000005846	All Genes	7.40189
Foxn1het-vs-WT	ENSMUSG00000005864	All Genes	0
Foxn1het-vs-WT	ENSMUSG00000005871	All Genes	-8.79057
Foxn1het-vs-WT	ENSMUSG00000005873	All Genes	3.20756
Foxn1het-vs-WT	ENSMUSG00000005881	All Genes	6.38727
Foxn1het-vs-WT	ENSMUSG00000005882	All Genes	13.3505
Foxn1het-vs-WT	ENSMUSG00000005883	All Genes	-4.0304
Foxn1het-vs-WT	ENSMUSG00000005886	All Genes	-9.89546
Foxn1het-vs-WT	ENSMUSG00000005892	All Genes	-4.65205
Foxn1het-vs-WT	ENSMUSG00000005893	All Genes	-7.37571
Foxn1het-vs-WT	ENSMUSG00000005897	All Genes	0
Foxn1het-vs-WT	ENSMUSG00000005899	All Genes	0
Foxn1het-vs-WT	ENSMUSG00000005907	All Genes	0
Foxn1het-vs-WT	ENSMUSG00000005917	All Genes	-2.24052
Foxn1het-vs-WT	ENSMUSG00000005936	All Genes	0
Foxn1het-vs-WT	ENSMUSG00000005947	All Genes	-7.3955
Foxn1het-vs-WT	ENSMUSG00000005949	All Genes	3.97593
Foxn1het-vs-WT	ENSMUSG00000005950	All Genes	-5.47068
Foxn1het-vs-WT	ENSMUSG00000005951	All Genes	0
Foxn1het-vs-WT	ENSMUSG00000005952	All Genes	-5.59902
Foxn1het-vs-WT	ENSMUSG00000005958	All Genes	-8.39187
Foxn1het-vs-WT	ENSMUSG00000005968	All Genes	-1.52473
Foxn1het-vs-WT	ENSMUSG00000005973	All Genes	16.3913
Foxn1het-vs-WT	ENSMUSG00000005980	All Genes	3.01572
Foxn1het-vs-WT	ENSMUSG00000005981	All Genes	10.3129
Foxn1het-vs-WT	ENSMUSG00000005982	All Genes	0
Foxn1het-vs-WT	ENSMUSG00000005983	All Genes	16.1736
Foxn1het-vs-WT	ENSMUSG00000005986	All Genes	-3.36888
Foxn1het-vs-WT	ENSMUSG00000005994	All Genes	-5.08861
Foxn1het-vs-WT	ENSMUSG00000006005	All Genes	-2.21246
Foxn1het-vs-WT	ENSMUSG00000006010	All Genes	2.35446
Foxn1het-vs-WT	ENSMUSG00000006014	All Genes	-15.7819
Foxn1het-vs-WT	ENSMUSG00000006019	All Genes	-1.72162
Foxn1het-vs-WT	ENSMUSG00000006021	All Genes	3.36536
Foxn1het-vs-WT	ENSMUSG00000006024	All Genes	10.9496
Foxn1het-vs-WT	ENSMUSG00000006050	All Genes	10.3768
Foxn1het-vs-WT	ENSMUSG00000006056	All Genes	-5.45975
Foxn1het-vs-WT	ENSMUSG00000006057	All Genes	9.69545
Foxn1het-vs-WT	ENSMUSG00000006058	All Genes	2.95304
Foxn1het-vs-WT	ENSMUSG00000006095	All Genes	7.42355
Foxn1het-vs-WT	ENSMUSG00000006127	All Genes	4.94195
Foxn1het-vs-WT	ENSMUSG00000006134	All Genes	0.711686
Foxn1het-vs-WT	ENSMUSG00000006143	All Genes	0
Foxn1het-vs-WT	ENSMUSG00000006154	All Genes	-5.36378
Foxn1het-vs-WT	ENSMUSG00000006169	All Genes	-21.3666
Foxn1het-vs-WT	ENSMUSG00000006179	All Genes	17.5278
Foxn1het-vs-WT	ENSMUSG00000006191	All Genes	2.69947
Foxn1het-vs-WT	ENSMUSG00000006200	All Genes	-3.59571
Foxn1het-vs-WT	ENSMUSG00000006204	All Genes	-11.2274
Foxn1het-vs-WT	ENSMUSG00000006205	All Genes	9.43029
Foxn1het-vs-WT	ENSMUSG00000006215	All Genes	-1.32017
Foxn1het-vs-WT	ENSMUSG00000006216	All Genes	-5.57617
Foxn1het-vs-WT	ENSMUSG00000006218	All Genes	-1.36121
Foxn1het-vs-WT	ENSMUSG00000006219	All Genes	1.5916
Foxn1het-vs-WT	ENSMUSG00000006221	All Genes	-2.49763
Foxn1het-vs-WT	ENSMUSG00000006235	All Genes	-4.1745
Foxn1het-vs-WT	ENSMUSG00000006241	All Genes	-1.0633
Foxn1het-vs-WT	ENSMUSG00000006262	All Genes	-4.6566
Foxn1het-vs-WT	ENSMUSG00000006269	All Genes	0
Foxn1het-vs-WT	ENSMUSG00000006273	All Genes	0
Foxn1het-vs-WT	ENSMUSG00000006276	All Genes	0
Foxn1het-vs-WT	ENSMUSG00000006281	All Genes	-18.4371
Foxn1het-vs-WT	ENSMUSG00000006288	All Genes	10.8529
Foxn1het-vs-WT	ENSMUSG00000006289	All Genes	8.83736
Foxn1het-vs-WT	ENSMUSG00000006299	All Genes	12.8788
Foxn1het-vs-WT	ENSMUSG00000006301	All Genes	5.29521
Foxn1het-vs-WT	ENSMUSG00000006304	All Genes	14.3149
Foxn1het-vs-WT	ENSMUSG00000006307	All Genes	-21.6156
Foxn1het-vs-WT	ENSMUSG00000006310	All Genes	0
Foxn1het-vs-WT	ENSMUSG00000006311	All Genes	0
Foxn1het-vs-WT	ENSMUSG00000006313	All Genes	0.252204
Foxn1het-vs-WT	ENSMUSG00000006315	All Genes	6.96462
Foxn1het-vs-WT	ENSMUSG00000006333	All Genes	-0.737146
Foxn1het-vs-WT	ENSMUSG00000006335	All Genes	4.4133
Foxn1het-vs-WT	ENSMUSG00000006342	All Genes	-9.16507
Foxn1het-vs-WT	ENSMUSG00000006344	All Genes	4.81219
Foxn1het-vs-WT	ENSMUSG00000006345	All Genes	-5.85065
Foxn1het-vs-WT	ENSMUSG00000006356	All Genes	19.0523
Foxn1het-vs-WT	ENSMUSG00000006360	All Genes	1.2214
Foxn1het-vs-WT	ENSMUSG00000006362	All Genes	-1.20492
Foxn1het-vs-WT	ENSMUSG00000006369	All Genes	9.20882
Foxn1het-vs-WT	ENSMUSG00000006373	All Genes	5.53349
Foxn1het-vs-WT	ENSMUSG00000006378	All Genes	5.97396
Foxn1het-vs-WT	ENSMUSG00000006386	All Genes	-7.23303
Foxn1het-vs-WT	ENSMUSG00000006389	All Genes	-1.73903
Foxn1het-vs-WT	ENSMUSG00000006390	All Genes	0.107258
Foxn1het-vs-WT	ENSMUSG00000006392	All Genes	3.98288
Foxn1het-vs-WT	ENSMUSG00000006395	All Genes	2.96689
Foxn1het-vs-WT	ENSMUSG00000006398	All Genes	5.18457
Foxn1het-vs-WT	ENSMUSG00000006403	All Genes	-3.40873
Foxn1het-vs-WT	ENSMUSG00000006411	All Genes	-11.0915
Foxn1het-vs-WT	ENSMUSG00000006412	All Genes	9.3186
Foxn1het-vs-WT	ENSMUSG00000006418	All Genes	7.05713
Foxn1het-vs-WT	ENSMUSG00000006423	All Genes	0.761454
Foxn1het-vs-WT	ENSMUSG00000006435	All Genes	-11.3326
Foxn1het-vs-WT	ENSMUSG00000006442	All Genes	11.8795
Foxn1het-vs-WT	ENSMUSG00000006445	All Genes	-10.5358
Foxn1het-vs-WT	ENSMUSG00000006456	All Genes	0
Foxn1het-vs-WT	ENSMUSG00000006457	All Genes	2.0115
Foxn1het-vs-WT	ENSMUSG00000006462	All Genes	-4.91484
Foxn1het-vs-WT	ENSMUSG00000006463	All Genes	0
Foxn1het-vs-WT	ENSMUSG00000006464	All Genes	-7.46842
Foxn1het-vs-WT	ENSMUSG00000006469	All Genes	-3.35012
Foxn1het-vs-WT	ENSMUSG00000006471	All Genes	1.53385
Foxn1het-vs-WT	ENSMUSG00000006476	All Genes	0
Foxn1het-vs-WT	ENSMUSG00000006494	All Genes	6.55502
Foxn1het-vs-WT	ENSMUSG00000006498	All Genes	-6.39172
Foxn1het-vs-WT	ENSMUSG00000006517	All Genes	-1.01713
Foxn1het-vs-WT	ENSMUSG00000006519	All Genes	1.68761
Foxn1het-vs-WT	ENSMUSG00000006522	All Genes	-8.97163
Foxn1het-vs-WT	ENSMUSG00000006526	All Genes	8.34252
Foxn1het-vs-WT	ENSMUSG00000006527	All Genes	0.729942
Foxn1het-vs-WT	ENSMUSG00000006529	All Genes	-7.97196
Foxn1het-vs-WT	ENSMUSG00000006538	All Genes	-0.971305
Foxn1het-vs-WT	ENSMUSG00000006542	All Genes	-5.13139
Foxn1het-vs-WT	ENSMUSG00000006546	All Genes	-2.42667
Foxn1het-vs-WT	ENSMUSG00000006567	All Genes	3.11218
Foxn1het-vs-WT	ENSMUSG00000006574	All Genes	-7.85469
Foxn1het-vs-WT	ENSMUSG00000006575	All Genes	-8.51958
Foxn1het-vs-WT	ENSMUSG00000006576	All Genes	-8.74338
Foxn1het-vs-WT	ENSMUSG00000006585	All Genes	1.45829
Foxn1het-vs-WT	ENSMUSG00000006586	All Genes	-2.81015
Foxn1het-vs-WT	ENSMUSG00000006587	All Genes	1.38865
Foxn1het-vs-WT	ENSMUSG00000006589	All Genes	4.7031
Foxn1het-vs-WT	ENSMUSG00000006599	All Genes	0
Foxn1het-vs-WT	ENSMUSG00000006611	All Genes	0
Foxn1het-vs-WT	ENSMUSG00000006638	All Genes	1.50621
Foxn1het-vs-WT	ENSMUSG00000006641	All Genes	3.57841
Foxn1het-vs-WT	ENSMUSG00000006642	All Genes	-6.423
Foxn1het-vs-WT	ENSMUSG00000006649	All Genes	-7.35462
Foxn1het-vs-WT	ENSMUSG00000006651	All Genes	-4.87316
Foxn1het-vs-WT	ENSMUSG00000006673	All Genes	9.66842
Foxn1het-vs-WT	ENSMUSG00000006675	All Genes	0
Foxn1het-vs-WT	ENSMUSG00000006676	All Genes	-4.35359
Foxn1het-vs-WT	ENSMUSG00000006678	All Genes	2.04841
Foxn1het-vs-WT	ENSMUSG00000006699	All Genes	5.7104
Foxn1het-vs-WT	ENSMUSG00000006705	All Genes	2.95949
Foxn1het-vs-WT	ENSMUSG00000006711	All Genes	-5.63373
Foxn1het-vs-WT	ENSMUSG00000006715	All Genes	3.17789
Foxn1het-vs-WT	ENSMUSG00000006717	All Genes	8.84521
Foxn1het-vs-WT	ENSMUSG00000006720	All Genes	2.67435
Foxn1het-vs-WT	ENSMUSG00000006724	All Genes	-3.58123
Foxn1het-vs-WT	ENSMUSG00000006728	All Genes	16.9039
Foxn1het-vs-WT	ENSMUSG00000006731	All Genes	-0.577133
Foxn1het-vs-WT	ENSMUSG00000006732	All Genes	12.246
Foxn1het-vs-WT	ENSMUSG00000006736	All Genes	15.0444
Foxn1het-vs-WT	ENSMUSG00000006740	All Genes	0
Foxn1het-vs-WT	ENSMUSG00000006763	All Genes	1.00824
Foxn1het-vs-WT	ENSMUSG00000006764	All Genes	-7.15928
Foxn1het-vs-WT	ENSMUSG00000006777	All Genes	-6.73166
Foxn1het-vs-WT	ENSMUSG00000006782	All Genes	1.29562
Foxn1het-vs-WT	ENSMUSG00000006784	All Genes	-7.23304
Foxn1het-vs-WT	ENSMUSG00000006800	All Genes	-9.83085
Foxn1het-vs-WT	ENSMUSG00000006818	All Genes	4.59345
Foxn1het-vs-WT	ENSMUSG00000006850	All Genes	-3.92886
Foxn1het-vs-WT	ENSMUSG00000006906	All Genes	3.41323
Foxn1het-vs-WT	ENSMUSG00000006920	All Genes	1.52982
Foxn1het-vs-WT	ENSMUSG00000006930	All Genes	-6.11666
Foxn1het-vs-WT	ENSMUSG00000006931	All Genes	14.3256
Foxn1het-vs-WT	ENSMUSG00000006932	All Genes	-16.7718
Foxn1het-vs-WT	ENSMUSG00000006941	All Genes	10.4484
Foxn1het-vs-WT	ENSMUSG00000006948	All Genes	-9.1709
Foxn1het-vs-WT	ENSMUSG00000006958	All Genes	0.951087
Foxn1het-vs-WT	ENSMUSG00000006998	All Genes	8.14427
Foxn1het-vs-WT	ENSMUSG00000007021	All Genes	-1.42517
Foxn1het-vs-WT	ENSMUSG00000007029	All Genes	0
Foxn1het-vs-WT	ENSMUSG00000007030	All Genes	-3.70562
Foxn1het-vs-WT	ENSMUSG00000007033	All Genes	17.4349
Foxn1het-vs-WT	ENSMUSG00000007034	All Genes	-5.87331
Foxn1het-vs-WT	ENSMUSG00000007035	All Genes	-3.97076
Foxn1het-vs-WT	ENSMUSG00000007036	All Genes	10.681
Foxn1het-vs-WT	ENSMUSG00000007038	All Genes	0
Foxn1het-vs-WT	ENSMUSG00000007039	All Genes	8.77481
Foxn1het-vs-WT	ENSMUSG00000007041	All Genes	8.12949
Foxn1het-vs-WT	ENSMUSG00000007050	All Genes	11.7135
Foxn1het-vs-WT	ENSMUSG00000007080	All Genes	-4.49427
Foxn1het-vs-WT	ENSMUSG00000007097	All Genes	-15.6821
Foxn1het-vs-WT	ENSMUSG00000007107	All Genes	-5.79211
Foxn1het-vs-WT	ENSMUSG00000007122	All Genes	-2.03886
Foxn1het-vs-WT	ENSMUSG00000007207	All Genes	-3.92171
Foxn1het-vs-WT	ENSMUSG00000007209	All Genes	-5.51793
Foxn1het-vs-WT	ENSMUSG00000007216	All Genes	0
Foxn1het-vs-WT	ENSMUSG00000007279	All Genes	-5.07231
Foxn1het-vs-WT	ENSMUSG00000007338	All Genes	10.8929
Foxn1het-vs-WT	ENSMUSG00000007379	All Genes	5.196
Foxn1het-vs-WT	ENSMUSG00000007411	All Genes	-17.026
Foxn1het-vs-WT	ENSMUSG00000007415	All Genes	0
Foxn1het-vs-WT	ENSMUSG00000007458	All Genes	3.82076
Foxn1het-vs-WT	ENSMUSG00000007476	All Genes	15.9934
Foxn1het-vs-WT	ENSMUSG00000007480	All Genes	0
Foxn1het-vs-WT	ENSMUSG00000007564	All Genes	0.64256
Foxn1het-vs-WT	ENSMUSG00000007570	All Genes	1.87559
Foxn1het-vs-WT	ENSMUSG00000007589	All Genes	1.706
Foxn1het-vs-WT	ENSMUSG00000007591	All Genes	-4.79897
Foxn1het-vs-WT	ENSMUSG00000007594	All Genes	-3.23495
Foxn1het-vs-WT	ENSMUSG00000007603	All Genes	1.87288
Foxn1het-vs-WT	ENSMUSG00000007610	All Genes	0
Foxn1het-vs-WT	ENSMUSG00000007613	All Genes	4.94708
Foxn1het-vs-WT	ENSMUSG00000007617	All Genes	-3.2621
Foxn1het-vs-WT	ENSMUSG00000007646	All Genes	-4.05088
Foxn1het-vs-WT	ENSMUSG00000007653	All Genes	-7.54271
Foxn1het-vs-WT	ENSMUSG00000007655	All Genes	3.26494
Foxn1het-vs-WT	ENSMUSG00000007656	All Genes	15.4049
Foxn1het-vs-WT	ENSMUSG00000007659	All Genes	0
Foxn1het-vs-WT	ENSMUSG00000007670	All Genes	-10.3894
Foxn1het-vs-WT	ENSMUSG00000007682	All Genes	-3.53918
Foxn1het-vs-WT	ENSMUSG00000007721	All Genes	8.70939
Foxn1het-vs-WT	ENSMUSG00000007739	All Genes	9.19629
Foxn1het-vs-WT	ENSMUSG00000007777	All Genes	14.0774
Foxn1het-vs-WT	ENSMUSG00000007783	All Genes	0
Foxn1het-vs-WT	ENSMUSG00000007805	All Genes	1.23151
Foxn1het-vs-WT	ENSMUSG00000007812	All Genes	1.16484
Foxn1het-vs-WT	ENSMUSG00000007815	All Genes	0
Foxn1het-vs-WT	ENSMUSG00000007817	All Genes	-9.82899
Foxn1het-vs-WT	ENSMUSG00000007827	All Genes	0
Foxn1het-vs-WT	ENSMUSG00000007833	All Genes	1.26302
Foxn1het-vs-WT	ENSMUSG00000007836	All Genes	-19.021
Foxn1het-vs-WT	ENSMUSG00000007837	All Genes	2.51378
Foxn1het-vs-WT	ENSMUSG00000007850	All Genes	-10.7424
Foxn1het-vs-WT	ENSMUSG00000007867	All Genes	8.81548
Foxn1het-vs-WT	ENSMUSG00000007872	All Genes	11.9236
Foxn1het-vs-WT	ENSMUSG00000007877	All Genes	-3.79351
Foxn1het-vs-WT	ENSMUSG00000007880	All Genes	-11.0504
Foxn1het-vs-WT	ENSMUSG00000007888	All Genes	-0.0980281
Foxn1het-vs-WT	ENSMUSG00000007891	All Genes	0
Foxn1het-vs-WT	ENSMUSG00000007892	All Genes	-7.57763
Foxn1het-vs-WT	ENSMUSG00000007908	All Genes	-2.58528
Foxn1het-vs-WT	ENSMUSG00000007944	All Genes	-0.843781
Foxn1het-vs-WT	ENSMUSG00000007946	All Genes	1.17824
Foxn1het-vs-WT	ENSMUSG00000007950	All Genes	0.82993
Foxn1het-vs-WT	ENSMUSG00000007987	All Genes	0.39282
Foxn1het-vs-WT	ENSMUSG00000007989	All Genes	11.3393
Foxn1het-vs-WT	ENSMUSG00000008028	All Genes	-2.48805
Foxn1het-vs-WT	ENSMUSG00000008035	All Genes	0
Foxn1het-vs-WT	ENSMUSG00000008036	All Genes	3.51156
Foxn1het-vs-WT	ENSMUSG00000008090	All Genes	-4.35221
Foxn1het-vs-WT	ENSMUSG00000008129	All Genes	-1.97438
Foxn1het-vs-WT	ENSMUSG00000008136	All Genes	3.47141
Foxn1het-vs-WT	ENSMUSG00000008140	All Genes	8.94894
Foxn1het-vs-WT	ENSMUSG00000008153	All Genes	-5.72357
Foxn1het-vs-WT	ENSMUSG00000008167	All Genes	0.230992
Foxn1het-vs-WT	ENSMUSG00000008193	All Genes	-3.28012
Foxn1het-vs-WT	ENSMUSG00000008200	All Genes	-1.89204
Foxn1het-vs-WT	ENSMUSG00000008206	All Genes	3.01574
Foxn1het-vs-WT	ENSMUSG00000008226	All Genes	-1.69418
Foxn1het-vs-WT	ENSMUSG00000008301	All Genes	15.9058
Foxn1het-vs-WT	ENSMUSG00000008305	All Genes	3.05479
Foxn1het-vs-WT	ENSMUSG00000008307	All Genes	3.14763
Foxn1het-vs-WT	ENSMUSG00000008318	All Genes	0
Foxn1het-vs-WT	ENSMUSG00000008333	All Genes	5.80185
Foxn1het-vs-WT	ENSMUSG00000008348	All Genes	4.33726
Foxn1het-vs-WT	ENSMUSG00000008373	All Genes	6.4333
Foxn1het-vs-WT	ENSMUSG00000008384	All Genes	-4.91134
Foxn1het-vs-WT	ENSMUSG00000008393	All Genes	24.8324
Foxn1het-vs-WT	ENSMUSG00000008398	All Genes	-13.3976
Foxn1het-vs-WT	ENSMUSG00000008429	All Genes	5.51321
Foxn1het-vs-WT	ENSMUSG00000008435	All Genes	5.02802
Foxn1het-vs-WT	ENSMUSG00000008438	All Genes	-2.59309
Foxn1het-vs-WT	ENSMUSG00000008450	All Genes	23.428
Foxn1het-vs-WT	ENSMUSG00000008461	All Genes	0
Foxn1het-vs-WT	ENSMUSG00000008475	All Genes	7.74369
Foxn1het-vs-WT	ENSMUSG00000008489	All Genes	-4.35454
Foxn1het-vs-WT	ENSMUSG00000008496	All Genes	-7.34067
Foxn1het-vs-WT	ENSMUSG00000008540	All Genes	6.32761
Foxn1het-vs-WT	ENSMUSG00000008575	All Genes	9.59952
Foxn1het-vs-WT	ENSMUSG00000008590	All Genes	-4.2186
Foxn1het-vs-WT	ENSMUSG00000008601	All Genes	-10.3479
Foxn1het-vs-WT	ENSMUSG00000008604	All Genes	2.3696
Foxn1het-vs-WT	ENSMUSG00000008658	All Genes	0
Foxn1het-vs-WT	ENSMUSG00000008668	All Genes	4.88335
Foxn1het-vs-WT	ENSMUSG00000008682	All Genes	0
Foxn1het-vs-WT	ENSMUSG00000008683	All Genes	-2.78413
Foxn1het-vs-WT	ENSMUSG00000008690	All Genes	3.22651
Foxn1het-vs-WT	ENSMUSG00000008730	All Genes	-16.0231
Foxn1het-vs-WT	ENSMUSG00000008734	All Genes	1.73174
Foxn1het-vs-WT	ENSMUSG00000008763	All Genes	1.84824
Foxn1het-vs-WT	ENSMUSG00000008822	All Genes	0
Foxn1het-vs-WT	ENSMUSG00000008843	All Genes	-1.23199
Foxn1het-vs-WT	ENSMUSG00000008845	All Genes	-7.27877
Foxn1het-vs-WT	ENSMUSG00000008855	All Genes	-4.61044
Foxn1het-vs-WT	ENSMUSG00000008859	All Genes	1.36052
Foxn1het-vs-WT	ENSMUSG00000008892	All Genes	9.71313
Foxn1het-vs-WT	ENSMUSG00000008932	All Genes	-4.35789
Foxn1het-vs-WT	ENSMUSG00000008958	All Genes	13.0259
Foxn1het-vs-WT	ENSMUSG00000008976	All Genes	7.84851
Foxn1het-vs-WT	ENSMUSG00000008999	All Genes	0
Foxn1het-vs-WT	ENSMUSG00000009013	All Genes	0
Foxn1het-vs-WT	ENSMUSG00000009030	All Genes	0
Foxn1het-vs-WT	ENSMUSG00000009035	All Genes	5.05887
Foxn1het-vs-WT	ENSMUSG00000009070	All Genes	0
Foxn1het-vs-WT	ENSMUSG00000009073	All Genes	0
Foxn1het-vs-WT	ENSMUSG00000009075	All Genes	17.9012
Foxn1het-vs-WT	ENSMUSG00000009076	All Genes	13.4549
Foxn1het-vs-WT	ENSMUSG00000009079	All Genes	14.1717
Foxn1het-vs-WT	ENSMUSG00000009090	All Genes	0
Foxn1het-vs-WT	ENSMUSG00000009092	All Genes	-4.0491
Foxn1het-vs-WT	ENSMUSG00000009093	All Genes	-4.19389
Foxn1het-vs-WT	ENSMUSG00000009097	All Genes	-0.490189
Foxn1het-vs-WT	ENSMUSG00000009108	All Genes	-5.64923
Foxn1het-vs-WT	ENSMUSG00000009112	All Genes	0
Foxn1het-vs-WT	ENSMUSG00000009114	All Genes	1.7215
Foxn1het-vs-WT	ENSMUSG00000009145	All Genes	-8.84978
Foxn1het-vs-WT	ENSMUSG00000009185	All Genes	2.29391
Foxn1het-vs-WT	ENSMUSG00000009207	All Genes	0
Foxn1het-vs-WT	ENSMUSG00000009210	All Genes	0.202641
Foxn1het-vs-WT	ENSMUSG00000009214	All Genes	-0.554272
Foxn1het-vs-WT	ENSMUSG00000009216	All Genes	-0.889195
Foxn1het-vs-WT	ENSMUSG00000009246	All Genes	-12.1712
Foxn1het-vs-WT	ENSMUSG00000009248	All Genes	-2.23595
Foxn1het-vs-WT	ENSMUSG00000009281	All Genes	0.544391
Foxn1het-vs-WT	ENSMUSG00000009291	All Genes	10.7218
Foxn1het-vs-WT	ENSMUSG00000009292	All Genes	7.89715
Foxn1het-vs-WT	ENSMUSG00000009293	All Genes	10.3256
Foxn1het-vs-WT	ENSMUSG00000009350	All Genes	-0.396942
Foxn1het-vs-WT	ENSMUSG00000009356	All Genes	2.1344
Foxn1het-vs-WT	ENSMUSG00000009376	All Genes	-2.28273
Foxn1het-vs-WT	ENSMUSG00000009378	All Genes	-7.13863
Foxn1het-vs-WT	ENSMUSG00000009394	All Genes	-2.14953
Foxn1het-vs-WT	ENSMUSG00000009406	All Genes	1.33778
Foxn1het-vs-WT	ENSMUSG00000009418	All Genes	-6.21889
Foxn1het-vs-WT	ENSMUSG00000009470	All Genes	-6.27467
Foxn1het-vs-WT	ENSMUSG00000009471	All Genes	-3.84077
Foxn1het-vs-WT	ENSMUSG00000009487	All Genes	-3.54631
Foxn1het-vs-WT	ENSMUSG00000009535	All Genes	3.99733
Foxn1het-vs-WT	ENSMUSG00000009545	All Genes	-6.21547
Foxn1het-vs-WT	ENSMUSG00000009549	All Genes	10.3829
Foxn1het-vs-WT	ENSMUSG00000009551	All Genes	-1.42481
Foxn1het-vs-WT	ENSMUSG00000009555	All Genes	-14.8606
Foxn1het-vs-WT	ENSMUSG00000009563	All Genes	9.89222
Foxn1het-vs-WT	ENSMUSG00000009566	All Genes	8.2843
Foxn1het-vs-WT	ENSMUSG00000009569	All Genes	1.15317
Foxn1het-vs-WT	ENSMUSG00000009575	All Genes	0
Foxn1het-vs-WT	ENSMUSG00000009580	All Genes	-1.83499
Foxn1het-vs-WT	ENSMUSG00000009585	All Genes	1.18426
Foxn1het-vs-WT	ENSMUSG00000009588	All Genes	-5.11659
Foxn1het-vs-WT	ENSMUSG00000009596	All Genes	-0.948043
Foxn1het-vs-WT	ENSMUSG00000009614	All Genes	-4.80533
Foxn1het-vs-WT	ENSMUSG00000009621	All Genes	-14.308
Foxn1het-vs-WT	ENSMUSG00000009628	All Genes	-1.33644
Foxn1het-vs-WT	ENSMUSG00000009630	All Genes	-23.0377
Foxn1het-vs-WT	ENSMUSG00000009633	All Genes	7.729
Foxn1het-vs-WT	ENSMUSG00000009640	All Genes	6.40987
Foxn1het-vs-WT	ENSMUSG00000009646	All Genes	-3.53339
Foxn1het-vs-WT	ENSMUSG00000009647	All Genes	6.30552
Foxn1het-vs-WT	ENSMUSG00000009654	All Genes	-4.01901
Foxn1het-vs-WT	ENSMUSG00000009670	All Genes	-4.36647
Foxn1het-vs-WT	ENSMUSG00000009681	All Genes	-5.36954
Foxn1het-vs-WT	ENSMUSG00000009687	All Genes	-2.62987
Foxn1het-vs-WT	ENSMUSG00000009731	All Genes	-1.39288
Foxn1het-vs-WT	ENSMUSG00000009733	All Genes	2.98225
Foxn1het-vs-WT	ENSMUSG00000009734	All Genes	-6.25868
Foxn1het-vs-WT	ENSMUSG00000009739	All Genes	-8.56642
Foxn1het-vs-WT	ENSMUSG00000009741	All Genes	-1.0024
Foxn1het-vs-WT	ENSMUSG00000009772	All Genes	-6.82087
Foxn1het-vs-WT	ENSMUSG00000009828	All Genes	2.36199
Foxn1het-vs-WT	ENSMUSG00000009863	All Genes	13.1069
Foxn1het-vs-WT	ENSMUSG00000009876	All Genes	-1.97685
Foxn1het-vs-WT	ENSMUSG00000009894	All Genes	15.5833
Foxn1het-vs-WT	ENSMUSG00000009900	All Genes	2.34393
Foxn1het-vs-WT	ENSMUSG00000009905	All Genes	3.59339
Foxn1het-vs-WT	ENSMUSG00000009907	All Genes	1.65466
Foxn1het-vs-WT	ENSMUSG00000009927	All Genes	0
Foxn1het-vs-WT	ENSMUSG00000009941	All Genes	0
Foxn1het-vs-WT	ENSMUSG00000009995	All Genes	3.34218
Foxn1het-vs-WT	ENSMUSG00000010021	All Genes	-0.962423
Foxn1het-vs-WT	ENSMUSG00000010025	All Genes	0
Foxn1het-vs-WT	ENSMUSG00000010044	All Genes	-5.74647
Foxn1het-vs-WT	ENSMUSG00000010045	All Genes	6.01086
Foxn1het-vs-WT	ENSMUSG00000010047	All Genes	13.2004
Foxn1het-vs-WT	ENSMUSG00000010048	All Genes	13.6095
Foxn1het-vs-WT	ENSMUSG00000010051	All Genes	6.76623
Foxn1het-vs-WT	ENSMUSG00000010054	All Genes	8.66762
Foxn1het-vs-WT	ENSMUSG00000010057	All Genes	4.5846
Foxn1het-vs-WT	ENSMUSG00000010064	All Genes	-8.36568
Foxn1het-vs-WT	ENSMUSG00000010066	All Genes	-16.6549
Foxn1het-vs-WT	ENSMUSG00000010067	All Genes	14.7805
Foxn1het-vs-WT	ENSMUSG00000010080	All Genes	-3.63972
Foxn1het-vs-WT	ENSMUSG00000010086	All Genes	-8.49203
Foxn1het-vs-WT	ENSMUSG00000010095	All Genes	9.71949
Foxn1het-vs-WT	ENSMUSG00000010097	All Genes	4.50226
Foxn1het-vs-WT	ENSMUSG00000010110	All Genes	9.24531
Foxn1het-vs-WT	ENSMUSG00000010122	All Genes	9.33307
Foxn1het-vs-WT	ENSMUSG00000010136	All Genes	0.591086
Foxn1het-vs-WT	ENSMUSG00000010142	All Genes	-0.85075
Foxn1het-vs-WT	ENSMUSG00000010154	All Genes	-10.585
Foxn1het-vs-WT	ENSMUSG00000010175	All Genes	-7.74683
Foxn1het-vs-WT	ENSMUSG00000010205	All Genes	0
Foxn1het-vs-WT	ENSMUSG00000010277	All Genes	-20.4557
Foxn1het-vs-WT	ENSMUSG00000010290	All Genes	3.34036
Foxn1het-vs-WT	ENSMUSG00000010307	All Genes	0
Foxn1het-vs-WT	ENSMUSG00000010311	All Genes	0
Foxn1het-vs-WT	ENSMUSG00000010342	All Genes	-10.0711
Foxn1het-vs-WT	ENSMUSG00000010358	All Genes	14.4191
Foxn1het-vs-WT	ENSMUSG00000010362	All Genes	0
Foxn1het-vs-WT	ENSMUSG00000010376	All Genes	10.497
Foxn1het-vs-WT	ENSMUSG00000010392	All Genes	0
Foxn1het-vs-WT	ENSMUSG00000010406	All Genes	3.23147
Foxn1het-vs-WT	ENSMUSG00000010435	All Genes	-2.52834
Foxn1het-vs-WT	ENSMUSG00000010453	All Genes	-2.16329
Foxn1het-vs-WT	ENSMUSG00000010461	All Genes	1.50904
Foxn1het-vs-WT	ENSMUSG00000010476	All Genes	-8.16615
Foxn1het-vs-WT	ENSMUSG00000010492	All Genes	6.97156
Foxn1het-vs-WT	ENSMUSG00000010505	All Genes	-5.4382
Foxn1het-vs-WT	ENSMUSG00000010517	All Genes	4.6755
Foxn1het-vs-WT	ENSMUSG00000010529	All Genes	5.54393
Foxn1het-vs-WT	ENSMUSG00000010538	All Genes	0.293009
Foxn1het-vs-WT	ENSMUSG00000010554	All Genes	6.64181
Foxn1het-vs-WT	ENSMUSG00000010592	All Genes	-4.29063
Foxn1het-vs-WT	ENSMUSG00000010601	All Genes	-5.89257
Foxn1het-vs-WT	ENSMUSG00000010607	All Genes	9.71013
Foxn1het-vs-WT	ENSMUSG00000010608	All Genes	-1.67311
Foxn1het-vs-WT	ENSMUSG00000010609	All Genes	-3.0506
Foxn1het-vs-WT	ENSMUSG00000010651	All Genes	-1.6826
Foxn1het-vs-WT	ENSMUSG00000010660	All Genes	2.54673
Foxn1het-vs-WT	ENSMUSG00000010663	All Genes	6.46559
Foxn1het-vs-WT	ENSMUSG00000010721	All Genes	-1.29431
Foxn1het-vs-WT	ENSMUSG00000010751	All Genes	4.55183
Foxn1het-vs-WT	ENSMUSG00000010755	All Genes	7.56086
Foxn1het-vs-WT	ENSMUSG00000010760	All Genes	-0.963012
Foxn1het-vs-WT	ENSMUSG00000010796	All Genes	-1.58129
Foxn1het-vs-WT	ENSMUSG00000010797	All Genes	-0.0716059
Foxn1het-vs-WT	ENSMUSG00000010803	All Genes	-3.97187
Foxn1het-vs-WT	ENSMUSG00000010825	All Genes	-10.4779
Foxn1het-vs-WT	ENSMUSG00000010830	All Genes	4.67003
Foxn1het-vs-WT	ENSMUSG00000010911	All Genes	10.5656
Foxn1het-vs-WT	ENSMUSG00000010914	All Genes	7.8227
Foxn1het-vs-WT	ENSMUSG00000010936	All Genes	0
Foxn1het-vs-WT	ENSMUSG00000011008	All Genes	-3.37717
Foxn1het-vs-WT	ENSMUSG00000011034	All Genes	-12.3548
Foxn1het-vs-WT	ENSMUSG00000011096	All Genes	8.89667
Foxn1het-vs-WT	ENSMUSG00000011114	All Genes	7.95542
Foxn1het-vs-WT	ENSMUSG00000011148	All Genes	5.50983
Foxn1het-vs-WT	ENSMUSG00000011154	All Genes	0
Foxn1het-vs-WT	ENSMUSG00000011158	All Genes	4.47623
Foxn1het-vs-WT	ENSMUSG00000011171	All Genes	0
Foxn1het-vs-WT	ENSMUSG00000011179	All Genes	-10.9177
Foxn1het-vs-WT	ENSMUSG00000011254	All Genes	0
Foxn1het-vs-WT	ENSMUSG00000011256	All Genes	-4.1325
Foxn1het-vs-WT	ENSMUSG00000011257	All Genes	-12.7357
Foxn1het-vs-WT	ENSMUSG00000011263	All Genes	-1.03121
Foxn1het-vs-WT	ENSMUSG00000011267	All Genes	-5.32045
Foxn1het-vs-WT	ENSMUSG00000011305	All Genes	0
Foxn1het-vs-WT	ENSMUSG00000011306	All Genes	5.62158
Foxn1het-vs-WT	ENSMUSG00000011350	All Genes	-3.24257
Foxn1het-vs-WT	ENSMUSG00000011382	All Genes	-5.88045
Foxn1het-vs-WT	ENSMUSG00000011427	All Genes	0
Foxn1het-vs-WT	ENSMUSG00000011463	All Genes	-4.76141
Foxn1het-vs-WT	ENSMUSG00000011486	All Genes	-3.14588
Foxn1het-vs-WT	ENSMUSG00000011589	All Genes	-0.260208
Foxn1het-vs-WT	ENSMUSG00000011632	All Genes	0
Foxn1het-vs-WT	ENSMUSG00000011658	All Genes	5.24493
Foxn1het-vs-WT	ENSMUSG00000011751	All Genes	-6.5714
Foxn1het-vs-WT	ENSMUSG00000011752	All Genes	6.79775
Foxn1het-vs-WT	ENSMUSG00000011831	All Genes	0
Foxn1het-vs-WT	ENSMUSG00000011832	All Genes	3.10862
Foxn1het-vs-WT	ENSMUSG00000011837	All Genes	11.6799
Foxn1het-vs-WT	ENSMUSG00000011877	All Genes	-16.3718
Foxn1het-vs-WT	ENSMUSG00000011884	All Genes	0
Foxn1het-vs-WT	ENSMUSG00000011958	All Genes	5.72088
Foxn1het-vs-WT	ENSMUSG00000011960	All Genes	-2.47002
Foxn1het-vs-WT	ENSMUSG00000012017	All Genes	6.54438
Foxn1het-vs-WT	ENSMUSG00000012076	All Genes	7.75777
Foxn1het-vs-WT	ENSMUSG00000012114	All Genes	0
Foxn1het-vs-WT	ENSMUSG00000012117	All Genes	0
Foxn1het-vs-WT	ENSMUSG00000012123	All Genes	-8.11615
Foxn1het-vs-WT	ENSMUSG00000012126	All Genes	10.8605
Foxn1het-vs-WT	ENSMUSG00000012187	All Genes	-1.77763
Foxn1het-vs-WT	ENSMUSG00000012296	All Genes	7.53386
Foxn1het-vs-WT	ENSMUSG00000012350	All Genes	-8.06815
Foxn1het-vs-WT	ENSMUSG00000012396	All Genes	-5.86951
Foxn1het-vs-WT	ENSMUSG00000012405	All Genes	8.23841
Foxn1het-vs-WT	ENSMUSG00000012422	All Genes	8.75904
Foxn1het-vs-WT	ENSMUSG00000012428	All Genes	7.24644
Foxn1het-vs-WT	ENSMUSG00000012429	All Genes	8.60979
Foxn1het-vs-WT	ENSMUSG00000012443	All Genes	0.122743
Foxn1het-vs-WT	ENSMUSG00000012483	All Genes	7.85834
Foxn1het-vs-WT	ENSMUSG00000012519	All Genes	0.985106
Foxn1het-vs-WT	ENSMUSG00000012520	All Genes	-3.53041
Foxn1het-vs-WT	ENSMUSG00000012535	All Genes	0
Foxn1het-vs-WT	ENSMUSG00000012609	All Genes	-1.20509
Foxn1het-vs-WT	ENSMUSG00000012640	All Genes	0
Foxn1het-vs-WT	ENSMUSG00000012705	All Genes	-4.48741
Foxn1het-vs-WT	ENSMUSG00000012777	All Genes	3.58347
Foxn1het-vs-WT	ENSMUSG00000012819	All Genes	-11.2687
Foxn1het-vs-WT	ENSMUSG00000012848	All Genes	0
Foxn1het-vs-WT	ENSMUSG00000012889	All Genes	-1.66827
Foxn1het-vs-WT	ENSMUSG00000013033	All Genes	-5.09515
Foxn1het-vs-WT	ENSMUSG00000013076	All Genes	9.54831
Foxn1het-vs-WT	ENSMUSG00000013083	All Genes	0
Foxn1het-vs-WT	ENSMUSG00000013089	All Genes	3.77991
Foxn1het-vs-WT	ENSMUSG00000013091	All Genes	1.67091
Foxn1het-vs-WT	ENSMUSG00000013150	All Genes	2.27734
Foxn1het-vs-WT	ENSMUSG00000013155	All Genes	-0.37169
Foxn1het-vs-WT	ENSMUSG00000013160	All Genes	4.94891
Foxn1het-vs-WT	ENSMUSG00000013236	All Genes	0
Foxn1het-vs-WT	ENSMUSG00000013275	All Genes	-7.345
Foxn1het-vs-WT	ENSMUSG00000013338	All Genes	-8.47395
Foxn1het-vs-WT	ENSMUSG00000013353	All Genes	-6.03842
Foxn1het-vs-WT	ENSMUSG00000013367	All Genes	-10.8863
Foxn1het-vs-WT	ENSMUSG00000013415	All Genes	-7.15601
Foxn1het-vs-WT	ENSMUSG00000013418	All Genes	-5.64323
Foxn1het-vs-WT	ENSMUSG00000013419	All Genes	1.02782
Foxn1het-vs-WT	ENSMUSG00000013465	All Genes	9.2194
Foxn1het-vs-WT	ENSMUSG00000013483	All Genes	-9.98462
Foxn1het-vs-WT	ENSMUSG00000013495	All Genes	10.9894
Foxn1het-vs-WT	ENSMUSG00000013523	All Genes	-4.18119
Foxn1het-vs-WT	ENSMUSG00000013539	All Genes	5.7622
Foxn1het-vs-WT	ENSMUSG00000013584	All Genes	-10.1512
Foxn1het-vs-WT	ENSMUSG00000013593	All Genes	3.6421
Foxn1het-vs-WT	ENSMUSG00000013611	All Genes	-5.42494
Foxn1het-vs-WT	ENSMUSG00000013622	All Genes	14.9168
Foxn1het-vs-WT	ENSMUSG00000013629	All Genes	-6.1309
Foxn1het-vs-WT	ENSMUSG00000013643	All Genes	-2.9006
Foxn1het-vs-WT	ENSMUSG00000013646	All Genes	0
Foxn1het-vs-WT	ENSMUSG00000013653	All Genes	-7.07186
Foxn1het-vs-WT	ENSMUSG00000013662	All Genes	0
Foxn1het-vs-WT	ENSMUSG00000013663	All Genes	-12.2879
Foxn1het-vs-WT	ENSMUSG00000013698	All Genes	4.34635
Foxn1het-vs-WT	ENSMUSG00000013701	All Genes	15.1695
Foxn1het-vs-WT	ENSMUSG00000013707	All Genes	-1.05682
Foxn1het-vs-WT	ENSMUSG00000013736	All Genes	9.77991
Foxn1het-vs-WT	ENSMUSG00000013766	All Genes	-4.96269
Foxn1het-vs-WT	ENSMUSG00000013787	All Genes	-9.06193
Foxn1het-vs-WT	ENSMUSG00000013822	All Genes	9.98669
Foxn1het-vs-WT	ENSMUSG00000013833	All Genes	5.05696
Foxn1het-vs-WT	ENSMUSG00000013846	All Genes	-10.9119
Foxn1het-vs-WT	ENSMUSG00000013858	All Genes	-22.179
Foxn1het-vs-WT	ENSMUSG00000013878	All Genes	0
Foxn1het-vs-WT	ENSMUSG00000013921	All Genes	-7.36895
Foxn1het-vs-WT	ENSMUSG00000013928	All Genes	0.236838
Foxn1het-vs-WT	ENSMUSG00000013936	All Genes	-8.10933
Foxn1het-vs-WT	ENSMUSG00000013973	All Genes	9.00199
Foxn1het-vs-WT	ENSMUSG00000013974	All Genes	-2.40266
Foxn1het-vs-WT	ENSMUSG00000013997	All Genes	10.1313
Foxn1het-vs-WT	ENSMUSG00000014030	All Genes	-3.3215
Foxn1het-vs-WT	ENSMUSG00000014039	All Genes	-0.0409824
Foxn1het-vs-WT	ENSMUSG00000014074	All Genes	3.93085
Foxn1het-vs-WT	ENSMUSG00000014075	All Genes	1.39929
Foxn1het-vs-WT	ENSMUSG00000014077	All Genes	-6.41552
Foxn1het-vs-WT	ENSMUSG00000014104	All Genes	1.46717
Foxn1het-vs-WT	ENSMUSG00000014158	All Genes	-3.98696
Foxn1het-vs-WT	ENSMUSG00000014164	All Genes	-7.9025
Foxn1het-vs-WT	ENSMUSG00000014177	All Genes	6.45985
Foxn1het-vs-WT	ENSMUSG00000014195	All Genes	0
Foxn1het-vs-WT	ENSMUSG00000014198	All Genes	-0.568057
Foxn1het-vs-WT	ENSMUSG00000014226	All Genes	10.5616
Foxn1het-vs-WT	ENSMUSG00000014232	All Genes	0
Foxn1het-vs-WT	ENSMUSG00000014243	All Genes	0.478461
Foxn1het-vs-WT	ENSMUSG00000014245	All Genes	0
Foxn1het-vs-WT	ENSMUSG00000014294	All Genes	9.92354
Foxn1het-vs-WT	ENSMUSG00000014301	All Genes	3.55143
Foxn1het-vs-WT	ENSMUSG00000014303	All Genes	3.80281
Foxn1het-vs-WT	ENSMUSG00000014313	All Genes	0.0312587
Foxn1het-vs-WT	ENSMUSG00000014329	All Genes	-0.120263
Foxn1het-vs-WT	ENSMUSG00000014349	All Genes	-10.9099
Foxn1het-vs-WT	ENSMUSG00000014351	All Genes	-8.48614
Foxn1het-vs-WT	ENSMUSG00000014353	All Genes	2.48892
Foxn1het-vs-WT	ENSMUSG00000014355	All Genes	0
Foxn1het-vs-WT	ENSMUSG00000014361	All Genes	-6.6053
Foxn1het-vs-WT	ENSMUSG00000014402	All Genes	11.2666
Foxn1het-vs-WT	ENSMUSG00000014418	All Genes	-5.63171
Foxn1het-vs-WT	ENSMUSG00000014426	All Genes	0
Foxn1het-vs-WT	ENSMUSG00000014444	All Genes	-16.219
Foxn1het-vs-WT	ENSMUSG00000014453	All Genes	-3.91341
Foxn1het-vs-WT	ENSMUSG00000014470	All Genes	11.3978
Foxn1het-vs-WT	ENSMUSG00000014496	All Genes	-5.08744
Foxn1het-vs-WT	ENSMUSG00000014498	All Genes	-12.1508
Foxn1het-vs-WT	ENSMUSG00000014503	All Genes	3.59468
Foxn1het-vs-WT	ENSMUSG00000014504	All Genes	6.70996
Foxn1het-vs-WT	ENSMUSG00000014542	All Genes	-6.71223
Foxn1het-vs-WT	ENSMUSG00000014547	All Genes	-7.53467
Foxn1het-vs-WT	ENSMUSG00000014550	All Genes	1.54216
Foxn1het-vs-WT	ENSMUSG00000014551	All Genes	12.9177
Foxn1het-vs-WT	ENSMUSG00000014554	All Genes	14.6566
Foxn1het-vs-WT	ENSMUSG00000014592	All Genes	1.22203
Foxn1het-vs-WT	ENSMUSG00000014599	All Genes	6.90993
Foxn1het-vs-WT	ENSMUSG00000014601	All Genes	6.73843
Foxn1het-vs-WT	ENSMUSG00000014602	All Genes	-6.49173
Foxn1het-vs-WT	ENSMUSG00000014603	All Genes	-3.33103
Foxn1het-vs-WT	ENSMUSG00000014606	All Genes	0.656334
Foxn1het-vs-WT	ENSMUSG00000014609	All Genes	-5.08331
Foxn1het-vs-WT	ENSMUSG00000014633	All Genes	8.72736
Foxn1het-vs-WT	ENSMUSG00000014668	All Genes	0
Foxn1het-vs-WT	ENSMUSG00000014686	All Genes	-1.15527
Foxn1het-vs-WT	ENSMUSG00000014704	All Genes	10.1305
Foxn1het-vs-WT	ENSMUSG00000014725	All Genes	5.23741
Foxn1het-vs-WT	ENSMUSG00000014747	All Genes	1.99869
Foxn1het-vs-WT	ENSMUSG00000014748	All Genes	15.2278
Foxn1het-vs-WT	ENSMUSG00000014763	All Genes	0
Foxn1het-vs-WT	ENSMUSG00000014767	All Genes	21.7079
Foxn1het-vs-WT	ENSMUSG00000014769	All Genes	7.8446
Foxn1het-vs-WT	ENSMUSG00000014771	All Genes	14.8966
Foxn1het-vs-WT	ENSMUSG00000014773	All Genes	7.62317
Foxn1het-vs-WT	ENSMUSG00000014776	All Genes	6.3121
Foxn1het-vs-WT	ENSMUSG00000014778	All Genes	-6.82354
Foxn1het-vs-WT	ENSMUSG00000014782	All Genes	-4.60749
Foxn1het-vs-WT	ENSMUSG00000014786	All Genes	-4.45644
Foxn1het-vs-WT	ENSMUSG00000014791	All Genes	7.56864
Foxn1het-vs-WT	ENSMUSG00000014813	All Genes	0
Foxn1het-vs-WT	ENSMUSG00000014837	All Genes	0
Foxn1het-vs-WT	ENSMUSG00000014846	All Genes	-3.31089
Foxn1het-vs-WT	ENSMUSG00000014850	All Genes	0
Foxn1het-vs-WT	ENSMUSG00000014852	All Genes	-12.0607
Foxn1het-vs-WT	ENSMUSG00000014856	All Genes	8.09035
Foxn1het-vs-WT	ENSMUSG00000014859	All Genes	5.58866
Foxn1het-vs-WT	ENSMUSG00000014867	All Genes	6.88891
Foxn1het-vs-WT	ENSMUSG00000014873	All Genes	20.1754
Foxn1het-vs-WT	ENSMUSG00000014905	All Genes	0.0546829
Foxn1het-vs-WT	ENSMUSG00000014907	All Genes	4.15427
Foxn1het-vs-WT	ENSMUSG00000014932	All Genes	-3.08061
Foxn1het-vs-WT	ENSMUSG00000014956	All Genes	1.28504
Foxn1het-vs-WT	ENSMUSG00000014959	All Genes	9.61465
Foxn1het-vs-WT	ENSMUSG00000014980	All Genes	13.8754
Foxn1het-vs-WT	ENSMUSG00000015001	All Genes	-3.37505
Foxn1het-vs-WT	ENSMUSG00000015002	All Genes	3.72843
Foxn1het-vs-WT	ENSMUSG00000015013	All Genes	6.10287
Foxn1het-vs-WT	ENSMUSG00000015016	All Genes	-4.55184
Foxn1het-vs-WT	ENSMUSG00000015023	All Genes	-1.01263
Foxn1het-vs-WT	ENSMUSG00000015027	All Genes	0
Foxn1het-vs-WT	ENSMUSG00000015053	All Genes	-4.91891
Foxn1het-vs-WT	ENSMUSG00000015083	All Genes	2.26139
Foxn1het-vs-WT	ENSMUSG00000015085	All Genes	1.09446
Foxn1het-vs-WT	ENSMUSG00000015087	All Genes	0
Foxn1het-vs-WT	ENSMUSG00000015090	All Genes	-9.06105
Foxn1het-vs-WT	ENSMUSG00000015092	All Genes	5.48964
Foxn1het-vs-WT	ENSMUSG00000015093	All Genes	-8.86595
Foxn1het-vs-WT	ENSMUSG00000015094	All Genes	0
Foxn1het-vs-WT	ENSMUSG00000015095	All Genes	10.9738
Foxn1het-vs-WT	ENSMUSG00000015112	All Genes	0
Foxn1het-vs-WT	ENSMUSG00000015120	All Genes	11.4691
Foxn1het-vs-WT	ENSMUSG00000015126	All Genes	15.3023
Foxn1het-vs-WT	ENSMUSG00000015127	All Genes	7.93914
Foxn1het-vs-WT	ENSMUSG00000015133	All Genes	-4.42094
Foxn1het-vs-WT	ENSMUSG00000015134	All Genes	1.23826
Foxn1het-vs-WT	ENSMUSG00000015143	All Genes	4.33895
Foxn1het-vs-WT	ENSMUSG00000015149	All Genes	1.55436
Foxn1het-vs-WT	ENSMUSG00000015165	All Genes	-2.76227
Foxn1het-vs-WT	ENSMUSG00000015176	All Genes	0
Foxn1het-vs-WT	ENSMUSG00000015189	All Genes	0
Foxn1het-vs-WT	ENSMUSG00000015202	All Genes	4.0949
Foxn1het-vs-WT	ENSMUSG00000015214	All Genes	0
Foxn1het-vs-WT	ENSMUSG00000015217	All Genes	19.2545
Foxn1het-vs-WT	ENSMUSG00000015222	All Genes	-5.59795
Foxn1het-vs-WT	ENSMUSG00000015224	All Genes	6.83677
Foxn1het-vs-WT	ENSMUSG00000015243	All Genes	-5.62557
Foxn1het-vs-WT	ENSMUSG00000015247	All Genes	14.3549
Foxn1het-vs-WT	ENSMUSG00000015289	All Genes	9.39979
Foxn1het-vs-WT	ENSMUSG00000015290	All Genes	10.707
Foxn1het-vs-WT	ENSMUSG00000015291	All Genes	2.93826
Foxn1het-vs-WT	ENSMUSG00000015305	All Genes	-13.0069
Foxn1het-vs-WT	ENSMUSG00000015312	All Genes	-8.66701
Foxn1het-vs-WT	ENSMUSG00000015314	All Genes	0
Foxn1het-vs-WT	ENSMUSG00000015316	All Genes	-2.09574
Foxn1het-vs-WT	ENSMUSG00000015335	All Genes	5.84005
Foxn1het-vs-WT	ENSMUSG00000015337	All Genes	13.1137
Foxn1het-vs-WT	ENSMUSG00000015340	All Genes	-2.82969
Foxn1het-vs-WT	ENSMUSG00000015341	All Genes	10.7667
Foxn1het-vs-WT	ENSMUSG00000015342	All Genes	-1.99132
Foxn1het-vs-WT	ENSMUSG00000015354	All Genes	-7.23189
Foxn1het-vs-WT	ENSMUSG00000015355	All Genes	1.14751
Foxn1het-vs-WT	ENSMUSG00000015357	All Genes	6.22883
Foxn1het-vs-WT	ENSMUSG00000015363	All Genes	-0.324512
Foxn1het-vs-WT	ENSMUSG00000015365	All Genes	-3.90856
Foxn1het-vs-WT	ENSMUSG00000015377	All Genes	0
Foxn1het-vs-WT	ENSMUSG00000015396	All Genes	22.0063
Foxn1het-vs-WT	ENSMUSG00000015401	All Genes	-6.81505
Foxn1het-vs-WT	ENSMUSG00000015405	All Genes	-10.4683
Foxn1het-vs-WT	ENSMUSG00000015437	All Genes	-6.98024
Foxn1het-vs-WT	ENSMUSG00000015441	All Genes	-6.42928
Foxn1het-vs-WT	ENSMUSG00000015451	All Genes	-2.34678
Foxn1het-vs-WT	ENSMUSG00000015452	All Genes	7.16581
Foxn1het-vs-WT	ENSMUSG00000015461	All Genes	0
Foxn1het-vs-WT	ENSMUSG00000015467	All Genes	7.08433
Foxn1het-vs-WT	ENSMUSG00000015468	All Genes	-5.47282
Foxn1het-vs-WT	ENSMUSG00000015474	All Genes	0
Foxn1het-vs-WT	ENSMUSG00000015476	All Genes	0.526036
Foxn1het-vs-WT	ENSMUSG00000015478	All Genes	1.00272
Foxn1het-vs-WT	ENSMUSG00000015484	All Genes	-2.81823
Foxn1het-vs-WT	ENSMUSG00000015488	All Genes	0.339734
Foxn1het-vs-WT	ENSMUSG00000015501	All Genes	-6.38142
Foxn1het-vs-WT	ENSMUSG00000015519	All Genes	-0.6043
Foxn1het-vs-WT	ENSMUSG00000015522	All Genes	-1.68608
Foxn1het-vs-WT	ENSMUSG00000015533	All Genes	-9.42757
Foxn1het-vs-WT	ENSMUSG00000015536	All Genes	0.135255
Foxn1het-vs-WT	ENSMUSG00000015542	All Genes	0
Foxn1het-vs-WT	ENSMUSG00000015568	All Genes	-5.15106
Foxn1het-vs-WT	ENSMUSG00000015575	All Genes	5.57608
Foxn1het-vs-WT	ENSMUSG00000015597	All Genes	-3.6841
Foxn1het-vs-WT	ENSMUSG00000015599	All Genes	-7.96127
Foxn1het-vs-WT	ENSMUSG00000015605	All Genes	-14.5819
Foxn1het-vs-WT	ENSMUSG00000015619	All Genes	1.26542
Foxn1het-vs-WT	ENSMUSG00000015627	All Genes	-3.2066
Foxn1het-vs-WT	ENSMUSG00000015647	All Genes	-16.913
Foxn1het-vs-WT	ENSMUSG00000015652	All Genes	0.766165
Foxn1het-vs-WT	ENSMUSG00000015653	All Genes	3.23475
Foxn1het-vs-WT	ENSMUSG00000015656	All Genes	3.43661
Foxn1het-vs-WT	ENSMUSG00000015659	All Genes	-3.96775
Foxn1het-vs-WT	ENSMUSG00000015665	All Genes	-3.65407
Foxn1het-vs-WT	ENSMUSG00000015668	All Genes	6.27505
Foxn1het-vs-WT	ENSMUSG00000015671	All Genes	7.39252
Foxn1het-vs-WT	ENSMUSG00000015672	All Genes	7.16575
Foxn1het-vs-WT	ENSMUSG00000015697	All Genes	-6.17324
Foxn1het-vs-WT	ENSMUSG00000015702	All Genes	-12.2443
Foxn1het-vs-WT	ENSMUSG00000015709	All Genes	-11.3009
Foxn1het-vs-WT	ENSMUSG00000015711	All Genes	0
Foxn1het-vs-WT	ENSMUSG00000015714	All Genes	12.2452
Foxn1het-vs-WT	ENSMUSG00000015721	All Genes	-9.11394
Foxn1het-vs-WT	ENSMUSG00000015733	All Genes	9.08289
Foxn1het-vs-WT	ENSMUSG00000015745	All Genes	-1.80676
Foxn1het-vs-WT	ENSMUSG00000015747	All Genes	9.16354
Foxn1het-vs-WT	ENSMUSG00000015748	All Genes	0
Foxn1het-vs-WT	ENSMUSG00000015749	All Genes	6.79268
Foxn1het-vs-WT	ENSMUSG00000015750	All Genes	0
Foxn1het-vs-WT	ENSMUSG00000015755	All Genes	-15.5577
Foxn1het-vs-WT	ENSMUSG00000015757	All Genes	0.205114
Foxn1het-vs-WT	ENSMUSG00000015759	All Genes	6.6751
Foxn1het-vs-WT	ENSMUSG00000015766	All Genes	0
Foxn1het-vs-WT	ENSMUSG00000015776	All Genes	3.00569
Foxn1het-vs-WT	ENSMUSG00000015787	All Genes	0
Foxn1het-vs-WT	ENSMUSG00000015790	All Genes	0
Foxn1het-vs-WT	ENSMUSG00000015804	All Genes	18.3486
Foxn1het-vs-WT	ENSMUSG00000015806	All Genes	10.9895
Foxn1het-vs-WT	ENSMUSG00000015812	All Genes	-2.23933
Foxn1het-vs-WT	ENSMUSG00000015829	All Genes	-6.44159
Foxn1het-vs-WT	ENSMUSG00000015837	All Genes	0
Foxn1het-vs-WT	ENSMUSG00000015839	All Genes	5.79778
Foxn1het-vs-WT	ENSMUSG00000015843	All Genes	0.47182
Foxn1het-vs-WT	ENSMUSG00000015846	All Genes	-11.9537
Foxn1het-vs-WT	ENSMUSG00000015850	All Genes	0
Foxn1het-vs-WT	ENSMUSG00000015852	All Genes	-4.83301
Foxn1het-vs-WT	ENSMUSG00000015854	All Genes	-7.72946
Foxn1het-vs-WT	ENSMUSG00000015869	All Genes	3.28231
Foxn1het-vs-WT	ENSMUSG00000015879	All Genes	3.20169
Foxn1het-vs-WT	ENSMUSG00000015880	All Genes	0
Foxn1het-vs-WT	ENSMUSG00000015882	All Genes	-0.0726291
Foxn1het-vs-WT	ENSMUSG00000015889	All Genes	8.02205
Foxn1het-vs-WT	ENSMUSG00000015890	All Genes	-0.19804
Foxn1het-vs-WT	ENSMUSG00000015932	All Genes	2.77774
Foxn1het-vs-WT	ENSMUSG00000015937	All Genes	2.20925
Foxn1het-vs-WT	ENSMUSG00000015942	All Genes	0.378289
Foxn1het-vs-WT	ENSMUSG00000015943	All Genes	9.87235
Foxn1het-vs-WT	ENSMUSG00000015944	All Genes	-8.66312
Foxn1het-vs-WT	ENSMUSG00000015947	All Genes	-1.58636
Foxn1het-vs-WT	ENSMUSG00000015950	All Genes	-7.82373
Foxn1het-vs-WT	ENSMUSG00000015957	All Genes	-7.44024
Foxn1het-vs-WT	ENSMUSG00000015961	All Genes	3.23987
Foxn1het-vs-WT	ENSMUSG00000015962	All Genes	-0.311134
Foxn1het-vs-WT	ENSMUSG00000015966	All Genes	-13.498
Foxn1het-vs-WT	ENSMUSG00000015968	All Genes	-9.44418
Foxn1het-vs-WT	ENSMUSG00000015970	All Genes	-11.9516
Foxn1het-vs-WT	ENSMUSG00000015971	All Genes	3.74477
Foxn1het-vs-WT	ENSMUSG00000015980	All Genes	3.43516
Foxn1het-vs-WT	ENSMUSG00000015981	All Genes	-5.1159
Foxn1het-vs-WT	ENSMUSG00000015994	All Genes	9.60765
Foxn1het-vs-WT	ENSMUSG00000016018	All Genes	0.214486
Foxn1het-vs-WT	ENSMUSG00000016024	All Genes	-1.27649
Foxn1het-vs-WT	ENSMUSG00000016028	All Genes	-16.5453
Foxn1het-vs-WT	ENSMUSG00000016087	All Genes	1.71279
Foxn1het-vs-WT	ENSMUSG00000016128	All Genes	-8.28564
Foxn1het-vs-WT	ENSMUSG00000016150	All Genes	-2.52179
Foxn1het-vs-WT	ENSMUSG00000016179	All Genes	0
Foxn1het-vs-WT	ENSMUSG00000016181	All Genes	-2.98491
Foxn1het-vs-WT	ENSMUSG00000016194	All Genes	1.14545
Foxn1het-vs-WT	ENSMUSG00000016200	All Genes	-6.43911
Foxn1het-vs-WT	ENSMUSG00000016206	All Genes	8.81658
Foxn1het-vs-WT	ENSMUSG00000016239	All Genes	-9.26268
Foxn1het-vs-WT	ENSMUSG00000016252	All Genes	0.212682
Foxn1het-vs-WT	ENSMUSG00000016253	All Genes	9.70742
Foxn1het-vs-WT	ENSMUSG00000016255	All Genes	-2.16146
Foxn1het-vs-WT	ENSMUSG00000016256	All Genes	1.03075
Foxn1het-vs-WT	ENSMUSG00000016257	All Genes	5.92149
Foxn1het-vs-WT	ENSMUSG00000016262	All Genes	-5.05804
Foxn1het-vs-WT	ENSMUSG00000016283	All Genes	3.80076
Foxn1het-vs-WT	ENSMUSG00000016308	All Genes	13.0352
Foxn1het-vs-WT	ENSMUSG00000016319	All Genes	14.6315
Foxn1het-vs-WT	ENSMUSG00000016344	All Genes	4.29214
Foxn1het-vs-WT	ENSMUSG00000016346	All Genes	-8.31344
Foxn1het-vs-WT	ENSMUSG00000016349	All Genes	-12.5045
Foxn1het-vs-WT	ENSMUSG00000016356	All Genes	-13.2871
Foxn1het-vs-WT	ENSMUSG00000016382	All Genes	2.14071
Foxn1het-vs-WT	ENSMUSG00000016386	All Genes	11.3912
Foxn1het-vs-WT	ENSMUSG00000016409	All Genes	0.634746
Foxn1het-vs-WT	ENSMUSG00000016427	All Genes	4.90532
Foxn1het-vs-WT	ENSMUSG00000016458	All Genes	-1.47454
Foxn1het-vs-WT	ENSMUSG00000016477	All Genes	-1.35572
Foxn1het-vs-WT	ENSMUSG00000016481	All Genes	2.63714
Foxn1het-vs-WT	ENSMUSG00000016487	All Genes	-2.28094
Foxn1het-vs-WT	ENSMUSG00000016493	All Genes	-1.86195
Foxn1het-vs-WT	ENSMUSG00000016494	All Genes	2.92565
Foxn1het-vs-WT	ENSMUSG00000016495	All Genes	8.56902
Foxn1het-vs-WT	ENSMUSG00000016496	All Genes	-0.761441
Foxn1het-vs-WT	ENSMUSG00000016498	All Genes	2.25063
Foxn1het-vs-WT	ENSMUSG00000016503	All Genes	9.00358
Foxn1het-vs-WT	ENSMUSG00000016510	All Genes	19.3922
Foxn1het-vs-WT	ENSMUSG00000016520	All Genes	-0.978931
Foxn1het-vs-WT	ENSMUSG00000016524	All Genes	-4.44178
Foxn1het-vs-WT	ENSMUSG00000016526	All Genes	0
Foxn1het-vs-WT	ENSMUSG00000016528	All Genes	-13.6272
Foxn1het-vs-WT	ENSMUSG00000016529	All Genes	-7.31686
Foxn1het-vs-WT	ENSMUSG00000016534	All Genes	11.924
Foxn1het-vs-WT	ENSMUSG00000016541	All Genes	11.1126
Foxn1het-vs-WT	ENSMUSG00000016552	All Genes	-4.30415
Foxn1het-vs-WT	ENSMUSG00000016554	All Genes	0
Foxn1het-vs-WT	ENSMUSG00000016559	All Genes	17.2431
Foxn1het-vs-WT	ENSMUSG00000016619	All Genes	0
Foxn1het-vs-WT	ENSMUSG00000016624	All Genes	-12.6621
Foxn1het-vs-WT	ENSMUSG00000016626	All Genes	-4.84435
Foxn1het-vs-WT	ENSMUSG00000016637	All Genes	12.1864
Foxn1het-vs-WT	ENSMUSG00000016664	All Genes	0
Foxn1het-vs-WT	ENSMUSG00000016756	All Genes	-7.6872
Foxn1het-vs-WT	ENSMUSG00000016757	All Genes	2.50974
Foxn1het-vs-WT	ENSMUSG00000016758	All Genes	-8.42319
Foxn1het-vs-WT	ENSMUSG00000016763	All Genes	-11.2396
Foxn1het-vs-WT	ENSMUSG00000016831	All Genes	4.5857
Foxn1het-vs-WT	ENSMUSG00000016833	All Genes	8.96539
Foxn1het-vs-WT	ENSMUSG00000016918	All Genes	15.2163
Foxn1het-vs-WT	ENSMUSG00000016921	All Genes	0.242904
Foxn1het-vs-WT	ENSMUSG00000016933	All Genes	-2.63885
Foxn1het-vs-WT	ENSMUSG00000016940	All Genes	-16.3548
Foxn1het-vs-WT	ENSMUSG00000016942	All Genes	-9.75574
Foxn1het-vs-WT	ENSMUSG00000016946	All Genes	7.74237
Foxn1het-vs-WT	ENSMUSG00000016982	All Genes	2.28206
Foxn1het-vs-WT	ENSMUSG00000016984	All Genes	0.670741
Foxn1het-vs-WT	ENSMUSG00000016995	All Genes	0
Foxn1het-vs-WT	ENSMUSG00000016998	All Genes	-5.45797
Foxn1het-vs-WT	ENSMUSG00000017002	All Genes	-2.77718
Foxn1het-vs-WT	ENSMUSG00000017004	All Genes	-5.54945
Foxn1het-vs-WT	ENSMUSG00000017007	All Genes	0
Foxn1het-vs-WT	ENSMUSG00000017009	All Genes	3.28975
Foxn1het-vs-WT	ENSMUSG00000017057	All Genes	5.34799
Foxn1het-vs-WT	ENSMUSG00000017064	All Genes	-2.8727
Foxn1het-vs-WT	ENSMUSG00000017119	All Genes	-3.95743
Foxn1het-vs-WT	ENSMUSG00000017132	All Genes	0
Foxn1het-vs-WT	ENSMUSG00000017144	All Genes	3.28007
Foxn1het-vs-WT	ENSMUSG00000017146	All Genes	-3.99691
Foxn1het-vs-WT	ENSMUSG00000017165	All Genes	-0.400153
Foxn1het-vs-WT	ENSMUSG00000017167	All Genes	-15.5182
Foxn1het-vs-WT	ENSMUSG00000017176	All Genes	15.0278
Foxn1het-vs-WT	ENSMUSG00000017188	All Genes	13.937
Foxn1het-vs-WT	ENSMUSG00000017195	All Genes	-2.23387
Foxn1het-vs-WT	ENSMUSG00000017204	All Genes	-9.01653
Foxn1het-vs-WT	ENSMUSG00000017210	All Genes	-4.65108
Foxn1het-vs-WT	ENSMUSG00000017211	All Genes	-5.22466
Foxn1het-vs-WT	ENSMUSG00000017221	All Genes	0
Foxn1het-vs-WT	ENSMUSG00000017264	All Genes	4.44722
Foxn1het-vs-WT	ENSMUSG00000017286	All Genes	12.3105
Foxn1het-vs-WT	ENSMUSG00000017288	All Genes	0
Foxn1het-vs-WT	ENSMUSG00000017291	All Genes	0
Foxn1het-vs-WT	ENSMUSG00000017299	All Genes	-9.58731
Foxn1het-vs-WT	ENSMUSG00000017300	All Genes	2.32477
Foxn1het-vs-WT	ENSMUSG00000017307	All Genes	0
Foxn1het-vs-WT	ENSMUSG00000017309	All Genes	0
Foxn1het-vs-WT	ENSMUSG00000017311	All Genes	0
Foxn1het-vs-WT	ENSMUSG00000017314	All Genes	-3.93509
Foxn1het-vs-WT	ENSMUSG00000017316	All Genes	-0.297143
Foxn1het-vs-WT	ENSMUSG00000017344	All Genes	-0.13682
Foxn1het-vs-WT	ENSMUSG00000017376	All Genes	-20.9511
Foxn1het-vs-WT	ENSMUSG00000017386	All Genes	0
Foxn1het-vs-WT	ENSMUSG00000017390	All Genes	0
Foxn1het-vs-WT	ENSMUSG00000017400	All Genes	-7.46503
Foxn1het-vs-WT	ENSMUSG00000017404	All Genes	-2.6353
Foxn1het-vs-WT	ENSMUSG00000017405	All Genes	-1.21144
Foxn1het-vs-WT	ENSMUSG00000017412	All Genes	0.0378535
Foxn1het-vs-WT	ENSMUSG00000017417	All Genes	6.48495
Foxn1het-vs-WT	ENSMUSG00000017418	All Genes	0
Foxn1het-vs-WT	ENSMUSG00000017421	All Genes	0.605455
Foxn1het-vs-WT	ENSMUSG00000017428	All Genes	23.3474
Foxn1het-vs-WT	ENSMUSG00000017446	All Genes	-6.63096
Foxn1het-vs-WT	ENSMUSG00000017453	All Genes	-2.45091
Foxn1het-vs-WT	ENSMUSG00000017466	All Genes	-3.48182
Foxn1het-vs-WT	ENSMUSG00000017478	All Genes	-4.93516
Foxn1het-vs-WT	ENSMUSG00000017485	All Genes	-2.97601
Foxn1het-vs-WT	ENSMUSG00000017491	All Genes	7.60265
Foxn1het-vs-WT	ENSMUSG00000017493	All Genes	0
Foxn1het-vs-WT	ENSMUSG00000017499	All Genes	8.21833
Foxn1het-vs-WT	ENSMUSG00000017548	All Genes	-9.68291
Foxn1het-vs-WT	ENSMUSG00000017550	All Genes	0
Foxn1het-vs-WT	ENSMUSG00000017561	All Genes	13.8736
Foxn1het-vs-WT	ENSMUSG00000017588	All Genes	-5.76162
Foxn1het-vs-WT	ENSMUSG00000017607	All Genes	2.35918
Foxn1het-vs-WT	ENSMUSG00000017615	All Genes	15.2509
Foxn1het-vs-WT	ENSMUSG00000017631	All Genes	-6.88517
Foxn1het-vs-WT	ENSMUSG00000017639	All Genes	0
Foxn1het-vs-WT	ENSMUSG00000017652	All Genes	0
Foxn1het-vs-WT	ENSMUSG00000017664	All Genes	0
Foxn1het-vs-WT	ENSMUSG00000017667	All Genes	4.76368
Foxn1het-vs-WT	ENSMUSG00000017670	All Genes	13.3401
Foxn1het-vs-WT	ENSMUSG00000017677	All Genes	0
Foxn1het-vs-WT	ENSMUSG00000017679	All Genes	0
Foxn1het-vs-WT	ENSMUSG00000017686	All Genes	5.53532
Foxn1het-vs-WT	ENSMUSG00000017688	All Genes	-5.29571
Foxn1het-vs-WT	ENSMUSG00000017692	All Genes	10.761
Foxn1het-vs-WT	ENSMUSG00000017697	All Genes	9.50563
Foxn1het-vs-WT	ENSMUSG00000017707	All Genes	-29.2898
Foxn1het-vs-WT	ENSMUSG00000017713	All Genes	-0.842719
Foxn1het-vs-WT	ENSMUSG00000017715	All Genes	0.157253
Foxn1het-vs-WT	ENSMUSG00000017716	All Genes	9.92366
Foxn1het-vs-WT	ENSMUSG00000017718	All Genes	2.77924
Foxn1het-vs-WT	ENSMUSG00000017720	All Genes	-1.50279
Foxn1het-vs-WT	ENSMUSG00000017721	All Genes	0
Foxn1het-vs-WT	ENSMUSG00000017723	All Genes	-3.68227
Foxn1het-vs-WT	ENSMUSG00000017724	All Genes	-1.89799
Foxn1het-vs-WT	ENSMUSG00000017734	All Genes	0.283675
Foxn1het-vs-WT	ENSMUSG00000017737	All Genes	5.71647
Foxn1het-vs-WT	ENSMUSG00000017740	All Genes	-7.45369
Foxn1het-vs-WT	ENSMUSG00000017747	All Genes	-8.40967
Foxn1het-vs-WT	ENSMUSG00000017754	All Genes	15.1145
Foxn1het-vs-WT	ENSMUSG00000017756	All Genes	0
Foxn1het-vs-WT	ENSMUSG00000017760	All Genes	4.85667
Foxn1het-vs-WT	ENSMUSG00000017764	All Genes	2.61043
Foxn1het-vs-WT	ENSMUSG00000017765	All Genes	11.7087
Foxn1het-vs-WT	ENSMUSG00000017767	All Genes	7.24564
Foxn1het-vs-WT	ENSMUSG00000017774	All Genes	4.59026
Foxn1het-vs-WT	ENSMUSG00000017776	All Genes	2.10904
Foxn1het-vs-WT	ENSMUSG00000017778	All Genes	3.88458
Foxn1het-vs-WT	ENSMUSG00000017781	All Genes	-7.18109
Foxn1het-vs-WT	ENSMUSG00000017801	All Genes	1.60308
Foxn1het-vs-WT	ENSMUSG00000017802	All Genes	-11.5805
Foxn1het-vs-WT	ENSMUSG00000017817	All Genes	-4.9538
Foxn1het-vs-WT	ENSMUSG00000017830	All Genes	2.24165
Foxn1het-vs-WT	ENSMUSG00000017831	All Genes	4.64225
Foxn1het-vs-WT	ENSMUSG00000017832	All Genes	1.5077
Foxn1het-vs-WT	ENSMUSG00000017837	All Genes	4.60145
Foxn1het-vs-WT	ENSMUSG00000017843	All Genes	11.0462
Foxn1het-vs-WT	ENSMUSG00000017858	All Genes	2.62718
Foxn1het-vs-WT	ENSMUSG00000017861	All Genes	0.067157
Foxn1het-vs-WT	ENSMUSG00000017868	All Genes	-3.20315
Foxn1het-vs-WT	ENSMUSG00000017897	All Genes	-8.71098
Foxn1het-vs-WT	ENSMUSG00000017929	All Genes	1.38829
[truncated: 23,120 more rows]

## Sheet: edf7b_2
comparison	signature	signed.padj.camera
Foxn1het-vs-WT	Aire-stage	-0.434286
Foxn1het-vs-WT	Ciliated	-0.144181
Foxn1het-vs-WT	EnteroHepato	-0.617198
Foxn1het-vs-WT	Goblet	-0.401738
Foxn1het-vs-WT	Ionocyte	-0.785705
Foxn1het-vs-WT	Lung_basal	-2.48481
Foxn1het-vs-WT	Microfold	0.137807
Foxn1het-vs-WT	Muscle	0.955462
Foxn1het-vs-WT	Neuroendocrine	-0.821652
Foxn1het-vs-WT	Pancreatic	-0.78154
Foxn1het-vs-WT	Skin	-10.967
Foxn1het-vs-WT	Tuft	-2.3426
Foxn1het-vs-WT	cTEC	10.7469
Foxn1het-vs-WT	early_progenitor	18.6883
Foxn1het-vs-WT	mTEC	-7.17253
Foxn1het-vs-WT	postnatal_progenitor	7.12313

## Sheet: edf7c_1
comparison	gene	signature	t
Bmp4-vs-WT	ENSMUSG00000000184	Aire-stage	-1.08636
Bmp4-vs-WT	ENSMUSG00000000682	Aire-stage	0
Bmp4-vs-WT	ENSMUSG00000000731	Aire-stage	-0.31705
Bmp4-vs-WT	ENSMUSG00000001025	Aire-stage	2.70982
Bmp4-vs-WT	ENSMUSG00000001666	Aire-stage	0.654227
Bmp4-vs-WT	ENSMUSG00000003429	Aire-stage	1.35375
Bmp4-vs-WT	ENSMUSG00000003814	Aire-stage	-0.162224
Bmp4-vs-WT	ENSMUSG00000006519	Aire-stage	0.7679
Bmp4-vs-WT	ENSMUSG00000007892	Aire-stage	3.43118
Bmp4-vs-WT	ENSMUSG00000008682	Aire-stage	0.866165
Bmp4-vs-WT	ENSMUSG00000008683	Aire-stage	2.47094
Bmp4-vs-WT	ENSMUSG00000008843	Aire-stage	-0.000803394
Bmp4-vs-WT	ENSMUSG00000012848	Aire-stage	2.67947
Bmp4-vs-WT	ENSMUSG00000013643	Aire-stage	0.030173
Bmp4-vs-WT	ENSMUSG00000015090	Aire-stage	0
Bmp4-vs-WT	ENSMUSG00000015312	Aire-stage	0.943739
Bmp4-vs-WT	ENSMUSG00000016256	Aire-stage	0.20534
Bmp4-vs-WT	ENSMUSG00000017311	Aire-stage	0.930371
Bmp4-vs-WT	ENSMUSG00000017652	Aire-stage	0
Bmp4-vs-WT	ENSMUSG00000018819	Aire-stage	1.22227
Bmp4-vs-WT	ENSMUSG00000018919	Aire-stage	0.29936
Bmp4-vs-WT	ENSMUSG00000019489	Aire-stage	2.09212
Bmp4-vs-WT	ENSMUSG00000019890	Aire-stage	0
Bmp4-vs-WT	ENSMUSG00000020017	Aire-stage	-0.881109
Bmp4-vs-WT	ENSMUSG00000020053	Aire-stage	-1.11537
Bmp4-vs-WT	ENSMUSG00000020063	Aire-stage	-2.29248
Bmp4-vs-WT	ENSMUSG00000020077	Aire-stage	0
Bmp4-vs-WT	ENSMUSG00000020096	Aire-stage	0.809261
Bmp4-vs-WT	ENSMUSG00000020372	Aire-stage	2.07295
Bmp4-vs-WT	ENSMUSG00000020383	Aire-stage	0
Bmp4-vs-WT	ENSMUSG00000020388	Aire-stage	1.72068
Bmp4-vs-WT	ENSMUSG00000020405	Aire-stage	0
Bmp4-vs-WT	ENSMUSG00000020460	Aire-stage	2.95888
Bmp4-vs-WT	ENSMUSG00000020738	Aire-stage	0
Bmp4-vs-WT	ENSMUSG00000020739	Aire-stage	0.178703
Bmp4-vs-WT	ENSMUSG00000020775	Aire-stage	1.735
Bmp4-vs-WT	ENSMUSG00000020830	Aire-stage	0.0510488
Bmp4-vs-WT	ENSMUSG00000021025	Aire-stage	1.05701
Bmp4-vs-WT	ENSMUSG00000021125	Aire-stage	0
Bmp4-vs-WT	ENSMUSG00000021242	Aire-stage	0.596855
Bmp4-vs-WT	ENSMUSG00000021598	Aire-stage	0
Bmp4-vs-WT	ENSMUSG00000021680	Aire-stage	0
Bmp4-vs-WT	ENSMUSG00000021743	Aire-stage	0
Bmp4-vs-WT	ENSMUSG00000021957	Aire-stage	0
Bmp4-vs-WT	ENSMUSG00000022216	Aire-stage	1.11287
Bmp4-vs-WT	ENSMUSG00000022237	Aire-stage	-1.36821
Bmp4-vs-WT	ENSMUSG00000022577	Aire-stage	-0.184736
Bmp4-vs-WT	ENSMUSG00000022598	Aire-stage	0
Bmp4-vs-WT	ENSMUSG00000023064	Aire-stage	0.802231
Bmp4-vs-WT	ENSMUSG00000023078	Aire-stage	-0.718513
Bmp4-vs-WT	ENSMUSG00000023235	Aire-stage	0.0888404
Bmp4-vs-WT	ENSMUSG00000023861	Aire-stage	0
Bmp4-vs-WT	ENSMUSG00000023968	Aire-stage	0
Bmp4-vs-WT	ENSMUSG00000024158	Aire-stage	0.0142078
Bmp4-vs-WT	ENSMUSG00000024334	Aire-stage	0.456476
Bmp4-vs-WT	ENSMUSG00000024409	Aire-stage	0
Bmp4-vs-WT	ENSMUSG00000024610	Aire-stage	0
Bmp4-vs-WT	ENSMUSG00000024619	Aire-stage	0.380627
Bmp4-vs-WT	ENSMUSG00000024772	Aire-stage	0.266257
Bmp4-vs-WT	ENSMUSG00000025351	Aire-stage	1.20099
Bmp4-vs-WT	ENSMUSG00000025362	Aire-stage	3.50759
Bmp4-vs-WT	ENSMUSG00000025400	Aire-stage	0
Bmp4-vs-WT	ENSMUSG00000025508	Aire-stage	2.60618
Bmp4-vs-WT	ENSMUSG00000026158	Aire-stage	-1.33558
Bmp4-vs-WT	ENSMUSG00000026668	Aire-stage	0
Bmp4-vs-WT	ENSMUSG00000026728	Aire-stage	0
Bmp4-vs-WT	ENSMUSG00000026864	Aire-stage	-0.485135
Bmp4-vs-WT	ENSMUSG00000027360	Aire-stage	-0.375488
Bmp4-vs-WT	ENSMUSG00000027528	Aire-stage	0
Bmp4-vs-WT	ENSMUSG00000027533	Aire-stage	0
Bmp4-vs-WT	ENSMUSG00000028234	Aire-stage	3.31291
Bmp4-vs-WT	ENSMUSG00000028367	Aire-stage	1.33881
Bmp4-vs-WT	ENSMUSG00000028392	Aire-stage	0
Bmp4-vs-WT	ENSMUSG00000028415	Aire-stage	1.38251
Bmp4-vs-WT	ENSMUSG00000028617	Aire-stage	0
Bmp4-vs-WT	ENSMUSG00000028691	Aire-stage	1.82447
Bmp4-vs-WT	ENSMUSG00000028843	Aire-stage	1.16606
Bmp4-vs-WT	ENSMUSG00000029134	Aire-stage	0
Bmp4-vs-WT	ENSMUSG00000029417	Aire-stage	-0.160584
Bmp4-vs-WT	ENSMUSG00000029522	Aire-stage	-0.391991
Bmp4-vs-WT	ENSMUSG00000029556	Aire-stage	-0.275836
Bmp4-vs-WT	ENSMUSG00000029580	Aire-stage	0
Bmp4-vs-WT	ENSMUSG00000029581	Aire-stage	0
Bmp4-vs-WT	ENSMUSG00000030538	Aire-stage	1.04768
Bmp4-vs-WT	ENSMUSG00000030647	Aire-stage	1.6832
Bmp4-vs-WT	ENSMUSG00000030666	Aire-stage	-0.082514
Bmp4-vs-WT	ENSMUSG00000030669	Aire-stage	0.274135
Bmp4-vs-WT	ENSMUSG00000030750	Aire-stage	1.13169
Bmp4-vs-WT	ENSMUSG00000030827	Aire-stage	0.799663
Bmp4-vs-WT	ENSMUSG00000031167	Aire-stage	-0.0710184
Bmp4-vs-WT	ENSMUSG00000031250	Aire-stage	0
Bmp4-vs-WT	ENSMUSG00000031320	Aire-stage	1.64093
Bmp4-vs-WT	ENSMUSG00000031633	Aire-stage	0.328774
Bmp4-vs-WT	ENSMUSG00000031760	Aire-stage	0.235902
Bmp4-vs-WT	ENSMUSG00000031762	Aire-stage	2.18247
Bmp4-vs-WT	ENSMUSG00000031765	Aire-stage	3.10116
Bmp4-vs-WT	ENSMUSG00000031779	Aire-stage	1.36174
Bmp4-vs-WT	ENSMUSG00000031838	Aire-stage	0
Bmp4-vs-WT	ENSMUSG00000031897	Aire-stage	1.76488
Bmp4-vs-WT	ENSMUSG00000032291	Aire-stage	0
Bmp4-vs-WT	ENSMUSG00000032346	Aire-stage	0
Bmp4-vs-WT	ENSMUSG00000032359	Aire-stage	0
Bmp4-vs-WT	ENSMUSG00000032518	Aire-stage	2.24455
Bmp4-vs-WT	ENSMUSG00000032575	Aire-stage	0.841097
Bmp4-vs-WT	ENSMUSG00000033083	Aire-stage	-2.33753
Bmp4-vs-WT	ENSMUSG00000034855	Aire-stage	0
Bmp4-vs-WT	ENSMUSG00000035042	Aire-stage	1.01383
Bmp4-vs-WT	ENSMUSG00000035186	Aire-stage	0.204927
Bmp4-vs-WT	ENSMUSG00000036594	Aire-stage	0
Bmp4-vs-WT	ENSMUSG00000037548	Aire-stage	0
Bmp4-vs-WT	ENSMUSG00000037563	Aire-stage	2.15774
Bmp4-vs-WT	ENSMUSG00000038642	Aire-stage	-0.690503
Bmp4-vs-WT	ENSMUSG00000038900	Aire-stage	2.14219
Bmp4-vs-WT	ENSMUSG00000040026	Aire-stage	0.970245
Bmp4-vs-WT	ENSMUSG00000040428	Aire-stage	0
Bmp4-vs-WT	ENSMUSG00000040808	Aire-stage	1.35278
Bmp4-vs-WT	ENSMUSG00000041132	Aire-stage	-2.16266
Bmp4-vs-WT	ENSMUSG00000041782	Aire-stage	0
Bmp4-vs-WT	ENSMUSG00000042306	Aire-stage	0
Bmp4-vs-WT	ENSMUSG00000042312	Aire-stage	0.830721
Bmp4-vs-WT	ENSMUSG00000042770	Aire-stage	0
Bmp4-vs-WT	ENSMUSG00000043068	Aire-stage	-0.353445
Bmp4-vs-WT	ENSMUSG00000043716	Aire-stage	1.95678
Bmp4-vs-WT	ENSMUSG00000044533	Aire-stage	0.354717
Bmp4-vs-WT	ENSMUSG00000045969	Aire-stage	-1.80925
Bmp4-vs-WT	ENSMUSG00000046323	Aire-stage	-1.58727
Bmp4-vs-WT	ENSMUSG00000047557	Aire-stage	0.882066
Bmp4-vs-WT	ENSMUSG00000047751	Aire-stage	0.866493
Bmp4-vs-WT	ENSMUSG00000048758	Aire-stage	0
Bmp4-vs-WT	ENSMUSG00000049517	Aire-stage	2.35894
Bmp4-vs-WT	ENSMUSG00000049775	Aire-stage	1.9228
Bmp4-vs-WT	ENSMUSG00000050708	Aire-stage	2.06847
Bmp4-vs-WT	ENSMUSG00000053317	Aire-stage	2.91726
Bmp4-vs-WT	ENSMUSG00000053398	Aire-stage	0.383113
Bmp4-vs-WT	ENSMUSG00000054423	Aire-stage	-0.0321831
Bmp4-vs-WT	ENSMUSG00000054871	Aire-stage	1.28797
Bmp4-vs-WT	ENSMUSG00000056054	Aire-stage	0.681377
Bmp4-vs-WT	ENSMUSG00000056071	Aire-stage	0.604535
Bmp4-vs-WT	ENSMUSG00000057465	Aire-stage	0
Bmp4-vs-WT	ENSMUSG00000057666	Aire-stage	0.304751
Bmp4-vs-WT	ENSMUSG00000057841	Aire-stage	2.56026
Bmp4-vs-WT	ENSMUSG00000058135	Aire-stage	0.0971979
Bmp4-vs-WT	ENSMUSG00000058546	Aire-stage	2.79943
Bmp4-vs-WT	ENSMUSG00000058715	Aire-stage	-0.131277
Bmp4-vs-WT	ENSMUSG00000059291	Aire-stage	2.81097
Bmp4-vs-WT	ENSMUSG00000059586	Aire-stage	-1.79885
Bmp4-vs-WT	ENSMUSG00000059956	Aire-stage	-0.663404
Bmp4-vs-WT	ENSMUSG00000060311	Aire-stage	0.474658
Bmp4-vs-WT	ENSMUSG00000060586	Aire-stage	-0.39533
Bmp4-vs-WT	ENSMUSG00000061477	Aire-stage	2.39332
Bmp4-vs-WT	ENSMUSG00000061983	Aire-stage	2.79341
Bmp4-vs-WT	ENSMUSG00000062006	Aire-stage	0.585086
Bmp4-vs-WT	ENSMUSG00000062515	Aire-stage	0
Bmp4-vs-WT	ENSMUSG00000062647	Aire-stage	1.93617
Bmp4-vs-WT	ENSMUSG00000063157	Aire-stage	-0.449123
Bmp4-vs-WT	ENSMUSG00000063316	Aire-stage	1.88942
Bmp4-vs-WT	ENSMUSG00000067274	Aire-stage	0.106568
Bmp4-vs-WT	ENSMUSG00000067341	Aire-stage	-1.13174
Bmp4-vs-WT	ENSMUSG00000069516	Aire-stage	0.0935689
Bmp4-vs-WT	ENSMUSG00000071005	Aire-stage	0.91292
Bmp4-vs-WT	ENSMUSG00000071715	Aire-stage	0.00112693
Bmp4-vs-WT	ENSMUSG00000073421	Aire-stage	0.53912
Bmp4-vs-WT	ENSMUSG00000073481	Aire-stage	1.64645
Bmp4-vs-WT	ENSMUSG00000073676	Aire-stage	2.9482
Bmp4-vs-WT	ENSMUSG00000073888	Aire-stage	0.412473
Bmp4-vs-WT	ENSMUSG00000074115	Aire-stage	0.236165
Bmp4-vs-WT	ENSMUSG00000074141	Aire-stage	0
Bmp4-vs-WT	ENSMUSG00000074457	Aire-stage	1.12285
Bmp4-vs-WT	ENSMUSG00000075010	Aire-stage	1.55383
Bmp4-vs-WT	ENSMUSG00000078812	Aire-stage	1.29954
Bmp4-vs-WT	ENSMUSG00000079197	Aire-stage	0
Bmp4-vs-WT	ENSMUSG00000079435	Aire-stage	2.17726
Bmp4-vs-WT	ENSMUSG00000079563	Aire-stage	0.264739
Bmp4-vs-WT	ENSMUSG00000079641	Aire-stage	2.1768
Bmp4-vs-WT	ENSMUSG00000085949	Aire-stage	1.03544
Bmp4-vs-WT	ENSMUSG00000089929	Aire-stage	1.40003
Bmp4-vs-WT	ENSMUSG00000090223	Aire-stage	-1.02186
Bmp4-vs-WT	ENSMUSG00000090862	Aire-stage	2.77233
Bmp4-vs-WT	ENSMUSG00000099974	Aire-stage	0.17007
Bmp4-vs-WT	ENSMUSG00000000001	All Genes	-2.13208
Bmp4-vs-WT	ENSMUSG00000000028	All Genes	0
Bmp4-vs-WT	ENSMUSG00000000031	All Genes	0.186942
Bmp4-vs-WT	ENSMUSG00000000037	All Genes	-3.29063
Bmp4-vs-WT	ENSMUSG00000000049	All Genes	-0.850142
Bmp4-vs-WT	ENSMUSG00000000056	All Genes	-1.51184
Bmp4-vs-WT	ENSMUSG00000000058	All Genes	0
Bmp4-vs-WT	ENSMUSG00000000078	All Genes	0
Bmp4-vs-WT	ENSMUSG00000000085	All Genes	0
Bmp4-vs-WT	ENSMUSG00000000088	All Genes	1.24294
Bmp4-vs-WT	ENSMUSG00000000093	All Genes	-0.179637
Bmp4-vs-WT	ENSMUSG00000000094	All Genes	-2.09066
Bmp4-vs-WT	ENSMUSG00000000120	All Genes	-0.919985
Bmp4-vs-WT	ENSMUSG00000000125	All Genes	0
Bmp4-vs-WT	ENSMUSG00000000126	All Genes	0.146795
Bmp4-vs-WT	ENSMUSG00000000127	All Genes	-0.480019
Bmp4-vs-WT	ENSMUSG00000000131	All Genes	-0.0935404
Bmp4-vs-WT	ENSMUSG00000000134	All Genes	0
Bmp4-vs-WT	ENSMUSG00000000142	All Genes	-0.254246
Bmp4-vs-WT	ENSMUSG00000000148	All Genes	0
Bmp4-vs-WT	ENSMUSG00000000149	All Genes	0
Bmp4-vs-WT	ENSMUSG00000000154	All Genes	0.377164
Bmp4-vs-WT	ENSMUSG00000000157	All Genes	-2.53088
Bmp4-vs-WT	ENSMUSG00000000159	All Genes	-1.87783
Bmp4-vs-WT	ENSMUSG00000000167	All Genes	1.63737
Bmp4-vs-WT	ENSMUSG00000000168	All Genes	0
Bmp4-vs-WT	ENSMUSG00000000171	All Genes	0.198299
Bmp4-vs-WT	ENSMUSG00000000182	All Genes	0
Bmp4-vs-WT	ENSMUSG00000000184	All Genes	-1.08636
Bmp4-vs-WT	ENSMUSG00000000194	All Genes	-0.0442361
Bmp4-vs-WT	ENSMUSG00000000197	All Genes	-0.965718
Bmp4-vs-WT	ENSMUSG00000000202	All Genes	-0.252632
Bmp4-vs-WT	ENSMUSG00000000204	All Genes	-2.20602
Bmp4-vs-WT	ENSMUSG00000000214	All Genes	0
Bmp4-vs-WT	ENSMUSG00000000215	All Genes	0.681271
Bmp4-vs-WT	ENSMUSG00000000216	All Genes	0.584387
Bmp4-vs-WT	ENSMUSG00000000223	All Genes	-0.401412
Bmp4-vs-WT	ENSMUSG00000000244	All Genes	-1.27925
Bmp4-vs-WT	ENSMUSG00000000247	All Genes	-0.517754
Bmp4-vs-WT	ENSMUSG00000000248	All Genes	-1.0979
Bmp4-vs-WT	ENSMUSG00000000253	All Genes	3.99577
Bmp4-vs-WT	ENSMUSG00000000263	All Genes	-2.56522
Bmp4-vs-WT	ENSMUSG00000000266	All Genes	-1.1109
Bmp4-vs-WT	ENSMUSG00000000275	All Genes	0
Bmp4-vs-WT	ENSMUSG00000000276	All Genes	-1.36247
Bmp4-vs-WT	ENSMUSG00000000278	All Genes	-0.00901928
Bmp4-vs-WT	ENSMUSG00000000282	All Genes	0
Bmp4-vs-WT	ENSMUSG00000000290	All Genes	0.140344
Bmp4-vs-WT	ENSMUSG00000000295	All Genes	0.715213
Bmp4-vs-WT	ENSMUSG00000000296	All Genes	-2.02785
Bmp4-vs-WT	ENSMUSG00000000301	All Genes	0.516027
Bmp4-vs-WT	ENSMUSG00000000303	All Genes	0
Bmp4-vs-WT	ENSMUSG00000000305	All Genes	0.215793
Bmp4-vs-WT	ENSMUSG00000000308	All Genes	0.0711146
Bmp4-vs-WT	ENSMUSG00000000317	All Genes	-2.99454
Bmp4-vs-WT	ENSMUSG00000000318	All Genes	0
Bmp4-vs-WT	ENSMUSG00000000320	All Genes	-0.0955829
Bmp4-vs-WT	ENSMUSG00000000325	All Genes	1.56788
Bmp4-vs-WT	ENSMUSG00000000326	All Genes	2.42776
Bmp4-vs-WT	ENSMUSG00000000339	All Genes	0
Bmp4-vs-WT	ENSMUSG00000000340	All Genes	-1.44326
Bmp4-vs-WT	ENSMUSG00000000346	All Genes	0
Bmp4-vs-WT	ENSMUSG00000000355	All Genes	0.172145
Bmp4-vs-WT	ENSMUSG00000000359	All Genes	-0.147928
Bmp4-vs-WT	ENSMUSG00000000365	All Genes	-2.6346
Bmp4-vs-WT	ENSMUSG00000000374	All Genes	-0.44014
Bmp4-vs-WT	ENSMUSG00000000378	All Genes	1.63215
Bmp4-vs-WT	ENSMUSG00000000381	All Genes	0.699405
Bmp4-vs-WT	ENSMUSG00000000384	All Genes	0.278198
Bmp4-vs-WT	ENSMUSG00000000385	All Genes	-0.101428
Bmp4-vs-WT	ENSMUSG00000000386	All Genes	0
Bmp4-vs-WT	ENSMUSG00000000392	All Genes	-1.80908
Bmp4-vs-WT	ENSMUSG00000000394	All Genes	0
Bmp4-vs-WT	ENSMUSG00000000399	All Genes	0.247872
Bmp4-vs-WT	ENSMUSG00000000402	All Genes	-3.14497
Bmp4-vs-WT	ENSMUSG00000000409	All Genes	0.956771
Bmp4-vs-WT	ENSMUSG00000000411	All Genes	-1.91764
Bmp4-vs-WT	ENSMUSG00000000416	All Genes	-1.3802
Bmp4-vs-WT	ENSMUSG00000000420	All Genes	-1.68632
Bmp4-vs-WT	ENSMUSG00000000439	All Genes	0.147899
Bmp4-vs-WT	ENSMUSG00000000440	All Genes	-1.87101
Bmp4-vs-WT	ENSMUSG00000000441	All Genes	0
Bmp4-vs-WT	ENSMUSG00000000486	All Genes	0
Bmp4-vs-WT	ENSMUSG00000000489	All Genes	0
Bmp4-vs-WT	ENSMUSG00000000530	All Genes	0.351446
Bmp4-vs-WT	ENSMUSG00000000531	All Genes	0
Bmp4-vs-WT	ENSMUSG00000000532	All Genes	-0.609536
Bmp4-vs-WT	ENSMUSG00000000538	All Genes	0
Bmp4-vs-WT	ENSMUSG00000000544	All Genes	0
Bmp4-vs-WT	ENSMUSG00000000552	All Genes	1.31751
Bmp4-vs-WT	ENSMUSG00000000555	All Genes	0
Bmp4-vs-WT	ENSMUSG00000000560	All Genes	-3.03776
Bmp4-vs-WT	ENSMUSG00000000561	All Genes	0
Bmp4-vs-WT	ENSMUSG00000000562	All Genes	-2.78192
Bmp4-vs-WT	ENSMUSG00000000563	All Genes	0.997813
Bmp4-vs-WT	ENSMUSG00000000567	All Genes	0
Bmp4-vs-WT	ENSMUSG00000000568	All Genes	-2.58449
Bmp4-vs-WT	ENSMUSG00000000579	All Genes	0.837514
Bmp4-vs-WT	ENSMUSG00000000581	All Genes	0.921891
Bmp4-vs-WT	ENSMUSG00000000594	All Genes	0
Bmp4-vs-WT	ENSMUSG00000000600	All Genes	-0.425728
Bmp4-vs-WT	ENSMUSG00000000605	All Genes	-0.760165
Bmp4-vs-WT	ENSMUSG00000000617	All Genes	-0.359408
Bmp4-vs-WT	ENSMUSG00000000627	All Genes	-0.547463
Bmp4-vs-WT	ENSMUSG00000000628	All Genes	-0.64583
Bmp4-vs-WT	ENSMUSG00000000631	All Genes	0
Bmp4-vs-WT	ENSMUSG00000000632	All Genes	-0.834344
Bmp4-vs-WT	ENSMUSG00000000673	All Genes	0
Bmp4-vs-WT	ENSMUSG00000000682	All Genes	0
Bmp4-vs-WT	ENSMUSG00000000686	All Genes	0
Bmp4-vs-WT	ENSMUSG00000000690	All Genes	0
Bmp4-vs-WT	ENSMUSG00000000693	All Genes	2.41885
Bmp4-vs-WT	ENSMUSG00000000706	All Genes	-0.0400433
Bmp4-vs-WT	ENSMUSG00000000708	All Genes	-1.14658
Bmp4-vs-WT	ENSMUSG00000000711	All Genes	0
Bmp4-vs-WT	ENSMUSG00000000724	All Genes	-1.6141
Bmp4-vs-WT	ENSMUSG00000000730	All Genes	2.15828
Bmp4-vs-WT	ENSMUSG00000000731	All Genes	-0.31705
Bmp4-vs-WT	ENSMUSG00000000732	All Genes	-0.836238
Bmp4-vs-WT	ENSMUSG00000000738	All Genes	0.130798
Bmp4-vs-WT	ENSMUSG00000000739	All Genes	2.02266
Bmp4-vs-WT	ENSMUSG00000000740	All Genes	3.25543
Bmp4-vs-WT	ENSMUSG00000000743	All Genes	0.628613
Bmp4-vs-WT	ENSMUSG00000000751	All Genes	-0.305095
Bmp4-vs-WT	ENSMUSG00000000753	All Genes	2.44582
Bmp4-vs-WT	ENSMUSG00000000759	All Genes	0
Bmp4-vs-WT	ENSMUSG00000000766	All Genes	-3.34597
Bmp4-vs-WT	ENSMUSG00000000776	All Genes	0
Bmp4-vs-WT	ENSMUSG00000000782	All Genes	0
Bmp4-vs-WT	ENSMUSG00000000787	All Genes	-1.78945
Bmp4-vs-WT	ENSMUSG00000000791	All Genes	-0.390832
Bmp4-vs-WT	ENSMUSG00000000792	All Genes	0.254249
Bmp4-vs-WT	ENSMUSG00000000794	All Genes	0
Bmp4-vs-WT	ENSMUSG00000000804	All Genes	-2.29317
Bmp4-vs-WT	ENSMUSG00000000805	All Genes	-0.819306
Bmp4-vs-WT	ENSMUSG00000000811	All Genes	0
Bmp4-vs-WT	ENSMUSG00000000817	All Genes	-1.04871
Bmp4-vs-WT	ENSMUSG00000000823	All Genes	-1.34883
Bmp4-vs-WT	ENSMUSG00000000826	All Genes	-0.981695
Bmp4-vs-WT	ENSMUSG00000000827	All Genes	1.94731
Bmp4-vs-WT	ENSMUSG00000000838	All Genes	-2.4187
Bmp4-vs-WT	ENSMUSG00000000861	All Genes	0
Bmp4-vs-WT	ENSMUSG00000000869	All Genes	-2.24835
Bmp4-vs-WT	ENSMUSG00000000876	All Genes	0.814459
Bmp4-vs-WT	ENSMUSG00000000881	All Genes	-0.604385
Bmp4-vs-WT	ENSMUSG00000000884	All Genes	0
Bmp4-vs-WT	ENSMUSG00000000889	All Genes	-0.916139
Bmp4-vs-WT	ENSMUSG00000000901	All Genes	0
Bmp4-vs-WT	ENSMUSG00000000902	All Genes	0.148141
Bmp4-vs-WT	ENSMUSG00000000903	All Genes	2.47128
Bmp4-vs-WT	ENSMUSG00000000915	All Genes	0
Bmp4-vs-WT	ENSMUSG00000000916	All Genes	3.21576
Bmp4-vs-WT	ENSMUSG00000000934	All Genes	0.480151
Bmp4-vs-WT	ENSMUSG00000000938	All Genes	0.509289
Bmp4-vs-WT	ENSMUSG00000000942	All Genes	-0.917424
Bmp4-vs-WT	ENSMUSG00000000948	All Genes	-2.63043
Bmp4-vs-WT	ENSMUSG00000000957	All Genes	0
Bmp4-vs-WT	ENSMUSG00000000958	All Genes	0
Bmp4-vs-WT	ENSMUSG00000000959	All Genes	2.74244
Bmp4-vs-WT	ENSMUSG00000000976	All Genes	-0.108248
Bmp4-vs-WT	ENSMUSG00000000982	All Genes	0.0327061
Bmp4-vs-WT	ENSMUSG00000000983	All Genes	2.04218
Bmp4-vs-WT	ENSMUSG00000001014	All Genes	-2.27555
Bmp4-vs-WT	ENSMUSG00000001016	All Genes	0
Bmp4-vs-WT	ENSMUSG00000001017	All Genes	0
Bmp4-vs-WT	ENSMUSG00000001018	All Genes	0.0607697
Bmp4-vs-WT	ENSMUSG00000001020	All Genes	2.20956
Bmp4-vs-WT	ENSMUSG00000001021	All Genes	0
Bmp4-vs-WT	ENSMUSG00000001023	All Genes	-0.106678
Bmp4-vs-WT	ENSMUSG00000001025	All Genes	2.70982
Bmp4-vs-WT	ENSMUSG00000001027	All Genes	-0.495759
Bmp4-vs-WT	ENSMUSG00000001029	All Genes	0.789226
Bmp4-vs-WT	ENSMUSG00000001034	All Genes	0.0538631
Bmp4-vs-WT	ENSMUSG00000001036	All Genes	-0.126985
Bmp4-vs-WT	ENSMUSG00000001039	All Genes	2.1678
Bmp4-vs-WT	ENSMUSG00000001052	All Genes	-1.30966
Bmp4-vs-WT	ENSMUSG00000001053	All Genes	1.09202
Bmp4-vs-WT	ENSMUSG00000001054	All Genes	0.248671
Bmp4-vs-WT	ENSMUSG00000001056	All Genes	2.47536
Bmp4-vs-WT	ENSMUSG00000001062	All Genes	0
Bmp4-vs-WT	ENSMUSG00000001065	All Genes	0
Bmp4-vs-WT	ENSMUSG00000001076	All Genes	-1.84254
Bmp4-vs-WT	ENSMUSG00000001082	All Genes	1.46284
Bmp4-vs-WT	ENSMUSG00000001089	All Genes	-0.854107
Bmp4-vs-WT	ENSMUSG00000001095	All Genes	2.0283
Bmp4-vs-WT	ENSMUSG00000001098	All Genes	0.0467459
Bmp4-vs-WT	ENSMUSG00000001100	All Genes	0.761085
Bmp4-vs-WT	ENSMUSG00000001103	All Genes	-0.17842
Bmp4-vs-WT	ENSMUSG00000001105	All Genes	0.320225
Bmp4-vs-WT	ENSMUSG00000001119	All Genes	0.599406
Bmp4-vs-WT	ENSMUSG00000001120	All Genes	0
Bmp4-vs-WT	ENSMUSG00000001123	All Genes	0.711736
Bmp4-vs-WT	ENSMUSG00000001127	All Genes	0
Bmp4-vs-WT	ENSMUSG00000001128	All Genes	0.118262
Bmp4-vs-WT	ENSMUSG00000001131	All Genes	2.49579
Bmp4-vs-WT	ENSMUSG00000001134	All Genes	2.19094
Bmp4-vs-WT	ENSMUSG00000001138	All Genes	0.689487
Bmp4-vs-WT	ENSMUSG00000001143	All Genes	0.695046
Bmp4-vs-WT	ENSMUSG00000001150	All Genes	-0.64176
Bmp4-vs-WT	ENSMUSG00000001151	All Genes	-2.65932
Bmp4-vs-WT	ENSMUSG00000001155	All Genes	0
Bmp4-vs-WT	ENSMUSG00000001156	All Genes	0
Bmp4-vs-WT	ENSMUSG00000001157	All Genes	-0.268614
Bmp4-vs-WT	ENSMUSG00000001158	All Genes	1.41405
Bmp4-vs-WT	ENSMUSG00000001166	All Genes	-0.571859
Bmp4-vs-WT	ENSMUSG00000001168	All Genes	0
Bmp4-vs-WT	ENSMUSG00000001173	All Genes	0
Bmp4-vs-WT	ENSMUSG00000001175	All Genes	0
Bmp4-vs-WT	ENSMUSG00000001211	All Genes	0
Bmp4-vs-WT	ENSMUSG00000001225	All Genes	-1.36822
Bmp4-vs-WT	ENSMUSG00000001227	All Genes	-0.218046
Bmp4-vs-WT	ENSMUSG00000001228	All Genes	-0.299501
Bmp4-vs-WT	ENSMUSG00000001229	All Genes	0
Bmp4-vs-WT	ENSMUSG00000001240	All Genes	0.453244
Bmp4-vs-WT	ENSMUSG00000001247	All Genes	1.37954
Bmp4-vs-WT	ENSMUSG00000001248	All Genes	0.504667
Bmp4-vs-WT	ENSMUSG00000001249	All Genes	1.26357
Bmp4-vs-WT	ENSMUSG00000001270	All Genes	1.56347
Bmp4-vs-WT	ENSMUSG00000001280	All Genes	-1.99525
Bmp4-vs-WT	ENSMUSG00000001281	All Genes	0
Bmp4-vs-WT	ENSMUSG00000001285	All Genes	1.412
Bmp4-vs-WT	ENSMUSG00000001288	All Genes	0.531715
Bmp4-vs-WT	ENSMUSG00000001289	All Genes	2.50567
Bmp4-vs-WT	ENSMUSG00000001300	All Genes	-1.59649
Bmp4-vs-WT	ENSMUSG00000001305	All Genes	0
Bmp4-vs-WT	ENSMUSG00000001313	All Genes	1.63802
Bmp4-vs-WT	ENSMUSG00000001323	All Genes	1.45967
Bmp4-vs-WT	ENSMUSG00000001333	All Genes	-1.83869
Bmp4-vs-WT	ENSMUSG00000001334	All Genes	-1.10132
Bmp4-vs-WT	ENSMUSG00000001348	All Genes	0.17663
Bmp4-vs-WT	ENSMUSG00000001349	All Genes	-0.194425
Bmp4-vs-WT	ENSMUSG00000001366	All Genes	0
Bmp4-vs-WT	ENSMUSG00000001376	All Genes	-0.822838
Bmp4-vs-WT	ENSMUSG00000001380	All Genes	0
Bmp4-vs-WT	ENSMUSG00000001383	All Genes	0.411886
Bmp4-vs-WT	ENSMUSG00000001403	All Genes	0.115793
Bmp4-vs-WT	ENSMUSG00000001415	All Genes	0
Bmp4-vs-WT	ENSMUSG00000001416	All Genes	0.395919
Bmp4-vs-WT	ENSMUSG00000001418	All Genes	2.59051
Bmp4-vs-WT	ENSMUSG00000001419	All Genes	0
Bmp4-vs-WT	ENSMUSG00000001420	All Genes	0.230032
Bmp4-vs-WT	ENSMUSG00000001424	All Genes	0
Bmp4-vs-WT	ENSMUSG00000001435	All Genes	2.41542
Bmp4-vs-WT	ENSMUSG00000001436	All Genes	0.404347
Bmp4-vs-WT	ENSMUSG00000001440	All Genes	-1.85891
Bmp4-vs-WT	ENSMUSG00000001441	All Genes	-0.33799
Bmp4-vs-WT	ENSMUSG00000001444	All Genes	0
Bmp4-vs-WT	ENSMUSG00000001445	All Genes	0.277339
Bmp4-vs-WT	ENSMUSG00000001467	All Genes	-1.28263
Bmp4-vs-WT	ENSMUSG00000001472	All Genes	0
Bmp4-vs-WT	ENSMUSG00000001473	All Genes	0.264175
Bmp4-vs-WT	ENSMUSG00000001482	All Genes	1.35558
Bmp4-vs-WT	ENSMUSG00000001493	All Genes	0
Bmp4-vs-WT	ENSMUSG00000001494	All Genes	-0.802242
Bmp4-vs-WT	ENSMUSG00000001496	All Genes	-1.4773
Bmp4-vs-WT	ENSMUSG00000001497	All Genes	0
Bmp4-vs-WT	ENSMUSG00000001504	All Genes	0
Bmp4-vs-WT	ENSMUSG00000001506	All Genes	-0.357839
Bmp4-vs-WT	ENSMUSG00000001507	All Genes	0
Bmp4-vs-WT	ENSMUSG00000001508	All Genes	-1.42004
Bmp4-vs-WT	ENSMUSG00000001510	All Genes	-0.62287
Bmp4-vs-WT	ENSMUSG00000001517	All Genes	-0.18975
Bmp4-vs-WT	ENSMUSG00000001518	All Genes	0.947435
Bmp4-vs-WT	ENSMUSG00000001520	All Genes	0.29936
Bmp4-vs-WT	ENSMUSG00000001521	All Genes	1.76556
Bmp4-vs-WT	ENSMUSG00000001524	All Genes	0.880292
Bmp4-vs-WT	ENSMUSG00000001525	All Genes	0.651524
Bmp4-vs-WT	ENSMUSG00000001542	All Genes	-1.54675
Bmp4-vs-WT	ENSMUSG00000001552	All Genes	0
Bmp4-vs-WT	ENSMUSG00000001555	All Genes	1.48774
Bmp4-vs-WT	ENSMUSG00000001558	All Genes	-1.77803
Bmp4-vs-WT	ENSMUSG00000001569	All Genes	-1.99515
Bmp4-vs-WT	ENSMUSG00000001576	All Genes	0
Bmp4-vs-WT	ENSMUSG00000001583	All Genes	0
Bmp4-vs-WT	ENSMUSG00000001588	All Genes	0.156002
Bmp4-vs-WT	ENSMUSG00000001604	All Genes	0
Bmp4-vs-WT	ENSMUSG00000001622	All Genes	-1.51773
Bmp4-vs-WT	ENSMUSG00000001627	All Genes	0
Bmp4-vs-WT	ENSMUSG00000001630	All Genes	-1.4278
Bmp4-vs-WT	ENSMUSG00000001632	All Genes	-0.2286
Bmp4-vs-WT	ENSMUSG00000001642	All Genes	0.916908
Bmp4-vs-WT	ENSMUSG00000001655	All Genes	-2.44994
Bmp4-vs-WT	ENSMUSG00000001656	All Genes	0
Bmp4-vs-WT	ENSMUSG00000001657	All Genes	-2.55454
Bmp4-vs-WT	ENSMUSG00000001661	All Genes	0.243746
Bmp4-vs-WT	ENSMUSG00000001663	All Genes	0.297678
Bmp4-vs-WT	ENSMUSG00000001665	All Genes	0
Bmp4-vs-WT	ENSMUSG00000001666	All Genes	0.654227
Bmp4-vs-WT	ENSMUSG00000001670	All Genes	-0.647075
Bmp4-vs-WT	ENSMUSG00000001672	All Genes	0
Bmp4-vs-WT	ENSMUSG00000001674	All Genes	0.759909
Bmp4-vs-WT	ENSMUSG00000001687	All Genes	0
Bmp4-vs-WT	ENSMUSG00000001700	All Genes	0
Bmp4-vs-WT	ENSMUSG00000001707	All Genes	1.95481
Bmp4-vs-WT	ENSMUSG00000001729	All Genes	1.37006
Bmp4-vs-WT	ENSMUSG00000001739	All Genes	0
Bmp4-vs-WT	ENSMUSG00000001741	All Genes	-1.16629
Bmp4-vs-WT	ENSMUSG00000001750	All Genes	3.74595
Bmp4-vs-WT	ENSMUSG00000001751	All Genes	0.171164
Bmp4-vs-WT	ENSMUSG00000001755	All Genes	1.16422
Bmp4-vs-WT	ENSMUSG00000001761	All Genes	1.69736
Bmp4-vs-WT	ENSMUSG00000001763	All Genes	0.580673
Bmp4-vs-WT	ENSMUSG00000001767	All Genes	-1.24656
Bmp4-vs-WT	ENSMUSG00000001768	All Genes	-0.635594
Bmp4-vs-WT	ENSMUSG00000001773	All Genes	-2.43436
Bmp4-vs-WT	ENSMUSG00000001774	All Genes	-0.53111
Bmp4-vs-WT	ENSMUSG00000001783	All Genes	0
Bmp4-vs-WT	ENSMUSG00000001785	All Genes	-0.691714
Bmp4-vs-WT	ENSMUSG00000001786	All Genes	0.582842
Bmp4-vs-WT	ENSMUSG00000001794	All Genes	2.09048
Bmp4-vs-WT	ENSMUSG00000001802	All Genes	0.233433
Bmp4-vs-WT	ENSMUSG00000001804	All Genes	-0.57622
Bmp4-vs-WT	ENSMUSG00000001827	All Genes	0.906155
Bmp4-vs-WT	ENSMUSG00000001829	All Genes	0
Bmp4-vs-WT	ENSMUSG00000001833	All Genes	-0.891731
Bmp4-vs-WT	ENSMUSG00000001844	All Genes	0.720065
Bmp4-vs-WT	ENSMUSG00000001847	All Genes	0
Bmp4-vs-WT	ENSMUSG00000001855	All Genes	-0.128834
Bmp4-vs-WT	ENSMUSG00000001864	All Genes	0
Bmp4-vs-WT	ENSMUSG00000001865	All Genes	-1.24143
Bmp4-vs-WT	ENSMUSG00000001870	All Genes	-0.339568
Bmp4-vs-WT	ENSMUSG00000001891	All Genes	-0.730517
Bmp4-vs-WT	ENSMUSG00000001901	All Genes	-1.06179
Bmp4-vs-WT	ENSMUSG00000001909	All Genes	0.204535
Bmp4-vs-WT	ENSMUSG00000001910	All Genes	0
Bmp4-vs-WT	ENSMUSG00000001911	All Genes	0
Bmp4-vs-WT	ENSMUSG00000001918	All Genes	0
Bmp4-vs-WT	ENSMUSG00000001924	All Genes	0
Bmp4-vs-WT	ENSMUSG00000001930	All Genes	-2.07359
Bmp4-vs-WT	ENSMUSG00000001942	All Genes	-0.93306
Bmp4-vs-WT	ENSMUSG00000001943	All Genes	-0.163037
Bmp4-vs-WT	ENSMUSG00000001946	All Genes	0
Bmp4-vs-WT	ENSMUSG00000001948	All Genes	0.833898
Bmp4-vs-WT	ENSMUSG00000001962	All Genes	-1.56248
Bmp4-vs-WT	ENSMUSG00000001964	All Genes	1.70715
Bmp4-vs-WT	ENSMUSG00000001983	All Genes	0
Bmp4-vs-WT	ENSMUSG00000001985	All Genes	-1.32015
Bmp4-vs-WT	ENSMUSG00000001986	All Genes	-1.5528
Bmp4-vs-WT	ENSMUSG00000001988	All Genes	-0.474241
Bmp4-vs-WT	ENSMUSG00000001995	All Genes	-0.718885
Bmp4-vs-WT	ENSMUSG00000001998	All Genes	-2.39431
Bmp4-vs-WT	ENSMUSG00000001999	All Genes	0
Bmp4-vs-WT	ENSMUSG00000002006	All Genes	0
Bmp4-vs-WT	ENSMUSG00000002007	All Genes	0
Bmp4-vs-WT	ENSMUSG00000002010	All Genes	1.10025
Bmp4-vs-WT	ENSMUSG00000002012	All Genes	1.89574
Bmp4-vs-WT	ENSMUSG00000002014	All Genes	2.19697
Bmp4-vs-WT	ENSMUSG00000002015	All Genes	0.516714
Bmp4-vs-WT	ENSMUSG00000002017	All Genes	-1.07488
Bmp4-vs-WT	ENSMUSG00000002020	All Genes	0
Bmp4-vs-WT	ENSMUSG00000002028	All Genes	-1.45457
Bmp4-vs-WT	ENSMUSG00000002031	All Genes	0
Bmp4-vs-WT	ENSMUSG00000002032	All Genes	-0.786943
Bmp4-vs-WT	ENSMUSG00000002033	All Genes	0
Bmp4-vs-WT	ENSMUSG00000002043	All Genes	1.72152
Bmp4-vs-WT	ENSMUSG00000002052	All Genes	-2.22719
Bmp4-vs-WT	ENSMUSG00000002055	All Genes	-0.481006
Bmp4-vs-WT	ENSMUSG00000002057	All Genes	0
Bmp4-vs-WT	ENSMUSG00000002058	All Genes	2.68604
Bmp4-vs-WT	ENSMUSG00000002059	All Genes	2.20682
Bmp4-vs-WT	ENSMUSG00000002064	All Genes	1.73023
Bmp4-vs-WT	ENSMUSG00000002068	All Genes	1.12132
Bmp4-vs-WT	ENSMUSG00000002076	All Genes	-0.487887
Bmp4-vs-WT	ENSMUSG00000002083	All Genes	0.360395
Bmp4-vs-WT	ENSMUSG00000002100	All Genes	-0.938104
Bmp4-vs-WT	ENSMUSG00000002102	All Genes	0.85013
Bmp4-vs-WT	ENSMUSG00000002103	All Genes	0
Bmp4-vs-WT	ENSMUSG00000002104	All Genes	-0.800028
Bmp4-vs-WT	ENSMUSG00000002105	All Genes	0.781477
Bmp4-vs-WT	ENSMUSG00000002107	All Genes	-1.25584
Bmp4-vs-WT	ENSMUSG00000002108	All Genes	0.91435
Bmp4-vs-WT	ENSMUSG00000002109	All Genes	0
Bmp4-vs-WT	ENSMUSG00000002111	All Genes	0
Bmp4-vs-WT	ENSMUSG00000002129	All Genes	0
Bmp4-vs-WT	ENSMUSG00000002147	All Genes	0
Bmp4-vs-WT	ENSMUSG00000002190	All Genes	0.162572
Bmp4-vs-WT	ENSMUSG00000002204	All Genes	0
Bmp4-vs-WT	ENSMUSG00000002205	All Genes	0.722305
Bmp4-vs-WT	ENSMUSG00000002210	All Genes	1.00208
Bmp4-vs-WT	ENSMUSG00000002221	All Genes	-0.23328
Bmp4-vs-WT	ENSMUSG00000002222	All Genes	-1.10007
Bmp4-vs-WT	ENSMUSG00000002227	All Genes	0
Bmp4-vs-WT	ENSMUSG00000002228	All Genes	0
Bmp4-vs-WT	ENSMUSG00000002233	All Genes	1.70121
Bmp4-vs-WT	ENSMUSG00000002249	All Genes	0
Bmp4-vs-WT	ENSMUSG00000002250	All Genes	0
Bmp4-vs-WT	ENSMUSG00000002257	All Genes	0
Bmp4-vs-WT	ENSMUSG00000002265	All Genes	-1.55438
Bmp4-vs-WT	ENSMUSG00000002266	All Genes	-3.10083
Bmp4-vs-WT	ENSMUSG00000002274	All Genes	1.52576
Bmp4-vs-WT	ENSMUSG00000002279	All Genes	0.584194
Bmp4-vs-WT	ENSMUSG00000002280	All Genes	1.94591
Bmp4-vs-WT	ENSMUSG00000002289	All Genes	0.58116
Bmp4-vs-WT	ENSMUSG00000002297	All Genes	-1.21469
Bmp4-vs-WT	ENSMUSG00000002307	All Genes	0
Bmp4-vs-WT	ENSMUSG00000002308	All Genes	1.8386
Bmp4-vs-WT	ENSMUSG00000002319	All Genes	0.548432
Bmp4-vs-WT	ENSMUSG00000002320	All Genes	0.386246
Bmp4-vs-WT	ENSMUSG00000002324	All Genes	0.595362
Bmp4-vs-WT	ENSMUSG00000002325	All Genes	1.34139
Bmp4-vs-WT	ENSMUSG00000002326	All Genes	1.24385
Bmp4-vs-WT	ENSMUSG00000002329	All Genes	0
Bmp4-vs-WT	ENSMUSG00000002332	All Genes	0.864545
Bmp4-vs-WT	ENSMUSG00000002341	All Genes	-0.272813
Bmp4-vs-WT	ENSMUSG00000002342	All Genes	1.02379
Bmp4-vs-WT	ENSMUSG00000002343	All Genes	2.81745
Bmp4-vs-WT	ENSMUSG00000002345	All Genes	0
Bmp4-vs-WT	ENSMUSG00000002346	All Genes	0
Bmp4-vs-WT	ENSMUSG00000002365	All Genes	-0.0524736
Bmp4-vs-WT	ENSMUSG00000002372	All Genes	0.52283
Bmp4-vs-WT	ENSMUSG00000002379	All Genes	3.51707
Bmp4-vs-WT	ENSMUSG00000002384	All Genes	4.70088
Bmp4-vs-WT	ENSMUSG00000002393	All Genes	3.06588
Bmp4-vs-WT	ENSMUSG00000002395	All Genes	2.1275
Bmp4-vs-WT	ENSMUSG00000002396	All Genes	8.44097
Bmp4-vs-WT	ENSMUSG00000002409	All Genes	0.182626
Bmp4-vs-WT	ENSMUSG00000002413	All Genes	-2.2331
Bmp4-vs-WT	ENSMUSG00000002416	All Genes	2.31401
Bmp4-vs-WT	ENSMUSG00000002428	All Genes	-2.48944
Bmp4-vs-WT	ENSMUSG00000002455	All Genes	-1.84009
Bmp4-vs-WT	ENSMUSG00000002458	All Genes	0
Bmp4-vs-WT	ENSMUSG00000002459	All Genes	-1.97709
Bmp4-vs-WT	ENSMUSG00000002475	All Genes	0
Bmp4-vs-WT	ENSMUSG00000002477	All Genes	0.706048
Bmp4-vs-WT	ENSMUSG00000002486	All Genes	-0.21085
Bmp4-vs-WT	ENSMUSG00000002489	All Genes	-2.56172
Bmp4-vs-WT	ENSMUSG00000002496	All Genes	0
Bmp4-vs-WT	ENSMUSG00000002500	All Genes	-1.31018
Bmp4-vs-WT	ENSMUSG00000002504	All Genes	0
Bmp4-vs-WT	ENSMUSG00000002524	All Genes	0.883822
Bmp4-vs-WT	ENSMUSG00000002546	All Genes	-0.963671
Bmp4-vs-WT	ENSMUSG00000002550	All Genes	0.0746365
Bmp4-vs-WT	ENSMUSG00000002565	All Genes	-1.03628
Bmp4-vs-WT	ENSMUSG00000002578	All Genes	-0.0586957
Bmp4-vs-WT	ENSMUSG00000002580	All Genes	1.94579
Bmp4-vs-WT	ENSMUSG00000002588	All Genes	-1.52957
Bmp4-vs-WT	ENSMUSG00000002602	All Genes	0
Bmp4-vs-WT	ENSMUSG00000002603	All Genes	0.863518
Bmp4-vs-WT	ENSMUSG00000002608	All Genes	0.170825
Bmp4-vs-WT	ENSMUSG00000002617	All Genes	-1.72323
Bmp4-vs-WT	ENSMUSG00000002625	All Genes	0
Bmp4-vs-WT	ENSMUSG00000002633	All Genes	-1.50896
Bmp4-vs-WT	ENSMUSG00000002635	All Genes	0.51656
Bmp4-vs-WT	ENSMUSG00000002658	All Genes	0
Bmp4-vs-WT	ENSMUSG00000002660	All Genes	2.24329
Bmp4-vs-WT	ENSMUSG00000002661	All Genes	1.93273
Bmp4-vs-WT	ENSMUSG00000002664	All Genes	0.612982
Bmp4-vs-WT	ENSMUSG00000002668	All Genes	0.478762
Bmp4-vs-WT	ENSMUSG00000002679	All Genes	0.322442
Bmp4-vs-WT	ENSMUSG00000002688	All Genes	-1.48923
Bmp4-vs-WT	ENSMUSG00000002699	All Genes	0
Bmp4-vs-WT	ENSMUSG00000002718	All Genes	-0.424412
Bmp4-vs-WT	ENSMUSG00000002728	All Genes	1.004
Bmp4-vs-WT	ENSMUSG00000002731	All Genes	0.60649
Bmp4-vs-WT	ENSMUSG00000002732	All Genes	3.28736
Bmp4-vs-WT	ENSMUSG00000002733	All Genes	0
Bmp4-vs-WT	ENSMUSG00000002741	All Genes	0
Bmp4-vs-WT	ENSMUSG00000002748	All Genes	-1.71371
Bmp4-vs-WT	ENSMUSG00000002763	All Genes	2.00958
Bmp4-vs-WT	ENSMUSG00000002767	All Genes	0.367138
Bmp4-vs-WT	ENSMUSG00000002768	All Genes	1.77015
Bmp4-vs-WT	ENSMUSG00000002769	All Genes	0
Bmp4-vs-WT	ENSMUSG00000002771	All Genes	0.829202
Bmp4-vs-WT	ENSMUSG00000002778	All Genes	1.80044
Bmp4-vs-WT	ENSMUSG00000002781	All Genes	0
Bmp4-vs-WT	ENSMUSG00000002791	All Genes	-2.04473
Bmp4-vs-WT	ENSMUSG00000002797	All Genes	0
Bmp4-vs-WT	ENSMUSG00000002799	All Genes	2.81881
Bmp4-vs-WT	ENSMUSG00000002803	All Genes	1.8844
Bmp4-vs-WT	ENSMUSG00000002804	All Genes	3.04837
Bmp4-vs-WT	ENSMUSG00000002808	All Genes	0.937692
Bmp4-vs-WT	ENSMUSG00000002812	All Genes	0
Bmp4-vs-WT	ENSMUSG00000002814	All Genes	-0.523641
Bmp4-vs-WT	ENSMUSG00000002820	All Genes	2.04474
Bmp4-vs-WT	ENSMUSG00000002825	All Genes	2.25069
Bmp4-vs-WT	ENSMUSG00000002831	All Genes	-0.175504
Bmp4-vs-WT	ENSMUSG00000002833	All Genes	0
Bmp4-vs-WT	ENSMUSG00000002835	All Genes	-1.22586
Bmp4-vs-WT	ENSMUSG00000002844	All Genes	0.752343
Bmp4-vs-WT	ENSMUSG00000002845	All Genes	0
Bmp4-vs-WT	ENSMUSG00000002846	All Genes	1.13671
Bmp4-vs-WT	ENSMUSG00000002847	All Genes	0
Bmp4-vs-WT	ENSMUSG00000002870	All Genes	0.293726
Bmp4-vs-WT	ENSMUSG00000002871	All Genes	1.42264
Bmp4-vs-WT	ENSMUSG00000002881	All Genes	-1.27681
Bmp4-vs-WT	ENSMUSG00000002885	All Genes	0.616438
Bmp4-vs-WT	ENSMUSG00000002897	All Genes	-1.27958
Bmp4-vs-WT	ENSMUSG00000002900	All Genes	0
Bmp4-vs-WT	ENSMUSG00000002908	All Genes	0
Bmp4-vs-WT	ENSMUSG00000002910	All Genes	-0.623083
Bmp4-vs-WT	ENSMUSG00000002930	All Genes	-2.76958
Bmp4-vs-WT	ENSMUSG00000002944	All Genes	-0.3809
Bmp4-vs-WT	ENSMUSG00000002948	All Genes	0
Bmp4-vs-WT	ENSMUSG00000002949	All Genes	0
Bmp4-vs-WT	ENSMUSG00000002957	All Genes	0
Bmp4-vs-WT	ENSMUSG00000002963	All Genes	0.924468
Bmp4-vs-WT	ENSMUSG00000002968	All Genes	0.342225
Bmp4-vs-WT	ENSMUSG00000002980	All Genes	5.02433
Bmp4-vs-WT	ENSMUSG00000002981	All Genes	1.2726
Bmp4-vs-WT	ENSMUSG00000002983	All Genes	0.27157
Bmp4-vs-WT	ENSMUSG00000002984	All Genes	0.56773
Bmp4-vs-WT	ENSMUSG00000002985	All Genes	4.32154
Bmp4-vs-WT	ENSMUSG00000002992	All Genes	0.7667
Bmp4-vs-WT	ENSMUSG00000002996	All Genes	0
Bmp4-vs-WT	ENSMUSG00000002997	All Genes	-0.566912
Bmp4-vs-WT	ENSMUSG00000003031	All Genes	-1.10958
Bmp4-vs-WT	ENSMUSG00000003032	All Genes	0
Bmp4-vs-WT	ENSMUSG00000003033	All Genes	0
Bmp4-vs-WT	ENSMUSG00000003037	All Genes	1.64677
Bmp4-vs-WT	ENSMUSG00000003038	All Genes	-0.0412558
Bmp4-vs-WT	ENSMUSG00000003039	All Genes	1.5247
Bmp4-vs-WT	ENSMUSG00000003051	All Genes	0.466458
Bmp4-vs-WT	ENSMUSG00000003053	All Genes	-2.63503
Bmp4-vs-WT	ENSMUSG00000003062	All Genes	0
Bmp4-vs-WT	ENSMUSG00000003068	All Genes	0.478968
Bmp4-vs-WT	ENSMUSG00000003070	All Genes	-1.92677
Bmp4-vs-WT	ENSMUSG00000003072	All Genes	2.91618
Bmp4-vs-WT	ENSMUSG00000003099	All Genes	0
Bmp4-vs-WT	ENSMUSG00000003119	All Genes	-2.01923
Bmp4-vs-WT	ENSMUSG00000003123	All Genes	-0.55465
Bmp4-vs-WT	ENSMUSG00000003131	All Genes	0
Bmp4-vs-WT	ENSMUSG00000003134	All Genes	-0.0656862
Bmp4-vs-WT	ENSMUSG00000003135	All Genes	0
Bmp4-vs-WT	ENSMUSG00000003153	All Genes	-1.4744
Bmp4-vs-WT	ENSMUSG00000003154	All Genes	0
Bmp4-vs-WT	ENSMUSG00000003161	All Genes	0.298121
Bmp4-vs-WT	ENSMUSG00000003166	All Genes	0
Bmp4-vs-WT	ENSMUSG00000003178	All Genes	-1.36755
Bmp4-vs-WT	ENSMUSG00000003184	All Genes	2.35419
Bmp4-vs-WT	ENSMUSG00000003190	All Genes	2.68357
Bmp4-vs-WT	ENSMUSG00000003198	All Genes	-3.05235
Bmp4-vs-WT	ENSMUSG00000003199	All Genes	0.868339
Bmp4-vs-WT	ENSMUSG00000003200	All Genes	1.9079
Bmp4-vs-WT	ENSMUSG00000003206	All Genes	0.824504
Bmp4-vs-WT	ENSMUSG00000003208	All Genes	0.217026
Bmp4-vs-WT	ENSMUSG00000003226	All Genes	-3.47
Bmp4-vs-WT	ENSMUSG00000003227	All Genes	0.72385
Bmp4-vs-WT	ENSMUSG00000003228	All Genes	-1.23679
Bmp4-vs-WT	ENSMUSG00000003233	All Genes	-0.71375
Bmp4-vs-WT	ENSMUSG00000003234	All Genes	0.710753
Bmp4-vs-WT	ENSMUSG00000003235	All Genes	0
Bmp4-vs-WT	ENSMUSG00000003269	All Genes	0.13098
Bmp4-vs-WT	ENSMUSG00000003271	All Genes	0
Bmp4-vs-WT	ENSMUSG00000003273	All Genes	-0.675384
Bmp4-vs-WT	ENSMUSG00000003279	All Genes	0
Bmp4-vs-WT	ENSMUSG00000003282	All Genes	-1.68297
Bmp4-vs-WT	ENSMUSG00000003283	All Genes	0
Bmp4-vs-WT	ENSMUSG00000003299	All Genes	2.49737
Bmp4-vs-WT	ENSMUSG00000003308	All Genes	0.0387908
Bmp4-vs-WT	ENSMUSG00000003309	All Genes	0.675568
Bmp4-vs-WT	ENSMUSG00000003316	All Genes	-0.743108
Bmp4-vs-WT	ENSMUSG00000003341	All Genes	-0.802692
Bmp4-vs-WT	ENSMUSG00000003344	All Genes	0.812267
Bmp4-vs-WT	ENSMUSG00000003345	All Genes	1.28578
Bmp4-vs-WT	ENSMUSG00000003346	All Genes	2.84012
Bmp4-vs-WT	ENSMUSG00000003348	All Genes	0.79597
Bmp4-vs-WT	ENSMUSG00000003352	All Genes	0
Bmp4-vs-WT	ENSMUSG00000003354	All Genes	0
Bmp4-vs-WT	ENSMUSG00000003355	All Genes	0.0190204
Bmp4-vs-WT	ENSMUSG00000003360	All Genes	0
Bmp4-vs-WT	ENSMUSG00000003363	All Genes	2.03069
Bmp4-vs-WT	ENSMUSG00000003378	All Genes	0
Bmp4-vs-WT	ENSMUSG00000003379	All Genes	0.0095635
Bmp4-vs-WT	ENSMUSG00000003380	All Genes	4.08059
Bmp4-vs-WT	ENSMUSG00000003382	All Genes	-2.15227
Bmp4-vs-WT	ENSMUSG00000003402	All Genes	0
Bmp4-vs-WT	ENSMUSG00000003410	All Genes	-2.58728
Bmp4-vs-WT	ENSMUSG00000003411	All Genes	-0.260833
Bmp4-vs-WT	ENSMUSG00000003418	All Genes	-1.29721
Bmp4-vs-WT	ENSMUSG00000003420	All Genes	3.02637
Bmp4-vs-WT	ENSMUSG00000003421	All Genes	2.17165
Bmp4-vs-WT	ENSMUSG00000003423	All Genes	1.89082
Bmp4-vs-WT	ENSMUSG00000003429	All Genes	1.35375
Bmp4-vs-WT	ENSMUSG00000003435	All Genes	0
Bmp4-vs-WT	ENSMUSG00000003436	All Genes	-0.129695
Bmp4-vs-WT	ENSMUSG00000003437	All Genes	-3.19454
Bmp4-vs-WT	ENSMUSG00000003438	All Genes	2.01483
Bmp4-vs-WT	ENSMUSG00000003444	All Genes	3.21771
Bmp4-vs-WT	ENSMUSG00000003452	All Genes	-1.64289
Bmp4-vs-WT	ENSMUSG00000003458	All Genes	0
Bmp4-vs-WT	ENSMUSG00000003464	All Genes	0.818317
Bmp4-vs-WT	ENSMUSG00000003469	All Genes	-0.250519
Bmp4-vs-WT	ENSMUSG00000003476	All Genes	-1.61079
Bmp4-vs-WT	ENSMUSG00000003477	All Genes	0.546376
Bmp4-vs-WT	ENSMUSG00000003484	All Genes	0
Bmp4-vs-WT	ENSMUSG00000003500	All Genes	0
Bmp4-vs-WT	ENSMUSG00000003505	All Genes	-1.77593
Bmp4-vs-WT	ENSMUSG00000003518	All Genes	0
Bmp4-vs-WT	ENSMUSG00000003526	All Genes	-0.325873
Bmp4-vs-WT	ENSMUSG00000003527	All Genes	0
Bmp4-vs-WT	ENSMUSG00000003528	All Genes	1.13352
Bmp4-vs-WT	ENSMUSG00000003531	All Genes	1.65942
Bmp4-vs-WT	ENSMUSG00000003534	All Genes	2.48373
Bmp4-vs-WT	ENSMUSG00000003541	All Genes	2.16755
Bmp4-vs-WT	ENSMUSG00000003545	All Genes	0
Bmp4-vs-WT	ENSMUSG00000003546	All Genes	0
Bmp4-vs-WT	ENSMUSG00000003549	All Genes	0.254837
Bmp4-vs-WT	ENSMUSG00000003555	All Genes	-1.15786
Bmp4-vs-WT	ENSMUSG00000003559	All Genes	0.606315
Bmp4-vs-WT	ENSMUSG00000003573	All Genes	2.35882
Bmp4-vs-WT	ENSMUSG00000003575	All Genes	0
Bmp4-vs-WT	ENSMUSG00000003581	All Genes	1.96935
Bmp4-vs-WT	ENSMUSG00000003585	All Genes	-1.93445
Bmp4-vs-WT	ENSMUSG00000003604	All Genes	0
Bmp4-vs-WT	ENSMUSG00000003617	All Genes	0.675061
Bmp4-vs-WT	ENSMUSG00000003623	All Genes	-0.254329
Bmp4-vs-WT	ENSMUSG00000003644	All Genes	0.203132
Bmp4-vs-WT	ENSMUSG00000003657	All Genes	-0.341504
Bmp4-vs-WT	ENSMUSG00000003660	All Genes	-2.93067
Bmp4-vs-WT	ENSMUSG00000003662	All Genes	0.693213
Bmp4-vs-WT	ENSMUSG00000003665	All Genes	0
Bmp4-vs-WT	ENSMUSG00000003680	All Genes	2.08572
Bmp4-vs-WT	ENSMUSG00000003721	All Genes	0
Bmp4-vs-WT	ENSMUSG00000003731	All Genes	-0.930664
Bmp4-vs-WT	ENSMUSG00000003746	All Genes	-0.765887
Bmp4-vs-WT	ENSMUSG00000003752	All Genes	0
Bmp4-vs-WT	ENSMUSG00000003762	All Genes	2.16375
Bmp4-vs-WT	ENSMUSG00000003778	All Genes	-2.84058
Bmp4-vs-WT	ENSMUSG00000003779	All Genes	0.753554
Bmp4-vs-WT	ENSMUSG00000003808	All Genes	0.453988
Bmp4-vs-WT	ENSMUSG00000003809	All Genes	0
Bmp4-vs-WT	ENSMUSG00000003810	All Genes	-1.28707
Bmp4-vs-WT	ENSMUSG00000003812	All Genes	0.694051
Bmp4-vs-WT	ENSMUSG00000003813	All Genes	1.52737
Bmp4-vs-WT	ENSMUSG00000003814	All Genes	-0.162224
Bmp4-vs-WT	ENSMUSG00000003824	All Genes	-0.257155
Bmp4-vs-WT	ENSMUSG00000003847	All Genes	-1.72187
Bmp4-vs-WT	ENSMUSG00000003848	All Genes	2.35237
Bmp4-vs-WT	ENSMUSG00000003849	All Genes	0.490934
Bmp4-vs-WT	ENSMUSG00000003863	All Genes	0
Bmp4-vs-WT	ENSMUSG00000003865	All Genes	0
Bmp4-vs-WT	ENSMUSG00000003868	All Genes	1.85284
Bmp4-vs-WT	ENSMUSG00000003872	All Genes	0
Bmp4-vs-WT	ENSMUSG00000003873	All Genes	1.76093
Bmp4-vs-WT	ENSMUSG00000003882	All Genes	-1.88773
Bmp4-vs-WT	ENSMUSG00000003923	All Genes	-0.538667
Bmp4-vs-WT	ENSMUSG00000003929	All Genes	-2.308
Bmp4-vs-WT	ENSMUSG00000003934	All Genes	-1.0325
Bmp4-vs-WT	ENSMUSG00000003948	All Genes	0
Bmp4-vs-WT	ENSMUSG00000003949	All Genes	-2.24391
Bmp4-vs-WT	ENSMUSG00000003955	All Genes	1.04729
Bmp4-vs-WT	ENSMUSG00000003970	All Genes	2.22341
Bmp4-vs-WT	ENSMUSG00000003974	All Genes	-2.01795
Bmp4-vs-WT	ENSMUSG00000003992	All Genes	1.75395
Bmp4-vs-WT	ENSMUSG00000004018	All Genes	3.169
Bmp4-vs-WT	ENSMUSG00000004031	All Genes	0
Bmp4-vs-WT	ENSMUSG00000004032	All Genes	0.108621
Bmp4-vs-WT	ENSMUSG00000004035	All Genes	0
Bmp4-vs-WT	ENSMUSG00000004038	All Genes	-1.90363
Bmp4-vs-WT	ENSMUSG00000004040	All Genes	-0.572013
Bmp4-vs-WT	ENSMUSG00000004043	All Genes	0
Bmp4-vs-WT	ENSMUSG00000004044	All Genes	2.48265
Bmp4-vs-WT	ENSMUSG00000004054	All Genes	0.291573
Bmp4-vs-WT	ENSMUSG00000004056	All Genes	0.416412
Bmp4-vs-WT	ENSMUSG00000004069	All Genes	0
Bmp4-vs-WT	ENSMUSG00000004070	All Genes	0.398862
Bmp4-vs-WT	ENSMUSG00000004071	All Genes	2.49891
Bmp4-vs-WT	ENSMUSG00000004085	All Genes	0
Bmp4-vs-WT	ENSMUSG00000004096	All Genes	0
Bmp4-vs-WT	ENSMUSG00000004098	All Genes	-1.27212
Bmp4-vs-WT	ENSMUSG00000004099	All Genes	-0.815105
Bmp4-vs-WT	ENSMUSG00000004100	All Genes	0.269096
Bmp4-vs-WT	ENSMUSG00000004105	All Genes	0.316588
Bmp4-vs-WT	ENSMUSG00000004110	All Genes	-2.91584
Bmp4-vs-WT	ENSMUSG00000004113	All Genes	-0.647669
Bmp4-vs-WT	ENSMUSG00000004127	All Genes	-0.61494
Bmp4-vs-WT	ENSMUSG00000004151	All Genes	-0.615782
Bmp4-vs-WT	ENSMUSG00000004187	All Genes	0.216573
Bmp4-vs-WT	ENSMUSG00000004207	All Genes	0.584406
Bmp4-vs-WT	ENSMUSG00000004221	All Genes	0
Bmp4-vs-WT	ENSMUSG00000004231	All Genes	-1.25054
Bmp4-vs-WT	ENSMUSG00000004233	All Genes	-1.00562
Bmp4-vs-WT	ENSMUSG00000004263	All Genes	0
Bmp4-vs-WT	ENSMUSG00000004264	All Genes	1.49822
Bmp4-vs-WT	ENSMUSG00000004266	All Genes	0
Bmp4-vs-WT	ENSMUSG00000004267	All Genes	0
Bmp4-vs-WT	ENSMUSG00000004268	All Genes	3.32652
Bmp4-vs-WT	ENSMUSG00000004270	All Genes	0
Bmp4-vs-WT	ENSMUSG00000004285	All Genes	1.20565
Bmp4-vs-WT	ENSMUSG00000004296	All Genes	-0.196148
Bmp4-vs-WT	ENSMUSG00000004317	All Genes	-1.78362
Bmp4-vs-WT	ENSMUSG00000004319	All Genes	-2.79855
Bmp4-vs-WT	ENSMUSG00000004328	All Genes	-1.12748
Bmp4-vs-WT	ENSMUSG00000004341	All Genes	-1.27673
Bmp4-vs-WT	ENSMUSG00000004344	All Genes	-1.64575
Bmp4-vs-WT	ENSMUSG00000004347	All Genes	-2.73451
Bmp4-vs-WT	ENSMUSG00000004356	All Genes	-1.40585
Bmp4-vs-WT	ENSMUSG00000004359	All Genes	-1.75351
Bmp4-vs-WT	ENSMUSG00000004360	All Genes	0
Bmp4-vs-WT	ENSMUSG00000004364	All Genes	-2.81571
Bmp4-vs-WT	ENSMUSG00000004366	All Genes	0.390201
Bmp4-vs-WT	ENSMUSG00000004371	All Genes	-3.05442
Bmp4-vs-WT	ENSMUSG00000004383	All Genes	-0.911531
Bmp4-vs-WT	ENSMUSG00000004393	All Genes	0.179156
Bmp4-vs-WT	ENSMUSG00000004394	All Genes	0
Bmp4-vs-WT	ENSMUSG00000004415	All Genes	-1.66122
Bmp4-vs-WT	ENSMUSG00000004446	All Genes	1.24579
Bmp4-vs-WT	ENSMUSG00000004451	All Genes	0
Bmp4-vs-WT	ENSMUSG00000004455	All Genes	0
Bmp4-vs-WT	ENSMUSG00000004460	All Genes	0
Bmp4-vs-WT	ENSMUSG00000004462	All Genes	0
Bmp4-vs-WT	ENSMUSG00000004473	All Genes	2.83916
Bmp4-vs-WT	ENSMUSG00000004500	All Genes	-0.138978
Bmp4-vs-WT	ENSMUSG00000004508	All Genes	-1.55878
Bmp4-vs-WT	ENSMUSG00000004530	All Genes	0
Bmp4-vs-WT	ENSMUSG00000004535	All Genes	-1.61764
Bmp4-vs-WT	ENSMUSG00000004540	All Genes	-0.160513
Bmp4-vs-WT	ENSMUSG00000004542	All Genes	-2.60922
Bmp4-vs-WT	ENSMUSG00000004552	All Genes	-0.73365
Bmp4-vs-WT	ENSMUSG00000004558	All Genes	0.650739
Bmp4-vs-WT	ENSMUSG00000004561	All Genes	0
Bmp4-vs-WT	ENSMUSG00000004562	All Genes	0
Bmp4-vs-WT	ENSMUSG00000004565	All Genes	0
Bmp4-vs-WT	ENSMUSG00000004567	All Genes	0
Bmp4-vs-WT	ENSMUSG00000004568	All Genes	0
Bmp4-vs-WT	ENSMUSG00000004591	All Genes	-0.517088
Bmp4-vs-WT	ENSMUSG00000004609	All Genes	-2.64031
Bmp4-vs-WT	ENSMUSG00000004610	All Genes	1.44567
Bmp4-vs-WT	ENSMUSG00000004612	All Genes	0.781864
Bmp4-vs-WT	ENSMUSG00000004626	All Genes	0
Bmp4-vs-WT	ENSMUSG00000004630	All Genes	-1.42978
Bmp4-vs-WT	ENSMUSG00000004631	All Genes	1.70468
Bmp4-vs-WT	ENSMUSG00000004633	All Genes	-0.134261
Bmp4-vs-WT	ENSMUSG00000004637	All Genes	0
Bmp4-vs-WT	ENSMUSG00000004642	All Genes	0
Bmp4-vs-WT	ENSMUSG00000004651	All Genes	-2.23122
Bmp4-vs-WT	ENSMUSG00000004654	All Genes	-1.14894
Bmp4-vs-WT	ENSMUSG00000004655	All Genes	0
Bmp4-vs-WT	ENSMUSG00000004661	All Genes	-0.89837
Bmp4-vs-WT	ENSMUSG00000004665	All Genes	2.82771
Bmp4-vs-WT	ENSMUSG00000004667	All Genes	1.96576
Bmp4-vs-WT	ENSMUSG00000004668	All Genes	-1.93703
Bmp4-vs-WT	ENSMUSG00000004677	All Genes	-0.526417
Bmp4-vs-WT	ENSMUSG00000004698	All Genes	-2.03325
Bmp4-vs-WT	ENSMUSG00000004707	All Genes	0
Bmp4-vs-WT	ENSMUSG00000004709	All Genes	-2.98403
Bmp4-vs-WT	ENSMUSG00000004730	All Genes	-0.616678
Bmp4-vs-WT	ENSMUSG00000004748	All Genes	1.8177
Bmp4-vs-WT	ENSMUSG00000004768	All Genes	0
Bmp4-vs-WT	ENSMUSG00000004771	All Genes	0
Bmp4-vs-WT	ENSMUSG00000004788	All Genes	1.04281
Bmp4-vs-WT	ENSMUSG00000004789	All Genes	0
Bmp4-vs-WT	ENSMUSG00000004791	All Genes	0.689158
Bmp4-vs-WT	ENSMUSG00000004798	All Genes	-1.90137
Bmp4-vs-WT	ENSMUSG00000004814	All Genes	-1.85799
Bmp4-vs-WT	ENSMUSG00000004815	All Genes	0
Bmp4-vs-WT	ENSMUSG00000004837	All Genes	0
Bmp4-vs-WT	ENSMUSG00000004842	All Genes	-3.3497
Bmp4-vs-WT	ENSMUSG00000004843	All Genes	0
Bmp4-vs-WT	ENSMUSG00000004846	All Genes	1.4823
Bmp4-vs-WT	ENSMUSG00000004849	All Genes	0.839148
Bmp4-vs-WT	ENSMUSG00000004864	All Genes	0
Bmp4-vs-WT	ENSMUSG00000004865	All Genes	-1.26554
Bmp4-vs-WT	ENSMUSG00000004872	All Genes	0
Bmp4-vs-WT	ENSMUSG00000004880	All Genes	-0.0432801
Bmp4-vs-WT	ENSMUSG00000004885	All Genes	0.00354173
Bmp4-vs-WT	ENSMUSG00000004891	All Genes	-1.2774
Bmp4-vs-WT	ENSMUSG00000004892	All Genes	-0.662865
Bmp4-vs-WT	ENSMUSG00000004894	All Genes	-0.402985
Bmp4-vs-WT	ENSMUSG00000004895	All Genes	0.652989
Bmp4-vs-WT	ENSMUSG00000004896	All Genes	5.2473
Bmp4-vs-WT	ENSMUSG00000004897	All Genes	0
Bmp4-vs-WT	ENSMUSG00000004902	All Genes	0.202634
Bmp4-vs-WT	ENSMUSG00000004929	All Genes	1.47885
Bmp4-vs-WT	ENSMUSG00000004931	All Genes	3.17821
Bmp4-vs-WT	ENSMUSG00000004933	All Genes	-0.220371
Bmp4-vs-WT	ENSMUSG00000004934	All Genes	0.976635
Bmp4-vs-WT	ENSMUSG00000004936	All Genes	0
Bmp4-vs-WT	ENSMUSG00000004937	All Genes	1.13519
Bmp4-vs-WT	ENSMUSG00000004939	All Genes	1.34062
Bmp4-vs-WT	ENSMUSG00000004945	All Genes	1.72736
Bmp4-vs-WT	ENSMUSG00000004947	All Genes	0.776031
Bmp4-vs-WT	ENSMUSG00000004948	All Genes	-0.182384
Bmp4-vs-WT	ENSMUSG00000004951	All Genes	2.45253
Bmp4-vs-WT	ENSMUSG00000004952	All Genes	0
Bmp4-vs-WT	ENSMUSG00000004961	All Genes	1.35
Bmp4-vs-WT	ENSMUSG00000004980	All Genes	-3.05132
Bmp4-vs-WT	ENSMUSG00000004988	All Genes	1.62345
Bmp4-vs-WT	ENSMUSG00000004994	All Genes	-1.02524
Bmp4-vs-WT	ENSMUSG00000004996	All Genes	0
Bmp4-vs-WT	ENSMUSG00000005034	All Genes	-0.385004
Bmp4-vs-WT	ENSMUSG00000005043	All Genes	0.610469
Bmp4-vs-WT	ENSMUSG00000005045	All Genes	-0.915884
Bmp4-vs-WT	ENSMUSG00000005054	All Genes	2.46516
Bmp4-vs-WT	ENSMUSG00000005057	All Genes	-0.552058
Bmp4-vs-WT	ENSMUSG00000005069	All Genes	0.48246
Bmp4-vs-WT	ENSMUSG00000005078	All Genes	0
Bmp4-vs-WT	ENSMUSG00000005087	All Genes	0
Bmp4-vs-WT	ENSMUSG00000005089	All Genes	-0.476304
Bmp4-vs-WT	ENSMUSG00000005102	All Genes	-1.35978
Bmp4-vs-WT	ENSMUSG00000005103	All Genes	0
Bmp4-vs-WT	ENSMUSG00000005107	All Genes	0.18578
Bmp4-vs-WT	ENSMUSG00000005124	All Genes	-1.83419
Bmp4-vs-WT	ENSMUSG00000005125	All Genes	0
Bmp4-vs-WT	ENSMUSG00000005131	All Genes	-1.66822
Bmp4-vs-WT	ENSMUSG00000005142	All Genes	0
Bmp4-vs-WT	ENSMUSG00000005148	All Genes	-0.0211022
Bmp4-vs-WT	ENSMUSG00000005150	All Genes	3.5552
Bmp4-vs-WT	ENSMUSG00000005161	All Genes	0.999567
Bmp4-vs-WT	ENSMUSG00000005198	All Genes	-1.37993
Bmp4-vs-WT	ENSMUSG00000005202	All Genes	-3.17698
Bmp4-vs-WT	ENSMUSG00000005204	All Genes	0
Bmp4-vs-WT	ENSMUSG00000005220	All Genes	-2.4897
Bmp4-vs-WT	ENSMUSG00000005225	All Genes	-1.08468
Bmp4-vs-WT	ENSMUSG00000005232	All Genes	-3.9152
Bmp4-vs-WT	ENSMUSG00000005233	All Genes	-0.394431
Bmp4-vs-WT	ENSMUSG00000005237	All Genes	-1.89087
Bmp4-vs-WT	ENSMUSG00000005251	All Genes	0
Bmp4-vs-WT	ENSMUSG00000005262	All Genes	0
Bmp4-vs-WT	ENSMUSG00000005267	All Genes	-2.58812
Bmp4-vs-WT	ENSMUSG00000005268	All Genes	-1.03297
Bmp4-vs-WT	ENSMUSG00000005299	All Genes	0
Bmp4-vs-WT	ENSMUSG00000005312	All Genes	-0.40102
Bmp4-vs-WT	ENSMUSG00000005320	All Genes	-2.4259
Bmp4-vs-WT	ENSMUSG00000005338	All Genes	-0.892338
Bmp4-vs-WT	ENSMUSG00000005339	All Genes	0
Bmp4-vs-WT	ENSMUSG00000005354	All Genes	1.98723
Bmp4-vs-WT	ENSMUSG00000005355	All Genes	-1.11828
Bmp4-vs-WT	ENSMUSG00000005357	All Genes	-1.93313
Bmp4-vs-WT	ENSMUSG00000005360	All Genes	0
Bmp4-vs-WT	ENSMUSG00000005362	All Genes	0
Bmp4-vs-WT	ENSMUSG00000005364	All Genes	-1.18228
Bmp4-vs-WT	ENSMUSG00000005370	All Genes	-1.54251
Bmp4-vs-WT	ENSMUSG00000005371	All Genes	-2.03273
Bmp4-vs-WT	ENSMUSG00000005373	All Genes	-0.403267
Bmp4-vs-WT	ENSMUSG00000005374	All Genes	0
Bmp4-vs-WT	ENSMUSG00000005378	All Genes	2.63948
Bmp4-vs-WT	ENSMUSG00000005397	All Genes	-0.893032
Bmp4-vs-WT	ENSMUSG00000005410	All Genes	0.837037
Bmp4-vs-WT	ENSMUSG00000005413	All Genes	0
Bmp4-vs-WT	ENSMUSG00000005417	All Genes	0
Bmp4-vs-WT	ENSMUSG00000005442	All Genes	0
Bmp4-vs-WT	ENSMUSG00000005447	All Genes	0.847543
Bmp4-vs-WT	ENSMUSG00000005465	All Genes	-0.0168751
Bmp4-vs-WT	ENSMUSG00000005469	All Genes	0
Bmp4-vs-WT	ENSMUSG00000005470	All Genes	0
Bmp4-vs-WT	ENSMUSG00000005474	All Genes	-1.55996
Bmp4-vs-WT	ENSMUSG00000005481	All Genes	0.162144
Bmp4-vs-WT	ENSMUSG00000005483	All Genes	1.32024
Bmp4-vs-WT	ENSMUSG00000005493	All Genes	-2.0228
Bmp4-vs-WT	ENSMUSG00000005501	All Genes	-0.881758
Bmp4-vs-WT	ENSMUSG00000005505	All Genes	3.11137
Bmp4-vs-WT	ENSMUSG00000005506	All Genes	-1.41974
Bmp4-vs-WT	ENSMUSG00000005510	All Genes	1.53635
Bmp4-vs-WT	ENSMUSG00000005514	All Genes	0.390577
Bmp4-vs-WT	ENSMUSG00000005533	All Genes	-2.04639
Bmp4-vs-WT	ENSMUSG00000005534	All Genes	-2.22103
Bmp4-vs-WT	ENSMUSG00000005540	All Genes	0
Bmp4-vs-WT	ENSMUSG00000005547	All Genes	0.129231
Bmp4-vs-WT	ENSMUSG00000005553	All Genes	-0.212339
Bmp4-vs-WT	ENSMUSG00000005566	All Genes	0.141907
Bmp4-vs-WT	ENSMUSG00000005575	All Genes	0
Bmp4-vs-WT	ENSMUSG00000005580	All Genes	-0.298552
Bmp4-vs-WT	ENSMUSG00000005583	All Genes	-1.15301
Bmp4-vs-WT	ENSMUSG00000005609	All Genes	-0.568137
Bmp4-vs-WT	ENSMUSG00000005610	All Genes	-0.907011
Bmp4-vs-WT	ENSMUSG00000005611	All Genes	-0.782798
Bmp4-vs-WT	ENSMUSG00000005615	All Genes	-1.0775
Bmp4-vs-WT	ENSMUSG00000005621	All Genes	-0.341406
Bmp4-vs-WT	ENSMUSG00000005625	All Genes	0.640974
Bmp4-vs-WT	ENSMUSG00000005628	All Genes	0.686567
Bmp4-vs-WT	ENSMUSG00000005640	All Genes	-0.656806
Bmp4-vs-WT	ENSMUSG00000005649	All Genes	-3.42768
Bmp4-vs-WT	ENSMUSG00000005656	All Genes	0
Bmp4-vs-WT	ENSMUSG00000005667	All Genes	-0.430049
Bmp4-vs-WT	ENSMUSG00000005672	All Genes	-1.02647
Bmp4-vs-WT	ENSMUSG00000005674	All Genes	2.01793
Bmp4-vs-WT	ENSMUSG00000005677	All Genes	8.01249
Bmp4-vs-WT	ENSMUSG00000005681	All Genes	0
Bmp4-vs-WT	ENSMUSG00000005682	All Genes	-1.09763
Bmp4-vs-WT	ENSMUSG00000005683	All Genes	0
Bmp4-vs-WT	ENSMUSG00000005686	All Genes	-0.683985
Bmp4-vs-WT	ENSMUSG00000005687	All Genes	0
Bmp4-vs-WT	ENSMUSG00000005696	All Genes	0
Bmp4-vs-WT	ENSMUSG00000005698	All Genes	-0.458766
Bmp4-vs-WT	ENSMUSG00000005699	All Genes	2.24018
Bmp4-vs-WT	ENSMUSG00000005705	All Genes	-1.99699
Bmp4-vs-WT	ENSMUSG00000005716	All Genes	1.79191
Bmp4-vs-WT	ENSMUSG00000005718	All Genes	0
Bmp4-vs-WT	ENSMUSG00000005732	All Genes	0.369676
Bmp4-vs-WT	ENSMUSG00000005763	All Genes	0.723634
Bmp4-vs-WT	ENSMUSG00000005774	All Genes	-1.75079
Bmp4-vs-WT	ENSMUSG00000005779	All Genes	2.24434
Bmp4-vs-WT	ENSMUSG00000005800	All Genes	0
Bmp4-vs-WT	ENSMUSG00000005802	All Genes	-1.05646
Bmp4-vs-WT	ENSMUSG00000005803	All Genes	0.342292
Bmp4-vs-WT	ENSMUSG00000005804	All Genes	0
Bmp4-vs-WT	ENSMUSG00000005813	All Genes	-0.479477
Bmp4-vs-WT	ENSMUSG00000005823	All Genes	0.521927
Bmp4-vs-WT	ENSMUSG00000005824	All Genes	-1.72041
Bmp4-vs-WT	ENSMUSG00000005836	All Genes	-0.849126
Bmp4-vs-WT	ENSMUSG00000005846	All Genes	0
Bmp4-vs-WT	ENSMUSG00000005864	All Genes	0.701791
Bmp4-vs-WT	ENSMUSG00000005871	All Genes	-1.94484
Bmp4-vs-WT	ENSMUSG00000005873	All Genes	0.417688
Bmp4-vs-WT	ENSMUSG00000005881	All Genes	2.33583
Bmp4-vs-WT	ENSMUSG00000005882	All Genes	0
Bmp4-vs-WT	ENSMUSG00000005883	All Genes	-0.436985
Bmp4-vs-WT	ENSMUSG00000005886	All Genes	-2.36949
Bmp4-vs-WT	ENSMUSG00000005892	All Genes	0
Bmp4-vs-WT	ENSMUSG00000005893	All Genes	-1.43129
Bmp4-vs-WT	ENSMUSG00000005897	All Genes	0
Bmp4-vs-WT	ENSMUSG00000005899	All Genes	0
Bmp4-vs-WT	ENSMUSG00000005907	All Genes	-1.40654
Bmp4-vs-WT	ENSMUSG00000005917	All Genes	-1.03821
Bmp4-vs-WT	ENSMUSG00000005936	All Genes	0
Bmp4-vs-WT	ENSMUSG00000005947	All Genes	-0.34537
Bmp4-vs-WT	ENSMUSG00000005949	All Genes	0
Bmp4-vs-WT	ENSMUSG00000005950	All Genes	0
Bmp4-vs-WT	ENSMUSG00000005951	All Genes	-1.20941
Bmp4-vs-WT	ENSMUSG00000005952	All Genes	-0.207497
Bmp4-vs-WT	ENSMUSG00000005958	All Genes	0
Bmp4-vs-WT	ENSMUSG00000005968	All Genes	0
Bmp4-vs-WT	ENSMUSG00000005973	All Genes	1.11901
Bmp4-vs-WT	ENSMUSG00000005980	All Genes	-0.0578051
Bmp4-vs-WT	ENSMUSG00000005981	All Genes	0.779185
Bmp4-vs-WT	ENSMUSG00000005982	All Genes	0
Bmp4-vs-WT	ENSMUSG00000005983	All Genes	6.05765
Bmp4-vs-WT	ENSMUSG00000005986	All Genes	0.600978
Bmp4-vs-WT	ENSMUSG00000005994	All Genes	-3.14679
Bmp4-vs-WT	ENSMUSG00000006005	All Genes	-2.94833
Bmp4-vs-WT	ENSMUSG00000006010	All Genes	-2.43201
Bmp4-vs-WT	ENSMUSG00000006014	All Genes	-2.14364
Bmp4-vs-WT	ENSMUSG00000006019	All Genes	0
Bmp4-vs-WT	ENSMUSG00000006021	All Genes	-0.348122
Bmp4-vs-WT	ENSMUSG00000006024	All Genes	0.241213
Bmp4-vs-WT	ENSMUSG00000006050	All Genes	0
Bmp4-vs-WT	ENSMUSG00000006056	All Genes	-0.0755078
Bmp4-vs-WT	ENSMUSG00000006057	All Genes	2.5809
Bmp4-vs-WT	ENSMUSG00000006058	All Genes	0.742219
Bmp4-vs-WT	ENSMUSG00000006095	All Genes	1.75529
Bmp4-vs-WT	ENSMUSG00000006127	All Genes	0
Bmp4-vs-WT	ENSMUSG00000006134	All Genes	-1.55032
Bmp4-vs-WT	ENSMUSG00000006143	All Genes	1.61717
Bmp4-vs-WT	ENSMUSG00000006154	All Genes	0
Bmp4-vs-WT	ENSMUSG00000006169	All Genes	-0.859788
Bmp4-vs-WT	ENSMUSG00000006179	All Genes	3.3854
Bmp4-vs-WT	ENSMUSG00000006191	All Genes	-2.45397
Bmp4-vs-WT	ENSMUSG00000006200	All Genes	-0.622672
Bmp4-vs-WT	ENSMUSG00000006204	All Genes	-1.86295
Bmp4-vs-WT	ENSMUSG00000006205	All Genes	2.73777
Bmp4-vs-WT	ENSMUSG00000006215	All Genes	0.826768
Bmp4-vs-WT	ENSMUSG00000006216	All Genes	-1.1492
Bmp4-vs-WT	ENSMUSG00000006218	All Genes	0.0746573
Bmp4-vs-WT	ENSMUSG00000006219	All Genes	-0.0934759
Bmp4-vs-WT	ENSMUSG00000006221	All Genes	-0.0825723
Bmp4-vs-WT	ENSMUSG00000006235	All Genes	-0.124957
Bmp4-vs-WT	ENSMUSG00000006241	All Genes	1.1953
Bmp4-vs-WT	ENSMUSG00000006262	All Genes	-1.28933
Bmp4-vs-WT	ENSMUSG00000006269	All Genes	0
Bmp4-vs-WT	ENSMUSG00000006273	All Genes	0
Bmp4-vs-WT	ENSMUSG00000006276	All Genes	0
Bmp4-vs-WT	ENSMUSG00000006281	All Genes	-1.94634
Bmp4-vs-WT	ENSMUSG00000006288	All Genes	0.209603
Bmp4-vs-WT	ENSMUSG00000006289	All Genes	0.673832
Bmp4-vs-WT	ENSMUSG00000006299	All Genes	1.71321
Bmp4-vs-WT	ENSMUSG00000006301	All Genes	2.28446
Bmp4-vs-WT	ENSMUSG00000006304	All Genes	0
Bmp4-vs-WT	ENSMUSG00000006307	All Genes	-0.604666
Bmp4-vs-WT	ENSMUSG00000006310	All Genes	1.53238
Bmp4-vs-WT	ENSMUSG00000006311	All Genes	-1.07561
Bmp4-vs-WT	ENSMUSG00000006313	All Genes	0.68055
Bmp4-vs-WT	ENSMUSG00000006315	All Genes	1.62636
Bmp4-vs-WT	ENSMUSG00000006333	All Genes	2.03964
Bmp4-vs-WT	ENSMUSG00000006335	All Genes	0.343882
Bmp4-vs-WT	ENSMUSG00000006342	All Genes	0
Bmp4-vs-WT	ENSMUSG00000006344	All Genes	0.772395
Bmp4-vs-WT	ENSMUSG00000006345	All Genes	1.06611
Bmp4-vs-WT	ENSMUSG00000006356	All Genes	4.06293
Bmp4-vs-WT	ENSMUSG00000006360	All Genes	3.68001
Bmp4-vs-WT	ENSMUSG00000006362	All Genes	-0.754215
Bmp4-vs-WT	ENSMUSG00000006369	All Genes	0.869828
Bmp4-vs-WT	ENSMUSG00000006373	All Genes	0
Bmp4-vs-WT	ENSMUSG00000006378	All Genes	1.29813
Bmp4-vs-WT	ENSMUSG00000006386	All Genes	-1.13394
Bmp4-vs-WT	ENSMUSG00000006389	All Genes	-2.69379
Bmp4-vs-WT	ENSMUSG00000006390	All Genes	1.49729
Bmp4-vs-WT	ENSMUSG00000006392	All Genes	0
Bmp4-vs-WT	ENSMUSG00000006395	All Genes	0.374729
Bmp4-vs-WT	ENSMUSG00000006398	All Genes	0.506209
Bmp4-vs-WT	ENSMUSG00000006403	All Genes	-0.940688
Bmp4-vs-WT	ENSMUSG00000006411	All Genes	0
Bmp4-vs-WT	ENSMUSG00000006412	All Genes	0
Bmp4-vs-WT	ENSMUSG00000006418	All Genes	1.1111
Bmp4-vs-WT	ENSMUSG00000006423	All Genes	-1.79386
Bmp4-vs-WT	ENSMUSG00000006435	All Genes	0
Bmp4-vs-WT	ENSMUSG00000006442	All Genes	1.00054
Bmp4-vs-WT	ENSMUSG00000006445	All Genes	0
Bmp4-vs-WT	ENSMUSG00000006456	All Genes	0.579535
Bmp4-vs-WT	ENSMUSG00000006457	All Genes	0
Bmp4-vs-WT	ENSMUSG00000006462	All Genes	0
Bmp4-vs-WT	ENSMUSG00000006463	All Genes	0
Bmp4-vs-WT	ENSMUSG00000006464	All Genes	0
Bmp4-vs-WT	ENSMUSG00000006469	All Genes	-1.22402
Bmp4-vs-WT	ENSMUSG00000006471	All Genes	0
Bmp4-vs-WT	ENSMUSG00000006476	All Genes	0
Bmp4-vs-WT	ENSMUSG00000006494	All Genes	-0.967091
Bmp4-vs-WT	ENSMUSG00000006498	All Genes	0.116975
Bmp4-vs-WT	ENSMUSG00000006517	All Genes	0.791017
Bmp4-vs-WT	ENSMUSG00000006519	All Genes	0.7679
Bmp4-vs-WT	ENSMUSG00000006522	All Genes	-1.67445
Bmp4-vs-WT	ENSMUSG00000006526	All Genes	0.059275
Bmp4-vs-WT	ENSMUSG00000006527	All Genes	-1.35983
Bmp4-vs-WT	ENSMUSG00000006529	All Genes	-1.33581
Bmp4-vs-WT	ENSMUSG00000006538	All Genes	0.156899
Bmp4-vs-WT	ENSMUSG00000006542	All Genes	-0.506925
Bmp4-vs-WT	ENSMUSG00000006546	All Genes	0.51864
Bmp4-vs-WT	ENSMUSG00000006567	All Genes	0.0529801
Bmp4-vs-WT	ENSMUSG00000006574	All Genes	-0.730287
Bmp4-vs-WT	ENSMUSG00000006575	All Genes	0
Bmp4-vs-WT	ENSMUSG00000006576	All Genes	0
Bmp4-vs-WT	ENSMUSG00000006585	All Genes	0.522225
Bmp4-vs-WT	ENSMUSG00000006586	All Genes	-2.9329
Bmp4-vs-WT	ENSMUSG00000006587	All Genes	-1.37924
Bmp4-vs-WT	ENSMUSG00000006589	All Genes	2.04363
Bmp4-vs-WT	ENSMUSG00000006599	All Genes	-1.68106
Bmp4-vs-WT	ENSMUSG00000006611	All Genes	0.815281
Bmp4-vs-WT	ENSMUSG00000006638	All Genes	1.87656
Bmp4-vs-WT	ENSMUSG00000006641	All Genes	0.492866
Bmp4-vs-WT	ENSMUSG00000006642	All Genes	-0.696095
Bmp4-vs-WT	ENSMUSG00000006649	All Genes	-0.72037
Bmp4-vs-WT	ENSMUSG00000006651	All Genes	0
Bmp4-vs-WT	ENSMUSG00000006673	All Genes	-1.33797
Bmp4-vs-WT	ENSMUSG00000006675	All Genes	2.30728
Bmp4-vs-WT	ENSMUSG00000006676	All Genes	0
Bmp4-vs-WT	ENSMUSG00000006678	All Genes	-1.06582
Bmp4-vs-WT	ENSMUSG00000006699	All Genes	0
Bmp4-vs-WT	ENSMUSG00000006705	All Genes	0
Bmp4-vs-WT	ENSMUSG00000006711	All Genes	-2.72398
Bmp4-vs-WT	ENSMUSG00000006715	All Genes	0.72486
Bmp4-vs-WT	ENSMUSG00000006717	All Genes	0
Bmp4-vs-WT	ENSMUSG00000006720	All Genes	-0.630064
Bmp4-vs-WT	ENSMUSG00000006724	All Genes	-2.7022
Bmp4-vs-WT	ENSMUSG00000006728	All Genes	3.29972
Bmp4-vs-WT	ENSMUSG00000006731	All Genes	0.349041
Bmp4-vs-WT	ENSMUSG00000006732	All Genes	0.918662
Bmp4-vs-WT	ENSMUSG00000006736	All Genes	0.627469
Bmp4-vs-WT	ENSMUSG00000006740	All Genes	-2.67629
Bmp4-vs-WT	ENSMUSG00000006763	All Genes	0
Bmp4-vs-WT	ENSMUSG00000006764	All Genes	-0.27114
Bmp4-vs-WT	ENSMUSG00000006777	All Genes	0
Bmp4-vs-WT	ENSMUSG00000006782	All Genes	0
Bmp4-vs-WT	ENSMUSG00000006784	All Genes	0
Bmp4-vs-WT	ENSMUSG00000006800	All Genes	0
Bmp4-vs-WT	ENSMUSG00000006818	All Genes	0.528917
Bmp4-vs-WT	ENSMUSG00000006850	All Genes	3.15535
Bmp4-vs-WT	ENSMUSG00000006906	All Genes	-0.315033
Bmp4-vs-WT	ENSMUSG00000006920	All Genes	0
Bmp4-vs-WT	ENSMUSG00000006930	All Genes	-0.863889
Bmp4-vs-WT	ENSMUSG00000006931	All Genes	2.46301
Bmp4-vs-WT	ENSMUSG00000006932	All Genes	0
Bmp4-vs-WT	ENSMUSG00000006941	All Genes	3.15941
Bmp4-vs-WT	ENSMUSG00000006948	All Genes	-0.0259385
Bmp4-vs-WT	ENSMUSG00000006958	All Genes	0.317416
Bmp4-vs-WT	ENSMUSG00000006998	All Genes	0
Bmp4-vs-WT	ENSMUSG00000007021	All Genes	-1.00102
Bmp4-vs-WT	ENSMUSG00000007029	All Genes	-0.616967
Bmp4-vs-WT	ENSMUSG00000007030	All Genes	-2.02884
Bmp4-vs-WT	ENSMUSG00000007033	All Genes	2.92993
Bmp4-vs-WT	ENSMUSG00000007034	All Genes	0
Bmp4-vs-WT	ENSMUSG00000007035	All Genes	-0.252228
Bmp4-vs-WT	ENSMUSG00000007036	All Genes	1.43969
Bmp4-vs-WT	ENSMUSG00000007038	All Genes	0
Bmp4-vs-WT	ENSMUSG00000007039	All Genes	1.94816
Bmp4-vs-WT	ENSMUSG00000007041	All Genes	2.17408
Bmp4-vs-WT	ENSMUSG00000007050	All Genes	0.403555
Bmp4-vs-WT	ENSMUSG00000007080	All Genes	-1.62379
Bmp4-vs-WT	ENSMUSG00000007097	All Genes	0
Bmp4-vs-WT	ENSMUSG00000007107	All Genes	-1.27188
Bmp4-vs-WT	ENSMUSG00000007122	All Genes	0
Bmp4-vs-WT	ENSMUSG00000007207	All Genes	-0.20614
Bmp4-vs-WT	ENSMUSG00000007209	All Genes	0
Bmp4-vs-WT	ENSMUSG00000007216	All Genes	0.839971
Bmp4-vs-WT	ENSMUSG00000007279	All Genes	-2.03508
Bmp4-vs-WT	ENSMUSG00000007338	All Genes	0.774346
Bmp4-vs-WT	ENSMUSG00000007379	All Genes	-0.85772
Bmp4-vs-WT	ENSMUSG00000007411	All Genes	0
Bmp4-vs-WT	ENSMUSG00000007415	All Genes	1.27118
Bmp4-vs-WT	ENSMUSG00000007458	All Genes	0
Bmp4-vs-WT	ENSMUSG00000007476	All Genes	-1.78128
Bmp4-vs-WT	ENSMUSG00000007480	All Genes	-2.47641
Bmp4-vs-WT	ENSMUSG00000007564	All Genes	0.208248
Bmp4-vs-WT	ENSMUSG00000007570	All Genes	1.04472
Bmp4-vs-WT	ENSMUSG00000007589	All Genes	0.498776
Bmp4-vs-WT	ENSMUSG00000007591	All Genes	-2.88365
Bmp4-vs-WT	ENSMUSG00000007594	All Genes	-1.7986
Bmp4-vs-WT	ENSMUSG00000007603	All Genes	0.834569
Bmp4-vs-WT	ENSMUSG00000007610	All Genes	1.68666
Bmp4-vs-WT	ENSMUSG00000007613	All Genes	-1.05687
Bmp4-vs-WT	ENSMUSG00000007617	All Genes	-1.44027
Bmp4-vs-WT	ENSMUSG00000007646	All Genes	-0.0417196
Bmp4-vs-WT	ENSMUSG00000007653	All Genes	-3.67632
Bmp4-vs-WT	ENSMUSG00000007655	All Genes	2.19024
Bmp4-vs-WT	ENSMUSG00000007656	All Genes	0
Bmp4-vs-WT	ENSMUSG00000007659	All Genes	0
Bmp4-vs-WT	ENSMUSG00000007670	All Genes	0
Bmp4-vs-WT	ENSMUSG00000007682	All Genes	-2.51177
Bmp4-vs-WT	ENSMUSG00000007721	All Genes	0.615194
Bmp4-vs-WT	ENSMUSG00000007739	All Genes	0.209641
Bmp4-vs-WT	ENSMUSG00000007777	All Genes	1.47917
Bmp4-vs-WT	ENSMUSG00000007783	All Genes	0
Bmp4-vs-WT	ENSMUSG00000007805	All Genes	-0.286413
Bmp4-vs-WT	ENSMUSG00000007812	All Genes	-1.05215
Bmp4-vs-WT	ENSMUSG00000007815	All Genes	0
Bmp4-vs-WT	ENSMUSG00000007817	All Genes	-1.00164
Bmp4-vs-WT	ENSMUSG00000007827	All Genes	-0.782677
Bmp4-vs-WT	ENSMUSG00000007833	All Genes	1.34084
Bmp4-vs-WT	ENSMUSG00000007836	All Genes	0.867129
Bmp4-vs-WT	ENSMUSG00000007837	All Genes	3.75578
Bmp4-vs-WT	ENSMUSG00000007850	All Genes	-1.47321
Bmp4-vs-WT	ENSMUSG00000007867	All Genes	1.23014
Bmp4-vs-WT	ENSMUSG00000007872	All Genes	3.8613
Bmp4-vs-WT	ENSMUSG00000007877	All Genes	-0.80783
Bmp4-vs-WT	ENSMUSG00000007880	All Genes	-0.723246
Bmp4-vs-WT	ENSMUSG00000007888	All Genes	-1.77826
Bmp4-vs-WT	ENSMUSG00000007891	All Genes	1.59162
Bmp4-vs-WT	ENSMUSG00000007892	All Genes	3.43118
Bmp4-vs-WT	ENSMUSG00000007908	All Genes	-2.45045
Bmp4-vs-WT	ENSMUSG00000007944	All Genes	-1.62197
Bmp4-vs-WT	ENSMUSG00000007946	All Genes	-0.082829
Bmp4-vs-WT	ENSMUSG00000007950	All Genes	3.26706
Bmp4-vs-WT	ENSMUSG00000007987	All Genes	1.63262
Bmp4-vs-WT	ENSMUSG00000007989	All Genes	0
Bmp4-vs-WT	ENSMUSG00000008028	All Genes	-2.12195
Bmp4-vs-WT	ENSMUSG00000008035	All Genes	0.394633
Bmp4-vs-WT	ENSMUSG00000008036	All Genes	2.34557
Bmp4-vs-WT	ENSMUSG00000008090	All Genes	1.25402
Bmp4-vs-WT	ENSMUSG00000008129	All Genes	-0.192438
Bmp4-vs-WT	ENSMUSG00000008136	All Genes	0.546735
Bmp4-vs-WT	ENSMUSG00000008140	All Genes	1.43547
Bmp4-vs-WT	ENSMUSG00000008153	All Genes	-1.19638
Bmp4-vs-WT	ENSMUSG00000008167	All Genes	1.19051
Bmp4-vs-WT	ENSMUSG00000008193	All Genes	0
Bmp4-vs-WT	ENSMUSG00000008200	All Genes	-2.81489
Bmp4-vs-WT	ENSMUSG00000008206	All Genes	-1.19857
Bmp4-vs-WT	ENSMUSG00000008226	All Genes	-0.548899
Bmp4-vs-WT	ENSMUSG00000008301	All Genes	0
Bmp4-vs-WT	ENSMUSG00000008305	All Genes	0
Bmp4-vs-WT	ENSMUSG00000008307	All Genes	-1.97748
Bmp4-vs-WT	ENSMUSG00000008318	All Genes	0
Bmp4-vs-WT	ENSMUSG00000008333	All Genes	0
Bmp4-vs-WT	ENSMUSG00000008348	All Genes	0.393271
Bmp4-vs-WT	ENSMUSG00000008373	All Genes	0
Bmp4-vs-WT	ENSMUSG00000008384	All Genes	1.65087
Bmp4-vs-WT	ENSMUSG00000008393	All Genes	0.759713
Bmp4-vs-WT	ENSMUSG00000008398	All Genes	-0.268609
Bmp4-vs-WT	ENSMUSG00000008429	All Genes	0
Bmp4-vs-WT	ENSMUSG00000008435	All Genes	0
Bmp4-vs-WT	ENSMUSG00000008438	All Genes	-1.45428
Bmp4-vs-WT	ENSMUSG00000008450	All Genes	1.82748
Bmp4-vs-WT	ENSMUSG00000008461	All Genes	-0.0808881
Bmp4-vs-WT	ENSMUSG00000008475	All Genes	0
Bmp4-vs-WT	ENSMUSG00000008489	All Genes	-3.13637
Bmp4-vs-WT	ENSMUSG00000008496	All Genes	-4.04722
Bmp4-vs-WT	ENSMUSG00000008540	All Genes	0
Bmp4-vs-WT	ENSMUSG00000008575	All Genes	0.479489
Bmp4-vs-WT	ENSMUSG00000008590	All Genes	-1.93031
Bmp4-vs-WT	ENSMUSG00000008601	All Genes	1.07036
Bmp4-vs-WT	ENSMUSG00000008604	All Genes	0
Bmp4-vs-WT	ENSMUSG00000008658	All Genes	0
Bmp4-vs-WT	ENSMUSG00000008668	All Genes	1.60537
Bmp4-vs-WT	ENSMUSG00000008682	All Genes	0.866165
Bmp4-vs-WT	ENSMUSG00000008683	All Genes	2.47094
Bmp4-vs-WT	ENSMUSG00000008690	All Genes	1.56395
Bmp4-vs-WT	ENSMUSG00000008730	All Genes	-1.72119
Bmp4-vs-WT	ENSMUSG00000008734	All Genes	0
Bmp4-vs-WT	ENSMUSG00000008763	All Genes	-1.47023
Bmp4-vs-WT	ENSMUSG00000008822	All Genes	0.46335
Bmp4-vs-WT	ENSMUSG00000008843	All Genes	-0.000803394
Bmp4-vs-WT	ENSMUSG00000008845	All Genes	-1.0732
Bmp4-vs-WT	ENSMUSG00000008855	All Genes	0.359064
Bmp4-vs-WT	ENSMUSG00000008859	All Genes	-1.29328
Bmp4-vs-WT	ENSMUSG00000008892	All Genes	0
Bmp4-vs-WT	ENSMUSG00000008932	All Genes	-1.59807
Bmp4-vs-WT	ENSMUSG00000008958	All Genes	1.85986
Bmp4-vs-WT	ENSMUSG00000008976	All Genes	0.961002
Bmp4-vs-WT	ENSMUSG00000008999	All Genes	0
Bmp4-vs-WT	ENSMUSG00000009013	All Genes	2.37743
Bmp4-vs-WT	ENSMUSG00000009030	All Genes	-0.98053
Bmp4-vs-WT	ENSMUSG00000009035	All Genes	0
Bmp4-vs-WT	ENSMUSG00000009070	All Genes	-0.0607992
Bmp4-vs-WT	ENSMUSG00000009073	All Genes	0
Bmp4-vs-WT	ENSMUSG00000009075	All Genes	6.37112
Bmp4-vs-WT	ENSMUSG00000009076	All Genes	0.97722
Bmp4-vs-WT	ENSMUSG00000009079	All Genes	-1.59981
Bmp4-vs-WT	ENSMUSG00000009090	All Genes	0
Bmp4-vs-WT	ENSMUSG00000009092	All Genes	0
Bmp4-vs-WT	ENSMUSG00000009093	All Genes	-1.19557
Bmp4-vs-WT	ENSMUSG00000009097	All Genes	-0.0979936
Bmp4-vs-WT	ENSMUSG00000009108	All Genes	-0.751515
Bmp4-vs-WT	ENSMUSG00000009112	All Genes	-0.662107
Bmp4-vs-WT	ENSMUSG00000009114	All Genes	5.05022
Bmp4-vs-WT	ENSMUSG00000009145	All Genes	0
Bmp4-vs-WT	ENSMUSG00000009185	All Genes	0.726737
Bmp4-vs-WT	ENSMUSG00000009207	All Genes	-0.441066
Bmp4-vs-WT	ENSMUSG00000009210	All Genes	3.08734
Bmp4-vs-WT	ENSMUSG00000009214	All Genes	-2.63714
Bmp4-vs-WT	ENSMUSG00000009216	All Genes	-0.371891
Bmp4-vs-WT	ENSMUSG00000009246	All Genes	0
Bmp4-vs-WT	ENSMUSG00000009248	All Genes	0
Bmp4-vs-WT	ENSMUSG00000009281	All Genes	4.71892
Bmp4-vs-WT	ENSMUSG00000009291	All Genes	0.971391
Bmp4-vs-WT	ENSMUSG00000009292	All Genes	0
Bmp4-vs-WT	ENSMUSG00000009293	All Genes	0.745707
Bmp4-vs-WT	ENSMUSG00000009350	All Genes	0
Bmp4-vs-WT	ENSMUSG00000009356	All Genes	0.30206
Bmp4-vs-WT	ENSMUSG00000009376	All Genes	0
Bmp4-vs-WT	ENSMUSG00000009378	All Genes	-0.96092
Bmp4-vs-WT	ENSMUSG00000009394	All Genes	-1.78124
Bmp4-vs-WT	ENSMUSG00000009406	All Genes	0
Bmp4-vs-WT	ENSMUSG00000009418	All Genes	-1.66714
Bmp4-vs-WT	ENSMUSG00000009470	All Genes	-2.16932
Bmp4-vs-WT	ENSMUSG00000009471	All Genes	-1.41798
Bmp4-vs-WT	ENSMUSG00000009487	All Genes	-0.617576
Bmp4-vs-WT	ENSMUSG00000009535	All Genes	-1.41257
Bmp4-vs-WT	ENSMUSG00000009545	All Genes	0
Bmp4-vs-WT	ENSMUSG00000009549	All Genes	2.00083
Bmp4-vs-WT	ENSMUSG00000009551	All Genes	-1.41833
Bmp4-vs-WT	ENSMUSG00000009555	All Genes	0.245009
Bmp4-vs-WT	ENSMUSG00000009563	All Genes	1.98882
Bmp4-vs-WT	ENSMUSG00000009566	All Genes	0.402501
Bmp4-vs-WT	ENSMUSG00000009569	All Genes	-1.71241
Bmp4-vs-WT	ENSMUSG00000009575	All Genes	-2.10249
Bmp4-vs-WT	ENSMUSG00000009580	All Genes	-1.31656
Bmp4-vs-WT	ENSMUSG00000009585	All Genes	0
Bmp4-vs-WT	ENSMUSG00000009588	All Genes	-1.39651
Bmp4-vs-WT	ENSMUSG00000009596	All Genes	-0.414234
Bmp4-vs-WT	ENSMUSG00000009614	All Genes	0
Bmp4-vs-WT	ENSMUSG00000009621	All Genes	-0.378268
Bmp4-vs-WT	ENSMUSG00000009628	All Genes	-1.27157
Bmp4-vs-WT	ENSMUSG00000009630	All Genes	0.181811
Bmp4-vs-WT	ENSMUSG00000009633	All Genes	2.40064
Bmp4-vs-WT	ENSMUSG00000009640	All Genes	0.474744
Bmp4-vs-WT	ENSMUSG00000009646	All Genes	0.0126725
Bmp4-vs-WT	ENSMUSG00000009647	All Genes	0
Bmp4-vs-WT	ENSMUSG00000009654	All Genes	-1.34387
Bmp4-vs-WT	ENSMUSG00000009670	All Genes	-2.35462
Bmp4-vs-WT	ENSMUSG00000009681	All Genes	0
Bmp4-vs-WT	ENSMUSG00000009687	All Genes	1.75306
Bmp4-vs-WT	ENSMUSG00000009731	All Genes	-1.68281
Bmp4-vs-WT	ENSMUSG00000009733	All Genes	0
Bmp4-vs-WT	ENSMUSG00000009734	All Genes	-1.48307
Bmp4-vs-WT	ENSMUSG00000009739	All Genes	-1.24372
Bmp4-vs-WT	ENSMUSG00000009741	All Genes	-0.287187
Bmp4-vs-WT	ENSMUSG00000009772	All Genes	-1.15087
Bmp4-vs-WT	ENSMUSG00000009828	All Genes	0
Bmp4-vs-WT	ENSMUSG00000009863	All Genes	2.24184
Bmp4-vs-WT	ENSMUSG00000009876	All Genes	0
Bmp4-vs-WT	ENSMUSG00000009894	All Genes	1.59341
Bmp4-vs-WT	ENSMUSG00000009900	All Genes	-0.224419
Bmp4-vs-WT	ENSMUSG00000009905	All Genes	0
Bmp4-vs-WT	ENSMUSG00000009907	All Genes	-2.00495
Bmp4-vs-WT	ENSMUSG00000009927	All Genes	2.36275
Bmp4-vs-WT	ENSMUSG00000009941	All Genes	-3.2239
Bmp4-vs-WT	ENSMUSG00000009995	All Genes	0
Bmp4-vs-WT	ENSMUSG00000010021	All Genes	0.821709
Bmp4-vs-WT	ENSMUSG00000010025	All Genes	0
Bmp4-vs-WT	ENSMUSG00000010044	All Genes	1.05599
Bmp4-vs-WT	ENSMUSG00000010045	All Genes	2.4283
Bmp4-vs-WT	ENSMUSG00000010047	All Genes	2.08406
Bmp4-vs-WT	ENSMUSG00000010048	All Genes	1.48608
Bmp4-vs-WT	ENSMUSG00000010051	All Genes	1.3061
Bmp4-vs-WT	ENSMUSG00000010054	All Genes	1.97173
Bmp4-vs-WT	ENSMUSG00000010057	All Genes	2.23106
Bmp4-vs-WT	ENSMUSG00000010064	All Genes	-0.529634
Bmp4-vs-WT	ENSMUSG00000010066	All Genes	-2.23312
Bmp4-vs-WT	ENSMUSG00000010067	All Genes	0.132085
Bmp4-vs-WT	ENSMUSG00000010080	All Genes	0.773774
Bmp4-vs-WT	ENSMUSG00000010086	All Genes	-1.11762
Bmp4-vs-WT	ENSMUSG00000010095	All Genes	1.14259
Bmp4-vs-WT	ENSMUSG00000010097	All Genes	0
Bmp4-vs-WT	ENSMUSG00000010110	All Genes	1.31759
Bmp4-vs-WT	ENSMUSG00000010122	All Genes	0
Bmp4-vs-WT	ENSMUSG00000010136	All Genes	1.95026
Bmp4-vs-WT	ENSMUSG00000010142	All Genes	0.730736
Bmp4-vs-WT	ENSMUSG00000010154	All Genes	0.102231
Bmp4-vs-WT	ENSMUSG00000010175	All Genes	-1.8844
Bmp4-vs-WT	ENSMUSG00000010205	All Genes	0
Bmp4-vs-WT	ENSMUSG00000010277	All Genes	0
Bmp4-vs-WT	ENSMUSG00000010290	All Genes	-0.100957
Bmp4-vs-WT	ENSMUSG00000010307	All Genes	0.407809
Bmp4-vs-WT	ENSMUSG00000010311	All Genes	-0.262392
Bmp4-vs-WT	ENSMUSG00000010342	All Genes	-1.9545
Bmp4-vs-WT	ENSMUSG00000010358	All Genes	1.91681
Bmp4-vs-WT	ENSMUSG00000010362	All Genes	0.786685
Bmp4-vs-WT	ENSMUSG00000010376	All Genes	2.86141
Bmp4-vs-WT	ENSMUSG00000010392	All Genes	-0.644317
Bmp4-vs-WT	ENSMUSG00000010406	All Genes	3.39235
Bmp4-vs-WT	ENSMUSG00000010435	All Genes	1.09513
Bmp4-vs-WT	ENSMUSG00000010453	All Genes	-0.991193
Bmp4-vs-WT	ENSMUSG00000010461	All Genes	-1.73424
Bmp4-vs-WT	ENSMUSG00000010476	All Genes	-1.7322
Bmp4-vs-WT	ENSMUSG00000010492	All Genes	2.73794
Bmp4-vs-WT	ENSMUSG00000010505	All Genes	-1.26113
Bmp4-vs-WT	ENSMUSG00000010517	All Genes	0
Bmp4-vs-WT	ENSMUSG00000010529	All Genes	0.142199
Bmp4-vs-WT	ENSMUSG00000010538	All Genes	-1.21317
Bmp4-vs-WT	ENSMUSG00000010554	All Genes	0
Bmp4-vs-WT	ENSMUSG00000010592	All Genes	-1.60495
Bmp4-vs-WT	ENSMUSG00000010601	All Genes	-1.54617
Bmp4-vs-WT	ENSMUSG00000010607	All Genes	1.29271
Bmp4-vs-WT	ENSMUSG00000010608	All Genes	-1.08066
Bmp4-vs-WT	ENSMUSG00000010609	All Genes	0
Bmp4-vs-WT	ENSMUSG00000010651	All Genes	0
Bmp4-vs-WT	ENSMUSG00000010660	All Genes	0
Bmp4-vs-WT	ENSMUSG00000010663	All Genes	0.0869001
Bmp4-vs-WT	ENSMUSG00000010721	All Genes	-0.693196
Bmp4-vs-WT	ENSMUSG00000010751	All Genes	0
Bmp4-vs-WT	ENSMUSG00000010755	All Genes	0
Bmp4-vs-WT	ENSMUSG00000010760	All Genes	0.717354
Bmp4-vs-WT	ENSMUSG00000010796	All Genes	-0.734884
Bmp4-vs-WT	ENSMUSG00000010797	All Genes	0.275505
Bmp4-vs-WT	ENSMUSG00000010803	All Genes	-2.791
Bmp4-vs-WT	ENSMUSG00000010825	All Genes	0
Bmp4-vs-WT	ENSMUSG00000010830	All Genes	0
Bmp4-vs-WT	ENSMUSG00000010911	All Genes	0.838873
Bmp4-vs-WT	ENSMUSG00000010914	All Genes	-0.941625
Bmp4-vs-WT	ENSMUSG00000010936	All Genes	0
Bmp4-vs-WT	ENSMUSG00000011008	All Genes	-2.11549
Bmp4-vs-WT	ENSMUSG00000011034	All Genes	-0.731416
Bmp4-vs-WT	ENSMUSG00000011096	All Genes	2.78782
Bmp4-vs-WT	ENSMUSG00000011114	All Genes	0.265888
Bmp4-vs-WT	ENSMUSG00000011148	All Genes	0.550191
Bmp4-vs-WT	ENSMUSG00000011154	All Genes	-0.0635268
Bmp4-vs-WT	ENSMUSG00000011158	All Genes	-0.843291
Bmp4-vs-WT	ENSMUSG00000011171	All Genes	-2.77287
Bmp4-vs-WT	ENSMUSG00000011179	All Genes	0
Bmp4-vs-WT	ENSMUSG00000011254	All Genes	0
Bmp4-vs-WT	ENSMUSG00000011256	All Genes	-0.852641
Bmp4-vs-WT	ENSMUSG00000011257	All Genes	0
Bmp4-vs-WT	ENSMUSG00000011263	All Genes	0.400256
Bmp4-vs-WT	ENSMUSG00000011267	All Genes	0.669672
Bmp4-vs-WT	ENSMUSG00000011305	All Genes	-0.476289
Bmp4-vs-WT	ENSMUSG00000011306	All Genes	0
Bmp4-vs-WT	ENSMUSG00000011350	All Genes	-0.346489
Bmp4-vs-WT	ENSMUSG00000011382	All Genes	-1.93154
Bmp4-vs-WT	ENSMUSG00000011427	All Genes	-2.46664
Bmp4-vs-WT	ENSMUSG00000011463	All Genes	-3.52067
Bmp4-vs-WT	ENSMUSG00000011486	All Genes	-2.06201
Bmp4-vs-WT	ENSMUSG00000011589	All Genes	-1.55724
Bmp4-vs-WT	ENSMUSG00000011632	All Genes	0
Bmp4-vs-WT	ENSMUSG00000011658	All Genes	1.39555
Bmp4-vs-WT	ENSMUSG00000011751	All Genes	-0.423595
Bmp4-vs-WT	ENSMUSG00000011752	All Genes	0.783741
Bmp4-vs-WT	ENSMUSG00000011831	All Genes	-1.24114
Bmp4-vs-WT	ENSMUSG00000011832	All Genes	-0.297851
Bmp4-vs-WT	ENSMUSG00000011837	All Genes	0.583457
Bmp4-vs-WT	ENSMUSG00000011877	All Genes	0.648225
Bmp4-vs-WT	ENSMUSG00000011884	All Genes	0
Bmp4-vs-WT	ENSMUSG00000011958	All Genes	-1.11252
Bmp4-vs-WT	ENSMUSG00000011960	All Genes	-1.15021
Bmp4-vs-WT	ENSMUSG00000012017	All Genes	3.1883
Bmp4-vs-WT	ENSMUSG00000012076	All Genes	-0.601073
Bmp4-vs-WT	ENSMUSG00000012114	All Genes	0
Bmp4-vs-WT	ENSMUSG00000012117	All Genes	0.3178
Bmp4-vs-WT	ENSMUSG00000012123	All Genes	0
Bmp4-vs-WT	ENSMUSG00000012126	All Genes	5.84333
Bmp4-vs-WT	ENSMUSG00000012187	All Genes	-2.33141
Bmp4-vs-WT	ENSMUSG00000012296	All Genes	1.3704
Bmp4-vs-WT	ENSMUSG00000012350	All Genes	-2.20228
Bmp4-vs-WT	ENSMUSG00000012396	All Genes	-2.59845
Bmp4-vs-WT	ENSMUSG00000012405	All Genes	3.08728
Bmp4-vs-WT	ENSMUSG00000012422	All Genes	0.13021
Bmp4-vs-WT	ENSMUSG00000012428	All Genes	-0.465052
Bmp4-vs-WT	ENSMUSG00000012429	All Genes	0.70065
Bmp4-vs-WT	ENSMUSG00000012443	All Genes	-2.12558
Bmp4-vs-WT	ENSMUSG00000012483	All Genes	2.48042
Bmp4-vs-WT	ENSMUSG00000012519	All Genes	-0.247403
Bmp4-vs-WT	ENSMUSG00000012520	All Genes	-2.4472
Bmp4-vs-WT	ENSMUSG00000012535	All Genes	-1.20542
Bmp4-vs-WT	ENSMUSG00000012609	All Genes	0
Bmp4-vs-WT	ENSMUSG00000012640	All Genes	-1.5328
Bmp4-vs-WT	ENSMUSG00000012705	All Genes	0
Bmp4-vs-WT	ENSMUSG00000012777	All Genes	3.37683
Bmp4-vs-WT	ENSMUSG00000012819	All Genes	-2.02102
Bmp4-vs-WT	ENSMUSG00000012848	All Genes	2.67947
Bmp4-vs-WT	ENSMUSG00000012889	All Genes	-1.81906
Bmp4-vs-WT	ENSMUSG00000013033	All Genes	-0.113072
Bmp4-vs-WT	ENSMUSG00000013076	All Genes	0
Bmp4-vs-WT	ENSMUSG00000013083	All Genes	-0.367653
Bmp4-vs-WT	ENSMUSG00000013089	All Genes	0
Bmp4-vs-WT	ENSMUSG00000013091	All Genes	-0.985768
Bmp4-vs-WT	ENSMUSG00000013150	All Genes	0.911898
Bmp4-vs-WT	ENSMUSG00000013155	All Genes	1.08801
Bmp4-vs-WT	ENSMUSG00000013160	All Genes	0.524628
Bmp4-vs-WT	ENSMUSG00000013236	All Genes	0
Bmp4-vs-WT	ENSMUSG00000013275	All Genes	-0.262147
Bmp4-vs-WT	ENSMUSG00000013338	All Genes	0
Bmp4-vs-WT	ENSMUSG00000013353	All Genes	-0.489997
Bmp4-vs-WT	ENSMUSG00000013367	All Genes	0
Bmp4-vs-WT	ENSMUSG00000013415	All Genes	-1.06141
Bmp4-vs-WT	ENSMUSG00000013418	All Genes	-3.30076
Bmp4-vs-WT	ENSMUSG00000013419	All Genes	3.30955
Bmp4-vs-WT	ENSMUSG00000013465	All Genes	0
Bmp4-vs-WT	ENSMUSG00000013483	All Genes	-0.26345
Bmp4-vs-WT	ENSMUSG00000013495	All Genes	0.0651922
Bmp4-vs-WT	ENSMUSG00000013523	All Genes	-0.994087
Bmp4-vs-WT	ENSMUSG00000013539	All Genes	0.588752
Bmp4-vs-WT	ENSMUSG00000013584	All Genes	-0.956709
Bmp4-vs-WT	ENSMUSG00000013593	All Genes	1.64259
Bmp4-vs-WT	ENSMUSG00000013611	All Genes	0
Bmp4-vs-WT	ENSMUSG00000013622	All Genes	1.1518
Bmp4-vs-WT	ENSMUSG00000013629	All Genes	0
Bmp4-vs-WT	ENSMUSG00000013643	All Genes	0.030173
Bmp4-vs-WT	ENSMUSG00000013646	All Genes	0
Bmp4-vs-WT	ENSMUSG00000013653	All Genes	0
Bmp4-vs-WT	ENSMUSG00000013662	All Genes	-1.30713
Bmp4-vs-WT	ENSMUSG00000013663	All Genes	-2.20048
Bmp4-vs-WT	ENSMUSG00000013698	All Genes	0
Bmp4-vs-WT	ENSMUSG00000013701	All Genes	0.0504478
Bmp4-vs-WT	ENSMUSG00000013707	All Genes	0
Bmp4-vs-WT	ENSMUSG00000013736	All Genes	-0.405435
Bmp4-vs-WT	ENSMUSG00000013766	All Genes	1.37051
Bmp4-vs-WT	ENSMUSG00000013787	All Genes	0.834435
Bmp4-vs-WT	ENSMUSG00000013822	All Genes	2.97426
Bmp4-vs-WT	ENSMUSG00000013833	All Genes	0
Bmp4-vs-WT	ENSMUSG00000013846	All Genes	0.859803
Bmp4-vs-WT	ENSMUSG00000013858	All Genes	2.03748
Bmp4-vs-WT	ENSMUSG00000013878	All Genes	-2.23848
Bmp4-vs-WT	ENSMUSG00000013921	All Genes	0
Bmp4-vs-WT	ENSMUSG00000013928	All Genes	-1.46094
Bmp4-vs-WT	ENSMUSG00000013936	All Genes	0
Bmp4-vs-WT	ENSMUSG00000013973	All Genes	1.03147
Bmp4-vs-WT	ENSMUSG00000013974	All Genes	-1.21363
Bmp4-vs-WT	ENSMUSG00000013997	All Genes	4.18312
Bmp4-vs-WT	ENSMUSG00000014030	All Genes	-1.08073
Bmp4-vs-WT	ENSMUSG00000014039	All Genes	0
Bmp4-vs-WT	ENSMUSG00000014074	All Genes	-0.102595
Bmp4-vs-WT	ENSMUSG00000014075	All Genes	0.512717
Bmp4-vs-WT	ENSMUSG00000014077	All Genes	-0.179426
Bmp4-vs-WT	ENSMUSG00000014104	All Genes	0.671349
Bmp4-vs-WT	ENSMUSG00000014158	All Genes	-0.204827
Bmp4-vs-WT	ENSMUSG00000014164	All Genes	-1.50978
Bmp4-vs-WT	ENSMUSG00000014177	All Genes	-0.781091
Bmp4-vs-WT	ENSMUSG00000014195	All Genes	-0.015221
Bmp4-vs-WT	ENSMUSG00000014198	All Genes	-0.325962
Bmp4-vs-WT	ENSMUSG00000014226	All Genes	0.0495398
Bmp4-vs-WT	ENSMUSG00000014232	All Genes	-0.373072
Bmp4-vs-WT	ENSMUSG00000014243	All Genes	2.20543
Bmp4-vs-WT	ENSMUSG00000014245	All Genes	0
Bmp4-vs-WT	ENSMUSG00000014294	All Genes	3.53753
Bmp4-vs-WT	ENSMUSG00000014301	All Genes	1.67312
Bmp4-vs-WT	ENSMUSG00000014303	All Genes	2.3798
Bmp4-vs-WT	ENSMUSG00000014313	All Genes	2.43136
Bmp4-vs-WT	ENSMUSG00000014329	All Genes	0
Bmp4-vs-WT	ENSMUSG00000014349	All Genes	0.314648
Bmp4-vs-WT	ENSMUSG00000014351	All Genes	0
Bmp4-vs-WT	ENSMUSG00000014353	All Genes	-1.87345
Bmp4-vs-WT	ENSMUSG00000014355	All Genes	-0.719657
Bmp4-vs-WT	ENSMUSG00000014361	All Genes	-0.705884
Bmp4-vs-WT	ENSMUSG00000014402	All Genes	0.394959
Bmp4-vs-WT	ENSMUSG00000014418	All Genes	-0.83665
Bmp4-vs-WT	ENSMUSG00000014426	All Genes	-0.266665
Bmp4-vs-WT	ENSMUSG00000014444	All Genes	0.0303557
Bmp4-vs-WT	ENSMUSG00000014453	All Genes	0
Bmp4-vs-WT	ENSMUSG00000014470	All Genes	1.28233
Bmp4-vs-WT	ENSMUSG00000014496	All Genes	-1.09533
Bmp4-vs-WT	ENSMUSG00000014498	All Genes	-1.12516
Bmp4-vs-WT	ENSMUSG00000014503	All Genes	1.73978
Bmp4-vs-WT	ENSMUSG00000014504	All Genes	0.509515
Bmp4-vs-WT	ENSMUSG00000014542	All Genes	-0.599795
Bmp4-vs-WT	ENSMUSG00000014547	All Genes	-2.02201
Bmp4-vs-WT	ENSMUSG00000014550	All Genes	-1.24501
Bmp4-vs-WT	ENSMUSG00000014551	All Genes	3.69433
Bmp4-vs-WT	ENSMUSG00000014554	All Genes	3.40771
Bmp4-vs-WT	ENSMUSG00000014592	All Genes	-1.9063
Bmp4-vs-WT	ENSMUSG00000014599	All Genes	0
Bmp4-vs-WT	ENSMUSG00000014601	All Genes	0
Bmp4-vs-WT	ENSMUSG00000014602	All Genes	-1.42519
Bmp4-vs-WT	ENSMUSG00000014603	All Genes	0.19777
Bmp4-vs-WT	ENSMUSG00000014606	All Genes	1.09543
Bmp4-vs-WT	ENSMUSG00000014609	All Genes	-0.0178915
Bmp4-vs-WT	ENSMUSG00000014633	All Genes	0.33484
Bmp4-vs-WT	ENSMUSG00000014668	All Genes	0
Bmp4-vs-WT	ENSMUSG00000014686	All Genes	0.278377
Bmp4-vs-WT	ENSMUSG00000014704	All Genes	2.01894
Bmp4-vs-WT	ENSMUSG00000014725	All Genes	0.677465
Bmp4-vs-WT	ENSMUSG00000014747	All Genes	-1.6567
Bmp4-vs-WT	ENSMUSG00000014748	All Genes	0
Bmp4-vs-WT	ENSMUSG00000014763	All Genes	0
Bmp4-vs-WT	ENSMUSG00000014767	All Genes	3.10572
Bmp4-vs-WT	ENSMUSG00000014769	All Genes	1.62586
Bmp4-vs-WT	ENSMUSG00000014771	All Genes	2.11303
Bmp4-vs-WT	ENSMUSG00000014773	All Genes	0
Bmp4-vs-WT	ENSMUSG00000014776	All Genes	2.66633
Bmp4-vs-WT	ENSMUSG00000014778	All Genes	0
Bmp4-vs-WT	ENSMUSG00000014782	All Genes	-0.543759
Bmp4-vs-WT	ENSMUSG00000014786	All Genes	0
Bmp4-vs-WT	ENSMUSG00000014791	All Genes	1.10383
Bmp4-vs-WT	ENSMUSG00000014813	All Genes	-0.717784
Bmp4-vs-WT	ENSMUSG00000014837	All Genes	0
Bmp4-vs-WT	ENSMUSG00000014846	All Genes	3.37965
Bmp4-vs-WT	ENSMUSG00000014850	All Genes	-2.11586
Bmp4-vs-WT	ENSMUSG00000014852	All Genes	-1.50502
Bmp4-vs-WT	ENSMUSG00000014856	All Genes	3.20619
Bmp4-vs-WT	ENSMUSG00000014859	All Genes	0.703016
Bmp4-vs-WT	ENSMUSG00000014867	All Genes	0
Bmp4-vs-WT	ENSMUSG00000014873	All Genes	1.41379
Bmp4-vs-WT	ENSMUSG00000014905	All Genes	0
Bmp4-vs-WT	ENSMUSG00000014907	All Genes	-1.32481
Bmp4-vs-WT	ENSMUSG00000014932	All Genes	-1.98692
Bmp4-vs-WT	ENSMUSG00000014956	All Genes	-1.28921
Bmp4-vs-WT	ENSMUSG00000014959	All Genes	0
Bmp4-vs-WT	ENSMUSG00000014980	All Genes	0.72611
Bmp4-vs-WT	ENSMUSG00000015001	All Genes	-0.184699
Bmp4-vs-WT	ENSMUSG00000015002	All Genes	-1.44782
Bmp4-vs-WT	ENSMUSG00000015013	All Genes	2.77917
Bmp4-vs-WT	ENSMUSG00000015016	All Genes	-0.100667
Bmp4-vs-WT	ENSMUSG00000015023	All Genes	0
Bmp4-vs-WT	ENSMUSG00000015027	All Genes	-1.13883
Bmp4-vs-WT	ENSMUSG00000015053	All Genes	0
Bmp4-vs-WT	ENSMUSG00000015083	All Genes	3.09852
Bmp4-vs-WT	ENSMUSG00000015085	All Genes	0.493305
Bmp4-vs-WT	ENSMUSG00000015087	All Genes	0.745561
Bmp4-vs-WT	ENSMUSG00000015090	All Genes	0
Bmp4-vs-WT	ENSMUSG00000015092	All Genes	2.49508
Bmp4-vs-WT	ENSMUSG00000015093	All Genes	1.39264
Bmp4-vs-WT	ENSMUSG00000015094	All Genes	2.03963
Bmp4-vs-WT	ENSMUSG00000015095	All Genes	0.445566
Bmp4-vs-WT	ENSMUSG00000015112	All Genes	-0.751102
Bmp4-vs-WT	ENSMUSG00000015120	All Genes	0
Bmp4-vs-WT	ENSMUSG00000015126	All Genes	0.457479
Bmp4-vs-WT	ENSMUSG00000015127	All Genes	0.145786
Bmp4-vs-WT	ENSMUSG00000015133	All Genes	-0.611163
Bmp4-vs-WT	ENSMUSG00000015134	All Genes	0
Bmp4-vs-WT	ENSMUSG00000015143	All Genes	-0.217745
Bmp4-vs-WT	ENSMUSG00000015149	All Genes	0.639749
Bmp4-vs-WT	ENSMUSG00000015165	All Genes	0
Bmp4-vs-WT	ENSMUSG00000015176	All Genes	-0.467727
Bmp4-vs-WT	ENSMUSG00000015189	All Genes	-1.13858
Bmp4-vs-WT	ENSMUSG00000015202	All Genes	0
Bmp4-vs-WT	ENSMUSG00000015214	All Genes	-1.39419
Bmp4-vs-WT	ENSMUSG00000015217	All Genes	-0.278191
Bmp4-vs-WT	ENSMUSG00000015222	All Genes	-2.62403
Bmp4-vs-WT	ENSMUSG00000015224	All Genes	-0.316238
Bmp4-vs-WT	ENSMUSG00000015243	All Genes	-2.10802
Bmp4-vs-WT	ENSMUSG00000015247	All Genes	-0.491406
Bmp4-vs-WT	ENSMUSG00000015289	All Genes	2.11888
Bmp4-vs-WT	ENSMUSG00000015290	All Genes	1.30998
Bmp4-vs-WT	ENSMUSG00000015291	All Genes	0
Bmp4-vs-WT	ENSMUSG00000015305	All Genes	0
Bmp4-vs-WT	ENSMUSG00000015312	All Genes	0.943739
Bmp4-vs-WT	ENSMUSG00000015314	All Genes	-3.14643
Bmp4-vs-WT	ENSMUSG00000015316	All Genes	-0.784007
Bmp4-vs-WT	ENSMUSG00000015335	All Genes	1.37019
Bmp4-vs-WT	ENSMUSG00000015337	All Genes	5.41805
Bmp4-vs-WT	ENSMUSG00000015340	All Genes	-2.3244
Bmp4-vs-WT	ENSMUSG00000015341	All Genes	0
Bmp4-vs-WT	ENSMUSG00000015342	All Genes	-0.742575
Bmp4-vs-WT	ENSMUSG00000015354	All Genes	0
Bmp4-vs-WT	ENSMUSG00000015355	All Genes	-0.753329
Bmp4-vs-WT	ENSMUSG00000015357	All Genes	-1.05078
Bmp4-vs-WT	ENSMUSG00000015363	All Genes	1.075
Bmp4-vs-WT	ENSMUSG00000015365	All Genes	-1.26782
Bmp4-vs-WT	ENSMUSG00000015377	All Genes	0
Bmp4-vs-WT	ENSMUSG00000015396	All Genes	1.84125
Bmp4-vs-WT	ENSMUSG00000015401	All Genes	-1.75913
Bmp4-vs-WT	ENSMUSG00000015405	All Genes	-1.61802
Bmp4-vs-WT	ENSMUSG00000015437	All Genes	-0.881223
Bmp4-vs-WT	ENSMUSG00000015441	All Genes	-2.13632
Bmp4-vs-WT	ENSMUSG00000015451	All Genes	-0.335515
Bmp4-vs-WT	ENSMUSG00000015452	All Genes	0.507218
Bmp4-vs-WT	ENSMUSG00000015461	All Genes	0
Bmp4-vs-WT	ENSMUSG00000015467	All Genes	2.7535
Bmp4-vs-WT	ENSMUSG00000015468	All Genes	0
Bmp4-vs-WT	ENSMUSG00000015474	All Genes	0.412989
Bmp4-vs-WT	ENSMUSG00000015476	All Genes	0.418936
Bmp4-vs-WT	ENSMUSG00000015478	All Genes	0.0754039
Bmp4-vs-WT	ENSMUSG00000015484	All Genes	-0.984976
Bmp4-vs-WT	ENSMUSG00000015488	All Genes	0.128291
Bmp4-vs-WT	ENSMUSG00000015501	All Genes	-0.912108
Bmp4-vs-WT	ENSMUSG00000015519	All Genes	-0.939035
Bmp4-vs-WT	ENSMUSG00000015522	All Genes	-1.25089
Bmp4-vs-WT	ENSMUSG00000015533	All Genes	-1.5103
Bmp4-vs-WT	ENSMUSG00000015536	All Genes	0
Bmp4-vs-WT	ENSMUSG00000015542	All Genes	1.75238
Bmp4-vs-WT	ENSMUSG00000015568	All Genes	-2.33519
Bmp4-vs-WT	ENSMUSG00000015575	All Genes	1.94813
Bmp4-vs-WT	ENSMUSG00000015597	All Genes	-2.16334
Bmp4-vs-WT	ENSMUSG00000015599	All Genes	-1.29813
Bmp4-vs-WT	ENSMUSG00000015605	All Genes	0.0483968
Bmp4-vs-WT	ENSMUSG00000015619	All Genes	-0.064656
Bmp4-vs-WT	ENSMUSG00000015627	All Genes	-0.436406
Bmp4-vs-WT	ENSMUSG00000015647	All Genes	0
Bmp4-vs-WT	ENSMUSG00000015652	All Genes	0
Bmp4-vs-WT	ENSMUSG00000015653	All Genes	-1.94799
Bmp4-vs-WT	ENSMUSG00000015656	All Genes	0.146442
Bmp4-vs-WT	ENSMUSG00000015659	All Genes	-0.178261
Bmp4-vs-WT	ENSMUSG00000015665	All Genes	-0.66936
Bmp4-vs-WT	ENSMUSG00000015668	All Genes	0.414389
Bmp4-vs-WT	ENSMUSG00000015671	All Genes	1.7758
Bmp4-vs-WT	ENSMUSG00000015672	All Genes	0.919653
Bmp4-vs-WT	ENSMUSG00000015697	All Genes	-1.09936
Bmp4-vs-WT	ENSMUSG00000015702	All Genes	0
Bmp4-vs-WT	ENSMUSG00000015709	All Genes	-2.42775
Bmp4-vs-WT	ENSMUSG00000015711	All Genes	0
Bmp4-vs-WT	ENSMUSG00000015714	All Genes	0
Bmp4-vs-WT	ENSMUSG00000015721	All Genes	-2.20419
Bmp4-vs-WT	ENSMUSG00000015733	All Genes	-0.640937
Bmp4-vs-WT	ENSMUSG00000015745	All Genes	0
Bmp4-vs-WT	ENSMUSG00000015747	All Genes	0
Bmp4-vs-WT	ENSMUSG00000015748	All Genes	-0.714928
Bmp4-vs-WT	ENSMUSG00000015749	All Genes	-0.837416
Bmp4-vs-WT	ENSMUSG00000015750	All Genes	0.606761
Bmp4-vs-WT	ENSMUSG00000015755	All Genes	-1.48279
Bmp4-vs-WT	ENSMUSG00000015757	All Genes	-1.62548
Bmp4-vs-WT	ENSMUSG00000015759	All Genes	0.801177
Bmp4-vs-WT	ENSMUSG00000015766	All Genes	-1.56174
Bmp4-vs-WT	ENSMUSG00000015776	All Genes	0.843131
Bmp4-vs-WT	ENSMUSG00000015787	All Genes	0
Bmp4-vs-WT	ENSMUSG00000015790	All Genes	1.60259
Bmp4-vs-WT	ENSMUSG00000015804	All Genes	2.79835
Bmp4-vs-WT	ENSMUSG00000015806	All Genes	0.792487
Bmp4-vs-WT	ENSMUSG00000015812	All Genes	-1.17686
Bmp4-vs-WT	ENSMUSG00000015829	All Genes	-0.638624
Bmp4-vs-WT	ENSMUSG00000015837	All Genes	1.20686
Bmp4-vs-WT	ENSMUSG00000015839	All Genes	0
Bmp4-vs-WT	ENSMUSG00000015843	All Genes	-0.166981
Bmp4-vs-WT	ENSMUSG00000015846	All Genes	1.2691
Bmp4-vs-WT	ENSMUSG00000015850	All Genes	0.586411
Bmp4-vs-WT	ENSMUSG00000015852	All Genes	-0.331234
Bmp4-vs-WT	ENSMUSG00000015854	All Genes	-0.444801
Bmp4-vs-WT	ENSMUSG00000015869	All Genes	0.371785
Bmp4-vs-WT	ENSMUSG00000015879	All Genes	0
Bmp4-vs-WT	ENSMUSG00000015880	All Genes	-0.785392
Bmp4-vs-WT	ENSMUSG00000015882	All Genes	-0.356843
Bmp4-vs-WT	ENSMUSG00000015889	All Genes	0
Bmp4-vs-WT	ENSMUSG00000015890	All Genes	-1.73891
Bmp4-vs-WT	ENSMUSG00000015932	All Genes	0
Bmp4-vs-WT	ENSMUSG00000015937	All Genes	0
Bmp4-vs-WT	ENSMUSG00000015942	All Genes	7.35373
Bmp4-vs-WT	ENSMUSG00000015943	All Genes	3.47438
Bmp4-vs-WT	ENSMUSG00000015944	All Genes	0
Bmp4-vs-WT	ENSMUSG00000015947	All Genes	-1.17415
Bmp4-vs-WT	ENSMUSG00000015950	All Genes	0
Bmp4-vs-WT	ENSMUSG00000015957	All Genes	1.59339
Bmp4-vs-WT	ENSMUSG00000015961	All Genes	-1.60913
Bmp4-vs-WT	ENSMUSG00000015962	All Genes	-2.40055
Bmp4-vs-WT	ENSMUSG00000015966	All Genes	0
Bmp4-vs-WT	ENSMUSG00000015968	All Genes	-0.995985
Bmp4-vs-WT	ENSMUSG00000015970	All Genes	-0.579865
Bmp4-vs-WT	ENSMUSG00000015971	All Genes	-0.00963468
Bmp4-vs-WT	ENSMUSG00000015980	All Genes	0.239588
Bmp4-vs-WT	ENSMUSG00000015981	All Genes	-2.49942
Bmp4-vs-WT	ENSMUSG00000015994	All Genes	0.841608
Bmp4-vs-WT	ENSMUSG00000016018	All Genes	-0.589523
Bmp4-vs-WT	ENSMUSG00000016024	All Genes	2.79032
Bmp4-vs-WT	ENSMUSG00000016028	All Genes	-0.488282
Bmp4-vs-WT	ENSMUSG00000016087	All Genes	-2.7133
Bmp4-vs-WT	ENSMUSG00000016128	All Genes	-2.02303
Bmp4-vs-WT	ENSMUSG00000016150	All Genes	-0.801826
Bmp4-vs-WT	ENSMUSG00000016179	All Genes	-1.37997
Bmp4-vs-WT	ENSMUSG00000016181	All Genes	-0.719803
Bmp4-vs-WT	ENSMUSG00000016194	All Genes	0
Bmp4-vs-WT	ENSMUSG00000016200	All Genes	-2.61463
Bmp4-vs-WT	ENSMUSG00000016206	All Genes	0.563825
Bmp4-vs-WT	ENSMUSG00000016239	All Genes	-0.0747816
Bmp4-vs-WT	ENSMUSG00000016252	All Genes	3.09216
Bmp4-vs-WT	ENSMUSG00000016253	All Genes	0
Bmp4-vs-WT	ENSMUSG00000016255	All Genes	-1.7902
Bmp4-vs-WT	ENSMUSG00000016256	All Genes	0.20534
Bmp4-vs-WT	ENSMUSG00000016257	All Genes	-0.116052
Bmp4-vs-WT	ENSMUSG00000016262	All Genes	0
Bmp4-vs-WT	ENSMUSG00000016283	All Genes	-0.602496
Bmp4-vs-WT	ENSMUSG00000016308	All Genes	0.772407
Bmp4-vs-WT	ENSMUSG00000016319	All Genes	1.09432
Bmp4-vs-WT	ENSMUSG00000016344	All Genes	2.89386
Bmp4-vs-WT	ENSMUSG00000016346	All Genes	-0.97233
Bmp4-vs-WT	ENSMUSG00000016349	All Genes	0
Bmp4-vs-WT	ENSMUSG00000016356	All Genes	-0.912458
Bmp4-vs-WT	ENSMUSG00000016382	All Genes	-0.675064
Bmp4-vs-WT	ENSMUSG00000016386	All Genes	1.20995
Bmp4-vs-WT	ENSMUSG00000016409	All Genes	-1.66079
Bmp4-vs-WT	ENSMUSG00000016427	All Genes	2.12144
Bmp4-vs-WT	ENSMUSG00000016458	All Genes	-0.879417
Bmp4-vs-WT	ENSMUSG00000016477	All Genes	-1.22285
Bmp4-vs-WT	ENSMUSG00000016481	All Genes	0
Bmp4-vs-WT	ENSMUSG00000016487	All Genes	-1.33792
Bmp4-vs-WT	ENSMUSG00000016493	All Genes	-3.25457
Bmp4-vs-WT	ENSMUSG00000016494	All Genes	0.770078
Bmp4-vs-WT	ENSMUSG00000016495	All Genes	0
Bmp4-vs-WT	ENSMUSG00000016496	All Genes	0
Bmp4-vs-WT	ENSMUSG00000016498	All Genes	0.205726
Bmp4-vs-WT	ENSMUSG00000016503	All Genes	2.21915
Bmp4-vs-WT	ENSMUSG00000016510	All Genes	5.23126
Bmp4-vs-WT	ENSMUSG00000016520	All Genes	-0.0432968
Bmp4-vs-WT	ENSMUSG00000016524	All Genes	-1.51997
Bmp4-vs-WT	ENSMUSG00000016526	All Genes	0.520866
Bmp4-vs-WT	ENSMUSG00000016528	All Genes	1.11486
Bmp4-vs-WT	ENSMUSG00000016529	All Genes	0
Bmp4-vs-WT	ENSMUSG00000016534	All Genes	0
Bmp4-vs-WT	ENSMUSG00000016541	All Genes	0
Bmp4-vs-WT	ENSMUSG00000016552	All Genes	-1.53152
Bmp4-vs-WT	ENSMUSG00000016554	All Genes	1.03296
Bmp4-vs-WT	ENSMUSG00000016559	All Genes	0
Bmp4-vs-WT	ENSMUSG00000016619	All Genes	-0.266588
Bmp4-vs-WT	ENSMUSG00000016624	All Genes	-2.0941
Bmp4-vs-WT	ENSMUSG00000016626	All Genes	-2.70913
Bmp4-vs-WT	ENSMUSG00000016637	All Genes	1.18207
Bmp4-vs-WT	ENSMUSG00000016664	All Genes	-1.71217
Bmp4-vs-WT	ENSMUSG00000016756	All Genes	-2.04618
Bmp4-vs-WT	ENSMUSG00000016757	All Genes	0.687441
Bmp4-vs-WT	ENSMUSG00000016758	All Genes	0.57464
Bmp4-vs-WT	ENSMUSG00000016763	All Genes	-0.911236
Bmp4-vs-WT	ENSMUSG00000016831	All Genes	0
Bmp4-vs-WT	ENSMUSG00000016833	All Genes	2.00571
Bmp4-vs-WT	ENSMUSG00000016918	All Genes	0
Bmp4-vs-WT	ENSMUSG00000016921	All Genes	0
Bmp4-vs-WT	ENSMUSG00000016933	All Genes	0
Bmp4-vs-WT	ENSMUSG00000016940	All Genes	1.81274
Bmp4-vs-WT	ENSMUSG00000016942	All Genes	0
Bmp4-vs-WT	ENSMUSG00000016946	All Genes	0
Bmp4-vs-WT	ENSMUSG00000016982	All Genes	-1.37508
Bmp4-vs-WT	ENSMUSG00000016984	All Genes	-0.354194
Bmp4-vs-WT	ENSMUSG00000016995	All Genes	0.107349
Bmp4-vs-WT	ENSMUSG00000016998	All Genes	0.44233
Bmp4-vs-WT	ENSMUSG00000017002	All Genes	0.356346
Bmp4-vs-WT	ENSMUSG00000017004	All Genes	0
Bmp4-vs-WT	ENSMUSG00000017007	All Genes	-0.201242
Bmp4-vs-WT	ENSMUSG00000017009	All Genes	0.591825
Bmp4-vs-WT	ENSMUSG00000017057	All Genes	-0.32097
Bmp4-vs-WT	ENSMUSG00000017064	All Genes	-0.609428
Bmp4-vs-WT	ENSMUSG00000017119	All Genes	-1.81809
Bmp4-vs-WT	ENSMUSG00000017132	All Genes	-0.0592791
Bmp4-vs-WT	ENSMUSG00000017144	All Genes	-1.1734
Bmp4-vs-WT	ENSMUSG00000017146	All Genes	-1.36912
Bmp4-vs-WT	ENSMUSG00000017165	All Genes	0
Bmp4-vs-WT	ENSMUSG00000017167	All Genes	-0.818123
Bmp4-vs-WT	ENSMUSG00000017176	All Genes	1.31368
Bmp4-vs-WT	ENSMUSG00000017188	All Genes	2.36475
Bmp4-vs-WT	ENSMUSG00000017195	All Genes	-2.42674
Bmp4-vs-WT	ENSMUSG00000017204	All Genes	-1.20696
Bmp4-vs-WT	ENSMUSG00000017210	All Genes	0
Bmp4-vs-WT	ENSMUSG00000017211	All Genes	-0.471624
Bmp4-vs-WT	ENSMUSG00000017221	All Genes	0.984902
Bmp4-vs-WT	ENSMUSG00000017264	All Genes	0
Bmp4-vs-WT	ENSMUSG00000017286	All Genes	0.37449
Bmp4-vs-WT	ENSMUSG00000017288	All Genes	0
Bmp4-vs-WT	ENSMUSG00000017291	All Genes	-2.30927
Bmp4-vs-WT	ENSMUSG00000017299	All Genes	0.00135529
Bmp4-vs-WT	ENSMUSG00000017300	All Genes	-0.0848907
Bmp4-vs-WT	ENSMUSG00000017307	All Genes	2.00763
Bmp4-vs-WT	ENSMUSG00000017309	All Genes	0.119706
Bmp4-vs-WT	ENSMUSG00000017311	All Genes	0.930371
Bmp4-vs-WT	ENSMUSG00000017314	All Genes	-0.421904
Bmp4-vs-WT	ENSMUSG00000017316	All Genes	0
Bmp4-vs-WT	ENSMUSG00000017344	All Genes	0.560977
Bmp4-vs-WT	ENSMUSG00000017376	All Genes	-2.583
Bmp4-vs-WT	ENSMUSG00000017386	All Genes	1.37013
Bmp4-vs-WT	ENSMUSG00000017390	All Genes	-0.0403156
Bmp4-vs-WT	ENSMUSG00000017400	All Genes	-1.92552
Bmp4-vs-WT	ENSMUSG00000017404	All Genes	2.64338
Bmp4-vs-WT	ENSMUSG00000017405	All Genes	0
Bmp4-vs-WT	ENSMUSG00000017412	All Genes	-0.77536
Bmp4-vs-WT	ENSMUSG00000017417	All Genes	0.290579
Bmp4-vs-WT	ENSMUSG00000017418	All Genes	-1.01558
Bmp4-vs-WT	ENSMUSG00000017421	All Genes	0
Bmp4-vs-WT	ENSMUSG00000017428	All Genes	0.811081
Bmp4-vs-WT	ENSMUSG00000017446	All Genes	0.524356
Bmp4-vs-WT	ENSMUSG00000017453	All Genes	-0.950497
Bmp4-vs-WT	ENSMUSG00000017466	All Genes	2.0415
Bmp4-vs-WT	ENSMUSG00000017478	All Genes	-1.52465
Bmp4-vs-WT	ENSMUSG00000017485	All Genes	-2.09541
Bmp4-vs-WT	ENSMUSG00000017491	All Genes	-0.625178
Bmp4-vs-WT	ENSMUSG00000017493	All Genes	3.66419
Bmp4-vs-WT	ENSMUSG00000017499	All Genes	-2.33783
Bmp4-vs-WT	ENSMUSG00000017548	All Genes	-1.90814
Bmp4-vs-WT	ENSMUSG00000017550	All Genes	-2.01824
Bmp4-vs-WT	ENSMUSG00000017561	All Genes	0
Bmp4-vs-WT	ENSMUSG00000017588	All Genes	1.05438
Bmp4-vs-WT	ENSMUSG00000017607	All Genes	2.67555
Bmp4-vs-WT	ENSMUSG00000017615	All Genes	0
Bmp4-vs-WT	ENSMUSG00000017631	All Genes	-0.219009
Bmp4-vs-WT	ENSMUSG00000017639	All Genes	-0.509003
Bmp4-vs-WT	ENSMUSG00000017652	All Genes	0
Bmp4-vs-WT	ENSMUSG00000017664	All Genes	0.396349
Bmp4-vs-WT	ENSMUSG00000017667	All Genes	0
Bmp4-vs-WT	ENSMUSG00000017670	All Genes	0.748474
Bmp4-vs-WT	ENSMUSG00000017677	All Genes	-1.36273
Bmp4-vs-WT	ENSMUSG00000017679	All Genes	-0.801651
Bmp4-vs-WT	ENSMUSG00000017686	All Genes	-1.17529
Bmp4-vs-WT	ENSMUSG00000017688	All Genes	-2.30451
Bmp4-vs-WT	ENSMUSG00000017692	All Genes	0
Bmp4-vs-WT	ENSMUSG00000017697	All Genes	0.268175
Bmp4-vs-WT	ENSMUSG00000017707	All Genes	-0.650152
Bmp4-vs-WT	ENSMUSG00000017713	All Genes	0
Bmp4-vs-WT	ENSMUSG00000017715	All Genes	0.724149
Bmp4-vs-WT	ENSMUSG00000017716	All Genes	0.0249608
Bmp4-vs-WT	ENSMUSG00000017718	All Genes	-2.518
Bmp4-vs-WT	ENSMUSG00000017720	All Genes	-1.31331
Bmp4-vs-WT	ENSMUSG00000017721	All Genes	0.569903
Bmp4-vs-WT	ENSMUSG00000017723	All Genes	2.96051
Bmp4-vs-WT	ENSMUSG00000017724	All Genes	0
Bmp4-vs-WT	ENSMUSG00000017734	All Genes	0.727038
Bmp4-vs-WT	ENSMUSG00000017737	All Genes	0.817375
Bmp4-vs-WT	ENSMUSG00000017740	All Genes	-0.122463
Bmp4-vs-WT	ENSMUSG00000017747	All Genes	0
Bmp4-vs-WT	ENSMUSG00000017754	All Genes	4.89151
Bmp4-vs-WT	ENSMUSG00000017756	All Genes	0
Bmp4-vs-WT	ENSMUSG00000017760	All Genes	2.94831
Bmp4-vs-WT	ENSMUSG00000017764	All Genes	0
Bmp4-vs-WT	ENSMUSG00000017765	All Genes	2.67484
Bmp4-vs-WT	ENSMUSG00000017767	All Genes	0.401625
Bmp4-vs-WT	ENSMUSG00000017774	All Genes	0.395552
Bmp4-vs-WT	ENSMUSG00000017776	All Genes	-0.118399
Bmp4-vs-WT	ENSMUSG00000017778	All Genes	2.59318
Bmp4-vs-WT	ENSMUSG00000017781	All Genes	0.0531937
Bmp4-vs-WT	ENSMUSG00000017801	All Genes	0.414459
Bmp4-vs-WT	ENSMUSG00000017802	All Genes	0
Bmp4-vs-WT	ENSMUSG00000017817	All Genes	0
Bmp4-vs-WT	ENSMUSG00000017830	All Genes	0.123902
Bmp4-vs-WT	ENSMUSG00000017831	All Genes	-0.808168
Bmp4-vs-WT	ENSMUSG00000017832	All Genes	-2.10611
Bmp4-vs-WT	ENSMUSG00000017837	All Genes	1.57134
Bmp4-vs-WT	ENSMUSG00000017843	All Genes	0
Bmp4-vs-WT	ENSMUSG00000017858	All Genes	0
Bmp4-vs-WT	ENSMUSG00000017861	All Genes	0.285025
Bmp4-vs-WT	ENSMUSG00000017868	All Genes	-0.0245408
Bmp4-vs-WT	ENSMUSG00000017897	All Genes	1.68559
Bmp4-vs-WT	ENSMUSG00000017929	All Genes	-0.0968615
[truncated: 48,239 more rows]

## Sheet: edf7c_2
comparison	signature	signed.padj.camera
Bmp4-vs-WT	Aire-stage	1.94726
Bmp4-vs-WT	Ciliated	3.45689
Bmp4-vs-WT	EnteroHepato	1.24769
Bmp4-vs-WT	Goblet	3.36981
Bmp4-vs-WT	Ionocyte	0.0378525
Bmp4-vs-WT	Lung_basal	1.72321
Bmp4-vs-WT	Microfold	0.726644
Bmp4-vs-WT	Muscle	3.0132
Bmp4-vs-WT	Neuroendocrine	-0.0641674
Bmp4-vs-WT	Pancreatic	0.480737
Bmp4-vs-WT	Skin	0.487195
Bmp4-vs-WT	Tuft	0.598921
Bmp4-vs-WT	cTEC	2.72949
Bmp4-vs-WT	early_progenitor	7.73228
Bmp4-vs-WT	mTEC	-0.015252
Bmp4-vs-WT	postnatal_progenitor	3.29818
Ascl1KO-vs-WT	Aire-stage	-0.280368
Ascl1KO-vs-WT	Ciliated	-0.717421
Ascl1KO-vs-WT	EnteroHepato	-2.36289
Ascl1KO-vs-WT	Goblet	0.078458
Ascl1KO-vs-WT	Ionocyte	-0.949556
Ascl1KO-vs-WT	Lung_basal	-0.627443
Ascl1KO-vs-WT	Microfold	-0.350759
Ascl1KO-vs-WT	Muscle	-0.0100534
Ascl1KO-vs-WT	Neuroendocrine	-4.07046
Ascl1KO-vs-WT	Pancreatic	-1.17778
Ascl1KO-vs-WT	Skin	-1.92432
Ascl1KO-vs-WT	Tuft	-4.89563
Ascl1KO-vs-WT	cTEC	8.39034
Ascl1KO-vs-WT	early_progenitor	8.1824
Ascl1KO-vs-WT	mTEC	-4.23602
Ascl1KO-vs-WT	postnatal_progenitor	1.74638

## Sheet: edf7d
sample	transcriptome	genotype	timepoint	label	Ascl1	Fgfr2	UMAP.1	UMAP.2
W4BCFEM1	W4BCFEM1_T37_4	WT	4week	mTEC	0	0	2.6542	-3.72177
W4BCFEM1	W4BCFEM1_T37_5	WT	4week	early_progenitor	1.88758	0	-3.88916	4.96622
W4BCFEM1	W4BCFEM1_T37_7	WT	4week	mTEC	2.05911	0	2.48475	-3.73188
W4BCFEM1	W4BCFEM1_T37_9	WT	4week	postnatal_progenitor	5.55065	2.82915	-2.60612	0.442785
W4BCFEM1	W4BCFEM1_T37_10	WT	4week	mTEC	0	0	1.33604	-2.85192
W4BCFEM1	W4BCFEM1_T37_11	WT	4week	postnatal_progenitor	3.19275	1.39348	-2.86073	-1.53348
W4BCFEM1	W4BCFEM1_T37_12	WT	4week	mTEC	0	0	2.24906	-3.4217
W4BCFEM1	W4BCFEM1_T37_14	WT	4week	mTEC	0	0	5.4457	-3.05137
W4BCFEM1	W4BCFEM1_T37_15	WT	4week	postnatal_progenitor	2.70262	0	-3.89004	0.472676
W4BCFEM1	W4BCFEM1_T37_18	WT	4week	unassigned	3.22415	0.874644	1.37172	0.174917
W4BCFEM1	W4BCFEM1_T37_19	WT	4week	postnatal_progenitor	3.12727	0	-2.33498	1.64597
W4BCFEM1	W4BCFEM1_T37_20	WT	4week	postnatal_progenitor	0	0	-2.0651	-0.820263
W4BCFEM1	W4BCFEM1_T37_22	WT	4week	postnatal_progenitor	0	0	1.12137	1.56672
W4BCFEM1	W4BCFEM1_T37_23	WT	4week	postnatal_progenitor	2.45855	0	-1.5672	-1.25892
W4BCFEM1	W4BCFEM1_T37_25	WT	4week	postnatal_progenitor	0	2.34636	-3.31365	1.01665
W4BCFEM1	W4BCFEM1_T37_28	WT	4week	mTEC	0	0	1.85309	-3.67085
W4BCFEM1	W4BCFEM1_T37_29	WT	4week	mTEC	1.74419	0	-0.288	-2.44953
W4BCFEM1	W4BCFEM1_T37_31	WT	4week	postnatal_progenitor	0	0	1.12608	1.31494
W4BCFEM1	W4BCFEM1_T37_33	WT	4week	mTEC	3.25719	2.26383	1.48723	-2.13157
W4BCFEM1	W4BCFEM1_T37_35	WT	4week	mTEC	0	0	3.38678	-0.449688
W4BCFEM1	W4BCFEM1_T37_37	WT	4week	early_progenitor	0	1.08545	-3.92225	5.021
W4BCFEM1	W4BCFEM1_T37_38	WT	4week	mTEC	0.829669	0	-0.171156	-4.34821
W4BCFEM1	W4BCFEM1_T37_40	WT	4week	postnatal_progenitor	2.00391	2.00391	-3.51527	0.0841157
W4BCFEM1	W4BCFEM1_T37_41	WT	4week	postnatal_progenitor	2.41459	1.95882	-4.736	1.11774
W4BCFEM1	W4BCFEM1_T37_42	WT	4week	cTEC	0	1.8964	-1.70699	5.70315
W4BCFEM1	W4BCFEM1_T37_43	WT	4week	mTEC	2.11358	0	2.30949	-2.17212
W4BCFEM1	W4BCFEM1_T37_44	WT	4week	postnatal_progenitor	0	0	0.902476	1.54481
W4BCFEM1	W4BCFEM1_T37_51	WT	4week	mTEC	0	0	2.20344	-3.7619
W4BCFEM1	W4BCFEM1_T37_53	WT	4week	postnatal_progenitor	0	2.05473	-3.53962	-0.0666427
W4BCFEM1	W4BCFEM1_T37_54	WT	4week	postnatal_progenitor	0	0	-2.32921	1.61739
W4BCFEM1	W4BCFEM1_T37_56	WT	4week	postnatal_progenitor	3.11343	1.54245	-4.297	0.521607
W4BCFEM1	W4BCFEM1_T37_57	WT	4week	postnatal_progenitor	2.53464	0	-1.78889	0.617306
W4BCFEM1	W4BCFEM1_T37_58	WT	4week	mTEC	1.83959	0	3.22377	-3.05429
W4BCFEM1	W4BCFEM1_T37_59	WT	4week	cTEC	0	0	-2.23948	5.43825
W4BCFEM1	W4BCFEM1_T37_61	WT	4week	mTEC	1.51788	0	2.59053	-3.15225
W4BCFEM1	W4BCFEM1_T37_64	WT	4week	postnatal_progenitor	5.1938	2.44527	-3.43507	-0.0897823
W4BCFEM1	W4BCFEM1_T37_66	WT	4week	postnatal_progenitor	1.37895	0	-2.68361	0.825376
W4BCFEM1	W4BCFEM1_T37_67	WT	4week	unassigned	4.88898	0.761179	-3.40244	-3.66555
W4BCFEM1	W4BCFEM1_T37_68	WT	4week	postnatal_progenitor	1.54798	0	-3.24685	0.282524
W4BCFEM1	W4BCFEM1_T37_70	WT	4week	postnatal_progenitor	2.90072	1.38758	-3.47422	1.18418
W4BCFEM1	W4BCFEM1_T37_71	WT	4week	mTEC	0	0	3.14087	-2.15754
W4BCFEM1	W4BCFEM1_T37_73	WT	4week	cTEC	1.54608	0	-2.02275	5.538
W4BCFEM1	W4BCFEM1_T37_74	WT	4week	postnatal_progenitor	2.45613	1.31929	-2.75165	-1.09959
W4BCFEM1	W4BCFEM1_T37_75	WT	4week	postnatal_progenitor	2.82681	0	-3.44251	0.645477
W4BCFEM1	W4BCFEM1_T37_77	WT	4week	postnatal_progenitor	5.26318	0	-3.2285	-0.414554
W4BCFEM1	W4BCFEM1_T37_80	WT	4week	mTEC	0	0	5.33876	-2.98108
W4BCFEM1	W4BCFEM1_T37_81	WT	4week	postnatal_progenitor	0	1.3244	1.28667	1.39221
W4BCFEM1	W4BCFEM1_T37_82	WT	4week	mTEC	2.3866	0	-1.6853	-3.17586
W4BCFEM1	W4BCFEM1_T37_83	WT	4week	mTEC	2.15531	0	3.04558	-1.99887
W4BCFEM1	W4BCFEM1_T37_84	WT	4week	mTEC	1.19776	0	0.205906	-3.00367
W4BCFEM1	W4BCFEM1_T37_85	WT	4week	mTEC	3.9347	0	-1.51638	-2.75796
W4BCFEM1	W4BCFEM1_T37_87	WT	4week	postnatal_progenitor	1.72712	0.657598	-3.83774	0.852786
W4BCFEM1	W4BCFEM1_T37_88	WT	4week	postnatal_progenitor	2.69857	1.90501	-4.57591	0.758318
W4BCFEM1	W4BCFEM1_T37_89	WT	4week	mTEC	1.39704	0	1.56362	-3.52221
W4BCFEM1	W4BCFEM1_T37_90	WT	4week	mTEC	0	0	2.48191	-3.29341
W4BCFEM1	W4BCFEM1_T37_92	WT	4week	mTEC	0	0.643122	3.71179	-2.65082
W4BCFEM1	W4BCFEM1_T37_93	WT	4week	postnatal_progenitor	2.04561	1.35842	-3.71646	1.14882
W4BCFEM1	W4BCFEM1_T37_94	WT	4week	mTEC	0	0	8.3299	1.3387
W4BCFEM1	W4BCFEM1_T37_95	WT	4week	postnatal_progenitor	2.26988	1.54149	-3.2235	-1.66787
W4BCFEM1	W4BCFEM1_T37_96	WT	4week	mTEC	0	0	3.07308	-2.3659
W4BCFEM1	W4BCFEM1_T38_97	WT	4week	mTEC	1.67057	0	2.74614	-3.46221
W4BCFEM1	W4BCFEM1_T38_98	WT	4week	early_progenitor	0	1.35457	-2.85885	5.45061
W4BCFEM1	W4BCFEM1_T38_99	WT	4week	postnatal_progenitor	3.9001	1.92012	-3.41783	0.203203
W4BCFEM1	W4BCFEM1_T38_101	WT	4week	mTEC	1.21367	0	3.45064	-2.2276
W4BCFEM1	W4BCFEM1_T38_109	WT	4week	mTEC	0	0	1.85161	-2.51574
W4BCFEM1	W4BCFEM1_T38_111	WT	4week	mTEC	0	0	5.57096	-2.87224
W4BCFEM1	W4BCFEM1_T38_112	WT	4week	mTEC	0	0	4.60234	-4.07877
W4BCFEM1	W4BCFEM1_T38_115	WT	4week	mTEC	2.17214	0	-0.561817	-3.08912
W4BCFEM1	W4BCFEM1_T38_117	WT	4week	postnatal_progenitor	3.33951	1.33314	-3.38446	1.07767
W4BCFEM1	W4BCFEM1_T38_118	WT	4week	postnatal_progenitor	2.26819	1.18401	-1.99548	0.520987
W4BCFEM1	W4BCFEM1_T38_121	WT	4week	unassigned	2.57082	0	-3.13306	-3.99574
W4BCFEM1	W4BCFEM1_T38_122	WT	4week	mTEC	2.55484	0	1.31638	-2.35477
W4BCFEM1	W4BCFEM1_T38_123	WT	4week	mTEC	0	0	3.2328	-0.896719
W4BCFEM1	W4BCFEM1_T38_124	WT	4week	postnatal_progenitor	4.5044	0	-3.94312	-0.0635205
W4BCFEM1	W4BCFEM1_T38_125	WT	4week	mTEC	1.1829	0	1.83094	-4.15196
W4BCFEM1	W4BCFEM1_T38_126	WT	4week	unassigned	3.34427	1.413	-3.03142	-2.6506
W4BCFEM1	W4BCFEM1_T38_127	WT	4week	postnatal_progenitor	2.28805	0	-2.41393	0.0692116
W4BCFEM1	W4BCFEM1_T38_129	WT	4week	mTEC	0	0	3.177	-2.31087
W4BCFEM1	W4BCFEM1_T38_133	WT	4week	early_progenitor	1.93959	0	-4.16228	4.70774
W4BCFEM1	W4BCFEM1_T38_136	WT	4week	cTEC	0.416918	0.416918	0.340191	7.18559
W4BCFEM1	W4BCFEM1_T38_138	WT	4week	postnatal_progenitor	0	2.45798	-3.67045	-0.939009
W4BCFEM1	W4BCFEM1_T38_141	WT	4week	mTEC	3.45562	1.41187	-2.06818	-2.47824
W4BCFEM1	W4BCFEM1_T38_142	WT	4week	postnatal_progenitor	0	0	-1.6832	0.912547
W4BCFEM1	W4BCFEM1_T38_143	WT	4week	mTEC	0	0	3.01085	-1.2272
W4BCFEM1	W4BCFEM1_T38_144	WT	4week	postnatal_progenitor	2.51172	0	-2.1135	-0.363637
W4BCFEM1	W4BCFEM1_T38_146	WT	4week	postnatal_progenitor	3.34479	0	-2.43675	0.941448
W4BCFEM1	W4BCFEM1_T38_147	WT	4week	postnatal_progenitor	1.70135	0	-1.75743	2.77122
W4BCFEM1	W4BCFEM1_T38_151	WT	4week	mTEC	3.82887	0	-0.921371	-3.15887
W4BCFEM1	W4BCFEM1_T38_152	WT	4week	postnatal_progenitor	2.58789	1.80962	-2.41186	1.34239
W4BCFEM1	W4BCFEM1_T38_155	WT	4week	mTEC	1.42251	0	4.12587	-2.46108
W4BCFEM1	W4BCFEM1_T38_158	WT	4week	postnatal_progenitor	3.45627	0	-2.16728	-0.262433
W4BCFEM1	W4BCFEM1_T38_162	WT	4week	mTEC	0	0	0.900827	-3.319
W4BCFEM1	W4BCFEM1_T38_164	WT	4week	early_progenitor	0	2.53432	-3.94843	4.84912
W4BCFEM1	W4BCFEM1_T38_165	WT	4week	early_progenitor	0	0	-3.91528	4.88211
W4BCFEM1	W4BCFEM1_T38_166	WT	4week	mTEC	0	0	1.95442	-2.7803
W4BCFEM1	W4BCFEM1_T38_174	WT	4week	postnatal_progenitor	3.52119	1.11332	-2.40251	0.395063
W4BCFEM1	W4BCFEM1_T38_176	WT	4week	mTEC	0	0	3.71579	-0.295705
W4BCFEM1	W4BCFEM1_T38_178	WT	4week	postnatal_progenitor	3.30981	0	-0.932416	0.831867
W4BCFEM1	W4BCFEM1_T38_179	WT	4week	mTEC	0.940353	0	0.44366	-4.36285
W4BCFEM1	W4BCFEM1_T38_180	WT	4week	mTEC	0.66499	0	4.26964	-2.39276
W4BCFEM1	W4BCFEM1_T38_181	WT	4week	postnatal_progenitor	1.00445	1.00445	-1.91407	2.16533
W4BCFEM1	W4BCFEM1_T38_182	WT	4week	early_progenitor	0	2.05652	-3.96329	5.1242
W4BCFEM1	W4BCFEM1_T38_183	WT	4week	unassigned	1.16804	0	1.64184	0.386423
W4BCFEM1	W4BCFEM1_T38_184	WT	4week	mTEC	0.936006	0	4.30347	-2.51353
W4BCFEM1	W4BCFEM1_T38_185	WT	4week	postnatal_progenitor	2.67923	0	-3.41746	-0.158351
W4BCFEM1	W4BCFEM1_T38_186	WT	4week	postnatal_progenitor	3.07049	0	-3.82136	0.535911
W4BCFEM1	W4BCFEM1_T38_187	WT	4week	cTEC	1.84841	1.84841	-1.88788	5.81484
W4BCFEM1	W4BCFEM1_T38_188	WT	4week	postnatal_progenitor	4.29488	0	-0.780546	-0.130956
W4BCFEM1	W4BCFEM1_T38_189	WT	4week	postnatal_progenitor	0	0	-2.02258	1.19171
W4BCFEM1	W4BCFEM1_T38_191	WT	4week	mTEC	0	0	-0.062686	-0.883751
W4BCFEM1	W4BCFEM1_T38_192	WT	4week	early_progenitor	0	0	-3.39571	4.87582
W4BCFEM1	W4BCFEM1_T39_1	WT	4week	postnatal_progenitor	2.13904	0	-2.42754	0.437053
W4BCFEM1	W4BCFEM1_T39_2	WT	4week	early_progenitor	2.17198	1.46089	-4.13373	5.04773
W4BCFEM1	W4BCFEM1_T39_3	WT	4week	mTEC	0	0	1.06416	-2.47134
W4BCFEM1	W4BCFEM1_T39_4	WT	4week	mTEC	0	0	1.27114	-2.33787
W4BCFEM1	W4BCFEM1_T39_5	WT	4week	postnatal_progenitor	4.31129	1.62793	-2.62257	-2.07292
W4BCFEM1	W4BCFEM1_T39_6	WT	4week	postnatal_progenitor	1.66322	0	-1.97211	-0.0323096
W4BCFEM1	W4BCFEM1_T39_10	WT	4week	mTEC	1.86974	0	2.31275	-3.47015
W4BCFEM1	W4BCFEM1_T39_11	WT	4week	unassigned	3.22413	0.760817	-2.49775	-3.12525
W4BCFEM1	W4BCFEM1_T39_12	WT	4week	unassigned	4.50919	3.46467	-3.23946	-1.56486
W4BCFEM1	W4BCFEM1_T39_13	WT	4week	early_progenitor	0	0	-4.14679	4.68962
W4BCFEM1	W4BCFEM1_T39_15	WT	4week	postnatal_progenitor	3.20703	0	-2.1305	-0.235016
W4BCFEM1	W4BCFEM1_T39_18	WT	4week	postnatal_progenitor	2.56428	0	-0.734977	-0.312841
W4BCFEM1	W4BCFEM1_T39_20	WT	4week	early_progenitor	0	0	-3.0816	4.81039
W4BCFEM1	W4BCFEM1_T39_22	WT	4week	mTEC	0	0	2.41101	-3.41136
W4BCFEM1	W4BCFEM1_T39_24	WT	4week	mTEC	2.02457	0	3.69523	-0.498178
W4BCFEM1	W4BCFEM1_T39_28	WT	4week	unassigned	3.91727	0	-3.0535	-0.475697
W4BCFEM1	W4BCFEM1_T39_30	WT	4week	mTEC	0	0	2.94507	-1.39948
W4BCFEM1	W4BCFEM1_T39_34	WT	4week	postnatal_progenitor	3.99301	0	-2.46413	-0.198316
W4BCFEM1	W4BCFEM1_T39_36	WT	4week	postnatal_progenitor	0	0	1.32054	1.20446
W4BCFEM1	W4BCFEM1_T39_37	WT	4week	mTEC	2.36498	0	1.85089	-1.53464
W4BCFEM1	W4BCFEM1_T39_38	WT	4week	postnatal_progenitor	4.7482	1.4447	-3.01976	-1.03409
W4BCFEM1	W4BCFEM1_T39_40	WT	4week	early_progenitor	1.42989	1.42989	-3.76526	5.08408
W4BCFEM1	W4BCFEM1_T39_42	WT	4week	mTEC	1.16251	0	0.540207	-3.03474
W4BCFEM1	W4BCFEM1_T39_45	WT	4week	mTEC	3.25567	0	-0.0395725	-4.10028
W4BCFEM1	W4BCFEM1_T39_46	WT	4week	postnatal_progenitor	3.89282	3.89282	-4.29798	1.02389
W4BCFEM1	W4BCFEM1_T39_52	WT	4week	mTEC	0	0	4.14049	-2.39301
W4BCFEM1	W4BCFEM1_T39_53	WT	4week	postnatal_progenitor	3.82968	0	-3.48468	0.154623
W4BCFEM1	W4BCFEM1_T39_54	WT	4week	postnatal_progenitor	3.53855	1.64292	-2.6807	0.00876951
W4BCFEM1	W4BCFEM1_T39_55	WT	4week	mTEC	1.03301	0	2.08724	-4.1027
W4BCFEM1	W4BCFEM1_T39_56	WT	4week	postnatal_progenitor	0	1.61584	-4.40275	1.66464
W4BCFEM1	W4BCFEM1_T39_59	WT	4week	postnatal_progenitor	1.95932	2.76092	-2.00422	-0.357339
W4BCFEM1	W4BCFEM1_T39_60	WT	4week	mTEC	0	0	2.82338	-2.26375
W4BCFEM1	W4BCFEM1_T39_61	WT	4week	unassigned	3.61383	0.731212	-2.36631	-3.65434
W4BCFEM1	W4BCFEM1_T39_62	WT	4week	postnatal_progenitor	1.39439	1.39439	-2.30662	1.85838
W4BCFEM1	W4BCFEM1_T39_65	WT	4week	postnatal_progenitor	0.832532	0	-2.05093	3.02136
W4BCFEM1	W4BCFEM1_T39_67	WT	4week	mTEC	2.97063	0	4.04076	-2.18323
W4BCFEM1	W4BCFEM1_T39_71	WT	4week	early_progenitor	0.944936	0	-4.26071	5.0008
W4BCFEM1	W4BCFEM1_T39_72	WT	4week	postnatal_progenitor	3.75892	2.19536	-3.86018	0.404375
W4BCFEM1	W4BCFEM1_T39_77	WT	4week	postnatal_progenitor	3.21287	0	-0.569599	0.283278
W4BCFEM1	W4BCFEM1_T39_78	WT	4week	mTEC	3.44344	1.15949	-0.398413	-3.28978
W4BCFEM1	W4BCFEM1_T39_83	WT	4week	postnatal_progenitor	2.4524	1.82994	-3.53252	1.47629
W4BCFEM1	W4BCFEM1_T39_84	WT	4week	postnatal_progenitor	1.82001	0.590644	-1.74308	2.63387
W4BCFEM1	W4BCFEM1_T39_85	WT	4week	mTEC	2.23671	0	1.04515	-4.57734
W4BCFEM1	W4BCFEM1_T39_86	WT	4week	cTEC	0.442903	0.622059	-0.139975	6.67913
W4BCFEM1	W4BCFEM1_T39_88	WT	4week	postnatal_progenitor	1.88497	0	-1.03085	0.921664
W4BCFEM1	W4BCFEM1_T39_89	WT	4week	mTEC	0	0	2.79795	-3.76319
W4BCFEM1	W4BCFEM1_T39_92	WT	4week	postnatal_progenitor	1.29733	0	-2.65882	0.97817
W4BCFEM1	W4BCFEM1_T39_93	WT	4week	postnatal_progenitor	0	0	-3.85913	1.29945
W4BCFEM1	W4BCFEM1_T39_94	WT	4week	mTEC	0	0.958484	8.61709	0.77398
W4BCFEM1	W4BCFEM1_T39_96	WT	4week	mTEC	0	0	1.96378	-3.47403
W4BCFEM1	W4BCFEM1_T40_103	WT	4week	postnatal_progenitor	2.32218	1.58506	-3.91878	0.781783
W4BCFEM1	W4BCFEM1_T40_104	WT	4week	mTEC	0	0	1.27041	-2.78717
W4BCFEM1	W4BCFEM1_T40_106	WT	4week	mTEC	1.84282	1.19749	3.99784	-3.40489
W4BCFEM1	W4BCFEM1_T40_107	WT	4week	mTEC	4.43979	0	-0.315811	-4.37372
W4BCFEM1	W4BCFEM1_T40_108	WT	4week	mTEC	1.86035	0	0.50734	-2.89176
W4BCFEM1	W4BCFEM1_T40_109	WT	4week	unassigned	5.17823	0	-0.152861	-1.20277
W4BCFEM1	W4BCFEM1_T40_110	WT	4week	mTEC	0	0	2.19199	-2.15048
W4BCFEM1	W4BCFEM1_T40_111	WT	4week	mTEC	2.28313	0	2.29557	-3.70736
W4BCFEM1	W4BCFEM1_T40_115	WT	4week	postnatal_progenitor	1.70196	2.95673	-3.49076	2.11108
W4BCFEM1	W4BCFEM1_T40_117	WT	4week	mTEC	1.94759	0	1.85907	-2.45838
W4BCFEM1	W4BCFEM1_T40_119	WT	4week	mTEC	2.99393	0	0.131778	-3.4715
W4BCFEM1	W4BCFEM1_T40_120	WT	4week	postnatal_progenitor	2.54284	0	-2.35401	0.261604
W4BCFEM1	W4BCFEM1_T40_123	WT	4week	cTEC	1.19908	0	-1.48858	5.29671
W4BCFEM1	W4BCFEM1_T40_126	WT	4week	postnatal_progenitor	3.14289	0	-2.32058	0.543466
W4BCFEM1	W4BCFEM1_T40_131	WT	4week	mTEC	2.63012	0	0.756909	-4.69068
W4BCFEM1	W4BCFEM1_T40_135	WT	4week	mTEC	2.39521	2.39521	0.884856	-3.31285
W4BCFEM1	W4BCFEM1_T40_136	WT	4week	unassigned	0.775617	0.775617	-3.25253	-1.97512
W4BCFEM1	W4BCFEM1_T40_138	WT	4week	mTEC	4.40135	0	-1.13673	-2.98053
W4BCFEM1	W4BCFEM1_T40_139	WT	4week	mTEC	2.20849	0	-1.17244	-3.95054
W4BCFEM1	W4BCFEM1_T40_140	WT	4week	postnatal_progenitor	3.4088	1.37988	-3.58129	1.89701
W4BCFEM1	W4BCFEM1_T40_145	WT	4week	postnatal_progenitor	2.66697	0	-3.61435	1.22435
W4BCFEM1	W4BCFEM1_T40_146	WT	4week	mTEC	2.87137	0	2.9703	-3.09569
W4BCFEM1	W4BCFEM1_T40_147	WT	4week	mTEC	2.19201	0	2.53917	-3.87604
W4BCFEM1	W4BCFEM1_T40_148	WT	4week	postnatal_progenitor	5.07501	2.68735	-3.58544	0.226782
W4BCFEM1	W4BCFEM1_T40_158	WT	4week	mTEC	0	0	2.95531	-3.75049
W4BCFEM1	W4BCFEM1_T40_160	WT	4week	mTEC	2.13654	0	0.994542	-4.27941
W4BCFEM1	W4BCFEM1_T40_162	WT	4week	mTEC	1.67057	0	0.778193	-2.37404
W4BCFEM1	W4BCFEM1_T40_163	WT	4week	mTEC	1.30276	0	1.60869	-4.66155
W4BCFEM1	W4BCFEM1_T40_164	WT	4week	mTEC	1.28913	0	0.145504	-4.25559
W4BCFEM1	W4BCFEM1_T40_165	WT	4week	mTEC	3.30841	0	1.52702	-2.84958
W4BCFEM1	W4BCFEM1_T40_166	WT	4week	mTEC	2.4539	0	1.78925	-2.25231
W4BCFEM1	W4BCFEM1_T40_167	WT	4week	mTEC	1.37452	0	1.1581	-3.50174
W4BCFEM1	W4BCFEM1_T40_171	WT	4week	mTEC	1.54134	0	3.56337	-0.531502
W4BCFEM1	W4BCFEM1_T40_173	WT	4week	mTEC	0	0	1.79021	-3.72318
W4BCFEM1	W4BCFEM1_T40_174	WT	4week	postnatal_progenitor	2.78463	0	-3.27289	1.16029
W4BCFEM1	W4BCFEM1_T40_175	WT	4week	unassigned	4.45082	0.688245	-3.9288	-3.10571
W4BCFEM1	W4BCFEM1_T40_176	WT	4week	postnatal_progenitor	1.35288	1.35288	-3.60706	1.171
W4BCFEM1	W4BCFEM1_T40_178	WT	4week	postnatal_progenitor	3.62246	1.7058	-2.77204	0.740537
W4BCFEM1	W4BCFEM1_T40_179	WT	4week	postnatal_progenitor	2.22295	3.05967	0.15785	0.765846
W4BCFEM1	W4BCFEM1_T40_181	WT	4week	postnatal_progenitor	2.50287	2.50287	-0.577403	-0.0965439
W4BCFEM1	W4BCFEM1_T40_183	WT	4week	postnatal_progenitor	2.33439	2.33439	-3.56571	0.942849
W4BCFEM1	W4BCFEM1_T40_184	WT	4week	mTEC	2.30804	0	2.78358	-3.11448
W4BCFEM1	W4BCFEM1_T40_188	WT	4week	mTEC	3.65165	2.27946	3.84682	-1.62158
W4BCFEM1	W4BCFEM1_T40_189	WT	4week	mTEC	0	0	3.01958	-3.64771
W4BCFEM1	W4BCFEM1_T40_190	WT	4week	mTEC	1.54297	0	0.0844126	-4.37872
W4BCFEM1	W4BCFEM1_T40_191	WT	4week	mTEC	2.9009	1.658	1.58408	-3.01003
W4BCFEM1	W4BCFEM1_T41_2	WT	4week	postnatal_progenitor	0	3.17894	0.437818	1.50282
W4BCFEM1	W4BCFEM1_T41_3	WT	4week	postnatal_progenitor	3.07064	2.56894	-0.678055	-0.264961
W4BCFEM1	W4BCFEM1_T41_9	WT	4week	postnatal_progenitor	0	0	-1.96437	-0.172548
W4BCFEM1	W4BCFEM1_T41_12	WT	4week	postnatal_progenitor	4.01883	1.18003	-2.47165	2.69292
W4BCFEM1	W4BCFEM1_T41_13	WT	4week	postnatal_progenitor	4.97528	3.27746	-3.21782	0.166903
W4BCFEM1	W4BCFEM1_T41_14	WT	4week	mTEC	1.43044	0	2.38165	-3.88291
W4BCFEM1	W4BCFEM1_T41_15	WT	4week	mTEC	2.37543	0	1.36614	-4.07302
W4BCFEM1	W4BCFEM1_T41_19	WT	4week	mTEC	1.09094	0	3.33885	-1.89608
W4BCFEM1	W4BCFEM1_T41_22	WT	4week	early_progenitor	1.72456	2.48819	-3.57358	4.87352
W4BCFEM1	W4BCFEM1_T41_23	WT	4week	mTEC	3.51161	1.31345	2.01404	-3.06814
W4BCFEM1	W4BCFEM1_T41_25	WT	4week	postnatal_progenitor	3.65718	1.41045	-2.63079	-1.82471
W4BCFEM1	W4BCFEM1_T41_27	WT	4week	postnatal_progenitor	0	0	-3.22159	1.18586
W4BCFEM1	W4BCFEM1_T41_28	WT	4week	postnatal_progenitor	0	0	-0.660415	0.393803
W4BCFEM1	W4BCFEM1_T41_29	WT	4week	early_progenitor	0	0	-3.39694	4.66967
W4BCFEM1	W4BCFEM1_T41_35	WT	4week	postnatal_progenitor	0	1.41684	-2.09663	3.06733
W4BCFEM1	W4BCFEM1_T41_37	WT	4week	postnatal_progenitor	0	0	-3.98462	1.10768
W4BCFEM1	W4BCFEM1_T41_41	WT	4week	mTEC	0	0	1.542	-4.10599
W4BCFEM1	W4BCFEM1_T41_43	WT	4week	postnatal_progenitor	1.4588	0	-2.2535	1.51029
W4BCFEM1	W4BCFEM1_T41_44	WT	4week	postnatal_progenitor	3.39242	0	-2.86841	0.0700333
W4BCFEM1	W4BCFEM1_T41_47	WT	4week	mTEC	0	0	1.94533	-3.8581
W4BCFEM1	W4BCFEM1_T41_48	WT	4week	mTEC	0	0	3.47472	-2.56514
W4BCFEM1	W4BCFEM1_T41_49	WT	4week	postnatal_progenitor	1.72091	0	-3.06465	1.41533
W4BCFEM1	W4BCFEM1_T41_51	WT	4week	mTEC	1.30862	0	3.731	-3.41743
W4BCFEM1	W4BCFEM1_T41_52	WT	4week	mTEC	0	0	3.02212	-2.30566
W4BCFEM1	W4BCFEM1_T41_53	WT	4week	postnatal_progenitor	3.36588	2.03645	-3.97421	0.586233
W4BCFEM1	W4BCFEM1_T41_56	WT	4week	mTEC	0	0	1.40206	-3.17451
W4BCFEM1	W4BCFEM1_T41_57	WT	4week	mTEC	2.31484	0	-0.480106	-3.95664
W4BCFEM1	W4BCFEM1_T41_58	WT	4week	postnatal_progenitor	1.73136	0	-3.60395	1.36696
W4BCFEM1	W4BCFEM1_T41_60	WT	4week	mTEC	1.50073	0	1.26915	-2.93718
W4BCFEM1	W4BCFEM1_T41_63	WT	4week	early_progenitor	0	0	-3.46566	4.97627
W4BCFEM1	W4BCFEM1_T41_67	WT	4week	mTEC	0	0	1.89581	-0.51679
W4BCFEM1	W4BCFEM1_T41_69	WT	4week	mTEC	1.44134	1.44134	1.63972	-4.01247
W4BCFEM1	W4BCFEM1_T41_71	WT	4week	postnatal_progenitor	0	1.89749	-2.9729	2.16306
W4BCFEM1	W4BCFEM1_T41_72	WT	4week	postnatal_progenitor	2.23458	1.51243	-2.28016	1.53354
W4BCFEM1	W4BCFEM1_T41_75	WT	4week	postnatal_progenitor	0	2.69358	0.491351	1.52836
W4BCFEM1	W4BCFEM1_T41_78	WT	4week	postnatal_progenitor	0.681311	0	-2.67069	2.42301
W4BCFEM1	W4BCFEM1_T41_79	WT	4week	mTEC	0	0	8.44556	0.954762
W4BCFEM1	W4BCFEM1_T41_80	WT	4week	mTEC	4.47438	0	-1.07829	-3.57946
W4BCFEM1	W4BCFEM1_T41_81	WT	4week	mTEC	2.72515	0	2.6997	-4.15625
W4BCFEM1	W4BCFEM1_T41_82	WT	4week	mTEC	1.63529	0	1.71865	-3.31255
W4BCFEM1	W4BCFEM1_T41_83	WT	4week	mTEC	2.94492	0	-0.229541	-3.6671
W4BCFEM1	W4BCFEM1_T41_84	WT	4week	mTEC	2.57923	0	2.50351	-4.02162
W4BCFEM1	W4BCFEM1_T41_85	WT	4week	postnatal_progenitor	3.94522	2.8871	-3.56683	0.593411
W4BCFEM1	W4BCFEM1_T41_86	WT	4week	mTEC	2.81985	2.01081	4.98013	-2.96214
W4BCFEM1	W4BCFEM1_T41_90	WT	4week	mTEC	1.20837	0	-0.259876	-4.43673
W4BCFEM1	W4BCFEM1_T41_92	WT	4week	postnatal_progenitor	4.46886	0	-2.95758	0.387049
W4BCFEM1	W4BCFEM1_T41_95	WT	4week	mTEC	0	0	5.31001	-3.03226
W4BCFEM1	W4BCFEM1_T42_97	WT	4week	mTEC	3.25501	0	2.17216	-4.16784
W4BCFEM1	W4BCFEM1_T42_100	WT	4week	postnatal_progenitor	2.4451	0	-3.40385	1.39456
W4BCFEM1	W4BCFEM1_T42_101	WT	4week	postnatal_progenitor	2.06911	0	-2.52771	-1.16703
W4BCFEM1	W4BCFEM1_T42_104	WT	4week	mTEC	0	0	8.31759	1.29325
W4BCFEM1	W4BCFEM1_T42_106	WT	4week	postnatal_progenitor	0	0	-3.6501	2.74497
W4BCFEM1	W4BCFEM1_T42_108	WT	4week	mTEC	2.23104	0	1.56781	-3.15961
W4BCFEM1	W4BCFEM1_T42_109	WT	4week	mTEC	3.04418	0	1.29159	-3.0733
W4BCFEM1	W4BCFEM1_T42_112	WT	4week	mTEC	0	0	1.7998	-1.84405
W4BCFEM1	W4BCFEM1_T42_113	WT	4week	unassigned	3.09634	0	-1.93916	-3.93055
W4BCFEM1	W4BCFEM1_T42_117	WT	4week	mTEC	3.9588	0	-1.25345	-3.44556
W4BCFEM1	W4BCFEM1_T42_118	WT	4week	mTEC	2.96999	0	-0.549379	-3.39332
W4BCFEM1	W4BCFEM1_T42_120	WT	4week	early_progenitor	1.32241	0	-3.00358	4.9822
W4BCFEM1	W4BCFEM1_T42_124	WT	4week	postnatal_progenitor	3.6107	2.95009	-4.04205	0.552112
W4BCFEM1	W4BCFEM1_T42_127	WT	4week	postnatal_progenitor	0	0	-1.33277	0.849041
W4BCFEM1	W4BCFEM1_T42_128	WT	4week	unassigned	2.0766	0	1.41086	0.440201
W4BCFEM1	W4BCFEM1_T42_130	WT	4week	unassigned	3.34335	0.816757	-2.49425	-3.02438
W4BCFEM1	W4BCFEM1_T42_134	WT	4week	mTEC	0	0	3.64333	-3.43773
W4BCFEM1	W4BCFEM1_T42_136	WT	4week	postnatal_progenitor	0	1.73072	0.610894	1.49961
W4BCFEM1	W4BCFEM1_T42_137	WT	4week	mTEC	1.87793	0	0.897917	-3.99674
W4BCFEM1	W4BCFEM1_T42_139	WT	4week	postnatal_progenitor	4.53596	2.14096	-4.0014	0.287314
W4BCFEM1	W4BCFEM1_T42_144	WT	4week	mTEC	1.57353	0	0.423614	-4.40487
W4BCFEM1	W4BCFEM1_T42_145	WT	4week	postnatal_progenitor	0	2.59213	-3.95552	0.804545
W4BCFEM1	W4BCFEM1_T42_146	WT	4week	postnatal_progenitor	3.75258	0	-3.00587	-0.646086
W4BCFEM1	W4BCFEM1_T42_147	WT	4week	cTEC	0	1.33343	-1.20992	5.9474
W4BCFEM1	W4BCFEM1_T42_148	WT	4week	early_progenitor	1.37621	0	-2.3529	5.03968
W4BCFEM1	W4BCFEM1_T42_149	WT	4week	unassigned	1.54968	0	-2.1841	-4.0003
W4BCFEM1	W4BCFEM1_T42_151	WT	4week	mTEC	3.14411	2.29858	0.753211	-1.96186
W4BCFEM1	W4BCFEM1_T42_152	WT	4week	postnatal_progenitor	1.24062	0	-3.14235	-1.72881
W4BCFEM1	W4BCFEM1_T42_154	WT	4week	mTEC	1.92405	0	1.30278	-3.37929
W4BCFEM1	W4BCFEM1_T42_156	WT	4week	postnatal_progenitor	1.28956	1.28956	-2.33196	1.3355
W4BCFEM1	W4BCFEM1_T42_157	WT	4week	postnatal_progenitor	2.50349	0	-1.80833	-1.09822
W4BCFEM1	W4BCFEM1_T42_158	WT	4week	mTEC	2.46772	0	0.476574	-2.13917
W4BCFEM1	W4BCFEM1_T42_159	WT	4week	postnatal_progenitor	3.10564	0	-2.17193	-0.0996844
W4BCFEM1	W4BCFEM1_T42_161	WT	4week	mTEC	0	0	1.57147	-3.22113
W4BCFEM1	W4BCFEM1_T42_163	WT	4week	postnatal_progenitor	0	0	0.996557	1.60139
W4BCFEM1	W4BCFEM1_T42_166	WT	4week	postnatal_progenitor	3.92319	1.46978	-2.9097	-0.530913
W4BCFEM1	W4BCFEM1_T42_168	WT	4week	mTEC	0	0	3.60361	-1.76691
W4BCFEM1	W4BCFEM1_T42_171	WT	4week	mTEC	0	0	2.33334	-3.80512
W4BCFEM1	W4BCFEM1_T42_172	WT	4week	mTEC	0	0	4.12786	-3.59015
W4BCFEM1	W4BCFEM1_T42_173	WT	4week	mTEC	3.94722	0	-0.377558	-3.98331
W4BCFEM1	W4BCFEM1_T42_174	WT	4week	postnatal_progenitor	2.35089	1.60902	-2.48508	1.05872
W4BCFEM1	W4BCFEM1_T42_175	WT	4week	postnatal_progenitor	1.88361	0	-3.54368	1.5282
W4BCFEM1	W4BCFEM1_T42_181	WT	4week	mTEC	1.69053	0	3.20464	-1.2953
W4BCFEM1	W4BCFEM1_T42_183	WT	4week	postnatal_progenitor	4.79837	1.78063	-3.92343	0.829888
W4BCFEM1	W4BCFEM1_T42_185	WT	4week	postnatal_progenitor	1.97854	0	-2.15277	0.545562
W4BCFEM1	W4BCFEM1_T42_186	WT	4week	postnatal_progenitor	4.6873	0	-3.56828	-0.280198
W4BCFEM1	W4BCFEM1_T42_187	WT	4week	unassigned	4.33657	0	-2.35273	-3.67447
W4BCFEM1	W4BCFEM1_T42_190	WT	4week	mTEC	0	0	2.22737	-3.81791
W4BCFEM1	W4BCFEM1_T42_192	WT	4week	postnatal_progenitor	3.97727	0	-3.77285	-0.0369413
W4BCFEM1	W4BCFEM1_T43_1	WT	4week	mTEC	1.65096	1.04969	3.49117	-2.62746
W4BCFEM1	W4BCFEM1_T43_2	WT	4week	unassigned	3.92208	1.59512	-1.8507	-3.00774
W4BCFEM1	W4BCFEM1_T43_3	WT	4week	postnatal_progenitor	1.83908	1.83908	-4.23518	1.91138
W4BCFEM1	W4BCFEM1_T43_6	WT	4week	mTEC	2.14302	0	1.08677	-2.84128
W4BCFEM1	W4BCFEM1_T43_8	WT	4week	mTEC	4.2682	0	2.85076	-3.86086
W4BCFEM1	W4BCFEM1_T43_9	WT	4week	mTEC	1.42993	0	0.767293	-4.72043
W4BCFEM1	W4BCFEM1_T43_10	WT	4week	postnatal_progenitor	2.44202	0	-0.311824	0.266243
W4BCFEM1	W4BCFEM1_T43_11	WT	4week	cTEC	0	1.22342	-2.06407	6.15993
W4BCFEM1	W4BCFEM1_T43_12	WT	4week	mTEC	1.57257	1.57257	2.13263	-4.06673
W4BCFEM1	W4BCFEM1_T43_13	WT	4week	mTEC	0	0	2.94404	-2.26555
W4BCFEM1	W4BCFEM1_T43_15	WT	4week	postnatal_progenitor	4.11649	0.747729	-2.69236	-0.764569
W4BCFEM1	W4BCFEM1_T43_16	WT	4week	early_progenitor	0	1.44368	-4.21924	4.74534
W4BCFEM1	W4BCFEM1_T43_17	WT	4week	postnatal_progenitor	1.57698	0	-3.6843	1.73929
W4BCFEM1	W4BCFEM1_T43_21	WT	4week	postnatal_progenitor	3.5623	0	-3.46092	0.225922
W4BCFEM1	W4BCFEM1_T43_22	WT	4week	mTEC	0	0	0.716239	-4.43004
W4BCFEM1	W4BCFEM1_T43_24	WT	4week	mTEC	1.59824	0	0.894962	-3.92122
W4BCFEM1	W4BCFEM1_T43_27	WT	4week	mTEC	2.13087	0	-0.123298	-4.42137
W4BCFEM1	W4BCFEM1_T43_28	WT	4week	mTEC	1.46416	0	0.862632	-4.30273
W4BCFEM1	W4BCFEM1_T43_29	WT	4week	mTEC	0	0	1.61066	-2.78181
W4BCFEM1	W4BCFEM1_T43_35	WT	4week	postnatal_progenitor	3.59308	2.05668	-3.6788	0.0601902
W4BCFEM1	W4BCFEM1_T43_36	WT	4week	postnatal_progenitor	3.2571	0.891514	-2.19436	1.62965
W4BCFEM1	W4BCFEM1_T43_37	WT	4week	mTEC	1.19783	0	2.33557	-3.57762
W4BCFEM1	W4BCFEM1_T43_40	WT	4week	postnatal_progenitor	4.48654	0	-2.78068	0.931772
W4BCFEM1	W4BCFEM1_T43_46	WT	4week	postnatal_progenitor	4.08644	0	-3.04349	0.374312
W4BCFEM1	W4BCFEM1_T43_47	WT	4week	postnatal_progenitor	3.69335	0	-1.64978	0.533037
W4BCFEM1	W4BCFEM1_T43_48	WT	4week	mTEC	0	1.51163	3.78222	-2.53724
W4BCFEM1	W4BCFEM1_T43_52	WT	4week	mTEC	1.36167	0	2.65221	-3.33154
W4BCFEM1	W4BCFEM1_T43_53	WT	4week	mTEC	4.92512	0	-1.9198	-2.42225
W4BCFEM1	W4BCFEM1_T43_55	WT	4week	mTEC	0	0	3.49961	-3.62538
W4BCFEM1	W4BCFEM1_T43_56	WT	4week	mTEC	3.95858	0	3.24969	-2.43804
W4BCFEM1	W4BCFEM1_T43_57	WT	4week	postnatal_progenitor	1.27088	1.93603	-2.3125	1.39517
W4BCFEM1	W4BCFEM1_T43_58	WT	4week	mTEC	1.32184	0	1.70813	-3.75252
W4BCFEM1	W4BCFEM1_T43_61	WT	4week	cTEC	1.1132	1.1132	-0.412915	6.60472
W4BCFEM1	W4BCFEM1_T43_62	WT	4week	postnatal_progenitor	2.39665	2.39665	-2.2925	0.199785
W4BCFEM1	W4BCFEM1_T43_64	WT	4week	mTEC	0	0	0.800663	-3.81539
W4BCFEM1	W4BCFEM1_T43_65	WT	4week	postnatal_progenitor	3.26794	0	-1.97044	0.0062588
W4BCFEM1	W4BCFEM1_T43_66	WT	4week	postnatal_progenitor	2.16884	0	-3.14666	1.40031
W4BCFEM1	W4BCFEM1_T43_71	WT	4week	mTEC	0	0	3.1671	-4.34928
W4BCFEM1	W4BCFEM1_T43_72	WT	4week	mTEC	2.3789	2.3789	1.58496	-2.15984
W4BCFEM1	W4BCFEM1_T43_78	WT	4week	mTEC	0	0	3.64274	-3.77081
W4BCFEM1	W4BCFEM1_T43_79	WT	4week	postnatal_progenitor	0	0	-2.31737	1.10253
W4BCFEM1	W4BCFEM1_T43_80	WT	4week	mTEC	0	0	2.62544	-3.67888
W4BCFEM1	W4BCFEM1_T43_82	WT	4week	postnatal_progenitor	4.18357	2.14813	-3.64031	0.295604
W4BCFEM1	W4BCFEM1_T43_83	WT	4week	mTEC	2.74833	0	2.50751	-4.25063
W4BCFEM1	W4BCFEM1_T43_84	WT	4week	postnatal_progenitor	2.84924	2.03645	-2.31395	0.931544
W4BCFEM1	W4BCFEM1_T43_89	WT	4week	mTEC	1.46466	0	3.04038	-2.91668
W4BCFEM1	W4BCFEM1_T43_90	WT	4week	postnatal_progenitor	3.54393	2.39611	-4.42047	0.618211
W4BCFEM1	W4BCFEM1_T43_91	WT	4week	postnatal_progenitor	1.53698	2.74566	0.568703	1.54576
W4BCFEM1	W4BCFEM1_T43_92	WT	4week	postnatal_progenitor	2.04046	2.04046	-2.986	-1.04796
W4BCFEM1	W4BCFEM1_T43_94	WT	4week	postnatal_progenitor	0	1.55019	-2.11494	1.53737
W4BCFEM1	W4BCFEM1_T43_95	WT	4week	mTEC	0	0	1.98639	-2.61134
W4BCFEM1	W4BCFEM1_T44_99	WT	4week	postnatal_progenitor	2.96647	0	-2.5864	-1.51978
W4BCFEM1	W4BCFEM1_T44_103	WT	4week	postnatal_progenitor	2.39987	0.776097	-2.94534	-2.11965
W4BCFEM1	W4BCFEM1_T44_105	WT	4week	postnatal_progenitor	3.09625	0	-3.35142	0.296261
W4BCFEM1	W4BCFEM1_T44_107	WT	4week	cTEC	0.680166	1.14065	-1.81888	6.11591
W4BCFEM1	W4BCFEM1_T44_109	WT	4week	postnatal_progenitor	0	0	-3.10717	1.39872
W4BCFEM1	W4BCFEM1_T44_110	WT	4week	mTEC	2.38539	1.03972	4.02217	-2.92143
W4BCFEM1	W4BCFEM1_T44_111	WT	4week	mTEC	4.66747	0	-1.42203	-2.26893
W4BCFEM1	W4BCFEM1_T44_112	WT	4week	mTEC	1.83384	0	1.82094	-4.06893
W4BCFEM1	W4BCFEM1_T44_117	WT	4week	mTEC	1.53293	0	0.575293	-4.28312
W4BCFEM1	W4BCFEM1_T44_118	WT	4week	postnatal_progenitor	2.81816	0	-2.9726	1.42858
W4BCFEM1	W4BCFEM1_T44_119	WT	4week	postnatal_progenitor	2.08181	1.38764	-3.576	0.936155
W4BCFEM1	W4BCFEM1_T44_120	WT	4week	early_progenitor	0	2.29658	-4.20228	5.03883
W4BCFEM1	W4BCFEM1_T44_123	WT	4week	early_progenitor	1.64718	0	-4.04787	4.718
W4BCFEM1	W4BCFEM1_T44_124	WT	4week	mTEC	4.58849	0	1.94414	-0.555111
W4BCFEM1	W4BCFEM1_T44_131	WT	4week	cTEC	0	0	-1.94901	6.14702
W4BCFEM1	W4BCFEM1_T44_132	WT	4week	postnatal_progenitor	2.539	1.38048	-2.8505	0.350374
W4BCFEM1	W4BCFEM1_T44_139	WT	4week	postnatal_progenitor	0	0	-1.80129	0.364742
W4BCFEM1	W4BCFEM1_T44_140	WT	4week	mTEC	1.26182	0	3.39317	-3.67976
W4BCFEM1	W4BCFEM1_T44_141	WT	4week	mTEC	0	1.55358	3.96577	-3.55707
W4BCFEM1	W4BCFEM1_T44_143	WT	4week	mTEC	0	0	1.48837	-3.32496
W4BCFEM1	W4BCFEM1_T44_145	WT	4week	postnatal_progenitor	2.72024	2.24065	-4.57224	1.55275
W4BCFEM1	W4BCFEM1_T44_146	WT	4week	mTEC	1.84531	0	3.567	-2.52551
W4BCFEM1	W4BCFEM1_T44_148	WT	4week	postnatal_progenitor	0	0	0.209517	-2.36493
W4BCFEM1	W4BCFEM1_T44_150	WT	4week	postnatal_progenitor	4.90518	2.89356	-3.83852	0.353256
W4BCFEM1	W4BCFEM1_T44_151	WT	4week	postnatal_progenitor	2.802	0	-1.83159	2.5135
W4BCFEM1	W4BCFEM1_T44_152	WT	4week	mTEC	2.57229	0	-0.130474	-4.22795
W4BCFEM1	W4BCFEM1_T44_153	WT	4week	mTEC	2.52708	0	7.67279	1.19468
W4BCFEM1	W4BCFEM1_T44_156	WT	4week	postnatal_progenitor	5.23301	3.55478	-2.26417	4.69868
W4BCFEM1	W4BCFEM1_T44_157	WT	4week	mTEC	0	0	3.93151	-2.97997
W4BCFEM1	W4BCFEM1_T44_159	WT	4week	postnatal_progenitor	3.26062	1.65315	-2.83508	0.397216
W4BCFEM1	W4BCFEM1_T44_160	WT	4week	postnatal_progenitor	0	2.18012	-3.339	1.0019
W4BCFEM1	W4BCFEM1_T44_161	WT	4week	postnatal_progenitor	2.56938	1.40315	-3.27849	1.5774
W4BCFEM1	W4BCFEM1_T44_162	WT	4week	mTEC	3.24454	0	-0.700482	-3.72677
W4BCFEM1	W4BCFEM1_T44_163	WT	4week	early_progenitor	0	1.66073	-4.09393	5.13435
W4BCFEM1	W4BCFEM1_T44_166	WT	4week	postnatal_progenitor	4.71252	0	-2.53636	-0.90387
W4BCFEM1	W4BCFEM1_T44_167	WT	4week	postnatal_progenitor	0	1.25557	-1.96247	3.54452
W4BCFEM1	W4BCFEM1_T44_168	WT	4week	mTEC	2.19034	2.19034	4.01771	-2.41577
W4BCFEM1	W4BCFEM1_T44_169	WT	4week	mTEC	1.44257	0	-0.116332	-3.34742
W4BCFEM1	W4BCFEM1_T44_171	WT	4week	postnatal_progenitor	0	0	-1.74172	-0.257734
W4BCFEM1	W4BCFEM1_T44_172	WT	4week	mTEC	0	0	2.2425	-2.57382
W4BCFEM1	W4BCFEM1_T44_173	WT	4week	postnatal_progenitor	1.27728	0	-2.09194	1.52329
W4BCFEM1	W4BCFEM1_T44_174	WT	4week	postnatal_progenitor	0	0	-2.41272	0.941842
W4BCFEM1	W4BCFEM1_T44_176	WT	4week	postnatal_progenitor	5.01375	0	-1.90678	-1.8004
W4BCFEM1	W4BCFEM1_T44_177	WT	4week	unassigned	4.39824	1.4965	-4.01225	-2.67631
W4BCFEM1	W4BCFEM1_T44_178	WT	4week	unassigned	5.41314	0	-0.189128	-1.2462
W4BCFEM1	W4BCFEM1_T44_179	WT	4week	mTEC	0	0	0.182506	-3.66551
W4BCFEM1	W4BCFEM1_T44_180	WT	4week	mTEC	1.1407	0	2.59533	-3.48668
W4BCFEM1	W4BCFEM1_T44_183	WT	4week	mTEC	3.73291	0	-2.20697	-1.96606
W4BCFEM1	W4BCFEM1_T44_185	WT	4week	postnatal_progenitor	4.32528	0	-2.89927	-0.912631
W4BCFEM1	W4BCFEM1_T44_186	WT	4week	mTEC	3.51499	0.394932	2.31166	-2.20018
W4BCFEM1	W4BCFEM1_T44_188	WT	4week	unassigned	3.4352	0.689231	-2.46285	-4.02311
W4BCFEM1	W4BCFEM1_T44_190	WT	4week	postnatal_progenitor	3.26572	0	-2.56455	0.759578
W4BCFEM1	W4BCFEM1_T44_191	WT	4week	mTEC	2.17469	0	-0.256672	-4.41398
W4BCFEM1	W4BCFEM1_T44_192	WT	4week	mTEC	1.19265	0	3.47381	-2.83206
W4BCFEM1	W4BCFEM1_T61_1	WT	4week	postnatal_progenitor	3.04997	1.14595	-3.90531	0.114051
W4BCFEM1	W4BCFEM1_T61_4	WT	4week	postnatal_progenitor	0	2.19579	-1.09947	0.44215
W4BCFEM1	W4BCFEM1_T61_5	WT	4week	postnatal_progenitor	4.51974	0	-3.80441	-0.133886
W4BCFEM1	W4BCFEM1_T61_9	WT	4week	mTEC	2.02863	0	-0.158667	-4.11845
W4BCFEM1	W4BCFEM1_T61_11	WT	4week	early_progenitor	0	2.09361	-4.36449	4.80289
W4BCFEM1	W4BCFEM1_T61_12	WT	4week	unassigned	0	0	2.46632	1.00175
W4BCFEM1	W4BCFEM1_T61_14	WT	4week	postnatal_progenitor	3.60833	0	-3.20795	0.209265
W4BCFEM1	W4BCFEM1_T61_15	WT	4week	postnatal_progenitor	4.02755	0	-3.93972	0.259902
W4BCFEM1	W4BCFEM1_T61_20	WT	4week	early_progenitor	1.46296	1.46296	-4.04342	4.83073
W4BCFEM1	W4BCFEM1_T61_21	WT	4week	mTEC	0	0	-0.144445	-4.54395
W4BCFEM1	W4BCFEM1_T61_24	WT	4week	unassigned	4.44883	0	-1.87326	-3.29114
W4BCFEM1	W4BCFEM1_T61_26	WT	4week	mTEC	1.35458	0	4.02157	-1.54417
W4BCFEM1	W4BCFEM1_T61_27	WT	4week	mTEC	1.99093	0	4.10958	-3.96126
W4BCFEM1	W4BCFEM1_T61_28	WT	4week	early_progenitor	0	0	-4.09938	4.97325
W4BCFEM1	W4BCFEM1_T61_30	WT	4week	mTEC	4.38431	0	-1.48487	-1.82995
W4BCFEM1	W4BCFEM1_T61_32	WT	4week	postnatal_progenitor	2.30976	2.30976	-0.238491	0.0825364
W4BCFEM1	W4BCFEM1_T61_33	WT	4week	postnatal_progenitor	0	0	-3.19015	1.50667
W4BCFEM1	W4BCFEM1_T61_34	WT	4week	early_progenitor	0	0	-3.07775	4.76325
W4BCFEM1	W4BCFEM1_T61_37	WT	4week	mTEC	0	0	1.97394	-3.19333
W4BCFEM1	W4BCFEM1_T61_38	WT	4week	mTEC	1.53142	0	3.12992	-1.62121
W4BCFEM1	W4BCFEM1_T61_39	WT	4week	mTEC	0	0	5.26431	-3.03534
W4BCFEM1	W4BCFEM1_T61_44	WT	4week	mTEC	0	0	0.375595	-4.24975
W4BCFEM1	W4BCFEM1_T61_46	WT	4week	mTEC	3.80315	0	-0.0295831	-4.26791
W4BCFEM1	W4BCFEM1_T61_47	WT	4week	postnatal_progenitor	4.30875	0	-2.41023	-0.214427
W4BCFEM1	W4BCFEM1_T61_49	WT	4week	mTEC	0	0	0.302932	-3.72701
W4BCFEM1	W4BCFEM1_T61_51	WT	4week	postnatal_progenitor	1.21425	0	-3.19845	1.4289
W4BCFEM1	W4BCFEM1_T61_52	WT	4week	mTEC	1.65038	0	2.3418	-3.79447
W4BCFEM1	W4BCFEM1_T61_53	WT	4week	mTEC	4.2831	0	-1.71407	-2.64183
W4BCFEM1	W4BCFEM1_T61_54	WT	4week	unassigned	2.53548	0	-0.458479	-1.09978
W4BCFEM1	W4BCFEM1_T61_56	WT	4week	postnatal_progenitor	1.64736	2.39664	-2.23074	0.522941
W4BCFEM1	W4BCFEM1_T61_57	WT	4week	early_progenitor	2.20092	2.20092	-3.54405	4.64777
W4BCFEM1	W4BCFEM1_T61_58	WT	4week	mTEC	0	0	0.970102	-2.59668
W4BCFEM1	W4BCFEM1_T61_59	WT	4week	mTEC	0	0	8.31687	0.915415
W4BCFEM1	W4BCFEM1_T61_60	WT	4week	mTEC	0	0	2.57328	-3.01768
W4BCFEM1	W4BCFEM1_T61_63	WT	4week	mTEC	3.86678	0	-1.06438	-3.45499
W4BCFEM1	W4BCFEM1_T61_64	WT	4week	unassigned	3.63117	0	-3.14748	-2.40878
W4BCFEM1	W4BCFEM1_T61_66	WT	4week	mTEC	2.52616	0	2.64265	-3.22085
W4BCFEM1	W4BCFEM1_T61_68	WT	4week	mTEC	2.25375	0	8.3357	1.29628
W4BCFEM1	W4BCFEM1_T61_70	WT	4week	mTEC	1.26569	0	3.25857	-3.48886
W4BCFEM1	W4BCFEM1_T61_71	WT	4week	postnatal_progenitor	4.02861	2.60983	-3.72303	0.720444
W4BCFEM1	W4BCFEM1_T61_74	WT	4week	mTEC	0.794144	0	0.599528	-4.56509
W4BCFEM1	W4BCFEM1_T61_75	WT	4week	postnatal_progenitor	2.24812	0	-3.221	-0.642348
W4BCFEM1	W4BCFEM1_T61_79	WT	4week	postnatal_progenitor	1.63495	2.38185	-3.77398	0.483531
W4BCFEM1	W4BCFEM1_T61_81	WT	4week	mTEC	1.4381	1.4381	3.01333	-0.878109
W4BCFEM1	W4BCFEM1_T61_83	WT	4week	mTEC	0	0.920191	4.56443	-4.07677
W4BCFEM1	W4BCFEM1_T61_84	WT	4week	postnatal_progenitor	2.95379	0	-1.98754	-0.158037
W4BCFEM1	W4BCFEM1_T61_85	WT	4week	mTEC	0	0	1.98664	-3.16546
W4BCFEM1	W4BCFEM1_T61_87	WT	4week	mTEC	1.09759	0	8.66023	0.681702
W4BCFEM1	W4BCFEM1_T61_88	WT	4week	cTEC	0.72071	0	-2.4655	5.47343
W4BCFEM1	W4BCFEM1_T61_90	WT	4week	mTEC	2.98668	0	2.51646	-3.39838
W4BCFEM1	W4BCFEM1_T61_92	WT	4week	mTEC	0	0	2.95273	-0.278607
W4BCFEM1	W4BCFEM1_T61_94	WT	4week	postnatal_progenitor	4.23254	2.35115	-3.08923	0.0947768
W4BCFEM1	W4BCFEM1_T61_95	WT	4week	postnatal_progenitor	0.724399	3.81502	-4.31812	1.58295
W4BCFEM1	W4BCFEM1_T62_99	WT	4week	mTEC	3.94954	1.07718	-1.73879	-2.85146
W4BCFEM1	W4BCFEM1_T62_104	WT	4week	postnatal_progenitor	4.29477	1.16329	-4.39934	0.951112
W4BCFEM1	W4BCFEM1_T62_105	WT	4week	mTEC	1.09729	0	3.57235	-4.32186
W4BCFEM1	W4BCFEM1_T62_106	WT	4week	postnatal_progenitor	4.55144	0	-4.15201	0.706049
W4BCFEM1	W4BCFEM1_T62_110	WT	4week	early_progenitor	1.01524	1.01524	-3.66833	5.31835
W4BCFEM1	W4BCFEM1_T62_111	WT	4week	mTEC	2.86242	0	0.212275	-4.68137
W4BCFEM1	W4BCFEM1_T62_113	WT	4week	unassigned	4.78616	0.850122	-3.52098	-3.28938
W4BCFEM1	W4BCFEM1_T62_115	WT	4week	postnatal_progenitor	2.66934	0	-2.196	0.515036
W4BCFEM1	W4BCFEM1_T62_116	WT	4week	mTEC	4.78411	0	0.446592	-3.94014
W4BCFEM1	W4BCFEM1_T62_117	WT	4week	mTEC	0.916425	0	0.560444	-4.02113
W4BCFEM1	W4BCFEM1_T62_118	WT	4week	mTEC	1.36955	0	4.61571	-4.12761
W4BCFEM1	W4BCFEM1_T62_120	WT	4week	postnatal_progenitor	4.88712	0	-2.36065	-1.99519
W4BCFEM1	W4BCFEM1_T62_125	WT	4week	postnatal_progenitor	3.35212	0	-3.57896	0.301872
W4BCFEM1	W4BCFEM1_T62_126	WT	4week	postnatal_progenitor	3.65374	2.1071	-3.53297	0.60048
W4BCFEM1	W4BCFEM1_T62_127	WT	4week	postnatal_progenitor	0	0	-1.74134	3.0123
W4BCFEM1	W4BCFEM1_T62_128	WT	4week	postnatal_progenitor	1.96006	2.76192	-3.42208	1.64379
W4BCFEM1	W4BCFEM1_T62_129	WT	4week	postnatal_progenitor	3.44384	2.57053	-0.212028	0.134802
W4BCFEM1	W4BCFEM1_T62_130	WT	4week	mTEC	0	0	2.83735	-3.90802
W4BCFEM1	W4BCFEM1_T62_132	WT	4week	mTEC	1.64087	0	4.57778	-4.14019
W4BCFEM1	W4BCFEM1_T62_134	WT	4week	unassigned	0	0	-2.18336	-4.17553
W4BCFEM1	W4BCFEM1_T62_136	WT	4week	mTEC	1.98518	0	1.10687	-3.35482
W4BCFEM1	W4BCFEM1_T62_138	WT	4week	mTEC	3.11273	1.82759	1.95879	-0.544087
W4BCFEM1	W4BCFEM1_T62_141	WT	4week	postnatal_progenitor	3.00782	0	-3.02293	-1.11112
W4BCFEM1	W4BCFEM1_T62_144	WT	4week	postnatal_progenitor	2.69508	2.09921	-3.19547	1.77038
W4BCFEM1	W4BCFEM1_T62_145	WT	4week	postnatal_progenitor	2.3359	0	0.0845691	0.19356
W4BCFEM1	W4BCFEM1_T62_146	WT	4week	postnatal_progenitor	0	1.53332	-3.71076	1.7368
W4BCFEM1	W4BCFEM1_T62_147	WT	4week	mTEC	3.68079	0	-1.47837	-1.45991
W4BCFEM1	W4BCFEM1_T62_148	WT	4week	mTEC	0	0	2.65671	-4.1667
W4BCFEM1	W4BCFEM1_T62_149	WT	4week	postnatal_progenitor	3.89292	0	-2.60493	-1.16325
W4BCFEM1	W4BCFEM1_T62_154	WT	4week	mTEC	0	0	3.08617	-2.37601
W4BCFEM1	W4BCFEM1_T62_156	WT	4week	mTEC	0	0	3.65322	-3.60936
W4BCFEM1	W4BCFEM1_T62_158	WT	4week	postnatal_progenitor	3.56319	0	-3.31072	0.272676
W4BCFEM1	W4BCFEM1_T62_159	WT	4week	mTEC	0	0	0.417277	-4.41079
W4BCFEM1	W4BCFEM1_T62_165	WT	4week	mTEC	3.88843	0	-1.33135	-1.69075
W4BCFEM1	W4BCFEM1_T62_167	WT	4week	postnatal_progenitor	2.19915	0	-2.49434	0.252387
W4BCFEM1	W4BCFEM1_T62_168	WT	4week	unassigned	2.73158	1.38458	-3.89998	-2.62658
W4BCFEM1	W4BCFEM1_T62_169	WT	4week	mTEC	0	0	3.65736	-3.09884
W4BCFEM1	W4BCFEM1_T62_172	WT	4week	mTEC	2.24235	0	0.669376	-2.70829
W4BCFEM1	W4BCFEM1_T62_176	WT	4week	early_progenitor	0	0	-3.94058	4.93201
W4BCFEM1	W4BCFEM1_T62_179	WT	4week	postnatal_progenitor	0	0	0.924207	1.68521
W4BCFEM1	W4BCFEM1_T62_180	WT	4week	mTEC	0	0	2.72756	-0.801363
W4BCFEM1	W4BCFEM1_T62_181	WT	4week	postnatal_progenitor	0	0.901556	-2.15545	0.373312
W4BCFEM1	W4BCFEM1_T62_182	WT	4week	postnatal_progenitor	4.04319	1.34875	-2.82822	-0.0551848
W4BCFEM1	W4BCFEM1_T62_185	WT	4week	unassigned	4.1102	0.721497	-2.78184	-3.9973
W4BCFEM1	W4BCFEM1_T62_186	WT	4week	postnatal_progenitor	1.18852	1.18852	-2.95412	0.570394
W4BCFEM1	W4BCFEM1_T62_187	WT	4week	mTEC	1.80477	0	1.52264	-1.95016
W4BCFEM1	W4BCFEM1_T62_189	WT	4week	postnatal_progenitor	2.24386	0	-3.47068	0.288851
W4BCFEM1	W4BCFEM1_T62_190	WT	4week	early_progenitor	2.11384	0	-3.34353	5.12451
W4BCFEM1	W4BCFEM1_T62_191	WT	4week	mTEC	0	0	3.97263	-2.26032
W4BCFEM1	W4BCFEM1_T62_192	WT	4week	postnatal_progenitor	2.66623	0	-2.93966	-0.0911639
W4BCFEM1	W4BCFEM1_T63_2	WT	4week	mTEC	2.40163	0	2.5737	-0.745661
W4BCFEM1	W4BCFEM1_T63_5	WT	4week	mTEC	3.62911	0	-0.840676	-3.76533
W4BCFEM1	W4BCFEM1_T63_6	WT	4week	cTEC	0	1.24601	-2.15757	5.94232
W4BCFEM1	W4BCFEM1_T63_9	WT	4week	mTEC	3.20729	0	-1.20145	-3.6855
W4BCFEM1	W4BCFEM1_T63_11	WT	4week	mTEC	1.13146	0	3.24419	-3.53932
W4BCFEM1	W4BCFEM1_T63_12	WT	4week	mTEC	0	0	2.2636	-2.13839
W4BCFEM1	W4BCFEM1_T63_17	WT	4week	mTEC	2.0564	0	0.536067	-3.23012
W4BCFEM1	W4BCFEM1_T63_18	WT	4week	postnatal_progenitor	3.29252	0	-2.57672	-0.124072
W4BCFEM1	W4BCFEM1_T63_20	WT	4week	mTEC	1.22968	0	0.974126	-3.60287
W4BCFEM1	W4BCFEM1_T63_21	WT	4week	mTEC	1.3613	0	0.467363	-3.65785
W4BCFEM1	W4BCFEM1_T63_23	WT	4week	mTEC	3.00258	0	-1.62067	-3.10679
W4BCFEM1	W4BCFEM1_T63_24	WT	4week	mTEC	1.46119	0	0.697415	0.861536
W4BCFEM1	W4BCFEM1_T63_28	WT	4week	mTEC	3.70746	0	2.00987	-4.27008
W4BCFEM1	W4BCFEM1_T63_30	WT	4week	mTEC	0	0	5.36972	-3.01332
W4BCFEM1	W4BCFEM1_T63_32	WT	4week	mTEC	0	0	1.60242	-4.74033
W4BCFEM1	W4BCFEM1_T63_33	WT	4week	postnatal_progenitor	1.14804	0	-4.46309	1.50238
W4BCFEM1	W4BCFEM1_T63_34	WT	4week	mTEC	0	0	2.19959	-2.57653
W4BCFEM1	W4BCFEM1_T63_35	WT	4week	postnatal_progenitor	0	0	-1.63696	1.16117
W4BCFEM1	W4BCFEM1_T63_37	WT	4week	mTEC	0	0	0.685569	-3.08342
W4BCFEM1	W4BCFEM1_T63_38	WT	4week	postnatal_progenitor	0	1.5245	-4.16893	1.46774
W4BCFEM1	W4BCFEM1_T63_39	WT	4week	postnatal_progenitor	2.54751	1.38682	-3.13248	0.42174
W4BCFEM1	W4BCFEM1_T63_40	WT	4week	mTEC	0	0	3.0606	-1.45011
W4BCFEM1	W4BCFEM1_T63_44	WT	4week	postnatal_progenitor	4.20628	2.58143	-4.19648	0.323756
W4BCFEM1	W4BCFEM1_T63_45	WT	4week	mTEC	0	0.954488	0.836872	-3.95573
W4BCFEM1	W4BCFEM1_T63_46	WT	4week	postnatal_progenitor	4.40029	1.69286	-3.52898	-0.107775
W4BCFEM1	W4BCFEM1_T63_47	WT	4week	postnatal_progenitor	5.70943	0	-2.31028	-1.93067
W4BCFEM1	W4BCFEM1_T63_48	WT	4week	mTEC	2.42018	0	5.5125	-2.96307
W4BCFEM1	W4BCFEM1_T63_52	WT	4week	postnatal_progenitor	1.09914	1.71581	-4.55729	1.23243
W4BCFEM1	W4BCFEM1_T63_53	WT	4week	mTEC	4.69922	0	-0.319474	-3.32546
W4BCFEM1	W4BCFEM1_T63_54	WT	4week	mTEC	2.60929	0	0.609534	-3.53329
W4BCFEM1	W4BCFEM1_T63_56	WT	4week	mTEC	0	0	2.12737	-3.60542
W4BCFEM1	W4BCFEM1_T63_59	WT	4week	postnatal_progenitor	0	0	-2.08949	2.37297
W4BCFEM1	W4BCFEM1_T63_60	WT	4week	postnatal_progenitor	3.17777	0	-3.63246	0.892492
W4BCFEM1	W4BCFEM1_T63_62	WT	4week	mTEC	1.00649	0	2.9268	-4.10662
W4BCFEM1	W4BCFEM1_T63_63	WT	4week	mTEC	1.50335	0	2.57258	-3.72785
W4BCFEM1	W4BCFEM1_T63_68	WT	4week	unassigned	2.42058	0	-3.90122	-2.23808
W4BCFEM1	W4BCFEM1_T63_71	WT	4week	postnatal_progenitor	0	1.072	-2.47296	1.9556
W4BCFEM1	W4BCFEM1_T63_74	WT	4week	mTEC	1.55867	0	2.99485	-0.874289
W4BCFEM1	W4BCFEM1_T63_77	WT	4week	mTEC	0	0	2.92765	-2.89034
W4BCFEM1	W4BCFEM1_T63_80	WT	4week	mTEC	0	0	1.48718	-3.89492
W4BCFEM1	W4BCFEM1_T63_83	WT	4week	mTEC	4.07619	0	-1.1134	-3.24897
W4BCFEM1	W4BCFEM1_T63_86	WT	4week	postnatal_progenitor	2.30745	2.64787	-2.49768	1.33454
W4BCFEM1	W4BCFEM1_T63_88	WT	4week	mTEC	4.91383	0	-1.85584	-2.7731
W4BCFEM1	W4BCFEM1_T63_92	WT	4week	mTEC	3.02973	0	2.752	-3.66558
W4BCFEM1	W4BCFEM1_T63_95	WT	4week	mTEC	3.19387	3.19387	-1.08045	-2.39377
W4BCFEM1	W4BCFEM1_T63_96	WT	4week	early_progenitor	0	1.28061	-4.00085	4.88162
W4BCFEM1	W4BCFEM1_T64_98	WT	4week	mTEC	0	0	0.96465	-3.10313
W4BCFEM1	W4BCFEM1_T64_99	WT	4week	cTEC	2.02657	1.34312	-2.37294	5.27767
W4BCFEM1	W4BCFEM1_T64_102	WT	4week	mTEC	1.22297	1.22297	3.47492	-2.88573
W4BCFEM1	W4BCFEM1_T64_103	WT	4week	postnatal_progenitor	1.88825	1.88825	-4.55766	0.989703
W4BCFEM1	W4BCFEM1_T64_104	WT	4week	early_progenitor	1.49705	0	-3.02707	5.01492
W4BCFEM1	W4BCFEM1_T64_105	WT	4week	postnatal_progenitor	1.94335	1.94335	-2.77453	-1.31456
W4BCFEM1	W4BCFEM1_T64_106	WT	4week	early_progenitor	0	2.07041	-3.53536	5.62657
W4BCFEM1	W4BCFEM1_T64_109	WT	4week	early_progenitor	1.59304	0	-3.69605	4.97622
W4BCFEM1	W4BCFEM1_T64_112	WT	4week	postnatal_progenitor	0	0	-0.0263444	0.0776212
W4BCFEM1	W4BCFEM1_T64_115	WT	4week	unassigned	4.55364	1.69866	-2.25203	-1.84925
W4BCFEM1	W4BCFEM1_T64_116	WT	4week	unassigned	0	0	1.42989	0.662237
W4BCFEM1	W4BCFEM1_T64_120	WT	4week	postnatal_progenitor	3.63656	0	-3.44228	-0.0477804
W4BCFEM1	W4BCFEM1_T64_121	WT	4week	postnatal_progenitor	2.81082	0	-3.83508	0.14613
W4BCFEM1	W4BCFEM1_T64_124	WT	4week	postnatal_progenitor	2.83663	0	-3.85042	2.49721
W4BCFEM1	W4BCFEM1_T64_125	WT	4week	postnatal_progenitor	0	2.23911	-2.01303	0.559834
W4BCFEM1	W4BCFEM1_T64_126	WT	4week	postnatal_progenitor	2.91644	0.862375	-2.89519	1.52182
W4BCFEM1	W4BCFEM1_T64_127	WT	4week	postnatal_progenitor	3.12145	0	-2.0154	0.391995
W4BCFEM1	W4BCFEM1_T64_128	WT	4week	mTEC	0	1.5553	3.83347	-1.94182
W4BCFEM1	W4BCFEM1_T64_130	WT	4week	mTEC	0	1.18241	1.99168	-2.66034
W4BCFEM1	W4BCFEM1_T64_132	WT	4week	postnatal_progenitor	4.01751	3.6317	-2.27308	0.500061
W4BCFEM1	W4BCFEM1_T64_134	WT	4week	postnatal_progenitor	0	3.09747	-4.42007	1.18228
W4BCFEM1	W4BCFEM1_T64_136	WT	4week	mTEC	0	0	1.47553	-4.54132
W4BCFEM1	W4BCFEM1_T64_138	WT	4week	postnatal_progenitor	2.23867	0	-2.75787	1.34483
W4BCFEM1	W4BCFEM1_T64_141	WT	4week	early_progenitor	3.78113	2.0655	-3.19789	4.50359
W4BCFEM1	W4BCFEM1_T64_144	WT	4week	mTEC	2.60033	0	3.16859	-3.00552
W4BCFEM1	W4BCFEM1_T64_145	WT	4week	postnatal_progenitor	0	0	-2.52715	0.704024
W4BCFEM1	W4BCFEM1_T64_146	WT	4week	mTEC	0	0	0.732961	-2.71631
W4BCFEM1	W4BCFEM1_T64_148	WT	4week	postnatal_progenitor	2.2872	0	-2.32429	0.959748
W4BCFEM1	W4BCFEM1_T64_151	WT	4week	postnatal_progenitor	2.09768	2.09768	-2.68868	-0.394938
W4BCFEM1	W4BCFEM1_T64_152	WT	4week	postnatal_progenitor	2.33664	0	-2.47105	0.606692
W4BCFEM1	W4BCFEM1_T64_157	WT	4week	postnatal_progenitor	3.87134	0	-3.45039	-0.638722
W4BCFEM1	W4BCFEM1_T64_158	WT	4week	mTEC	0	0	4.1175	-1.44467
W4BCFEM1	W4BCFEM1_T64_159	WT	4week	mTEC	0	0	1.93191	-3.07135
W4BCFEM1	W4BCFEM1_T64_160	WT	4week	postnatal_progenitor	1.26133	0	-3.62281	0.689084
W4BCFEM1	W4BCFEM1_T64_165	WT	4week	mTEC	0	2.09616	3.40256	-3.45788
W4BCFEM1	W4BCFEM1_T64_167	WT	4week	mTEC	1.68895	0	3.22218	-2.86024
W4BCFEM1	W4BCFEM1_T64_169	WT	4week	postnatal_progenitor	4.48851	0	-2.31834	-1.32782
W4BCFEM1	W4BCFEM1_T64_170	WT	4week	mTEC	2.14924	2.14924	1.37508	-2.39113
W4BCFEM1	W4BCFEM1_T64_175	WT	4week	early_progenitor	0	0	-3.18718	4.78169
W4BCFEM1	W4BCFEM1_T64_177	WT	4week	postnatal_progenitor	3.3141	1.08221	-2.11278	-0.714109
W4BCFEM1	W4BCFEM1_T64_178	WT	4week	postnatal_progenitor	3.88104	2.148	-1.79122	0.310996
W4BCFEM1	W4BCFEM1_T64_179	WT	4week	mTEC	0	0	1.21018	-3.18869
W4BCFEM1	W4BCFEM1_T64_180	WT	4week	postnatal_progenitor	3.00659	0	-3.84778	0.431223
W4BCFEM1	W4BCFEM1_T64_182	WT	4week	postnatal_progenitor	0	3.55193	-3.03826	1.63912
W4BCFEM1	W4BCFEM1_T64_183	WT	4week	mTEC	0	1.19727	4.26826	-1.83961
W4BCFEM1	W4BCFEM1_T64_185	WT	4week	postnatal_progenitor	2.55068	2.55068	-3.59022	0.72725
W4BCFEM1	W4BCFEM1_T64_186	WT	4week	postnatal_progenitor	2.87527	1.1807	-3.49341	1.12715
W4BCFEM1	W4BCFEM1_T64_188	WT	4week	postnatal_progenitor	2.5121	1.74501	-3.7354	1.26145
W4BCFEM1	W4BCFEM1_T64_189	WT	4week	postnatal_progenitor	0	3.07035	-3.52938	4.30888
W4BCFEM1	W4BCFEM1_T64_191	WT	4week	mTEC	0	0	1.98149	-3.47454
W4BCFEM1	W4BCFEM1_T64_192	WT	4week	postnatal_progenitor	1.44141	2.14814	-3.62521	1.09495
W4BCFEM1	W4BCFEM1_T65_1	WT	4week	cTEC	0	1.01788	-1.98068	6.5538
W4BCFEM1	W4BCFEM1_T65_2	WT	4week	postnatal_progenitor	0	0	-1.68905	2.77152
W4BCFEM1	W4BCFEM1_T65_4	WT	4week	cTEC	0	1.08728	-2.02338	5.13144
W4BCFEM1	W4BCFEM1_T65_7	WT	4week	cTEC	0	1.07415	-0.814909	6.75313
W4BCFEM1	W4BCFEM1_T65_8	WT	4week	postnatal_progenitor	2.2505	0.955515	-2.4421	1.76583
W4BCFEM1	W4BCFEM1_T65_9	WT	4week	postnatal_progenitor	0	2.5815	-2.45115	3.86059
W4BCFEM1	W4BCFEM1_T65_13	WT	4week	cTEC	0	0	-1.90694	6.2583
W4BCFEM1	W4BCFEM1_T65_22	WT	4week	postnatal_progenitor	1.53197	1.17699	-2.4529	2.13731
W4BCFEM1	W4BCFEM1_T65_28	WT	4week	cTEC	0	1.24549	-0.24894	6.27753
W4BCFEM1	W4BCFEM1_T65_31	WT	4week	cTEC	0	2.03705	-1.49276	5.53628
W4BCFEM1	W4BCFEM1_T65_36	WT	4week	cTEC	0	1.05371	-1.87277	5.91737
W4BCFEM1	W4BCFEM1_T65_38	WT	4week	early_progenitor	0.756025	2.03646	-4.2044	5.61909
W4BCFEM1	W4BCFEM1_T65_40	WT	4week	cTEC	0	0	-1.43211	5.31446
W4BCFEM1	W4BCFEM1_T65_43	WT	4week	postnatal_progenitor	0	0	-2.41419	0.807383
W4BCFEM1	W4BCFEM1_T65_45	WT	4week	cTEC	0	1.75209	-1.93411	5.82982
W4BCFEM1	W4BCFEM1_T65_47	WT	4week	cTEC	0	0	-0.665003	6.41616
W4BCFEM1	W4BCFEM1_T65_50	WT	4week	cTEC_nurse	0	0.205761	1.2723	7.92045
W4BCFEM1	W4BCFEM1_T65_53	WT	4week	cTEC	0	0	-1.92467	5.77196
W4BCFEM1	W4BCFEM1_T65_54	WT	4week	postnatal_progenitor	0	0.466716	-1.85916	4.41589
W4BCFEM1	W4BCFEM1_T65_56	WT	4week	cTEC	0.816384	0.816384	-2.12694	5.71283
W4BCFEM1	W4BCFEM1_T65_57	WT	4week	cTEC	0	1.06098	-1.94012	6.19961
W4BCFEM1	W4BCFEM1_T65_59	WT	4week	cTEC	0	0	0.208783	6.72259
W4BCFEM1	W4BCFEM1_T65_60	WT	4week	early_progenitor	0	0.964091	-3.76205	5.57667
W4BCFEM1	W4BCFEM1_T65_61	WT	4week	cTEC_nurse	0	0	1.06262	7.52121
W4BCFEM1	W4BCFEM1_T65_62	WT	4week	cTEC	1.07032	0	-1.70211	5.06195
W4BCFEM1	W4BCFEM1_T65_70	WT	4week	cTEC	0	1.26993	-1.81901	5.19978
W4BCFEM1	W4BCFEM1_T65_71	WT	4week	cTEC	0	0	-0.269659	6.79165
W4BCFEM1	W4BCFEM1_T65_72	WT	4week	cTEC	0	1.13356	-1.63562	5.41221
W4BCFEM1	W4BCFEM1_T65_84	WT	4week	postnatal_progenitor	0	0.38064	-2.62427	2.59449
W4BCFEM1	W4BCFEM1_T65_85	WT	4week	cTEC	0	0.693674	-1.60898	5.9166
W4BCFEM1	W4BCFEM1_T65_89	WT	4week	cTEC	0	0.9964	-1.84947	5.94109
W4BCFEM1	W4BCFEM1_T65_92	WT	4week	postnatal_progenitor	0.835496	0.835496	-2.43052	2.66164
W4BCFEM1	W4BCFEM1_T65_94	WT	4week	postnatal_progenitor	0	0	-2.31795	0.16122
W4BCFEM1	W4BCFEM1_T66_99	WT	4week	cTEC	0	1.19073	-1.8552	6.35811
W4BCFEM1	W4BCFEM1_T66_100	WT	4week	cTEC	0	1.47539	-2.02754	6.40656
W4BCFEM1	W4BCFEM1_T66_101	WT	4week	postnatal_progenitor	0	1.13002	-1.91556	3.90696
W4BCFEM1	W4BCFEM1_T66_104	WT	4week	cTEC	0	0	-0.824928	6.36132
W4BCFEM1	W4BCFEM1_T66_105	WT	4week	early_progenitor	0	1.76712	-4.10967	4.98317
W4BCFEM1	W4BCFEM1_T66_106	WT	4week	cTEC	0.398995	0.71128	-1.21285	6.17178
W4BCFEM1	W4BCFEM1_T66_107	WT	4week	cTEC	0	0	-1.94993	5.68709
W4BCFEM1	W4BCFEM1_T66_108	WT	4week	cTEC	0.634612	0	-0.211909	6.88157
W4BCFEM1	W4BCFEM1_T66_109	WT	4week	cTEC	0	0.801735	-1.62672	4.51579
W4BCFEM1	W4BCFEM1_T66_116	WT	4week	postnatal_progenitor	0	1.4723	-2.2878	3.05223
W4BCFEM1	W4BCFEM1_T66_119	WT	4week	early_progenitor	0	2.2465	-3.04555	4.6166
W4BCFEM1	W4BCFEM1_T66_122	WT	4week	postnatal_progenitor	0	2.50409	-2.92524	3.63674
W4BCFEM1	W4BCFEM1_T66_125	WT	4week	cTEC	0	2.10406	-1.62018	5.81993
W4BCFEM1	W4BCFEM1_T66_127	WT	4week	cTEC	0	0.638109	-0.286283	6.73493
W4BCFEM1	W4BCFEM1_T66_132	WT	4week	cTEC	0	0.704618	-0.88947	6.11981
W4BCFEM1	W4BCFEM1_T66_133	WT	4week	cTEC	0	0.500689	0.47042	7.32129
W4BCFEM1	W4BCFEM1_T66_135	WT	4week	cTEC	0	1.94131	-2.05319	5.58634
W4BCFEM1	W4BCFEM1_T66_139	WT	4week	cTEC	1.05532	1.6585	-1.61413	6.04605
W4BCFEM1	W4BCFEM1_T66_141	WT	4week	cTEC	0	1.8243	-0.252973	6.18325
W4BCFEM1	W4BCFEM1_T66_143	WT	4week	cTEC	0	0	0.0848338	6.81187
W4BCFEM1	W4BCFEM1_T66_145	WT	4week	postnatal_progenitor	0	1.56868	-2.06877	2.67011
W4BCFEM1	W4BCFEM1_T66_146	WT	4week	cTEC	0	1.13199	-2.04102	6.07318
W4BCFEM1	W4BCFEM1_T66_150	WT	4week	postnatal_progenitor	0	0	-1.90372	2.72746
W4BCFEM1	W4BCFEM1_T66_154	WT	4week	cTEC	0	0.865011	-1.84608	6.40446
W4BCFEM1	W4BCFEM1_T66_155	WT	4week	cTEC	0	0.634802	-2.00656	5.86643
W4BCFEM1	W4BCFEM1_T66_159	WT	4week	postnatal_progenitor	1.46607	0	-2.06555	3.20844
W4BCFEM1	W4BCFEM1_T66_164	WT	4week	postnatal_progenitor	0	1.87198	-2.28013	3.36945
W4BCFEM1	W4BCFEM1_T66_165	WT	4week	cTEC	0	0.978827	-1.49509	6.5117
W4BCFEM1	W4BCFEM1_T66_170	WT	4week	cTEC	0	1.24447	-1.93038	6.485
W4BCFEM1	W4BCFEM1_T66_171	WT	4week	cTEC	0	1.73924	-1.61239	5.39721
W4BCFEM1	W4BCFEM1_T66_172	WT	4week	cTEC	0.585638	0	-1.96012	5.32136
W4BCFEM1	W4BCFEM1_T66_177	WT	4week	cTEC	0	1.40115	-1.85883	6.2855
W4BCFEM1	W4BCFEM1_T66_178	WT	4week	cTEC	0	0.776455	-1.76364	5.9087
W4BCFEM1	W4BCFEM1_T66_180	WT	4week	cTEC	0	0.815611	-1.6072	5.28484
W4BCFEM1	W4BCFEM1_T66_182	WT	4week	postnatal_progenitor	0	0	0.154786	0.68458
W4BCFEM1	W4BCFEM1_T66_183	WT	4week	cTEC	0	1.66266	-1.61064	5.73694
W4BCFEM1	W4BCFEM1_T66_184	WT	4week	cTEC	0	0.57143	0.247212	6.86354
W4BCFEM1	W4BCFEM1_T66_185	WT	4week	cTEC	0	1.27747	-1.9424	5.40309
W4BCFEM1	W4BCFEM1_T66_186	WT	4week	cTEC	0.980949	0.572175	-0.30027	6.80346
W4BCFEM1	W4BCFEM1_T66_189	WT	4week	postnatal_progenitor	0	1.76323	-3.5133	-1.42147
W4BCFEM1	W4BCFEM1_T66_190	WT	4week	cTEC	0	0	-0.642179	6.67537
W4BCFEM1	W4BCFEM1_T66_191	WT	4week	cTEC	0	0	-1.50461	5.10703
W4BCFEM1	W4BCFEM1_T67_3	WT	4week	postnatal_progenitor	0	1.82015	-2.16959	5.07671
W4BCFEM1	W4BCFEM1_T67_5	WT	4week	cTEC	0	0	0.369002	7.01468
W4BCFEM1	W4BCFEM1_T67_6	WT	4week	cTEC_nurse	0	0.59035	0.969084	7.56724
W4BCFEM1	W4BCFEM1_T67_8	WT	4week	cTEC	0	0	-1.84012	4.63392
W4BCFEM1	W4BCFEM1_T67_9	WT	4week	cTEC	0	0	-1.58736	6.08704
W4BCFEM1	W4BCFEM1_T67_13	WT	4week	cTEC	0	1.57987	-1.77668	4.92623
W4BCFEM1	W4BCFEM1_T67_20	WT	4week	postnatal_progenitor	0	2.25087	-2.64558	2.92311
W4BCFEM1	W4BCFEM1_T67_21	WT	4week	postnatal_progenitor	0	0	-2.20572	4.68984
W4BCFEM1	W4BCFEM1_T67_23	WT	4week	cTEC	0	0.482608	0.0583644	7.0449
W4BCFEM1	W4BCFEM1_T67_26	WT	4week	postnatal_progenitor	3.44673	2.10447	-3.36928	1.27518
W4BCFEM1	W4BCFEM1_T67_27	WT	4week	cTEC	0	0.671531	-0.443562	6.74907
W4BCFEM1	W4BCFEM1_T67_29	WT	4week	cTEC	0	0	-1.1508	5.19684
W4BCFEM1	W4BCFEM1_T67_30	WT	4week	cTEC	0	0	-1.94607	5.63097
W4BCFEM1	W4BCFEM1_T67_31	WT	4week	early_progenitor	0	1.06712	-3.80251	4.76596
W4BCFEM1	W4BCFEM1_T67_35	WT	4week	cTEC	0	0.948781	-1.735	5.14733
W4BCFEM1	W4BCFEM1_T67_36	WT	4week	cTEC	0	0.965743	-0.0915643	6.96807
W4BCFEM1	W4BCFEM1_T67_40	WT	4week	cTEC	0.492366	0.858855	-0.139029	6.76696
W4BCFEM1	W4BCFEM1_T67_41	WT	4week	cTEC	0	0	-1.55067	4.66203
W4BCFEM1	W4BCFEM1_T67_46	WT	4week	cTEC	0	1.14405	-1.83016	4.57534
W4BCFEM1	W4BCFEM1_T67_47	WT	4week	cTEC	0	2.00167	-1.80623	4.41132
W4BCFEM1	W4BCFEM1_T67_48	WT	4week	cTEC	0	0	-1.5508	5.8664
W4BCFEM1	W4BCFEM1_T67_52	WT	4week	cTEC	0	1.25495	0.0799144	6.99743
W4BCFEM1	W4BCFEM1_T67_55	WT	4week	cTEC	0	1.29311	0.556521	7.30929
W4BCFEM1	W4BCFEM1_T67_57	WT	4week	cTEC	0	1.02241	-1.97601	6.0875
W4BCFEM1	W4BCFEM1_T67_59	WT	4week	cTEC	0	0.455658	-1.79146	5.96749
W4BCFEM1	W4BCFEM1_T67_60	WT	4week	cTEC	0	0	-1.53147	5.8939
W4BCFEM1	W4BCFEM1_T67_62	WT	4week	cTEC	0	0	0.000471482	6.94836
W4BCFEM1	W4BCFEM1_T67_63	WT	4week	cTEC	0.847603	0.485123	-0.583675	6.51259
W4BCFEM1	W4BCFEM1_T67_64	WT	4week	cTEC	0	0	-0.920139	6.18276
W4BCFEM1	W4BCFEM1_T67_67	WT	4week	cTEC	0.469259	0.469259	-1.49707	5.98685
W4BCFEM1	W4BCFEM1_T67_70	WT	4week	cTEC	0	0.432102	0.201916	6.91348
W4BCFEM1	W4BCFEM1_T67_71	WT	4week	cTEC	0	0.728061	-1.11771	6.49564
W4BCFEM1	W4BCFEM1_T67_75	WT	4week	cTEC	0	0	0.350556	7.20812
W4BCFEM1	W4BCFEM1_T67_77	WT	4week	cTEC	0	0.638105	-1.23062	5.9479
W4BCFEM1	W4BCFEM1_T67_78	WT	4week	postnatal_progenitor	0	3.19242	-2.18339	3.56716
W4BCFEM1	W4BCFEM1_T67_80	WT	4week	cTEC	0	1.16857	-2.00354	5.79652
W4BCFEM1	W4BCFEM1_T67_83	WT	4week	cTEC	0	0.991783	-1.43142	6.05805
W4BCFEM1	W4BCFEM1_T67_84	WT	4week	mTEC	0	0	0.24669	0.0438379
W4BCFEM1	W4BCFEM1_T67_85	WT	4week	cTEC	0	0	-0.709398	6.52103
W4BCFEM1	W4BCFEM1_T67_87	WT	4week	cTEC	0	0	0.0312377	7.00172
W4BCFEM1	W4BCFEM1_T67_88	WT	4week	cTEC	0.508587	0	-0.0938903	6.86708
W4BCFEM1	W4BCFEM1_T67_94	WT	4week	postnatal_progenitor	0	0	-2.0623	2.54137
W4BCFEM1	W4BCFEM1_T68_97	WT	4week	cTEC	0	1.138	-1.69962	6.16632
W4BCFEM1	W4BCFEM1_T68_98	WT	4week	cTEC	0	0	-1.46443	5.22341
W4BCFEM1	W4BCFEM1_T68_99	WT	4week	cTEC	0	0	-1.47394	5.29666
W4BCFEM1	W4BCFEM1_T68_102	WT	4week	postnatal_progenitor	0	0	-1.91378	3.72747
W4BCFEM1	W4BCFEM1_T68_111	WT	4week	cTEC	0	2.40082	-1.43583	4.92388
W4BCFEM1	W4BCFEM1_T68_115	WT	4week	cTEC	0	0.277047	0.441887	7.27107
W4BCFEM1	W4BCFEM1_T68_116	WT	4week	cTEC_nurse	1.32857	2.00843	1.22497	7.20463
W4BCFEM1	W4BCFEM1_T68_117	WT	4week	cTEC	0	1.02733	-0.202888	6.78134
W4BCFEM1	W4BCFEM1_T68_119	WT	4week	cTEC	0	1.64666	0.414174	7.33759
W4BCFEM1	W4BCFEM1_T68_123	WT	4week	early_progenitor	0	0	-3.60436	4.23197
W4BCFEM1	W4BCFEM1_T68_125	WT	4week	cTEC	0	0.544269	-1.21121	5.91227
W4BCFEM1	W4BCFEM1_T68_127	WT	4week	postnatal_progenitor	1.40033	0.863708	-1.96017	3.27558
W4BCFEM1	W4BCFEM1_T68_128	WT	4week	cTEC	0	0	-1.03574	6.25887
W4BCFEM1	W4BCFEM1_T68_130	WT	4week	cTEC	1.26872	0	-1.93267	5.84149
W4BCFEM1	W4BCFEM1_T68_131	WT	4week	cTEC	0	1.83234	-0.911549	6.35501
W4BCFEM1	W4BCFEM1_T68_135	WT	4week	cTEC	1.65546	1.65546	-1.5634	5.18547
W4BCFEM1	W4BCFEM1_T68_136	WT	4week	cTEC	0	0	-1.65281	5.87203
W4BCFEM1	W4BCFEM1_T68_137	WT	4week	cTEC	0	1.42865	-1.2149	6.09993
W4BCFEM1	W4BCFEM1_T68_138	WT	4week	postnatal_progenitor	0	0	-2.32786	3.42643
W4BCFEM1	W4BCFEM1_T68_139	WT	4week	cTEC	0	1.45138	-0.245393	6.75056
W4BCFEM1	W4BCFEM1_T68_140	WT	4week	postnatal_progenitor	0	1.73208	-2.86006	3.03629
W4BCFEM1	W4BCFEM1_T68_141	WT	4week	cTEC	0	2.15581	-1.5826	5.35352
W4BCFEM1	W4BCFEM1_T68_142	WT	4week	cTEC	0	2.3152	-0.663638	6.50696
W4BCFEM1	W4BCFEM1_T68_143	WT	4week	cTEC	0	2.58027	-1.85304	5.00672
W4BCFEM1	W4BCFEM1_T68_144	WT	4week	cTEC	0	0	-1.27703	5.38712
W4BCFEM1	W4BCFEM1_T68_146	WT	4week	cTEC	0	1.30069	-0.460791	6.36907
W4BCFEM1	W4BCFEM1_T68_147	WT	4week	postnatal_progenitor	0	1.57248	-1.84198	3.25022
W4BCFEM1	W4BCFEM1_T68_148	WT	4week	cTEC	0	0.613527	-1.60142	5.89747
W4BCFEM1	W4BCFEM1_T68_150	WT	4week	cTEC	0	0	-1.07676	5.9873
W4BCFEM1	W4BCFEM1_T68_151	WT	4week	postnatal_progenitor	1.64386	0.772445	-2.18708	2.49365
W4BCFEM1	W4BCFEM1_T68_152	WT	4week	cTEC	0	0.375934	0.228947	7.06069
W4BCFEM1	W4BCFEM1_T68_153	WT	4week	cTEC	0	1.13303	0.0910673	6.94628
W4BCFEM1	W4BCFEM1_T68_154	WT	4week	cTEC	0	0.902433	-2.03751	5.72644
W4BCFEM1	W4BCFEM1_T68_155	WT	4week	cTEC	0	2.07031	-1.73397	5.9825
W4BCFEM1	W4BCFEM1_T68_157	WT	4week	postnatal_progenitor	0	1.47023	1.28744	-0.971234
W4BCFEM1	W4BCFEM1_T68_159	WT	4week	cTEC	0	0	-1.67289	4.80629
W4BCFEM1	W4BCFEM1_T68_174	WT	4week	early_progenitor	0	2.14993	-2.65515	4.75832
W4BCFEM1	W4BCFEM1_T68_178	WT	4week	cTEC	0	0.981803	-0.180958	6.51871
W4BCFEM1	W4BCFEM1_T68_179	WT	4week	cTEC	0	0.958341	-0.778344	6.45999
W4BCFEM1	W4BCFEM1_T68_181	WT	4week	cTEC	0	0	-0.632983	6.57675
W4BCFEM1	W4BCFEM1_T68_183	WT	4week	cTEC	0	0	-1.38117	5.07792
W4BCFEM1	W4BCFEM1_T68_184	WT	4week	cTEC	0	0.491228	-0.204222	6.75991
W4BCFEM1	W4BCFEM1_T68_186	WT	4week	cTEC	0.220618	0.580936	0.682512	7.497
W4BCFEM1	W4BCFEM1_T68_188	WT	4week	cTEC	0.531108	0.531108	0.00330348	6.92396
W4BCFEM1	W4BCFEM1_T68_189	WT	4week	cTEC	0	0	-1.71514	5.75438
W4BCFEM1	W4BCFEM1_T140_40_2	WT	4week	unassigned	4.46814	0	-3.32086	-2.95942
W4BCFEM1	W4BCFEM1_T140_40_3	WT	4week	mTEC	4.24538	0	-0.761788	-3.71799
W4BCFEM1	W4BCFEM1_T140_40_4	WT	4week	early_progenitor	0	1.54316	-3.71385	5.04468
W4BCFEM1	W4BCFEM1_T140_40_5	WT	4week	unassigned	4.03824	0	-3.0103	-4.01007
W4BCFEM1	W4BCFEM1_T140_40_9	WT	4week	postnatal_progenitor	3.45652	0	-3.79971	0.472635
W4BCFEM1	W4BCFEM1_T140_40_10	WT	4week	unassigned	3.18269	0	-2.70421	-3.92971
W4BCFEM1	W4BCFEM1_T140_40_11	WT	4week	mTEC	2.19134	0	3.46012	-0.328781
W4BCFEM1	W4BCFEM1_T140_40_14	WT	4week	mTEC	1.64341	0	3.1884	-0.934179
W4BCFEM1	W4BCFEM1_T140_40_15	WT	4week	early_progenitor	0	0	-3.47099	4.83795
W4BCFEM1	W4BCFEM1_T140_40_16	WT	4week	mTEC	0	0	3.69943	-3.04638
W4BCFEM1	W4BCFEM1_T140_40_17	WT	4week	mTEC	1.38098	0	0.648074	-4.00052
W4BCFEM1	W4BCFEM1_T140_40_18	WT	4week	unassigned	3.04278	0	-2.3549	-3.43614
W4BCFEM1	W4BCFEM1_T140_40_19	WT	4week	mTEC	2.35324	0	-0.661822	-4.173
W4BCFEM1	W4BCFEM1_T140_40_20	WT	4week	postnatal_progenitor	0	0	-0.488918	0.267367
W4BCFEM1	W4BCFEM1_T140_40_21	WT	4week	postnatal_progenitor	2.91755	0	-3.48971	0.689571
W4BCFEM1	W4BCFEM1_T140_40_22	WT	4week	postnatal_progenitor	5.25334	2.57156	-3.24797	0.133564
W4BCFEM1	W4BCFEM1_T140_40_23	WT	4week	postnatal_progenitor	2.56661	0	-2.93484	0.0831049
W4BCFEM1	W4BCFEM1_T140_40_24	WT	4week	mTEC	0	0	4.0471	-1.5676
W4BCFEM1	W4BCFEM1_T140_40_25	WT	4week	mTEC	0	0	0.805518	-3.01443
W4BCFEM1	W4BCFEM1_T140_40_26	WT	4week	postnatal_progenitor	4.65746	0	-1.92014	-1.09403
W4BCFEM1	W4BCFEM1_T140_40_27	WT	4week	mTEC	1.6026	0	0.653753	-2.50789
W4BCFEM1	W4BCFEM1_T140_40_32	WT	4week	postnatal_progenitor	4.6655	2.16268	-3.85486	-0.00152826
W4BCFEM1	W4BCFEM1_T140_40_33	WT	4week	unassigned	2.9722	0	-2.08194	-3.52249
W4BCFEM1	W4BCFEM1_T140_40_34	WT	4week	postnatal_progenitor	3.77669	0	-2.7592	-1.73462
W4BCFEM1	W4BCFEM1_T140_40_35	WT	4week	unassigned	3.30831	0.854916	-2.4624	-3.34412
W4BCFEM1	W4BCFEM1_T140_40_36	WT	4week	postnatal_progenitor	3.07434	0	-4.09045	0.754543
W4BCFEM1	W4BCFEM1_T140_40_37	WT	4week	mTEC	2.81004	0	-0.179798	-3.99831
W4BCFEM1	W4BCFEM1_T140_40_39	WT	4week	mTEC	1.71604	0	4.40384	-2.29104
W4BCFEM1	W4BCFEM1_T140_40_42	WT	4week	early_progenitor	2.21921	0	-2.84569	4.62838
W4BCFEM1	W4BCFEM1_T140_40_45	WT	4week	postnatal_progenitor	0	0	-0.785741	0.451133
W4BCFEM1	W4BCFEM1_T140_40_46	WT	4week	postnatal_progenitor	0	0	-3.37186	1.42905
W4BCFEM1	W4BCFEM1_T140_40_49	WT	4week	postnatal_progenitor	0	0	-1.02467	0.487557
W4BCFEM1	W4BCFEM1_T140_40_50	WT	4week	postnatal_progenitor	0	0	-1.52783	0.157615
W4BCFEM1	W4BCFEM1_T140_40_51	WT	4week	mTEC	0	0	0.791677	-3.41746
W4BCFEM1	W4BCFEM1_T140_40_52	WT	4week	postnatal_progenitor	2.24182	1.5184	-4.22065	1.35745
W4BCFEM1	W4BCFEM1_T140_40_53	WT	4week	postnatal_progenitor	0	0	1.57061	1.1546
W4BCFEM1	W4BCFEM1_T140_40_55	WT	4week	early_progenitor	1.87055	1.87055	-4.13698	4.98732
W4BCFEM1	W4BCFEM1_T140_40_59	WT	4week	postnatal_progenitor	0	0	-2.45534	-0.455616
W4BCFEM1	W4BCFEM1_T140_40_60	WT	4week	mTEC	0	0	3.92	-1.87893
W4BCFEM1	W4BCFEM1_T140_40_61	WT	4week	postnatal_progenitor	3.34106	0	-3.29049	0.357109
W4BCFEM1	W4BCFEM1_T140_40_62	WT	4week	postnatal_progenitor	3.18548	1.59629	-2.80963	1.41382
W4BCFEM1	W4BCFEM1_T140_40_64	WT	4week	mTEC	0	0	3.17165	-0.718312
W4BCFEM1	W4BCFEM1_T140_40_65	WT	4week	postnatal_progenitor	0	0	-0.882499	1.03213
W4BCFEM1	W4BCFEM1_T140_40_68	WT	4week	mTEC	1.35357	0	2.41751	-3.74358
W4BCFEM1	W4BCFEM1_T140_40_69	WT	4week	mTEC	0	0	1.82533	-3.2232
W4BCFEM1	W4BCFEM1_T140_40_71	WT	4week	postnatal_progenitor	0	0	-2.36658	-0.460841
W4BCFEM1	W4BCFEM1_T140_40_72	WT	4week	postnatal_progenitor	0	0	-2.76912	1.41142
W4BCFEM1	W4BCFEM1_T140_40_73	WT	4week	mTEC	1.8742	0	3.02316	-3.09452
W4BCFEM1	W4BCFEM1_T140_40_74	WT	4week	mTEC	1.51772	0	3.09259	-2.93749
W4BCFEM1	W4BCFEM1_T140_40_75	WT	4week	postnatal_progenitor	3.84112	0	-0.86371	-0.678853
W4BCFEM1	W4BCFEM1_T140_40_76	WT	4week	postnatal_progenitor	2.8284	2.22059	-3.53398	1.32229
W4BCFEM1	W4BCFEM1_T140_40_79	WT	4week	postnatal_progenitor	0	2.81658	-3.49207	0.606486
W4BCFEM1	W4BCFEM1_T140_40_82	WT	4week	postnatal_progenitor	4.29635	0	-2.36053	-1.17546
W4BCFEM1	W4BCFEM1_T140_40_84	WT	4week	unassigned	0	0	-4.19204	3.78122
W4BCFEM1	W4BCFEM1_T140_40_85	WT	4week	early_progenitor	2.40946	2.9011	-3.18317	4.73608
W4BCFEM1	W4BCFEM1_T140_40_88	WT	4week	unassigned	0	0	1.67992	0.512678
W4BCFEM1	W4BCFEM1_T140_40_89	WT	4week	postnatal_progenitor	2.573	0	-0.821608	-0.19596
W4BCFEM1	W4BCFEM1_T140_40_90	WT	4week	mTEC	2.94101	0	-2.12169	-3.81822
W4BCFEM1	W4BCFEM1_T140_40_92	WT	4week	postnatal_progenitor	2.70617	1.50666	-4.57942	0.816821
W4BCFEM1	W4BCFEM1_T141_39_97	WT	4week	mTEC	2.54239	0	0.498642	-3.75026
W4BCFEM1	W4BCFEM1_T141_39_99	WT	4week	mTEC	0	0	3.23335	-1.45609
W4BCFEM1	W4BCFEM1_T141_39_100	WT	4week	mTEC	1.91621	0	7.83708	1.14171
W4BCFEM1	W4BCFEM1_T141_39_105	WT	4week	postnatal_progenitor	2.35741	2.84549	-3.85889	0.715028
W4BCFEM1	W4BCFEM1_T141_39_107	WT	4week	mTEC	0	0	5.16081	-3.11281
W4BCFEM1	W4BCFEM1_T141_39_109	WT	4week	early_progenitor	3.28355	1.29593	-3.02817	5.03902
W4BCFEM1	W4BCFEM1_T141_39_111	WT	4week	mTEC	0	0	3.40038	-2.30334
W4BCFEM1	W4BCFEM1_T141_39_114	WT	4week	postnatal_progenitor	1.56908	2.30299	-3.83822	1.01727
W4BCFEM1	W4BCFEM1_T141_39_115	WT	4week	mTEC	1.08715	0	1.17546	-3.28517
W4BCFEM1	W4BCFEM1_T141_39_116	WT	4week	mTEC	2.02715	0	2.38441	-3.17307
W4BCFEM1	W4BCFEM1_T141_39_117	WT	4week	mTEC	2.28249	0	4.90848	-3.33201
W4BCFEM1	W4BCFEM1_T141_39_118	WT	4week	early_progenitor	1.21873	0	-2.44975	4.98363
W4BCFEM1	W4BCFEM1_T141_39_120	WT	4week	mTEC	1.77808	0	1.69401	-4.19191
W4BCFEM1	W4BCFEM1_T141_39_126	WT	4week	early_progenitor	0	1.50298	-3.19552	4.59444
W4BCFEM1	W4BCFEM1_T141_39_127	WT	4week	postnatal_progenitor	0	1.01309	-2.26939	2.1656
W4BCFEM1	W4BCFEM1_T141_39_128	WT	4week	mTEC	0	0	3.30027	-2.56128
W4BCFEM1	W4BCFEM1_T141_39_129	WT	4week	postnatal_progenitor	0	2.76955	-3.71103	1.10452
W4BCFEM1	W4BCFEM1_T141_39_133	WT	4week	postnatal_progenitor	2.47292	3.33692	-3.48092	0.762291
W4BCFEM1	W4BCFEM1_T141_39_135	WT	4week	mTEC	0	0	5.35645	-2.89214
W4BCFEM1	W4BCFEM1_T141_39_136	WT	4week	unassigned	1.29427	0	-1.73013	-4.20279
W4BCFEM1	W4BCFEM1_T141_39_137	WT	4week	postnatal_progenitor	3.98769	0	-2.6804	-0.195741
W4BCFEM1	W4BCFEM1_T141_39_138	WT	4week	postnatal_progenitor	3.74929	2.85231	-2.44837	0.157806
W4BCFEM1	W4BCFEM1_T141_39_142	WT	4week	early_progenitor	2.03309	2.03309	-3.02915	4.91925
W4BCFEM1	W4BCFEM1_T141_39_143	WT	4week	cTEC_nurse	2.41699	0	2.95406	6.49863
W4BCFEM1	W4BCFEM1_T141_39_144	WT	4week	cTEC	3.72489	1.07614	-0.369818	6.71127
W4BCFEM1	W4BCFEM1_T141_39_145	WT	4week	mTEC	0	1.21325	3.09945	-2.81418
W4BCFEM1	W4BCFEM1_T141_39_146	WT	4week	mTEC	0	0	5.32154	-2.70367
W4BCFEM1	W4BCFEM1_T141_39_149	WT	4week	postnatal_progenitor	2.78225	0	-3.71832	1.32512
W4BCFEM1	W4BCFEM1_T141_39_154	WT	4week	early_progenitor	2.03037	0	-2.95471	4.91502
W4BCFEM1	W4BCFEM1_T141_39_155	WT	4week	mTEC	1.58795	1.58795	3.06567	-0.128855
W4BCFEM1	W4BCFEM1_T141_39_156	WT	4week	postnatal_progenitor	0	0	-3.7527	0.546435
W4BCFEM1	W4BCFEM1_T141_39_157	WT	4week	postnatal_progenitor	2.05537	0	-2.86476	0.901464
W4BCFEM1	W4BCFEM1_T141_39_158	WT	4week	mTEC	0	3.45597	0.894444	-1.92617
W4BCFEM1	W4BCFEM1_T141_39_162	WT	4week	postnatal_progenitor	0	0	-4.61947	1.05946
W4BCFEM1	W4BCFEM1_T141_39_163	WT	4week	mTEC	0	0	1.70877	-2.83916
W4BCFEM1	W4BCFEM1_T141_39_164	WT	4week	mTEC	2.55022	0	0.62889	-1.77518
W4BCFEM1	W4BCFEM1_T141_39_165	WT	4week	postnatal_progenitor	2.19228	2.19228	-2.20708	-0.407573
W4BCFEM1	W4BCFEM1_T141_39_167	WT	4week	mTEC	0	0	3.34117	-1.28774
W4BCFEM1	W4BCFEM1_T141_39_170	WT	4week	mTEC	0	0	3.54332	-1.82848
W4BCFEM1	W4BCFEM1_T141_39_172	WT	4week	mTEC	4.18446	0	-0.939622	-3.80622
W4BCFEM1	W4BCFEM1_T141_39_173	WT	4week	postnatal_progenitor	0	0	-3.44923	1.08667
W4BCFEM1	W4BCFEM1_T141_39_175	WT	4week	postnatal_progenitor	3.16348	3.16348	-3.66076	-0.20099
W4BCFEM1	W4BCFEM1_T141_39_176	WT	4week	postnatal_progenitor	4.9767	0	-2.63692	-0.690698
W4BCFEM1	W4BCFEM1_T141_39_179	WT	4week	postnatal_progenitor	3.44221	0	0.427826	-2.04323
W4BCFEM1	W4BCFEM1_T141_39_183	WT	4week	mTEC	0	0	2.88724	-3.33802
W4BCFEM1	W4BCFEM1_T141_39_184	WT	4week	mTEC	1.17236	0	2.44448	-4.16761
W4BCFEM1	W4BCFEM1_T141_39_187	WT	4week	mTEC	0	0	3.10234	-2.77893
W4BCFEM1	W4BCFEM1_T141_39_188	WT	4week	mTEC	0	0	2.41452	-4.32196
W4BCFEM1	W4BCFEM1_T141_39_189	WT	4week	postnatal_progenitor	3.01709	0	-1.75653	0.894688
W4BCFEM1	W4BCFEM1_T141_39_192	WT	4week	postnatal_progenitor	0	0	-1.7318	3.10452
W4BCFEM1	W4BCFEM1_T142_38_1	WT	4week	postnatal_progenitor	2.54053	0	-2.06216	-1.58476
W4BCFEM1	W4BCFEM1_T142_38_3	WT	4week	postnatal_progenitor	0	0	-2.26479	-0.130694
W4BCFEM1	W4BCFEM1_T142_38_5	WT	4week	mTEC	0	0	-0.211364	-1.89073
W4BCFEM1	W4BCFEM1_T142_38_9	WT	4week	cTEC	0.782041	1.65957	-1.76734	6.01357
W4BCFEM1	W4BCFEM1_T142_38_16	WT	4week	mTEC	0	0	2.92888	-2.89376
W4BCFEM1	W4BCFEM1_T142_38_17	WT	4week	mTEC	0	0	1.85946	-3.61036
W4BCFEM1	W4BCFEM1_T142_38_18	WT	4week	postnatal_progenitor	2.79808	0	-2.35959	-0.262024
W4BCFEM1	W4BCFEM1_T142_38_21	WT	4week	mTEC	2.75936	0	-0.572313	-4.14665
W4BCFEM1	W4BCFEM1_T142_38_24	WT	4week	early_progenitor	0	3.62178	-3.99331	4.90124
W4BCFEM1	W4BCFEM1_T142_38_25	WT	4week	postnatal_progenitor	1.37573	1.37573	-3.03782	1.32856
W4BCFEM1	W4BCFEM1_T142_38_28	WT	4week	mTEC	0	0	3.00875	-1.98738
W4BCFEM1	W4BCFEM1_T142_38_29	WT	4week	mTEC	0	0	8.42622	1.09302
W4BCFEM1	W4BCFEM1_T142_38_30	WT	4week	postnatal_progenitor	4.10355	1.72737	-2.67547	-1.29993
W4BCFEM1	W4BCFEM1_T142_38_32	WT	4week	mTEC	0	0	4.72083	-3.42413
W4BCFEM1	W4BCFEM1_T142_38_35	WT	4week	mTEC	0	0	2.94987	-2.70915
W4BCFEM1	W4BCFEM1_T142_38_36	WT	4week	mTEC	2.17733	0	-0.506827	-4.37708
W4BCFEM1	W4BCFEM1_T142_38_40	WT	4week	postnatal_progenitor	1.71049	0	-1.88154	2.90069
W4BCFEM1	W4BCFEM1_T142_38_41	WT	4week	cTEC_nurse	0	0	1.76199	7.14343
W4BCFEM1	W4BCFEM1_T142_38_42	WT	4week	mTEC	4.56599	1.70759	-0.222861	-4.69456
W4BCFEM1	W4BCFEM1_T142_38_44	WT	4week	postnatal_progenitor	0	0	-2.89705	-0.0399999
W4BCFEM1	W4BCFEM1_T142_38_48	WT	4week	postnatal_progenitor	1.21894	1.8702	-1.80329	3.93928
W4BCFEM1	W4BCFEM1_T142_38_50	WT	4week	unassigned	1.5361	0	-3.46223	-1.93096
W4BCFEM1	W4BCFEM1_T142_38_51	WT	4week	postnatal_progenitor	2.41021	0.781413	-2.94064	-1.90259
W4BCFEM1	W4BCFEM1_T142_38_53	WT	4week	postnatal_progenitor	2.51276	0	-2.79389	1.11786
W4BCFEM1	W4BCFEM1_T142_38_55	WT	4week	postnatal_progenitor	4.56409	0	-1.84117	-1.35991
W4BCFEM1	W4BCFEM1_T142_38_56	WT	4week	postnatal_progenitor	3.2887	0	-3.1406	1.02392
W4BCFEM1	W4BCFEM1_T142_38_57	WT	4week	unassigned	1.76156	0	2.45808	1.01502
W4BCFEM1	W4BCFEM1_T142_38_60	WT	4week	unassigned	2.73946	0	-3.19477	-3.33513
W4BCFEM1	W4BCFEM1_T142_38_62	WT	4week	mTEC	2.18647	0	-1.17569	-1.58155
W4BCFEM1	W4BCFEM1_T142_38_64	WT	4week	mTEC	0	0	1.15386	-3.15002
W4BCFEM1	W4BCFEM1_T142_38_66	WT	4week	postnatal_progenitor	2.42176	0	-3.06481	-1.15471
W4BCFEM1	W4BCFEM1_T142_38_68	WT	4week	mTEC	0	0	3.40996	-3.15653
W4BCFEM1	W4BCFEM1_T142_38_69	WT	4week	mTEC	2.09502	0	1.08404	-4.43486
W4BCFEM1	W4BCFEM1_T142_38_71	WT	4week	mTEC	1.47877	0	4.23421	-2.15337
W4BCFEM1	W4BCFEM1_T142_38_72	WT	4week	mTEC	0	0	0.204493	-3.4638
W4BCFEM1	W4BCFEM1_T142_38_73	WT	4week	mTEC	0	0	2.20279	-4.06343
W4BCFEM1	W4BCFEM1_T142_38_76	WT	4week	unassigned	3.64565	0	-2.5102	-3.0509
W4BCFEM1	W4BCFEM1_T142_38_77	WT	4week	mTEC	0	0	2.01279	-4.21119
W4BCFEM1	W4BCFEM1_T142_38_78	WT	4week	postnatal_progenitor	0	2.2389	-3.58641	1.00593
W4BCFEM1	W4BCFEM1_T142_38_79	WT	4week	mTEC	2.85428	0	-1.32279	-3.37616
W4BCFEM1	W4BCFEM1_T142_38_81	WT	4week	postnatal_progenitor	0	0	-1.97242	-0.0933007
W4BCFEM1	W4BCFEM1_T142_38_85	WT	4week	mTEC	1.17826	0	-1.56068	-3.7372
W4BCFEM1	W4BCFEM1_T142_38_89	WT	4week	postnatal_progenitor	5.04089	1.37423	-3.07879	-0.718177
W4BCFEM1	W4BCFEM1_T142_38_90	WT	4week	mTEC	1.46562	0	1.41468	-4.02292
W4BCFEM1	W4BCFEM1_T142_38_91	WT	4week	mTEC	1.78016	1.78016	-0.140205	-2.7779
W4BCFEM1	W4BCFEM1_T142_38_93	WT	4week	mTEC	0	0	3.67863	-3.65023
W4BCFEM1	W4BCFEM1_T142_38_94	WT	4week	unassigned	0	0	1.56752	0.417901
W4BCFEM1	W4BCFEM1_T142_38_95	WT	4week	mTEC	2.11177	0	0.506863	-3.23773
W4BCFEM1	W4BCFEM1_T143_37_97	WT	4week	mTEC	0	0	1.57996	-3.39115
W4BCFEM1	W4BCFEM1_T143_37_104	WT	4week	unassigned	2.54951	0	1.45327	-0.098992
W4BCFEM1	W4BCFEM1_T143_37_107	WT	4week	mTEC	0	0	1.54114	-2.61618
W4BCFEM1	W4BCFEM1_T143_37_109	WT	4week	mTEC	0	1.08081	5.08766	-2.47158
W4BCFEM1	W4BCFEM1_T143_37_111	WT	4week	mTEC	0	0	2.49537	-2.30011
W4BCFEM1	W4BCFEM1_T143_37_112	WT	4week	unassigned	3.88789	0	-3.87885	-3.10302
W4BCFEM1	W4BCFEM1_T143_37_113	WT	4week	postnatal_progenitor	2.50969	1.74295	-3.91525	1.48085
W4BCFEM1	W4BCFEM1_T143_37_114	WT	4week	postnatal_progenitor	4.59482	0	-3.82185	0.349509
W4BCFEM1	W4BCFEM1_T143_37_116	WT	4week	postnatal_progenitor	2.69521	0	-2.57869	-1.41218
W4BCFEM1	W4BCFEM1_T143_37_118	WT	4week	mTEC	4.41044	0	-1.67622	-2.53019
W4BCFEM1	W4BCFEM1_T143_37_122	WT	4week	mTEC	4.35662	1.19968	0.797764	-3.26265
W4BCFEM1	W4BCFEM1_T143_37_123	WT	4week	mTEC	2.5025	1.73684	-0.81779	-3.19935
W4BCFEM1	W4BCFEM1_T143_37_124	WT	4week	mTEC	2.46688	0	3.19222	-3.35919
W4BCFEM1	W4BCFEM1_T143_37_126	WT	4week	mTEC	2.22361	0	2.36513	-2.69382
W4BCFEM1	W4BCFEM1_T143_37_128	WT	4week	postnatal_progenitor	2.97925	3.21162	-4.72398	1.14203
W4BCFEM1	W4BCFEM1_T143_37_134	WT	4week	mTEC	0	0	8.53083	0.82443
W4BCFEM1	W4BCFEM1_T143_37_136	WT	4week	postnatal_progenitor	1.40963	0	-3.58448	1.1853
W4BCFEM1	W4BCFEM1_T143_37_137	WT	4week	mTEC	4.25132	0	-1.59783	-2.56045
W4BCFEM1	W4BCFEM1_T143_37_139	WT	4week	postnatal_progenitor	2.01306	1.33228	-2.41836	1.41507
W4BCFEM1	W4BCFEM1_T143_37_143	WT	4week	mTEC	1.26509	1.26509	3.22286	-1.39429
W4BCFEM1	W4BCFEM1_T143_37_144	WT	4week	unassigned	2.27716	1.54764	6.12576	0.761569
W4BCFEM1	W4BCFEM1_T143_37_147	WT	4week	postnatal_progenitor	0	0	-2.3139	0.63771
W4BCFEM1	W4BCFEM1_T143_37_149	WT	4week	postnatal_progenitor	1.65775	0	-2.51583	-0.152066
W4BCFEM1	W4BCFEM1_T143_37_150	WT	4week	postnatal_progenitor	3.78672	0	-2.86502	-0.780339
W4BCFEM1	W4BCFEM1_T143_37_154	WT	4week	postnatal_progenitor	0	3.81686	-3.17415	0.844697
W4BCFEM1	W4BCFEM1_T143_37_155	WT	4week	mTEC	2.35374	0	7.77791	1.38364
W4BCFEM1	W4BCFEM1_T143_37_158	WT	4week	mTEC	0.892969	0	1.28527	-3.82955
W4BCFEM1	W4BCFEM1_T143_37_160	WT	4week	postnatal_progenitor	1.90463	0	-2.91076	-0.188977
W4BCFEM1	W4BCFEM1_T143_37_161	WT	4week	mTEC	3.12353	0	3.26869	-1.67656
W4BCFEM1	W4BCFEM1_T143_37_164	WT	4week	postnatal_progenitor	3.69938	0	-3.18579	-1.11465
W4BCFEM1	W4BCFEM1_T143_37_174	WT	4week	unassigned	2.46088	0	-3.4472	-3.04061
W4BCFEM1	W4BCFEM1_T143_37_176	WT	4week	postnatal_progenitor	2.26671	0	0.387896	-0.248234
W4BCFEM1	W4BCFEM1_T143_37_178	WT	4week	cTEC	0	1.49966	0.0631943	6.59479
W4BCFEM1	W4BCFEM1_T143_37_179	WT	4week	mTEC	0	1.71944	0.33099	-3.77099
W4BCFEM1	W4BCFEM1_T143_37_183	WT	4week	mTEC	0	0	8.47611	0.924501
W4BCFEM1	W4BCFEM1_T143_37_186	WT	4week	mTEC	1.08672	0	3.63755	-3.68837
W4BCFEM1	W4BCFEM1_T143_37_187	WT	4week	mTEC	2.41283	0	0.483221	-4.65741
W4BCFEM1	W4BCFEM1_T143_37_188	WT	4week	mTEC	0	0	1.84587	-2.7396
W4BCFEM1	W4BCFEM1_T143_37_190	WT	4week	mTEC	2.35371	0	1.76667	-2.16976
W4BCFEM1	W4BCFEM1_T143_37_191	WT	4week	mTEC	2.11594	1.4153	2.59589	-2.98365
W4BCFEM1	W4BCFEM1_T143_37_192	WT	4week	mTEC	1.84593	0	-0.535414	-4.2492
W4BCFEM1	W4BCFEM1_T152_36_1	WT	4week	postnatal_progenitor	3.3944	0	-1.73673	-0.453639
W4BCFEM1	W4BCFEM1_T152_36_8	WT	4week	early_progenitor	0	0	-3.79814	5.29517
W4BCFEM1	W4BCFEM1_T152_36_10	WT	4week	mTEC	0	0	4.31826	-2.1147
W4BCFEM1	W4BCFEM1_T152_36_11	WT	4week	mTEC	0	0	2.83092	-3.16819
W4BCFEM1	W4BCFEM1_T152_36_13	WT	4week	postnatal_progenitor	4.36706	1.78758	-2.70354	-1.5633
W4BCFEM1	W4BCFEM1_T152_36_16	WT	4week	postnatal_progenitor	3.26948	0	-1.36159	0.466663
W4BCFEM1	W4BCFEM1_T152_36_25	WT	4week	mTEC	3.14368	1.56497	-0.312449	-2.86422
W4BCFEM1	W4BCFEM1_T152_36_27	WT	4week	postnatal_progenitor	4.35845	0	-2.75682	0.687089
W4BCFEM1	W4BCFEM1_T152_36_28	WT	4week	mTEC	1.27097	0	3.80295	-3.45639
W4BCFEM1	W4BCFEM1_T152_36_30	WT	4week	mTEC	0	0	2.21455	-1.8569
W4BCFEM1	W4BCFEM1_T152_36_32	WT	4week	mTEC	0	0	3.64223	-1.864
W4BCFEM1	W4BCFEM1_T152_36_33	WT	4week	postnatal_progenitor	0	0	-2.28359	1.02525
W4BCFEM1	W4BCFEM1_T152_36_34	WT	4week	postnatal_progenitor	2.11186	0	-2.28423	-1.54453
W4BCFEM1	W4BCFEM1_T152_36_36	WT	4week	unassigned	4.43698	0	-3.14196	-4.00908
W4BCFEM1	W4BCFEM1_T152_36_37	WT	4week	mTEC	4.85925	0	-2.1282	-2.02885
W4BCFEM1	W4BCFEM1_T152_36_38	WT	4week	mTEC	0	0	0.692204	-3.76862
W4BCFEM1	W4BCFEM1_T152_36_40	WT	4week	mTEC	0	0	3.49809	-4.03241
W4BCFEM1	W4BCFEM1_T152_36_42	WT	4week	unassigned	2.84954	1.1641	-4.06401	-2.68041
W4BCFEM1	W4BCFEM1_T152_36_44	WT	4week	mTEC	1.52725	0	8.45574	0.803331
W4BCFEM1	W4BCFEM1_T152_36_46	WT	4week	postnatal_progenitor	4.85272	0	-2.78841	-1.84548
W4BCFEM1	W4BCFEM1_T152_36_47	WT	4week	cTEC	0	0.961259	-2.05599	6.04419
W4BCFEM1	W4BCFEM1_T152_36_49	WT	4week	mTEC	0	0	7.48959	1.72848
W4BCFEM1	W4BCFEM1_T152_36_50	WT	4week	mTEC	0	0	1.38559	-3.41702
W4BCFEM1	W4BCFEM1_T152_36_51	WT	4week	mTEC	2.11925	0	3.48197	-3.32511
W4BCFEM1	W4BCFEM1_T152_36_53	WT	4week	postnatal_progenitor	0	2.2874	-3.49342	-0.221476
W4BCFEM1	W4BCFEM1_T152_36_60	WT	4week	postnatal_progenitor	2.23242	1.79321	-3.50544	1.6723
W4BCFEM1	W4BCFEM1_T152_36_61	WT	4week	mTEC	1.65102	1.3814	1.5321	-3.69165
W4BCFEM1	W4BCFEM1_T152_36_62	WT	4week	early_progenitor	0	2.2926	-3.95168	5.21975
W4BCFEM1	W4BCFEM1_T152_36_64	WT	4week	mTEC	0	0	1.56727	-2.98442
W4BCFEM1	W4BCFEM1_T152_36_67	WT	4week	mTEC	0	0	3.05357	-2.65075
W4BCFEM1	W4BCFEM1_T152_36_69	WT	4week	mTEC	1.17277	0	1.37	-2.96389
W4BCFEM1	W4BCFEM1_T152_36_74	WT	4week	mTEC	4.41843	0	5.89876e-05	-4.53274
W4BCFEM1	W4BCFEM1_T152_36_75	WT	4week	postnatal_progenitor	0	0	-3.32995	1.1313
W4BCFEM1	W4BCFEM1_T152_36_80	WT	4week	mTEC	0	0	2.84439	-2.93624
W4BCFEM1	W4BCFEM1_T152_36_81	WT	4week	mTEC	1.38764	0	1.61647	-4.79273
W4BCFEM1	W4BCFEM1_T152_36_83	WT	4week	cTEC	0	0	-0.819627	6.44395
W4BCFEM1	W4BCFEM1_T152_36_87	WT	4week	mTEC	1.06644	0	0.300194	-4.54894
W4BCFEM1	W4BCFEM1_T152_36_90	WT	4week	mTEC	0	0	3.56151	-2.80721
W4BCFEM1	W4BCFEM1_T152_36_91	WT	4week	postnatal_progenitor	0	1.97221	-4.22383	0.988304
W4BCFEM1	W4BCFEM1_T152_36_92	WT	4week	mTEC	3.18227	0	-0.884336	-3.10866
W4BCFEM1	W4BCFEM1_T152_36_93	WT	4week	postnatal_progenitor	0	3.31216	0.774768	1.44759
W4BCFEM1	W4BCFEM1_T152_36_96	WT	4week	cTEC	0.76777	0	-1.99088	6.44614
W4BCFEM1	W4BCFEM1_T154_34_2	WT	4week	mTEC	0	0	3.06332	-3.4088
W4BCFEM1	W4BCFEM1_T154_34_3	WT	4week	mTEC	0.453028	0.797354	2.36623	-3.2353
W4BCFEM1	W4BCFEM1_T154_34_4	WT	4week	unassigned	3.14613	0	-4.18217	3.74835
W4BCFEM1	W4BCFEM1_T154_34_6	WT	4week	mTEC	3.1874	0	0.964733	-1.92413
W4BCFEM1	W4BCFEM1_T154_34_7	WT	4week	mTEC	3.66442	0	0.631026	-1.8145
W4BCFEM1	W4BCFEM1_T154_34_8	WT	4week	cTEC	1.58431	0.736431	-1.52411	4.88718
W4BCFEM1	W4BCFEM1_T154_34_9	WT	4week	postnatal_progenitor	1.64676	2.06948	-1.64374	2.4636
W4BCFEM1	W4BCFEM1_T154_34_10	WT	4week	mTEC	2.17079	0	2.65655	-4.20567
W4BCFEM1	W4BCFEM1_T154_34_11	WT	4week	postnatal_progenitor	4.62973	0.93215	-2.54553	-2.06797
W4BCFEM1	W4BCFEM1_T154_34_14	WT	4week	postnatal_progenitor	0	0	-2.46971	0.772048
W4BCFEM1	W4BCFEM1_T154_34_16	WT	4week	mTEC	1.85307	0	2.32921	-3.09948
W4BCFEM1	W4BCFEM1_T154_34_18	WT	4week	early_progenitor	0	0	-3.04569	4.5487
W4BCFEM1	W4BCFEM1_T154_34_19	WT	4week	mTEC	3.13578	0	0.217162	-0.623233
W4BCFEM1	W4BCFEM1_T154_34_20	WT	4week	postnatal_progenitor	2.09303	1.0625	1.25107	1.22974
W4BCFEM1	W4BCFEM1_T154_34_21	WT	4week	early_progenitor	0.875115	2.11698	-3.09856	4.6484
W4BCFEM1	W4BCFEM1_T154_34_22	WT	4week	mTEC	1.81026	0	1.32653	-2.54406
W4BCFEM1	W4BCFEM1_T154_34_23	WT	4week	unassigned	3.28539	0	-2.76785	-4.01341
W4BCFEM1	W4BCFEM1_T154_34_24	WT	4week	postnatal_progenitor	3.20968	1.40527	-3.08657	0.0714458
W4BCFEM1	W4BCFEM1_T154_34_28	WT	4week	mTEC	2.66774	0	3.93405	-3.65458
W4BCFEM1	W4BCFEM1_T154_34_29	WT	4week	mTEC	0	0	2.03157	-1.821
W4BCFEM1	W4BCFEM1_T154_34_30	WT	4week	postnatal_progenitor	2.00625	0.587451	-2.42034	0.350146
W4BCFEM1	W4BCFEM1_T154_34_32	WT	4week	mTEC	3.50498	1.84288	0.345758	-1.64533
W4BCFEM1	W4BCFEM1_T154_34_33	WT	4week	mTEC	0	2.40685	1.83419	-1.31115
W4BCFEM1	W4BCFEM1_T154_34_34	WT	4week	postnatal_progenitor	3.48858	0	-3.50099	0.0210768
W4BCFEM1	W4BCFEM1_T154_34_35	WT	4week	mTEC	1.64521	1.64521	3.17763	-2.17089
W4BCFEM1	W4BCFEM1_T154_34_36	WT	4week	postnatal_progenitor	3.93647	0	-1.27395	-0.691003
W4BCFEM1	W4BCFEM1_T154_34_37	WT	4week	mTEC	2.00915	0	3.66219	-2.87645
W4BCFEM1	W4BCFEM1_T154_34_39	WT	4week	mTEC	3.39603	0	0.284623	-0.521868
W4BCFEM1	W4BCFEM1_T154_34_40	WT	4week	postnatal_progenitor	1.77465	1.14407	-2.21617	-1.66843
W4BCFEM1	W4BCFEM1_T154_34_41	WT	4week	mTEC	1.58445	0	1.79118	-2.82188
W4BCFEM1	W4BCFEM1_T154_34_42	WT	4week	postnatal_progenitor	3.33066	0	-2.83292	0.0698333
W4BCFEM1	W4BCFEM1_T154_34_43	WT	4week	postnatal_progenitor	3.02604	0	-1.99102	-0.060639
W4BCFEM1	W4BCFEM1_T154_34_44	WT	4week	mTEC	0	0	2.86637	-0.861949
W4BCFEM1	W4BCFEM1_T154_34_45	WT	4week	mTEC	2.72183	0	3.61104	-3.62303
W4BCFEM1	W4BCFEM1_T154_34_46	WT	4week	mTEC	0	2.4779	2.35357	-2.26361
W4BCFEM1	W4BCFEM1_T154_34_48	WT	4week	postnatal_progenitor	2.3898	2.3898	-4.22971	1.04296
W4BCFEM1	W4BCFEM1_T154_34_49	WT	4week	mTEC	3.11111	0	0.489926	-2.73197
W4BCFEM1	W4BCFEM1_T154_34_51	WT	4week	mTEC	4.20697	0.453724	2.60312	-4.01294
W4BCFEM1	W4BCFEM1_T154_34_52	WT	4week	postnatal_progenitor	2.34646	0.800784	-2.54502	1.83609
W4BCFEM1	W4BCFEM1_T154_34_55	WT	4week	postnatal_progenitor	4.62336	0	-1.58121	-0.248207
W4BCFEM1	W4BCFEM1_T154_34_56	WT	4week	postnatal_progenitor	2.21995	0.542957	-2.31975	0.751495
W4BCFEM1	W4BCFEM1_T154_34_60	WT	4week	mTEC	1.96801	0	2.72895	-3.54143
W4BCFEM1	W4BCFEM1_T154_34_61	WT	4week	unassigned	3.50577	0.55548	-4.02312	-2.50081
W4BCFEM1	W4BCFEM1_T154_34_62	WT	4week	postnatal_progenitor	2.64621	0.72854	1.20923	1.39735
W4BCFEM1	W4BCFEM1_T154_34_63	WT	4week	mTEC	2.07604	0	4.11904	-2.4314
W4BCFEM1	W4BCFEM1_T154_34_64	WT	4week	mTEC	1.33158	0	3.42037	-3.61575
W4BCFEM1	W4BCFEM1_T154_34_65	WT	4week	postnatal_progenitor	2.97106	0	-1.16211	0.81177
W4BCFEM1	W4BCFEM1_T154_34_67	WT	4week	mTEC	2.05218	0.704127	5.52867	-2.98149
W4BCFEM1	W4BCFEM1_T154_34_68	WT	4week	early_progenitor	2.60793	2.60793	-4.01744	4.70336
W4BCFEM1	W4BCFEM1_T154_34_69	WT	4week	mTEC	1.44951	0	3.52445	-3.18156
W4BCFEM1	W4BCFEM1_T154_34_70	WT	4week	mTEC	1.7387	0	3.08556	-1.56626
W4BCFEM1	W4BCFEM1_T154_34_72	WT	4week	postnatal_progenitor	3.42294	1.38896	-3.92081	0.0799868
W4BCFEM1	W4BCFEM1_T154_34_73	WT	4week	mTEC	1.83074	0	3.37363	-2.34817
W4BCFEM1	W4BCFEM1_T154_34_78	WT	4week	mTEC	1.4953	0	3.64795	-2.65043
W4BCFEM1	W4BCFEM1_T154_34_79	WT	4week	mTEC	2.05056	0	1.20962	-0.253767
W4BCFEM1	W4BCFEM1_T154_34_80	WT	4week	postnatal_progenitor	4.95655	1.7767	-2.52347	-1.59659
W4BCFEM1	W4BCFEM1_T154_34_81	WT	4week	mTEC	3.00427	0	2.64939	-2.55948
W4BCFEM1	W4BCFEM1_T154_34_83	WT	4week	mTEC	0.791423	0.449267	3.37893	-1.3677
W4BCFEM1	W4BCFEM1_T154_34_84	WT	4week	mTEC	3.38091	0	0.378981	-1.37073
W4BCFEM1	W4BCFEM1_T154_34_85	WT	4week	mTEC	0	0	4.51427	-4.0179
W4BCFEM1	W4BCFEM1_T154_34_86	WT	4week	cTEC	0	0	-1.46461	4.91022
W4BCFEM1	W4BCFEM1_T154_34_89	WT	4week	mTEC	3.61256	0	0.165785	-0.408859
W4BCFEM1	W4BCFEM1_T154_34_90	WT	4week	cTEC	1.94917	0.966143	0.927604	7.22582
W4BCFEM1	W4BCFEM1_T154_34_91	WT	4week	mTEC	2.39921	0	0.704181	-0.987789
W4BCFEM1	W4BCFEM1_T154_34_92	WT	4week	mTEC	2.37948	0	0.338568	-1.10983
W4BCFEM1	W4BCFEM1_T154_34_96	WT	4week	cTEC	1.35367	1.11541	-2.39605	5.4424
W4BCFEM1	W4BCFEM1_T156_32_1	WT	4week	cTEC	1.25972	0.876953	0.533658	7.33171
W4BCFEM1	W4BCFEM1_T156_32_2	WT	4week	postnatal_progenitor	2.36584	0	-4.06568	0.511886
W4BCFEM1	W4BCFEM1_T156_32_4	WT	4week	mTEC	4.58577	0	0.324447	-1.27296
W4BCFEM1	W4BCFEM1_T156_32_5	WT	4week	postnatal_progenitor	4.15863	2.72561	-4.42286	0.844388
W4BCFEM1	W4BCFEM1_T156_32_6	WT	4week	mTEC	0.667397	0	4.21341	-1.8724
W4BCFEM1	W4BCFEM1_T156_32_7	WT	4week	early_progenitor	2.86923	2.05415	-4.21196	5.18367
W4BCFEM1	W4BCFEM1_T156_32_8	WT	4week	mTEC	1.98799	0	0.710568	-3.12879
W4BCFEM1	W4BCFEM1_T156_32_11	WT	4week	mTEC	1.21084	0	0.540615	-3.27589
W4BCFEM1	W4BCFEM1_T156_32_12	WT	4week	unassigned	1.88757	0	-3.37325	-2.02022
W4BCFEM1	W4BCFEM1_T156_32_13	WT	4week	mTEC	3.61352	0.594161	1.62068	-3.44052
W4BCFEM1	W4BCFEM1_T156_32_14	WT	4week	postnatal_progenitor	2.30489	0	-0.356381	-0.132373
W4BCFEM1	W4BCFEM1_T156_32_16	WT	4week	early_progenitor	0	0	-3.2369	4.92443
W4BCFEM1	W4BCFEM1_T156_32_17	WT	4week	mTEC	3.78742	1.53213	3.96375	-3.50416
W4BCFEM1	W4BCFEM1_T156_32_18	WT	4week	unassigned	3.17942	0	-0.408268	-0.893617
W4BCFEM1	W4BCFEM1_T156_32_19	WT	4week	postnatal_progenitor	3.95056	1.13978	-3.6067	0.140772
W4BCFEM1	W4BCFEM1_T156_32_21	WT	4week	cTEC	0	0	-1.88167	5.83667
W4BCFEM1	W4BCFEM1_T156_32_22	WT	4week	mTEC	0.875362	0	5.39603	-3.06116
W4BCFEM1	W4BCFEM1_T156_32_23	WT	4week	mTEC	2.2553	0	0.997345	-2.29499
W4BCFEM1	W4BCFEM1_T156_32_24	WT	4week	postnatal_progenitor	3.41844	0.976815	-3.22545	-0.608988
W4BCFEM1	W4BCFEM1_T156_32_25	WT	4week	postnatal_progenitor	3.47387	0	-0.124328	0.539367
W4BCFEM1	W4BCFEM1_T156_32_26	WT	4week	mTEC	1.86067	0	3.50917	-2.46438
W4BCFEM1	W4BCFEM1_T156_32_27	WT	4week	postnatal_progenitor	0	0	0.115492	0.089003
W4BCFEM1	W4BCFEM1_T156_32_28	WT	4week	postnatal_progenitor	0	0	-0.129993	0.371309
W4BCFEM1	W4BCFEM1_T156_32_30	WT	4week	early_progenitor	2.96713	0	-0.511795	1.57179
W4BCFEM1	W4BCFEM1_T156_32_31	WT	4week	mTEC	2.36961	0	-0.888029	-3.68327
W4BCFEM1	W4BCFEM1_T156_32_32	WT	4week	mTEC	0.78714	0.78714	0.471212	-3.39721
W4BCFEM1	W4BCFEM1_T156_32_33	WT	4week	early_progenitor	0	0.963302	-4.03213	5.23786
W4BCFEM1	W4BCFEM1_T156_32_34	WT	4week	mTEC	1.28864	0	4.41759	-2.79786
W4BCFEM1	W4BCFEM1_T156_32_35	WT	4week	postnatal_progenitor	3.22998	1.92327	-1.82821	1.35097
W4BCFEM1	W4BCFEM1_T156_32_36	WT	4week	mTEC	1.81552	0	2.9055	-2.64847
W4BCFEM1	W4BCFEM1_T156_32_38	WT	4week	postnatal_progenitor	2.7516	0	-3.1976	0.280678
W4BCFEM1	W4BCFEM1_T156_32_40	WT	4week	postnatal_progenitor	2.77559	1.41669	-2.95169	-0.0634194
W4BCFEM1	W4BCFEM1_T156_32_41	WT	4week	mTEC	2.57637	0	3.00706	-0.966719
W4BCFEM1	W4BCFEM1_T156_32_42	WT	4week	postnatal_progenitor	3.35498	0	-2.46604	0.642153
W4BCFEM1	W4BCFEM1_T156_32_43	WT	4week	unassigned	2.3279	0	-2.44908	-3.57064
W4BCFEM1	W4BCFEM1_T156_32_44	WT	4week	mTEC	3.1741	0	-1.40427	-3.98512
W4BCFEM1	W4BCFEM1_T156_32_45	WT	4week	early_progenitor	0	1.58032	-3.97768	5.04288
W4BCFEM1	W4BCFEM1_T156_32_47	WT	4week	postnatal_progenitor	2.34801	0	-0.30661	0.470571
W4BCFEM1	W4BCFEM1_T156_32_48	WT	4week	unassigned	2.79373	0	-2.6692	-2.86817
W4BCFEM1	W4BCFEM1_T156_32_49	WT	4week	mTEC	1.40331	0.865871	0.861387	-3.69783
W4BCFEM1	W4BCFEM1_T156_32_50	WT	4week	postnatal_progenitor	1.11968	0	-4.20667	0.866976
W4BCFEM1	W4BCFEM1_T156_32_51	WT	4week	postnatal_progenitor	3.09209	2.25193	0.375015	1.01467
W4BCFEM1	W4BCFEM1_T156_32_52	WT	4week	unassigned	2.09093	1.47364	-3.78291	-2.06824
W4BCFEM1	W4BCFEM1_T156_32_53	WT	4week	postnatal_progenitor	4.45239	0	-2.60962	0.190733
W4BCFEM1	W4BCFEM1_T156_32_55	WT	4week	postnatal_progenitor	2.33852	0	-2.12701	0.18377
W4BCFEM1	W4BCFEM1_T156_32_57	WT	4week	postnatal_progenitor	0	0	-0.902038	0.638063
W4BCFEM1	W4BCFEM1_T156_32_59	WT	4week	postnatal_progenitor	1.58773	0.586171	-3.22043	1.55803
W4BCFEM1	W4BCFEM1_T156_32_60	WT	4week	postnatal_progenitor	2.54654	2.81837	-4.15986	0.933123
W4BCFEM1	W4BCFEM1_T156_32_61	WT	4week	mTEC	1.2098	0	4.55721	-4.09847
W4BCFEM1	W4BCFEM1_T156_32_62	WT	4week	postnatal_progenitor	3.30713	0.991099	-2.87522	-0.0606029
W4BCFEM1	W4BCFEM1_T156_32_67	WT	4week	mTEC	1.04502	0	0.353784	-3.14438
W4BCFEM1	W4BCFEM1_T156_32_68	WT	4week	postnatal_progenitor	3.34783	0	-0.224386	-0.0202437
W4BCFEM1	W4BCFEM1_T156_32_69	WT	4week	mTEC	4.14684	0	-0.0531921	-0.639958
W4BCFEM1	W4BCFEM1_T156_32_70	WT	4week	postnatal_progenitor	3.36099	0	-2.15349	-0.248064
W4BCFEM1	W4BCFEM1_T156_32_72	WT	4week	postnatal_progenitor	1.84765	1.20107	-4.55298	1.69488
W4BCFEM1	W4BCFEM1_T156_32_73	WT	4week	mTEC	0	0	4.92644	-2.7289
W4BCFEM1	W4BCFEM1_T156_32_75	WT	4week	mTEC	0	0	0.898908	-2.35233
W4BCFEM1	W4BCFEM1_T156_32_76	WT	4week	mTEC	2.81184	0	0.295239	-0.613016
W4BCFEM1	W4BCFEM1_T156_32_77	WT	4week	unassigned	0.839118	0.839118	-4.01335	-2.92849
W4BCFEM1	W4BCFEM1_T156_32_78	WT	4week	postnatal_progenitor	3.0704	2.23253	-2.33546	-0.16049
W4BCFEM1	W4BCFEM1_T156_32_79	WT	4week	unassigned	3.26332	0	-0.0683222	-0.97758
W4BCFEM1	W4BCFEM1_T156_32_80	WT	4week	mTEC	2.37663	0	4.72559	-2.74277
W4BCFEM1	W4BCFEM1_T156_32_81	WT	4week	postnatal_progenitor	2.84443	0	-2.44395	1.97812
W4BCFEM1	W4BCFEM1_T156_32_83	WT	4week	mTEC	3.90077	0	1.6279	-2.04745
W4BCFEM1	W4BCFEM1_T156_32_84	WT	4week	unassigned	2.31453	0.648336	-3.96462	-2.77334
W4BCFEM1	W4BCFEM1_T156_32_85	WT	4week	postnatal_progenitor	0	0	0.400445	0.0609887
W4BCFEM1	W4BCFEM1_T156_32_86	WT	4week	mTEC	1.37392	0	1.57282	-4.65471
W4BCFEM1	W4BCFEM1_T156_32_87	WT	4week	mTEC	1.18148	0	0.495137	-4.21271
W4BCFEM1	W4BCFEM1_T156_32_88	WT	4week	postnatal_progenitor	2.91422	0	-0.321619	-0.119414
W4BCFEM1	W4BCFEM1_T156_32_89	WT	4week	postnatal_progenitor	1.70547	1.70547	-1.79601	-0.164432
W4BCFEM1	W4BCFEM1_T156_32_91	WT	4week	postnatal_progenitor	0.715985	1.83647	-4.63015	1.35856
W4BCFEM1	W4BCFEM1_T156_32_92	WT	4week	postnatal_progenitor	2.9229	0.955424	-2.12015	1.25263
W4BCFEM1	W4BCFEM1_T156_32_94	WT	4week	postnatal_progenitor	3.79694	0	-1.95309	-0.389753
W4BCFEM1	W4BCFEM1_T158_30_2	WT	4week	postnatal_progenitor	0.746535	0	-2.36386	1.55975
W4BCFEM1	W4BCFEM1_T158_30_3	WT	4week	postnatal_progenitor	1.71468	1.71468	-4.35408	1.04297
W4BCFEM1	W4BCFEM1_T158_30_4	WT	4week	postnatal_progenitor	0	1.81076	-2.10609	-0.171251
W4BCFEM1	W4BCFEM1_T158_30_5	WT	4week	mTEC	1.60816	0	1.71561	-2.86658
W4BCFEM1	W4BCFEM1_T158_30_6	WT	4week	mTEC	0	0	-0.101339	0.155867
W4BCFEM1	W4BCFEM1_T158_30_8	WT	4week	early_progenitor	0	1.52731	-3.91354	5.06798
W4BCFEM1	W4BCFEM1_T158_30_12	WT	4week	mTEC	0	0	-1.86314	1.82213
W4BCFEM1	W4BCFEM1_T158_30_13	WT	4week	mTEC	1.80919	0	1.60503	-3.22573
W4BCFEM1	W4BCFEM1_T158_30_14	WT	4week	mTEC	0	0	4.06576	-1.85145
W4BCFEM1	W4BCFEM1_T158_30_15	WT	4week	postnatal_progenitor	0	0	-2.1359	0.134989
W4BCFEM1	W4BCFEM1_T158_30_16	WT	4week	postnatal_progenitor	1.61516	2.35824	-1.87942	0.443496
W4BCFEM1	W4BCFEM1_T158_30_18	WT	4week	mTEC	3.13321	0	3.027	-0.593231
W4BCFEM1	W4BCFEM1_T158_30_24	WT	4week	mTEC	0	1.00858	1.6618	-3.34849
W4BCFEM1	W4BCFEM1_T158_30_26	WT	4week	mTEC	0	1.66746	3.51612	-2.68099
W4BCFEM1	W4BCFEM1_T158_30_28	WT	4week	early_progenitor	1.89208	0	-2.93829	4.61316
W4BCFEM1	W4BCFEM1_T158_30_32	WT	4week	postnatal_progenitor	0	1.52259	-2.75256	0.28961
W4BCFEM1	W4BCFEM1_T158_30_33	WT	4week	postnatal_progenitor	3.325	3.12625	-3.96921	0.682747
W4BCFEM1	W4BCFEM1_T158_30_34	WT	4week	mTEC	3.59226	0	0.196336	-0.866513
W4BCFEM1	W4BCFEM1_T158_30_36	WT	4week	postnatal_progenitor	1.8577	0	-3.20395	1.56694
W4BCFEM1	W4BCFEM1_T158_30_37	WT	4week	postnatal_progenitor	1.91585	0	-3.38441	0.959027
W4BCFEM1	W4BCFEM1_T158_30_38	WT	4week	mTEC	0.672451	0	-0.0732143	-3.0756
W4BCFEM1	W4BCFEM1_T158_30_39	WT	4week	mTEC	0.801135	0	1.40017	-4.00178
W4BCFEM1	W4BCFEM1_T158_30_41	WT	4week	mTEC	0	0	1.82356	-3.46723
W4BCFEM1	W4BCFEM1_T158_30_43	WT	4week	mTEC	1.18834	0	3.42115	-0.589316
W4BCFEM1	W4BCFEM1_T158_30_46	WT	4week	mTEC	4.66833	0	-2.12425	-2.3677
W4BCFEM1	W4BCFEM1_T158_30_48	WT	4week	mTEC	0.90778	0	-0.454902	-4.3702
W4BCFEM1	W4BCFEM1_T158_30_49	WT	4week	postnatal_progenitor	3.71554	0	-3.36174	0.0977407
W4BCFEM1	W4BCFEM1_T158_30_50	WT	4week	postnatal_progenitor	2.13945	0	-0.240964	0.54848
W4BCFEM1	W4BCFEM1_T158_30_51	WT	4week	postnatal_progenitor	3.22318	1.62473	-1.75071	-0.146153
W4BCFEM1	W4BCFEM1_T158_30_52	WT	4week	mTEC	1.34569	0	8.30574	1.0085
W4BCFEM1	W4BCFEM1_T158_30_54	WT	4week	mTEC	1.16345	0	3.49407	-4.17365
W4BCFEM1	W4BCFEM1_T158_30_56	WT	4week	postnatal_progenitor	0	0	-2.2017	-0.0608673
W4BCFEM1	W4BCFEM1_T158_30_57	WT	4week	postnatal_progenitor	3.66957	2.59035	-2.74112	0.188274
W4BCFEM1	W4BCFEM1_T158_30_59	WT	4week	postnatal_progenitor	5.04189	1.47036	-3.68328	-0.266836
W4BCFEM1	W4BCFEM1_T158_30_60	WT	4week	postnatal_progenitor	1.79477	0	-2.25533	0.209196
W4BCFEM1	W4BCFEM1_T158_30_62	WT	4week	postnatal_progenitor	0	0	0.165214	0.0239107
W4BCFEM1	W4BCFEM1_T158_30_64	WT	4week	postnatal_progenitor	2.02911	2.02911	-3.57925	0.598189
W4BCFEM1	W4BCFEM1_T158_30_66	WT	4week	mTEC	0	0	2.53479	-1.75703
W4BCFEM1	W4BCFEM1_T158_30_69	WT	4week	mTEC	1.02114	0	0.125546	-4.01079
W4BCFEM1	W4BCFEM1_T158_30_70	WT	4week	mTEC	0	0	0.423278	-4.66249
W4BCFEM1	W4BCFEM1_T158_30_72	WT	4week	unassigned	2.13259	0	1.61373	-0.0290112
W4BCFEM1	W4BCFEM1_T158_30_73	WT	4week	mTEC	2.94866	0	-1.22139	-3.50787
W4BCFEM1	W4BCFEM1_T158_30_74	WT	4week	early_progenitor	0	0	-3.87689	4.86619
W4BCFEM1	W4BCFEM1_T158_30_76	WT	4week	postnatal_progenitor	2.88909	2.07164	-2.15532	0.069185
W4BCFEM1	W4BCFEM1_T158_30_77	WT	4week	postnatal_progenitor	2.24026	0	-2.78023	-0.0536585
W4BCFEM1	W4BCFEM1_T158_30_78	WT	4week	mTEC	0.658235	1.10865	5.21385	-3.05029
W4BCFEM1	W4BCFEM1_T158_30_79	WT	4week	postnatal_progenitor	2.00834	0	-1.97549	0.112875
W4BCFEM1	W4BCFEM1_T158_30_81	WT	4week	mTEC	3.75728	0	0.258439	-0.471376
W4BCFEM1	W4BCFEM1_T158_30_82	WT	4week	mTEC	0	1.61546	1.12564	-3.85223
W4BCFEM1	W4BCFEM1_T158_30_83	WT	4week	mTEC	0	2.07767	0.750355	-1.55155
W4BCFEM1	W4BCFEM1_T158_30_87	WT	4week	postnatal_progenitor	2.52244	3.02133	-3.08237	0.627672
W4BCFEM1	W4BCFEM1_T158_30_88	WT	4week	mTEC	0	2.09066	1.45634	-1.54306
W4BCFEM1	W4BCFEM1_T158_30_92	WT	4week	mTEC	0.417566	0	3.21638	-3.74634
W4BCFEM1	W4BCFEM1_T158_30_94	WT	4week	mTEC	1.06897	0	2.89471	-2.47395
W4BCFEM1	W4BCFEM1_T158_30_95	WT	4week	postnatal_progenitor	1.69386	0	-2.19277	-0.164036
W4BCFEM1	W4BCFEM1_T158_30_96	WT	4week	early_progenitor	0.784628	0.784627	-3.9642	4.94836
W4BCFEM2	W4BCFEM2_T184_2	WT	4week	cTEC	0.738188	1.22424	-2.1642	5.51595
W4BCFEM2	W4BCFEM2_T184_4	WT	4week	mTEC	1.83004	0	2.17261	-2.58323
W4BCFEM2	W4BCFEM2_T184_10	WT	4week	mTEC	1.9723	0	1.94165	-3.89189
W4BCFEM2	W4BCFEM2_T184_11	WT	4week	cTEC_nurse	1.55298	0	1.79848	8.38099
[truncated: 5,750 more rows]

## Sheet: edf7e_1
comparison	gene	signature	t
[truncated: 50,238 more rows]

## Sheet: edf7e_2
comparison	signature	signed.padj.camera
[truncated: 32 more rows]

[truncated: 2 more sheets: edf7f_1, edf7f_2]
