# Supplementary material for: Developmental trajectory and evolutionary origin of thymic mimetic cells
Source: Nature. 2025 Jun 11;643(8073):1066–75. doi: 10.1038/s41586-025-09148-y (PMC12286861; doi:10.1038/s41586-025-09148-y)
Supplement: Supplementary file 16 — Source Data Extended Data Fig. 8 [file 41586_2025_9148_MOESM16_ESM.xlsx]

## Sheet: edf8a
strain	generation	thymocytes_prc_dp_of_cd45	thymocytes_prc_cd19_of_dn	thymocytes_prc_cd4sp_of_cd45	thymocytes_prc_cd8sp_of_cd45	thymocytes_prc_tcrb_of_dn	thymocytes_prc_dn_of_cd45
FVB	F0	79.7	4.67	13.4	4.17	33.2	2.75
FVB	F0	81.7	3.93	12.3	3.63	35	2.46
FVB	F0	80.6	2.34	12.8	3.75	29.7	2.86
FVB	F0	79	3.49	13.9	4.2	26.7	2.88
FVB	F0	77.7	8.92	16.1	3.25	37	3.01
FVB	F0	81.8	6.25	12.8	3.02	30.8	2.32
FVB	F0	79.4	6.32	13.8	3.81	35.8	2.97
FVB	F0	80.4	7.03	12.3	3.3	33.2	3.99
chi6.up		1.4	72.1	2.8	0	1.47	95.8
chi6.up		89.1	2.4	4.7	2	26.8	4.17
chi6.up		88.7	6.09	6.4	2.4	16.6	2.31
chi6.up		88.7	1.1	5.7	2.7	16.6	2.57
chi6.up		86.5	1.8	7.9	2.5	15.1	2.86
chi6.up		88.7	2.6	5.5	2	16.6	3.82
chi6.up		88.5	1.7	5.4	2.5	12.6	3.22
chi6.up		89.6	1.2	4.6	2.1	11	3.3
chi6.up		68.9	1.3	11.3	6.4	7.39	10.9
chi6.up		89.1	3.8	5.7	1.9	19.9	3.32
chi6.up		86	17.58	6.7	2.8	15.6	2.46
chi6.up		76.7	1.4	9.4	5.2	15.6	8.81
chi6.up		89.4	2.8	5.4	2.2	18.1	2.71
chi6.up		84	1.8	6.7	2.6	28.4	6.87
chi6.up		85.5	0.7	7.5	2.7	17.6	3.8
chi6.down		86.2	79.3	1.1	0.6	0.86	11.2
chi6.down		46.5	32.8	16.2	13.8	4.18	21.4
chi6.down		43.5	64.7	0	0	6.2	52
chi6.down		35	68.6	2.2	5.5	0.47	51.7
chi6.down		34.8	32.2	13	14	4.91	34.4
chi6.down		23.9	52.3	16.4	18.8	3.38	37.8
chi6.down		11.2	28.7	0.4	1	1.7	66.8
chi6.down		0.8	88.2	9	1.9	0.24	82.5
chi6.down		0	25.7	0	0.3	5.84	82.9
FVB	F0	86.9	4.88	8.35	3.04		1.76
FVB	F0	85.9	4.37	8.87	3.34		1.86
FVB	F0	81	2.45	11.7	4.44		2.94
FVB	F0	79	4.29	13.7	4.47		2.9

## Sheet: edf8b_1
comparison	gene	signature	t
chi6.down-vs-FVB.WT	ENSMUSG00000000184	Aire-stage	-1.19364
chi6.down-vs-FVB.WT	ENSMUSG00000000682	Aire-stage	-14.4381
chi6.down-vs-FVB.WT	ENSMUSG00000000731	Aire-stage	-12.3569
chi6.down-vs-FVB.WT	ENSMUSG00000001025	Aire-stage	-5.73802
chi6.down-vs-FVB.WT	ENSMUSG00000001666	Aire-stage	-6.30876
chi6.down-vs-FVB.WT	ENSMUSG00000003429	Aire-stage	1.54504
chi6.down-vs-FVB.WT	ENSMUSG00000003814	Aire-stage	4.13031
chi6.down-vs-FVB.WT	ENSMUSG00000006519	Aire-stage	-19.0245
chi6.down-vs-FVB.WT	ENSMUSG00000007892	Aire-stage	8.94117
chi6.down-vs-FVB.WT	ENSMUSG00000008682	Aire-stage	-2.44662
chi6.down-vs-FVB.WT	ENSMUSG00000008683	Aire-stage	2.91759
chi6.down-vs-FVB.WT	ENSMUSG00000008843	Aire-stage	-8.65185
chi6.down-vs-FVB.WT	ENSMUSG00000012848	Aire-stage	1.81174
chi6.down-vs-FVB.WT	ENSMUSG00000013643	Aire-stage	-6.31892
chi6.down-vs-FVB.WT	ENSMUSG00000015090	Aire-stage	-9.97822
chi6.down-vs-FVB.WT	ENSMUSG00000015312	Aire-stage	7.99059
chi6.down-vs-FVB.WT	ENSMUSG00000016256	Aire-stage	-7.10294
chi6.down-vs-FVB.WT	ENSMUSG00000017311	Aire-stage	-10.5807
chi6.down-vs-FVB.WT	ENSMUSG00000017652	Aire-stage	-16.9488
chi6.down-vs-FVB.WT	ENSMUSG00000018819	Aire-stage	-15.5338
chi6.down-vs-FVB.WT	ENSMUSG00000018919	Aire-stage	-12.1183
chi6.down-vs-FVB.WT	ENSMUSG00000019489	Aire-stage	-11.6466
chi6.down-vs-FVB.WT	ENSMUSG00000019890	Aire-stage	-11.4282
chi6.down-vs-FVB.WT	ENSMUSG00000020017	Aire-stage	-11.3545
chi6.down-vs-FVB.WT	ENSMUSG00000020053	Aire-stage	-7.44124
chi6.down-vs-FVB.WT	ENSMUSG00000020063	Aire-stage	4.28349
chi6.down-vs-FVB.WT	ENSMUSG00000020077	Aire-stage	-15.9362
chi6.down-vs-FVB.WT	ENSMUSG00000020096	Aire-stage	-5.07737
chi6.down-vs-FVB.WT	ENSMUSG00000020372	Aire-stage	6.5185
chi6.down-vs-FVB.WT	ENSMUSG00000020383	Aire-stage	-9.99004
chi6.down-vs-FVB.WT	ENSMUSG00000020388	Aire-stage	-14.3257
chi6.down-vs-FVB.WT	ENSMUSG00000020405	Aire-stage	-9.92829
chi6.down-vs-FVB.WT	ENSMUSG00000020460	Aire-stage	-12.1914
chi6.down-vs-FVB.WT	ENSMUSG00000020738	Aire-stage	-21.1642
chi6.down-vs-FVB.WT	ENSMUSG00000020739	Aire-stage	-7.58345
chi6.down-vs-FVB.WT	ENSMUSG00000020775	Aire-stage	-11.2858
chi6.down-vs-FVB.WT	ENSMUSG00000020830	Aire-stage	-11.4918
chi6.down-vs-FVB.WT	ENSMUSG00000021025	Aire-stage	-1.96076
chi6.down-vs-FVB.WT	ENSMUSG00000021125	Aire-stage	-12.3322
chi6.down-vs-FVB.WT	ENSMUSG00000021242	Aire-stage	-8.00666
chi6.down-vs-FVB.WT	ENSMUSG00000021598	Aire-stage	-23.3985
chi6.down-vs-FVB.WT	ENSMUSG00000021680	Aire-stage	-11.1558
chi6.down-vs-FVB.WT	ENSMUSG00000021743	Aire-stage	-13.0519
chi6.down-vs-FVB.WT	ENSMUSG00000021957	Aire-stage	-4.06643
chi6.down-vs-FVB.WT	ENSMUSG00000022216	Aire-stage	-2.79686
chi6.down-vs-FVB.WT	ENSMUSG00000022237	Aire-stage	-10.366
chi6.down-vs-FVB.WT	ENSMUSG00000022577	Aire-stage	-0.921076
chi6.down-vs-FVB.WT	ENSMUSG00000022598	Aire-stage	-10.2721
chi6.down-vs-FVB.WT	ENSMUSG00000023064	Aire-stage	-15.4148
chi6.down-vs-FVB.WT	ENSMUSG00000023078	Aire-stage	-8.33915
chi6.down-vs-FVB.WT	ENSMUSG00000023235	Aire-stage	-8.78862
chi6.down-vs-FVB.WT	ENSMUSG00000023861	Aire-stage	-17.7319
chi6.down-vs-FVB.WT	ENSMUSG00000023968	Aire-stage	1.09928
chi6.down-vs-FVB.WT	ENSMUSG00000024158	Aire-stage	-15.1614
chi6.down-vs-FVB.WT	ENSMUSG00000024334	Aire-stage	-12.5974
chi6.down-vs-FVB.WT	ENSMUSG00000024409	Aire-stage	-9.42115
chi6.down-vs-FVB.WT	ENSMUSG00000024610	Aire-stage	-10.628
chi6.down-vs-FVB.WT	ENSMUSG00000024619	Aire-stage	-10.8193
chi6.down-vs-FVB.WT	ENSMUSG00000024772	Aire-stage	-2.01584
chi6.down-vs-FVB.WT	ENSMUSG00000025351	Aire-stage	-1.42378
chi6.down-vs-FVB.WT	ENSMUSG00000025362	Aire-stage	2.41624
chi6.down-vs-FVB.WT	ENSMUSG00000025400	Aire-stage	-7.15787
chi6.down-vs-FVB.WT	ENSMUSG00000025508	Aire-stage	3.62443
chi6.down-vs-FVB.WT	ENSMUSG00000026158	Aire-stage	0.79404
chi6.down-vs-FVB.WT	ENSMUSG00000026668	Aire-stage	3.42104
chi6.down-vs-FVB.WT	ENSMUSG00000026728	Aire-stage	-5.36397
chi6.down-vs-FVB.WT	ENSMUSG00000026864	Aire-stage	0
chi6.down-vs-FVB.WT	ENSMUSG00000027360	Aire-stage	-15.6869
chi6.down-vs-FVB.WT	ENSMUSG00000027528	Aire-stage	-11.54
chi6.down-vs-FVB.WT	ENSMUSG00000027533	Aire-stage	1.39906
chi6.down-vs-FVB.WT	ENSMUSG00000028234	Aire-stage	4.73461
chi6.down-vs-FVB.WT	ENSMUSG00000028367	Aire-stage	0
chi6.down-vs-FVB.WT	ENSMUSG00000028392	Aire-stage	-0.797891
chi6.down-vs-FVB.WT	ENSMUSG00000028415	Aire-stage	-10.9899
chi6.down-vs-FVB.WT	ENSMUSG00000028617	Aire-stage	-11.2237
chi6.down-vs-FVB.WT	ENSMUSG00000028691	Aire-stage	-3.65666
chi6.down-vs-FVB.WT	ENSMUSG00000028843	Aire-stage	-8.60399
chi6.down-vs-FVB.WT	ENSMUSG00000029134	Aire-stage	-17.7321
chi6.down-vs-FVB.WT	ENSMUSG00000029417	Aire-stage	-5.02791
chi6.down-vs-FVB.WT	ENSMUSG00000029522	Aire-stage	-11.0146
chi6.down-vs-FVB.WT	ENSMUSG00000029556	Aire-stage	-14.6296
chi6.down-vs-FVB.WT	ENSMUSG00000029580	Aire-stage	0.0321603
chi6.down-vs-FVB.WT	ENSMUSG00000029581	Aire-stage	-3.48733
chi6.down-vs-FVB.WT	ENSMUSG00000030538	Aire-stage	-13.4859
chi6.down-vs-FVB.WT	ENSMUSG00000030647	Aire-stage	-7.06465
chi6.down-vs-FVB.WT	ENSMUSG00000030666	Aire-stage	-18.0795
chi6.down-vs-FVB.WT	ENSMUSG00000030669	Aire-stage	-10.9583
chi6.down-vs-FVB.WT	ENSMUSG00000030750	Aire-stage	-6.817
chi6.down-vs-FVB.WT	ENSMUSG00000030827	Aire-stage	-16.0604
chi6.down-vs-FVB.WT	ENSMUSG00000031167	Aire-stage	0
chi6.down-vs-FVB.WT	ENSMUSG00000031250	Aire-stage	-5.91431
chi6.down-vs-FVB.WT	ENSMUSG00000031320	Aire-stage	7.19453
chi6.down-vs-FVB.WT	ENSMUSG00000031633	Aire-stage	-2.28231
chi6.down-vs-FVB.WT	ENSMUSG00000031760	Aire-stage	-7.47311
chi6.down-vs-FVB.WT	ENSMUSG00000031762	Aire-stage	3.34138
chi6.down-vs-FVB.WT	ENSMUSG00000031765	Aire-stage	2.34939
chi6.down-vs-FVB.WT	ENSMUSG00000031779	Aire-stage	-8.38084
chi6.down-vs-FVB.WT	ENSMUSG00000031838	Aire-stage	0
chi6.down-vs-FVB.WT	ENSMUSG00000031897	Aire-stage	-4.27037
chi6.down-vs-FVB.WT	ENSMUSG00000032291	Aire-stage	-4.51573
chi6.down-vs-FVB.WT	ENSMUSG00000032346	Aire-stage	-4.48266
chi6.down-vs-FVB.WT	ENSMUSG00000032359	Aire-stage	-3.09601
chi6.down-vs-FVB.WT	ENSMUSG00000032518	Aire-stage	4.15481
chi6.down-vs-FVB.WT	ENSMUSG00000032575	Aire-stage	-4.23314
chi6.down-vs-FVB.WT	ENSMUSG00000033083	Aire-stage	-4.15599
chi6.down-vs-FVB.WT	ENSMUSG00000034855	Aire-stage	12.1505
chi6.down-vs-FVB.WT	ENSMUSG00000035042	Aire-stage	-11.418
chi6.down-vs-FVB.WT	ENSMUSG00000035186	Aire-stage	-15.7753
chi6.down-vs-FVB.WT	ENSMUSG00000036594	Aire-stage	-3.44396
chi6.down-vs-FVB.WT	ENSMUSG00000037548	Aire-stage	-8.3174
chi6.down-vs-FVB.WT	ENSMUSG00000037563	Aire-stage	-4.06843
chi6.down-vs-FVB.WT	ENSMUSG00000038642	Aire-stage	-20.2317
chi6.down-vs-FVB.WT	ENSMUSG00000038900	Aire-stage	-5.04218
chi6.down-vs-FVB.WT	ENSMUSG00000040026	Aire-stage	-10.2639
chi6.down-vs-FVB.WT	ENSMUSG00000040428	Aire-stage	-8.2599
chi6.down-vs-FVB.WT	ENSMUSG00000040808	Aire-stage	-9.83644
chi6.down-vs-FVB.WT	ENSMUSG00000041132	Aire-stage	-16.664
chi6.down-vs-FVB.WT	ENSMUSG00000041782	Aire-stage	-10.101
chi6.down-vs-FVB.WT	ENSMUSG00000042306	Aire-stage	-10.5688
chi6.down-vs-FVB.WT	ENSMUSG00000042312	Aire-stage	-4.18444
chi6.down-vs-FVB.WT	ENSMUSG00000042770	Aire-stage	-12.7351
chi6.down-vs-FVB.WT	ENSMUSG00000043068	Aire-stage	-9.40505
chi6.down-vs-FVB.WT	ENSMUSG00000043716	Aire-stage	4.16719
chi6.down-vs-FVB.WT	ENSMUSG00000044533	Aire-stage	5.97158
chi6.down-vs-FVB.WT	ENSMUSG00000045969	Aire-stage	-1.65808
chi6.down-vs-FVB.WT	ENSMUSG00000046323	Aire-stage	-8.07091
chi6.down-vs-FVB.WT	ENSMUSG00000047557	Aire-stage	-17.8992
chi6.down-vs-FVB.WT	ENSMUSG00000047751	Aire-stage	-16.1844
chi6.down-vs-FVB.WT	ENSMUSG00000048758	Aire-stage	4.33945
chi6.down-vs-FVB.WT	ENSMUSG00000049517	Aire-stage	-16.2325
chi6.down-vs-FVB.WT	ENSMUSG00000049775	Aire-stage	-3.31447
chi6.down-vs-FVB.WT	ENSMUSG00000050708	Aire-stage	-13.2956
chi6.down-vs-FVB.WT	ENSMUSG00000053317	Aire-stage	-4.44974
chi6.down-vs-FVB.WT	ENSMUSG00000053398	Aire-stage	-5.65409
chi6.down-vs-FVB.WT	ENSMUSG00000054423	Aire-stage	-13.8698
chi6.down-vs-FVB.WT	ENSMUSG00000054871	Aire-stage	0
chi6.down-vs-FVB.WT	ENSMUSG00000056054	Aire-stage	-11.0566
chi6.down-vs-FVB.WT	ENSMUSG00000056071	Aire-stage	-8.20404
chi6.down-vs-FVB.WT	ENSMUSG00000057465	Aire-stage	-8.46177
chi6.down-vs-FVB.WT	ENSMUSG00000057666	Aire-stage	5.96678
chi6.down-vs-FVB.WT	ENSMUSG00000057841	Aire-stage	0
chi6.down-vs-FVB.WT	ENSMUSG00000058135	Aire-stage	4.54088
chi6.down-vs-FVB.WT	ENSMUSG00000058546	Aire-stage	-9.83774
chi6.down-vs-FVB.WT	ENSMUSG00000058715	Aire-stage	-8.40507
chi6.down-vs-FVB.WT	ENSMUSG00000059291	Aire-stage	-1.81398
chi6.down-vs-FVB.WT	ENSMUSG00000059586	Aire-stage	-12.5097
chi6.down-vs-FVB.WT	ENSMUSG00000059956	Aire-stage	-9.3163
chi6.down-vs-FVB.WT	ENSMUSG00000060311	Aire-stage	-4.04698
chi6.down-vs-FVB.WT	ENSMUSG00000060586	Aire-stage	4.44823
chi6.down-vs-FVB.WT	ENSMUSG00000061477	Aire-stage	-1.52584
chi6.down-vs-FVB.WT	ENSMUSG00000061983	Aire-stage	-3.91534
chi6.down-vs-FVB.WT	ENSMUSG00000062006	Aire-stage	0.590762
chi6.down-vs-FVB.WT	ENSMUSG00000062515	Aire-stage	-11.2251
chi6.down-vs-FVB.WT	ENSMUSG00000062647	Aire-stage	5.0172
chi6.down-vs-FVB.WT	ENSMUSG00000063157	Aire-stage	-11.915
chi6.down-vs-FVB.WT	ENSMUSG00000063316	Aire-stage	-12.8256
chi6.down-vs-FVB.WT	ENSMUSG00000067274	Aire-stage	0
chi6.down-vs-FVB.WT	ENSMUSG00000067341	Aire-stage	-2.73404
chi6.down-vs-FVB.WT	ENSMUSG00000069516	Aire-stage	-2.02222
chi6.down-vs-FVB.WT	ENSMUSG00000071005	Aire-stage	-5.35924
chi6.down-vs-FVB.WT	ENSMUSG00000071715	Aire-stage	-15.2478
chi6.down-vs-FVB.WT	ENSMUSG00000073421	Aire-stage	-8.6437
chi6.down-vs-FVB.WT	ENSMUSG00000073481	Aire-stage	0
chi6.down-vs-FVB.WT	ENSMUSG00000073676	Aire-stage	-1.11817
chi6.down-vs-FVB.WT	ENSMUSG00000073888	Aire-stage	-16.5626
chi6.down-vs-FVB.WT	ENSMUSG00000074115	Aire-stage	-13.9475
chi6.down-vs-FVB.WT	ENSMUSG00000074141	Aire-stage	-19.505
chi6.down-vs-FVB.WT	ENSMUSG00000074457	Aire-stage	-5.79662
chi6.down-vs-FVB.WT	ENSMUSG00000075010	Aire-stage	-14.0663
chi6.down-vs-FVB.WT	ENSMUSG00000078812	Aire-stage	-5.33656
chi6.down-vs-FVB.WT	ENSMUSG00000079197	Aire-stage	-17.574
chi6.down-vs-FVB.WT	ENSMUSG00000079435	Aire-stage	-9.76231
chi6.down-vs-FVB.WT	ENSMUSG00000079563	Aire-stage	-15.5518
chi6.down-vs-FVB.WT	ENSMUSG00000079641	Aire-stage	3.30794
chi6.down-vs-FVB.WT	ENSMUSG00000085949	Aire-stage	-8.54373
chi6.down-vs-FVB.WT	ENSMUSG00000089929	Aire-stage	-10.0859
chi6.down-vs-FVB.WT	ENSMUSG00000090223	Aire-stage	-1.43832
chi6.down-vs-FVB.WT	ENSMUSG00000090862	Aire-stage	-17.8812
chi6.down-vs-FVB.WT	ENSMUSG00000099974	Aire-stage	-8.05748
chi6.down-vs-FVB.WT	ENSMUSG00000000001	All Genes	4.0298
chi6.down-vs-FVB.WT	ENSMUSG00000000028	All Genes	-0.649071
chi6.down-vs-FVB.WT	ENSMUSG00000000031	All Genes	3.59213
chi6.down-vs-FVB.WT	ENSMUSG00000000037	All Genes	4.10159
chi6.down-vs-FVB.WT	ENSMUSG00000000049	All Genes	-12.5404
chi6.down-vs-FVB.WT	ENSMUSG00000000056	All Genes	-7.68592
chi6.down-vs-FVB.WT	ENSMUSG00000000058	All Genes	2.09489
chi6.down-vs-FVB.WT	ENSMUSG00000000078	All Genes	6.10449
chi6.down-vs-FVB.WT	ENSMUSG00000000085	All Genes	13.9828
chi6.down-vs-FVB.WT	ENSMUSG00000000088	All Genes	-14.7612
chi6.down-vs-FVB.WT	ENSMUSG00000000093	All Genes	4.56532
chi6.down-vs-FVB.WT	ENSMUSG00000000094	All Genes	-0.668739
chi6.down-vs-FVB.WT	ENSMUSG00000000120	All Genes	1.47701
chi6.down-vs-FVB.WT	ENSMUSG00000000125	All Genes	-7.21436
chi6.down-vs-FVB.WT	ENSMUSG00000000126	All Genes	2.41097
chi6.down-vs-FVB.WT	ENSMUSG00000000127	All Genes	0
chi6.down-vs-FVB.WT	ENSMUSG00000000131	All Genes	9.43325
chi6.down-vs-FVB.WT	ENSMUSG00000000134	All Genes	6.75403
chi6.down-vs-FVB.WT	ENSMUSG00000000142	All Genes	6.98243
chi6.down-vs-FVB.WT	ENSMUSG00000000148	All Genes	-2.07924
chi6.down-vs-FVB.WT	ENSMUSG00000000149	All Genes	11.229
chi6.down-vs-FVB.WT	ENSMUSG00000000154	All Genes	-2.2628
chi6.down-vs-FVB.WT	ENSMUSG00000000157	All Genes	-1.03885
chi6.down-vs-FVB.WT	ENSMUSG00000000159	All Genes	-1.1789
chi6.down-vs-FVB.WT	ENSMUSG00000000167	All Genes	-8.18639
chi6.down-vs-FVB.WT	ENSMUSG00000000168	All Genes	0
chi6.down-vs-FVB.WT	ENSMUSG00000000171	All Genes	-5.76944
chi6.down-vs-FVB.WT	ENSMUSG00000000182	All Genes	-0.685038
chi6.down-vs-FVB.WT	ENSMUSG00000000184	All Genes	-1.19364
chi6.down-vs-FVB.WT	ENSMUSG00000000194	All Genes	0.613521
chi6.down-vs-FVB.WT	ENSMUSG00000000197	All Genes	0
chi6.down-vs-FVB.WT	ENSMUSG00000000202	All Genes	1.42583
chi6.down-vs-FVB.WT	ENSMUSG00000000204	All Genes	-3.17201
chi6.down-vs-FVB.WT	ENSMUSG00000000214	All Genes	-8.48223
chi6.down-vs-FVB.WT	ENSMUSG00000000215	All Genes	-10.4478
chi6.down-vs-FVB.WT	ENSMUSG00000000216	All Genes	5.93106
chi6.down-vs-FVB.WT	ENSMUSG00000000223	All Genes	-4.64099
chi6.down-vs-FVB.WT	ENSMUSG00000000244	All Genes	-7.69064
chi6.down-vs-FVB.WT	ENSMUSG00000000247	All Genes	-2.41481
chi6.down-vs-FVB.WT	ENSMUSG00000000248	All Genes	-6.31781
chi6.down-vs-FVB.WT	ENSMUSG00000000253	All Genes	-1.22895
chi6.down-vs-FVB.WT	ENSMUSG00000000263	All Genes	-7.43482
chi6.down-vs-FVB.WT	ENSMUSG00000000266	All Genes	9.94547
chi6.down-vs-FVB.WT	ENSMUSG00000000275	All Genes	16.057
chi6.down-vs-FVB.WT	ENSMUSG00000000276	All Genes	2.78289
chi6.down-vs-FVB.WT	ENSMUSG00000000278	All Genes	-1.67412
chi6.down-vs-FVB.WT	ENSMUSG00000000282	All Genes	12.0798
chi6.down-vs-FVB.WT	ENSMUSG00000000290	All Genes	-0.989941
chi6.down-vs-FVB.WT	ENSMUSG00000000295	All Genes	-3.96054
chi6.down-vs-FVB.WT	ENSMUSG00000000296	All Genes	6.6273
chi6.down-vs-FVB.WT	ENSMUSG00000000301	All Genes	-5.62374
chi6.down-vs-FVB.WT	ENSMUSG00000000303	All Genes	13.0209
chi6.down-vs-FVB.WT	ENSMUSG00000000305	All Genes	-0.898108
chi6.down-vs-FVB.WT	ENSMUSG00000000308	All Genes	-8.16495
chi6.down-vs-FVB.WT	ENSMUSG00000000317	All Genes	0.0535644
chi6.down-vs-FVB.WT	ENSMUSG00000000318	All Genes	-6.97155
chi6.down-vs-FVB.WT	ENSMUSG00000000320	All Genes	1.51649
chi6.down-vs-FVB.WT	ENSMUSG00000000325	All Genes	2.68477
chi6.down-vs-FVB.WT	ENSMUSG00000000326	All Genes	0
chi6.down-vs-FVB.WT	ENSMUSG00000000339	All Genes	-3.26282
chi6.down-vs-FVB.WT	ENSMUSG00000000340	All Genes	8.77682
chi6.down-vs-FVB.WT	ENSMUSG00000000346	All Genes	-3.61348
chi6.down-vs-FVB.WT	ENSMUSG00000000355	All Genes	-0.819883
chi6.down-vs-FVB.WT	ENSMUSG00000000359	All Genes	-8.43962
chi6.down-vs-FVB.WT	ENSMUSG00000000365	All Genes	-0.355028
chi6.down-vs-FVB.WT	ENSMUSG00000000374	All Genes	10.8444
chi6.down-vs-FVB.WT	ENSMUSG00000000378	All Genes	-0.459043
chi6.down-vs-FVB.WT	ENSMUSG00000000381	All Genes	-7.0349
chi6.down-vs-FVB.WT	ENSMUSG00000000384	All Genes	1.38062
chi6.down-vs-FVB.WT	ENSMUSG00000000385	All Genes	0
chi6.down-vs-FVB.WT	ENSMUSG00000000386	All Genes	-1.2109
chi6.down-vs-FVB.WT	ENSMUSG00000000392	All Genes	8.20777
chi6.down-vs-FVB.WT	ENSMUSG00000000394	All Genes	-9.4948
chi6.down-vs-FVB.WT	ENSMUSG00000000399	All Genes	-5.54453
chi6.down-vs-FVB.WT	ENSMUSG00000000402	All Genes	4.76061
chi6.down-vs-FVB.WT	ENSMUSG00000000409	All Genes	-7.32017
chi6.down-vs-FVB.WT	ENSMUSG00000000411	All Genes	0.248399
chi6.down-vs-FVB.WT	ENSMUSG00000000416	All Genes	2.31
chi6.down-vs-FVB.WT	ENSMUSG00000000420	All Genes	9.42304
chi6.down-vs-FVB.WT	ENSMUSG00000000439	All Genes	-4.36715
chi6.down-vs-FVB.WT	ENSMUSG00000000440	All Genes	-1.90171
chi6.down-vs-FVB.WT	ENSMUSG00000000441	All Genes	0.0895247
chi6.down-vs-FVB.WT	ENSMUSG00000000486	All Genes	-13.2902
chi6.down-vs-FVB.WT	ENSMUSG00000000489	All Genes	0
chi6.down-vs-FVB.WT	ENSMUSG00000000530	All Genes	4.75875
chi6.down-vs-FVB.WT	ENSMUSG00000000531	All Genes	0
chi6.down-vs-FVB.WT	ENSMUSG00000000532	All Genes	10.7203
chi6.down-vs-FVB.WT	ENSMUSG00000000538	All Genes	12.4455
chi6.down-vs-FVB.WT	ENSMUSG00000000544	All Genes	-10.6321
chi6.down-vs-FVB.WT	ENSMUSG00000000552	All Genes	5.10844
chi6.down-vs-FVB.WT	ENSMUSG00000000555	All Genes	5.15972
chi6.down-vs-FVB.WT	ENSMUSG00000000560	All Genes	-3.47888
chi6.down-vs-FVB.WT	ENSMUSG00000000561	All Genes	-0.108933
chi6.down-vs-FVB.WT	ENSMUSG00000000562	All Genes	-4.77833
chi6.down-vs-FVB.WT	ENSMUSG00000000563	All Genes	-0.741747
chi6.down-vs-FVB.WT	ENSMUSG00000000567	All Genes	3.45583
chi6.down-vs-FVB.WT	ENSMUSG00000000568	All Genes	17.8136
chi6.down-vs-FVB.WT	ENSMUSG00000000579	All Genes	-3.89465
chi6.down-vs-FVB.WT	ENSMUSG00000000581	All Genes	-4.75439
chi6.down-vs-FVB.WT	ENSMUSG00000000594	All Genes	-8.36428
chi6.down-vs-FVB.WT	ENSMUSG00000000600	All Genes	3.23948
chi6.down-vs-FVB.WT	ENSMUSG00000000605	All Genes	2.98719
chi6.down-vs-FVB.WT	ENSMUSG00000000617	All Genes	-7.15242
chi6.down-vs-FVB.WT	ENSMUSG00000000627	All Genes	0.722997
chi6.down-vs-FVB.WT	ENSMUSG00000000628	All Genes	5.12184
chi6.down-vs-FVB.WT	ENSMUSG00000000631	All Genes	4.93791
chi6.down-vs-FVB.WT	ENSMUSG00000000632	All Genes	-5.16226
chi6.down-vs-FVB.WT	ENSMUSG00000000673	All Genes	-5.41505
chi6.down-vs-FVB.WT	ENSMUSG00000000682	All Genes	-14.4381
chi6.down-vs-FVB.WT	ENSMUSG00000000686	All Genes	-10.3707
chi6.down-vs-FVB.WT	ENSMUSG00000000690	All Genes	-3.91419
chi6.down-vs-FVB.WT	ENSMUSG00000000693	All Genes	-14.3306
chi6.down-vs-FVB.WT	ENSMUSG00000000706	All Genes	-0.364959
chi6.down-vs-FVB.WT	ENSMUSG00000000708	All Genes	11.607
chi6.down-vs-FVB.WT	ENSMUSG00000000711	All Genes	4.47896
chi6.down-vs-FVB.WT	ENSMUSG00000000724	All Genes	-7.40153
chi6.down-vs-FVB.WT	ENSMUSG00000000730	All Genes	-10.8692
chi6.down-vs-FVB.WT	ENSMUSG00000000731	All Genes	-12.3569
chi6.down-vs-FVB.WT	ENSMUSG00000000732	All Genes	-13.8965
chi6.down-vs-FVB.WT	ENSMUSG00000000738	All Genes	2.0595
chi6.down-vs-FVB.WT	ENSMUSG00000000739	All Genes	-3.75895
chi6.down-vs-FVB.WT	ENSMUSG00000000740	All Genes	-13.5846
chi6.down-vs-FVB.WT	ENSMUSG00000000743	All Genes	-2.08224
chi6.down-vs-FVB.WT	ENSMUSG00000000751	All Genes	-1.59987
chi6.down-vs-FVB.WT	ENSMUSG00000000753	All Genes	2.56439
chi6.down-vs-FVB.WT	ENSMUSG00000000759	All Genes	8.71153
chi6.down-vs-FVB.WT	ENSMUSG00000000766	All Genes	-5.45398
chi6.down-vs-FVB.WT	ENSMUSG00000000776	All Genes	8.73202
chi6.down-vs-FVB.WT	ENSMUSG00000000782	All Genes	-0.940268
chi6.down-vs-FVB.WT	ENSMUSG00000000787	All Genes	14.9506
chi6.down-vs-FVB.WT	ENSMUSG00000000791	All Genes	-3.84547
chi6.down-vs-FVB.WT	ENSMUSG00000000792	All Genes	0
chi6.down-vs-FVB.WT	ENSMUSG00000000794	All Genes	1.65609
chi6.down-vs-FVB.WT	ENSMUSG00000000804	All Genes	8.94052
chi6.down-vs-FVB.WT	ENSMUSG00000000805	All Genes	-9.62492
chi6.down-vs-FVB.WT	ENSMUSG00000000811	All Genes	1.23843
chi6.down-vs-FVB.WT	ENSMUSG00000000817	All Genes	-0.525907
chi6.down-vs-FVB.WT	ENSMUSG00000000823	All Genes	6.69313
chi6.down-vs-FVB.WT	ENSMUSG00000000826	All Genes	9.96071
chi6.down-vs-FVB.WT	ENSMUSG00000000827	All Genes	-4.6363
chi6.down-vs-FVB.WT	ENSMUSG00000000838	All Genes	6.01176
chi6.down-vs-FVB.WT	ENSMUSG00000000861	All Genes	11.727
chi6.down-vs-FVB.WT	ENSMUSG00000000869	All Genes	-2.91482
chi6.down-vs-FVB.WT	ENSMUSG00000000876	All Genes	0.164117
chi6.down-vs-FVB.WT	ENSMUSG00000000881	All Genes	18.1747
chi6.down-vs-FVB.WT	ENSMUSG00000000884	All Genes	-5.32301
chi6.down-vs-FVB.WT	ENSMUSG00000000889	All Genes	-5.97352
chi6.down-vs-FVB.WT	ENSMUSG00000000901	All Genes	5.38245
chi6.down-vs-FVB.WT	ENSMUSG00000000902	All Genes	-2.55214
chi6.down-vs-FVB.WT	ENSMUSG00000000903	All Genes	-5.17666
chi6.down-vs-FVB.WT	ENSMUSG00000000915	All Genes	5.50977
chi6.down-vs-FVB.WT	ENSMUSG00000000916	All Genes	-7.03243
chi6.down-vs-FVB.WT	ENSMUSG00000000934	All Genes	0
chi6.down-vs-FVB.WT	ENSMUSG00000000938	All Genes	-8.27449
chi6.down-vs-FVB.WT	ENSMUSG00000000942	All Genes	10.064
chi6.down-vs-FVB.WT	ENSMUSG00000000948	All Genes	1.47172
chi6.down-vs-FVB.WT	ENSMUSG00000000957	All Genes	8.8624
chi6.down-vs-FVB.WT	ENSMUSG00000000958	All Genes	-15.3169
chi6.down-vs-FVB.WT	ENSMUSG00000000959	All Genes	4.8082
chi6.down-vs-FVB.WT	ENSMUSG00000000976	All Genes	0
chi6.down-vs-FVB.WT	ENSMUSG00000000982	All Genes	-7.71884
chi6.down-vs-FVB.WT	ENSMUSG00000000983	All Genes	-7.79762
chi6.down-vs-FVB.WT	ENSMUSG00000001014	All Genes	-16.7716
chi6.down-vs-FVB.WT	ENSMUSG00000001016	All Genes	0.471438
chi6.down-vs-FVB.WT	ENSMUSG00000001017	All Genes	7.77151
chi6.down-vs-FVB.WT	ENSMUSG00000001018	All Genes	-0.522092
chi6.down-vs-FVB.WT	ENSMUSG00000001020	All Genes	-7.04742
chi6.down-vs-FVB.WT	ENSMUSG00000001021	All Genes	-13.193
chi6.down-vs-FVB.WT	ENSMUSG00000001023	All Genes	-12.3123
chi6.down-vs-FVB.WT	ENSMUSG00000001025	All Genes	-5.73802
chi6.down-vs-FVB.WT	ENSMUSG00000001027	All Genes	-2.0273
chi6.down-vs-FVB.WT	ENSMUSG00000001029	All Genes	-6.06353
chi6.down-vs-FVB.WT	ENSMUSG00000001034	All Genes	3.5072
chi6.down-vs-FVB.WT	ENSMUSG00000001036	All Genes	7.08279
chi6.down-vs-FVB.WT	ENSMUSG00000001039	All Genes	-2.34123
chi6.down-vs-FVB.WT	ENSMUSG00000001052	All Genes	6.78587
chi6.down-vs-FVB.WT	ENSMUSG00000001053	All Genes	0
chi6.down-vs-FVB.WT	ENSMUSG00000001054	All Genes	-4.0224
chi6.down-vs-FVB.WT	ENSMUSG00000001056	All Genes	-2.79941
chi6.down-vs-FVB.WT	ENSMUSG00000001062	All Genes	9.31789
chi6.down-vs-FVB.WT	ENSMUSG00000001065	All Genes	1.80448
chi6.down-vs-FVB.WT	ENSMUSG00000001076	All Genes	-1.64949
chi6.down-vs-FVB.WT	ENSMUSG00000001082	All Genes	3.72554
chi6.down-vs-FVB.WT	ENSMUSG00000001089	All Genes	9.38432
chi6.down-vs-FVB.WT	ENSMUSG00000001095	All Genes	4.63531
chi6.down-vs-FVB.WT	ENSMUSG00000001098	All Genes	0
chi6.down-vs-FVB.WT	ENSMUSG00000001100	All Genes	0.238624
chi6.down-vs-FVB.WT	ENSMUSG00000001103	All Genes	-9.47415
chi6.down-vs-FVB.WT	ENSMUSG00000001105	All Genes	0
chi6.down-vs-FVB.WT	ENSMUSG00000001119	All Genes	-1.4533
chi6.down-vs-FVB.WT	ENSMUSG00000001120	All Genes	0
chi6.down-vs-FVB.WT	ENSMUSG00000001123	All Genes	-6.17777
chi6.down-vs-FVB.WT	ENSMUSG00000001127	All Genes	0
chi6.down-vs-FVB.WT	ENSMUSG00000001128	All Genes	-7.45601
chi6.down-vs-FVB.WT	ENSMUSG00000001131	All Genes	3.32413
chi6.down-vs-FVB.WT	ENSMUSG00000001134	All Genes	-5.17117
chi6.down-vs-FVB.WT	ENSMUSG00000001138	All Genes	9.2154
chi6.down-vs-FVB.WT	ENSMUSG00000001143	All Genes	5.38048
chi6.down-vs-FVB.WT	ENSMUSG00000001150	All Genes	8.55747
chi6.down-vs-FVB.WT	ENSMUSG00000001151	All Genes	5.76814
chi6.down-vs-FVB.WT	ENSMUSG00000001155	All Genes	-3.8899
chi6.down-vs-FVB.WT	ENSMUSG00000001156	All Genes	-5.27696
chi6.down-vs-FVB.WT	ENSMUSG00000001157	All Genes	0
chi6.down-vs-FVB.WT	ENSMUSG00000001158	All Genes	-7.44072
chi6.down-vs-FVB.WT	ENSMUSG00000001166	All Genes	-7.8659
chi6.down-vs-FVB.WT	ENSMUSG00000001168	All Genes	-9.49803
chi6.down-vs-FVB.WT	ENSMUSG00000001173	All Genes	13.6678
chi6.down-vs-FVB.WT	ENSMUSG00000001175	All Genes	0
chi6.down-vs-FVB.WT	ENSMUSG00000001211	All Genes	8.68329
chi6.down-vs-FVB.WT	ENSMUSG00000001225	All Genes	-2.95239
chi6.down-vs-FVB.WT	ENSMUSG00000001227	All Genes	1.72515
chi6.down-vs-FVB.WT	ENSMUSG00000001228	All Genes	-2.61386
chi6.down-vs-FVB.WT	ENSMUSG00000001229	All Genes	7.64515
chi6.down-vs-FVB.WT	ENSMUSG00000001240	All Genes	1.55151
chi6.down-vs-FVB.WT	ENSMUSG00000001247	All Genes	-7.39505
chi6.down-vs-FVB.WT	ENSMUSG00000001248	All Genes	5.29749
chi6.down-vs-FVB.WT	ENSMUSG00000001249	All Genes	0
chi6.down-vs-FVB.WT	ENSMUSG00000001270	All Genes	-7.54673
chi6.down-vs-FVB.WT	ENSMUSG00000001280	All Genes	12.9855
chi6.down-vs-FVB.WT	ENSMUSG00000001281	All Genes	0.0618214
chi6.down-vs-FVB.WT	ENSMUSG00000001285	All Genes	-2.12452
chi6.down-vs-FVB.WT	ENSMUSG00000001288	All Genes	10.7164
chi6.down-vs-FVB.WT	ENSMUSG00000001289	All Genes	0
chi6.down-vs-FVB.WT	ENSMUSG00000001300	All Genes	11.485
chi6.down-vs-FVB.WT	ENSMUSG00000001305	All Genes	0.87403
chi6.down-vs-FVB.WT	ENSMUSG00000001313	All Genes	7.44975
chi6.down-vs-FVB.WT	ENSMUSG00000001323	All Genes	-0.0528691
chi6.down-vs-FVB.WT	ENSMUSG00000001333	All Genes	-6.85989
chi6.down-vs-FVB.WT	ENSMUSG00000001334	All Genes	6.50043
chi6.down-vs-FVB.WT	ENSMUSG00000001348	All Genes	-7.93912
chi6.down-vs-FVB.WT	ENSMUSG00000001349	All Genes	-8.69947
chi6.down-vs-FVB.WT	ENSMUSG00000001366	All Genes	0.313729
chi6.down-vs-FVB.WT	ENSMUSG00000001376	All Genes	1.53375
chi6.down-vs-FVB.WT	ENSMUSG00000001380	All Genes	0
chi6.down-vs-FVB.WT	ENSMUSG00000001383	All Genes	4.61972
chi6.down-vs-FVB.WT	ENSMUSG00000001403	All Genes	-5.3153
chi6.down-vs-FVB.WT	ENSMUSG00000001415	All Genes	9.56575
chi6.down-vs-FVB.WT	ENSMUSG00000001416	All Genes	0
chi6.down-vs-FVB.WT	ENSMUSG00000001418	All Genes	-3.2362
chi6.down-vs-FVB.WT	ENSMUSG00000001419	All Genes	11.9799
chi6.down-vs-FVB.WT	ENSMUSG00000001420	All Genes	-3.48467
chi6.down-vs-FVB.WT	ENSMUSG00000001424	All Genes	3.7774
chi6.down-vs-FVB.WT	ENSMUSG00000001435	All Genes	12.9103
chi6.down-vs-FVB.WT	ENSMUSG00000001436	All Genes	0
chi6.down-vs-FVB.WT	ENSMUSG00000001440	All Genes	10.5031
chi6.down-vs-FVB.WT	ENSMUSG00000001441	All Genes	13.2502
chi6.down-vs-FVB.WT	ENSMUSG00000001444	All Genes	-8.46845
chi6.down-vs-FVB.WT	ENSMUSG00000001445	All Genes	-0.782295
chi6.down-vs-FVB.WT	ENSMUSG00000001467	All Genes	0
chi6.down-vs-FVB.WT	ENSMUSG00000001472	All Genes	8.31264
chi6.down-vs-FVB.WT	ENSMUSG00000001473	All Genes	0.621733
chi6.down-vs-FVB.WT	ENSMUSG00000001482	All Genes	3.98986
chi6.down-vs-FVB.WT	ENSMUSG00000001493	All Genes	-11.6175
chi6.down-vs-FVB.WT	ENSMUSG00000001494	All Genes	-6.32836
chi6.down-vs-FVB.WT	ENSMUSG00000001496	All Genes	-0.574094
chi6.down-vs-FVB.WT	ENSMUSG00000001497	All Genes	11.3626
chi6.down-vs-FVB.WT	ENSMUSG00000001504	All Genes	0.264696
chi6.down-vs-FVB.WT	ENSMUSG00000001506	All Genes	-4.91889
chi6.down-vs-FVB.WT	ENSMUSG00000001507	All Genes	11.6333
chi6.down-vs-FVB.WT	ENSMUSG00000001508	All Genes	-7.18567
chi6.down-vs-FVB.WT	ENSMUSG00000001510	All Genes	-4.84508
chi6.down-vs-FVB.WT	ENSMUSG00000001517	All Genes	5.72799
chi6.down-vs-FVB.WT	ENSMUSG00000001518	All Genes	2.07763
chi6.down-vs-FVB.WT	ENSMUSG00000001520	All Genes	-0.99203
chi6.down-vs-FVB.WT	ENSMUSG00000001521	All Genes	12.5467
chi6.down-vs-FVB.WT	ENSMUSG00000001524	All Genes	0
chi6.down-vs-FVB.WT	ENSMUSG00000001525	All Genes	-1.19621
chi6.down-vs-FVB.WT	ENSMUSG00000001542	All Genes	6.21284
chi6.down-vs-FVB.WT	ENSMUSG00000001552	All Genes	5.03118
chi6.down-vs-FVB.WT	ENSMUSG00000001555	All Genes	8.36486
chi6.down-vs-FVB.WT	ENSMUSG00000001558	All Genes	-2.0177
chi6.down-vs-FVB.WT	ENSMUSG00000001569	All Genes	2.28864
chi6.down-vs-FVB.WT	ENSMUSG00000001576	All Genes	4.73297
chi6.down-vs-FVB.WT	ENSMUSG00000001583	All Genes	3.03836
chi6.down-vs-FVB.WT	ENSMUSG00000001588	All Genes	-4.24892
chi6.down-vs-FVB.WT	ENSMUSG00000001604	All Genes	4.60405
chi6.down-vs-FVB.WT	ENSMUSG00000001622	All Genes	-7.18977
chi6.down-vs-FVB.WT	ENSMUSG00000001627	All Genes	12.0276
chi6.down-vs-FVB.WT	ENSMUSG00000001630	All Genes	0
chi6.down-vs-FVB.WT	ENSMUSG00000001632	All Genes	12.1225
chi6.down-vs-FVB.WT	ENSMUSG00000001642	All Genes	-6.08279
chi6.down-vs-FVB.WT	ENSMUSG00000001655	All Genes	-4.30506
chi6.down-vs-FVB.WT	ENSMUSG00000001656	All Genes	-5.49078
chi6.down-vs-FVB.WT	ENSMUSG00000001657	All Genes	-5.95678
chi6.down-vs-FVB.WT	ENSMUSG00000001661	All Genes	-5.9908
chi6.down-vs-FVB.WT	ENSMUSG00000001663	All Genes	-2.74318
chi6.down-vs-FVB.WT	ENSMUSG00000001665	All Genes	0
chi6.down-vs-FVB.WT	ENSMUSG00000001666	All Genes	-6.30876
chi6.down-vs-FVB.WT	ENSMUSG00000001670	All Genes	-5.33187
chi6.down-vs-FVB.WT	ENSMUSG00000001672	All Genes	1.56469
chi6.down-vs-FVB.WT	ENSMUSG00000001674	All Genes	1.78168
chi6.down-vs-FVB.WT	ENSMUSG00000001687	All Genes	0.485926
chi6.down-vs-FVB.WT	ENSMUSG00000001700	All Genes	0.529586
chi6.down-vs-FVB.WT	ENSMUSG00000001707	All Genes	-4.33482
chi6.down-vs-FVB.WT	ENSMUSG00000001729	All Genes	15.4749
chi6.down-vs-FVB.WT	ENSMUSG00000001739	All Genes	-1.8944
chi6.down-vs-FVB.WT	ENSMUSG00000001741	All Genes	-3.15675
chi6.down-vs-FVB.WT	ENSMUSG00000001750	All Genes	4.24154
chi6.down-vs-FVB.WT	ENSMUSG00000001751	All Genes	2.14504
chi6.down-vs-FVB.WT	ENSMUSG00000001755	All Genes	0
chi6.down-vs-FVB.WT	ENSMUSG00000001761	All Genes	14.6111
chi6.down-vs-FVB.WT	ENSMUSG00000001763	All Genes	-0.302079
chi6.down-vs-FVB.WT	ENSMUSG00000001767	All Genes	0.147541
chi6.down-vs-FVB.WT	ENSMUSG00000001768	All Genes	4.56347
chi6.down-vs-FVB.WT	ENSMUSG00000001773	All Genes	0
chi6.down-vs-FVB.WT	ENSMUSG00000001774	All Genes	1.78994
chi6.down-vs-FVB.WT	ENSMUSG00000001783	All Genes	0
chi6.down-vs-FVB.WT	ENSMUSG00000001785	All Genes	0
chi6.down-vs-FVB.WT	ENSMUSG00000001786	All Genes	-2.03106
chi6.down-vs-FVB.WT	ENSMUSG00000001794	All Genes	4.16378
chi6.down-vs-FVB.WT	ENSMUSG00000001802	All Genes	6.68953
chi6.down-vs-FVB.WT	ENSMUSG00000001804	All Genes	-3.11709
chi6.down-vs-FVB.WT	ENSMUSG00000001827	All Genes	-5.80328
chi6.down-vs-FVB.WT	ENSMUSG00000001829	All Genes	0
chi6.down-vs-FVB.WT	ENSMUSG00000001833	All Genes	0
chi6.down-vs-FVB.WT	ENSMUSG00000001844	All Genes	0
chi6.down-vs-FVB.WT	ENSMUSG00000001847	All Genes	2.98561
chi6.down-vs-FVB.WT	ENSMUSG00000001855	All Genes	7.81061
chi6.down-vs-FVB.WT	ENSMUSG00000001864	All Genes	-6.77847
chi6.down-vs-FVB.WT	ENSMUSG00000001865	All Genes	-7.03083
chi6.down-vs-FVB.WT	ENSMUSG00000001870	All Genes	5.82336
chi6.down-vs-FVB.WT	ENSMUSG00000001891	All Genes	4.65051
chi6.down-vs-FVB.WT	ENSMUSG00000001901	All Genes	-10.2705
chi6.down-vs-FVB.WT	ENSMUSG00000001909	All Genes	5.52665
chi6.down-vs-FVB.WT	ENSMUSG00000001910	All Genes	14.7057
chi6.down-vs-FVB.WT	ENSMUSG00000001911	All Genes	10.7769
chi6.down-vs-FVB.WT	ENSMUSG00000001918	All Genes	0
chi6.down-vs-FVB.WT	ENSMUSG00000001924	All Genes	5.86148
chi6.down-vs-FVB.WT	ENSMUSG00000001930	All Genes	0
chi6.down-vs-FVB.WT	ENSMUSG00000001942	All Genes	2.20771
chi6.down-vs-FVB.WT	ENSMUSG00000001943	All Genes	-5.86207
chi6.down-vs-FVB.WT	ENSMUSG00000001946	All Genes	-6.635
chi6.down-vs-FVB.WT	ENSMUSG00000001948	All Genes	-5.47598
chi6.down-vs-FVB.WT	ENSMUSG00000001962	All Genes	5.44725
chi6.down-vs-FVB.WT	ENSMUSG00000001964	All Genes	5.25973
chi6.down-vs-FVB.WT	ENSMUSG00000001983	All Genes	-3.13243
chi6.down-vs-FVB.WT	ENSMUSG00000001985	All Genes	-0.00529723
chi6.down-vs-FVB.WT	ENSMUSG00000001986	All Genes	7.63204
chi6.down-vs-FVB.WT	ENSMUSG00000001988	All Genes	-4.15151
chi6.down-vs-FVB.WT	ENSMUSG00000001995	All Genes	6.99159
chi6.down-vs-FVB.WT	ENSMUSG00000001998	All Genes	1.75696
chi6.down-vs-FVB.WT	ENSMUSG00000001999	All Genes	-5.2471
chi6.down-vs-FVB.WT	ENSMUSG00000002006	All Genes	8.66916
chi6.down-vs-FVB.WT	ENSMUSG00000002007	All Genes	-4.20854
chi6.down-vs-FVB.WT	ENSMUSG00000002010	All Genes	0.232379
chi6.down-vs-FVB.WT	ENSMUSG00000002012	All Genes	5.53768
chi6.down-vs-FVB.WT	ENSMUSG00000002014	All Genes	-1.73387
chi6.down-vs-FVB.WT	ENSMUSG00000002015	All Genes	-1.22078
chi6.down-vs-FVB.WT	ENSMUSG00000002017	All Genes	2.21375
chi6.down-vs-FVB.WT	ENSMUSG00000002020	All Genes	8.26279
chi6.down-vs-FVB.WT	ENSMUSG00000002028	All Genes	10.7323
chi6.down-vs-FVB.WT	ENSMUSG00000002031	All Genes	-2.6215
chi6.down-vs-FVB.WT	ENSMUSG00000002032	All Genes	-3.85865
chi6.down-vs-FVB.WT	ENSMUSG00000002033	All Genes	-8.32972
chi6.down-vs-FVB.WT	ENSMUSG00000002043	All Genes	-7.30244
chi6.down-vs-FVB.WT	ENSMUSG00000002052	All Genes	14.8282
chi6.down-vs-FVB.WT	ENSMUSG00000002055	All Genes	0
chi6.down-vs-FVB.WT	ENSMUSG00000002057	All Genes	7.50938
chi6.down-vs-FVB.WT	ENSMUSG00000002058	All Genes	6.01825
chi6.down-vs-FVB.WT	ENSMUSG00000002059	All Genes	3.34785
chi6.down-vs-FVB.WT	ENSMUSG00000002064	All Genes	0
chi6.down-vs-FVB.WT	ENSMUSG00000002068	All Genes	-6.41026
chi6.down-vs-FVB.WT	ENSMUSG00000002076	All Genes	-10.1851
chi6.down-vs-FVB.WT	ENSMUSG00000002083	All Genes	0
chi6.down-vs-FVB.WT	ENSMUSG00000002100	All Genes	-8.86464
chi6.down-vs-FVB.WT	ENSMUSG00000002102	All Genes	-4.88115
chi6.down-vs-FVB.WT	ENSMUSG00000002103	All Genes	-0.339556
chi6.down-vs-FVB.WT	ENSMUSG00000002104	All Genes	-7.24436
chi6.down-vs-FVB.WT	ENSMUSG00000002105	All Genes	0.509527
chi6.down-vs-FVB.WT	ENSMUSG00000002107	All Genes	0.801177
chi6.down-vs-FVB.WT	ENSMUSG00000002108	All Genes	-5.88553
chi6.down-vs-FVB.WT	ENSMUSG00000002109	All Genes	-2.7227
chi6.down-vs-FVB.WT	ENSMUSG00000002111	All Genes	-7.61302
chi6.down-vs-FVB.WT	ENSMUSG00000002129	All Genes	5.11579
chi6.down-vs-FVB.WT	ENSMUSG00000002147	All Genes	0
chi6.down-vs-FVB.WT	ENSMUSG00000002190	All Genes	-1.38339
chi6.down-vs-FVB.WT	ENSMUSG00000002204	All Genes	-8.98425
chi6.down-vs-FVB.WT	ENSMUSG00000002205	All Genes	0
chi6.down-vs-FVB.WT	ENSMUSG00000002210	All Genes	0.172344
chi6.down-vs-FVB.WT	ENSMUSG00000002221	All Genes	7.55581
chi6.down-vs-FVB.WT	ENSMUSG00000002222	All Genes	12.1472
chi6.down-vs-FVB.WT	ENSMUSG00000002227	All Genes	2.10314
chi6.down-vs-FVB.WT	ENSMUSG00000002228	All Genes	-4.33149
chi6.down-vs-FVB.WT	ENSMUSG00000002233	All Genes	6.12425
chi6.down-vs-FVB.WT	ENSMUSG00000002249	All Genes	15.8715
chi6.down-vs-FVB.WT	ENSMUSG00000002250	All Genes	11.3631
chi6.down-vs-FVB.WT	ENSMUSG00000002257	All Genes	-3.76215
chi6.down-vs-FVB.WT	ENSMUSG00000002265	All Genes	7.24042
chi6.down-vs-FVB.WT	ENSMUSG00000002266	All Genes	0
chi6.down-vs-FVB.WT	ENSMUSG00000002274	All Genes	-7.12233
chi6.down-vs-FVB.WT	ENSMUSG00000002279	All Genes	0
chi6.down-vs-FVB.WT	ENSMUSG00000002280	All Genes	-8.18894
chi6.down-vs-FVB.WT	ENSMUSG00000002289	All Genes	5.25357
chi6.down-vs-FVB.WT	ENSMUSG00000002297	All Genes	3.16403
chi6.down-vs-FVB.WT	ENSMUSG00000002307	All Genes	4.55128
chi6.down-vs-FVB.WT	ENSMUSG00000002308	All Genes	-1.47141
chi6.down-vs-FVB.WT	ENSMUSG00000002319	All Genes	7.77101
chi6.down-vs-FVB.WT	ENSMUSG00000002320	All Genes	0.171625
chi6.down-vs-FVB.WT	ENSMUSG00000002324	All Genes	3.51294
chi6.down-vs-FVB.WT	ENSMUSG00000002325	All Genes	4.90963
chi6.down-vs-FVB.WT	ENSMUSG00000002326	All Genes	0
chi6.down-vs-FVB.WT	ENSMUSG00000002329	All Genes	-5.48832
chi6.down-vs-FVB.WT	ENSMUSG00000002332	All Genes	2.87207
chi6.down-vs-FVB.WT	ENSMUSG00000002341	All Genes	-6.38371
chi6.down-vs-FVB.WT	ENSMUSG00000002342	All Genes	2.00679
chi6.down-vs-FVB.WT	ENSMUSG00000002343	All Genes	-2.57452
chi6.down-vs-FVB.WT	ENSMUSG00000002345	All Genes	-0.213125
chi6.down-vs-FVB.WT	ENSMUSG00000002346	All Genes	0
chi6.down-vs-FVB.WT	ENSMUSG00000002365	All Genes	7.3702
chi6.down-vs-FVB.WT	ENSMUSG00000002372	All Genes	0
chi6.down-vs-FVB.WT	ENSMUSG00000002379	All Genes	-5.07267
chi6.down-vs-FVB.WT	ENSMUSG00000002384	All Genes	-15.0696
chi6.down-vs-FVB.WT	ENSMUSG00000002393	All Genes	1.72662
chi6.down-vs-FVB.WT	ENSMUSG00000002395	All Genes	2.23293
chi6.down-vs-FVB.WT	ENSMUSG00000002396	All Genes	-7.24578
chi6.down-vs-FVB.WT	ENSMUSG00000002409	All Genes	6.02521
chi6.down-vs-FVB.WT	ENSMUSG00000002413	All Genes	5.29618
chi6.down-vs-FVB.WT	ENSMUSG00000002416	All Genes	-9.67331
chi6.down-vs-FVB.WT	ENSMUSG00000002428	All Genes	2.22657
chi6.down-vs-FVB.WT	ENSMUSG00000002455	All Genes	7.29033
chi6.down-vs-FVB.WT	ENSMUSG00000002458	All Genes	-11.4345
chi6.down-vs-FVB.WT	ENSMUSG00000002459	All Genes	-7.90513
chi6.down-vs-FVB.WT	ENSMUSG00000002475	All Genes	1.19704
chi6.down-vs-FVB.WT	ENSMUSG00000002477	All Genes	0
chi6.down-vs-FVB.WT	ENSMUSG00000002486	All Genes	1.1651
chi6.down-vs-FVB.WT	ENSMUSG00000002489	All Genes	10.3938
chi6.down-vs-FVB.WT	ENSMUSG00000002496	All Genes	11.4631
chi6.down-vs-FVB.WT	ENSMUSG00000002500	All Genes	-3.41488
chi6.down-vs-FVB.WT	ENSMUSG00000002504	All Genes	0
chi6.down-vs-FVB.WT	ENSMUSG00000002524	All Genes	-2.83685
chi6.down-vs-FVB.WT	ENSMUSG00000002546	All Genes	8.20032
chi6.down-vs-FVB.WT	ENSMUSG00000002550	All Genes	-1.62636
chi6.down-vs-FVB.WT	ENSMUSG00000002565	All Genes	-9.34517
chi6.down-vs-FVB.WT	ENSMUSG00000002578	All Genes	15.4643
chi6.down-vs-FVB.WT	ENSMUSG00000002580	All Genes	-12.4963
chi6.down-vs-FVB.WT	ENSMUSG00000002588	All Genes	0.477639
chi6.down-vs-FVB.WT	ENSMUSG00000002602	All Genes	0.924908
chi6.down-vs-FVB.WT	ENSMUSG00000002603	All Genes	8.81068
chi6.down-vs-FVB.WT	ENSMUSG00000002608	All Genes	5.45819
chi6.down-vs-FVB.WT	ENSMUSG00000002617	All Genes	0.338341
chi6.down-vs-FVB.WT	ENSMUSG00000002625	All Genes	7.58162
chi6.down-vs-FVB.WT	ENSMUSG00000002633	All Genes	-4.66249
chi6.down-vs-FVB.WT	ENSMUSG00000002635	All Genes	-4.74259
chi6.down-vs-FVB.WT	ENSMUSG00000002658	All Genes	2.64688
chi6.down-vs-FVB.WT	ENSMUSG00000002660	All Genes	-1.92019
chi6.down-vs-FVB.WT	ENSMUSG00000002661	All Genes	-3.86762
chi6.down-vs-FVB.WT	ENSMUSG00000002664	All Genes	-2.21259
chi6.down-vs-FVB.WT	ENSMUSG00000002668	All Genes	0
chi6.down-vs-FVB.WT	ENSMUSG00000002679	All Genes	-0.554723
chi6.down-vs-FVB.WT	ENSMUSG00000002688	All Genes	5.71588
chi6.down-vs-FVB.WT	ENSMUSG00000002699	All Genes	-6.10731
chi6.down-vs-FVB.WT	ENSMUSG00000002718	All Genes	2.27184
chi6.down-vs-FVB.WT	ENSMUSG00000002728	All Genes	-6.72104
chi6.down-vs-FVB.WT	ENSMUSG00000002731	All Genes	0.657242
chi6.down-vs-FVB.WT	ENSMUSG00000002732	All Genes	1.5978
chi6.down-vs-FVB.WT	ENSMUSG00000002733	All Genes	13.3114
chi6.down-vs-FVB.WT	ENSMUSG00000002741	All Genes	2.37475
chi6.down-vs-FVB.WT	ENSMUSG00000002748	All Genes	11.461
chi6.down-vs-FVB.WT	ENSMUSG00000002763	All Genes	10.3257
chi6.down-vs-FVB.WT	ENSMUSG00000002767	All Genes	-3.82069
chi6.down-vs-FVB.WT	ENSMUSG00000002768	All Genes	-4.64695
chi6.down-vs-FVB.WT	ENSMUSG00000002769	All Genes	-5.07018
chi6.down-vs-FVB.WT	ENSMUSG00000002771	All Genes	-6.70941
chi6.down-vs-FVB.WT	ENSMUSG00000002778	All Genes	6.58776
chi6.down-vs-FVB.WT	ENSMUSG00000002781	All Genes	0
chi6.down-vs-FVB.WT	ENSMUSG00000002791	All Genes	-8.26974
chi6.down-vs-FVB.WT	ENSMUSG00000002797	All Genes	2.99585
chi6.down-vs-FVB.WT	ENSMUSG00000002799	All Genes	13.9171
chi6.down-vs-FVB.WT	ENSMUSG00000002803	All Genes	1.36209
chi6.down-vs-FVB.WT	ENSMUSG00000002804	All Genes	-3.31441
chi6.down-vs-FVB.WT	ENSMUSG00000002808	All Genes	5.30657
chi6.down-vs-FVB.WT	ENSMUSG00000002812	All Genes	8.00631
chi6.down-vs-FVB.WT	ENSMUSG00000002814	All Genes	0
chi6.down-vs-FVB.WT	ENSMUSG00000002820	All Genes	-6.63863
chi6.down-vs-FVB.WT	ENSMUSG00000002825	All Genes	0
chi6.down-vs-FVB.WT	ENSMUSG00000002831	All Genes	2.80247
chi6.down-vs-FVB.WT	ENSMUSG00000002833	All Genes	5.78991
chi6.down-vs-FVB.WT	ENSMUSG00000002835	All Genes	0
chi6.down-vs-FVB.WT	ENSMUSG00000002844	All Genes	-0.392499
chi6.down-vs-FVB.WT	ENSMUSG00000002845	All Genes	5.66821
chi6.down-vs-FVB.WT	ENSMUSG00000002846	All Genes	0
chi6.down-vs-FVB.WT	ENSMUSG00000002847	All Genes	-12.402
chi6.down-vs-FVB.WT	ENSMUSG00000002870	All Genes	-1.00188
chi6.down-vs-FVB.WT	ENSMUSG00000002871	All Genes	0
chi6.down-vs-FVB.WT	ENSMUSG00000002881	All Genes	11.8714
chi6.down-vs-FVB.WT	ENSMUSG00000002885	All Genes	-1.84041
chi6.down-vs-FVB.WT	ENSMUSG00000002897	All Genes	8.82522
chi6.down-vs-FVB.WT	ENSMUSG00000002900	All Genes	20.8093
chi6.down-vs-FVB.WT	ENSMUSG00000002908	All Genes	-2.47406
chi6.down-vs-FVB.WT	ENSMUSG00000002910	All Genes	-2.24491
chi6.down-vs-FVB.WT	ENSMUSG00000002930	All Genes	-8.64638
chi6.down-vs-FVB.WT	ENSMUSG00000002944	All Genes	0.543809
chi6.down-vs-FVB.WT	ENSMUSG00000002948	All Genes	9.03569
chi6.down-vs-FVB.WT	ENSMUSG00000002949	All Genes	5.21039
chi6.down-vs-FVB.WT	ENSMUSG00000002957	All Genes	5.45527
chi6.down-vs-FVB.WT	ENSMUSG00000002963	All Genes	-3.19953
chi6.down-vs-FVB.WT	ENSMUSG00000002968	All Genes	6.50421
chi6.down-vs-FVB.WT	ENSMUSG00000002980	All Genes	9.89508
chi6.down-vs-FVB.WT	ENSMUSG00000002981	All Genes	-3.05972
chi6.down-vs-FVB.WT	ENSMUSG00000002983	All Genes	0
chi6.down-vs-FVB.WT	ENSMUSG00000002984	All Genes	-3.05075
chi6.down-vs-FVB.WT	ENSMUSG00000002985	All Genes	-0.0941662
chi6.down-vs-FVB.WT	ENSMUSG00000002992	All Genes	-11.4459
chi6.down-vs-FVB.WT	ENSMUSG00000002996	All Genes	0
chi6.down-vs-FVB.WT	ENSMUSG00000002997	All Genes	4.3069
chi6.down-vs-FVB.WT	ENSMUSG00000003031	All Genes	15.5373
chi6.down-vs-FVB.WT	ENSMUSG00000003032	All Genes	11.6174
chi6.down-vs-FVB.WT	ENSMUSG00000003033	All Genes	-7.41477
chi6.down-vs-FVB.WT	ENSMUSG00000003037	All Genes	-7.55065
chi6.down-vs-FVB.WT	ENSMUSG00000003038	All Genes	-0.559899
chi6.down-vs-FVB.WT	ENSMUSG00000003039	All Genes	-3.98923
chi6.down-vs-FVB.WT	ENSMUSG00000003051	All Genes	-1.13294
chi6.down-vs-FVB.WT	ENSMUSG00000003053	All Genes	-7.26642
chi6.down-vs-FVB.WT	ENSMUSG00000003062	All Genes	-3.06425
chi6.down-vs-FVB.WT	ENSMUSG00000003068	All Genes	0.535213
chi6.down-vs-FVB.WT	ENSMUSG00000003070	All Genes	0
chi6.down-vs-FVB.WT	ENSMUSG00000003072	All Genes	0
chi6.down-vs-FVB.WT	ENSMUSG00000003099	All Genes	0.100222
chi6.down-vs-FVB.WT	ENSMUSG00000003119	All Genes	8.76787
chi6.down-vs-FVB.WT	ENSMUSG00000003123	All Genes	5.21282
chi6.down-vs-FVB.WT	ENSMUSG00000003131	All Genes	1.1164
chi6.down-vs-FVB.WT	ENSMUSG00000003134	All Genes	1.15742
chi6.down-vs-FVB.WT	ENSMUSG00000003135	All Genes	6.54021
chi6.down-vs-FVB.WT	ENSMUSG00000003153	All Genes	-4.49501
chi6.down-vs-FVB.WT	ENSMUSG00000003154	All Genes	11.2474
chi6.down-vs-FVB.WT	ENSMUSG00000003161	All Genes	-8.35683
chi6.down-vs-FVB.WT	ENSMUSG00000003166	All Genes	10.5238
chi6.down-vs-FVB.WT	ENSMUSG00000003178	All Genes	3.66677
chi6.down-vs-FVB.WT	ENSMUSG00000003184	All Genes	0
chi6.down-vs-FVB.WT	ENSMUSG00000003190	All Genes	-12.2115
chi6.down-vs-FVB.WT	ENSMUSG00000003198	All Genes	1.30847
chi6.down-vs-FVB.WT	ENSMUSG00000003199	All Genes	1.96336
chi6.down-vs-FVB.WT	ENSMUSG00000003200	All Genes	0
chi6.down-vs-FVB.WT	ENSMUSG00000003206	All Genes	-11.981
chi6.down-vs-FVB.WT	ENSMUSG00000003208	All Genes	-4.24878
chi6.down-vs-FVB.WT	ENSMUSG00000003226	All Genes	9.40972
chi6.down-vs-FVB.WT	ENSMUSG00000003227	All Genes	3.07588
chi6.down-vs-FVB.WT	ENSMUSG00000003228	All Genes	-0.163613
chi6.down-vs-FVB.WT	ENSMUSG00000003233	All Genes	8.76274
chi6.down-vs-FVB.WT	ENSMUSG00000003234	All Genes	0
chi6.down-vs-FVB.WT	ENSMUSG00000003235	All Genes	-5.94294
chi6.down-vs-FVB.WT	ENSMUSG00000003269	All Genes	0
chi6.down-vs-FVB.WT	ENSMUSG00000003271	All Genes	-10.1031
chi6.down-vs-FVB.WT	ENSMUSG00000003273	All Genes	-0.741302
chi6.down-vs-FVB.WT	ENSMUSG00000003279	All Genes	5.76494
chi6.down-vs-FVB.WT	ENSMUSG00000003282	All Genes	0
chi6.down-vs-FVB.WT	ENSMUSG00000003283	All Genes	-9.83273
chi6.down-vs-FVB.WT	ENSMUSG00000003299	All Genes	0
chi6.down-vs-FVB.WT	ENSMUSG00000003308	All Genes	0
chi6.down-vs-FVB.WT	ENSMUSG00000003309	All Genes	-5.24424
chi6.down-vs-FVB.WT	ENSMUSG00000003316	All Genes	11.8917
chi6.down-vs-FVB.WT	ENSMUSG00000003341	All Genes	-3.0737
chi6.down-vs-FVB.WT	ENSMUSG00000003344	All Genes	10.0371
chi6.down-vs-FVB.WT	ENSMUSG00000003345	All Genes	16.6415
chi6.down-vs-FVB.WT	ENSMUSG00000003346	All Genes	9.42435
chi6.down-vs-FVB.WT	ENSMUSG00000003348	All Genes	-12.5476
chi6.down-vs-FVB.WT	ENSMUSG00000003352	All Genes	0
chi6.down-vs-FVB.WT	ENSMUSG00000003354	All Genes	-3.58843
chi6.down-vs-FVB.WT	ENSMUSG00000003355	All Genes	-1.05287
chi6.down-vs-FVB.WT	ENSMUSG00000003360	All Genes	22.6833
chi6.down-vs-FVB.WT	ENSMUSG00000003363	All Genes	-0.439934
chi6.down-vs-FVB.WT	ENSMUSG00000003378	All Genes	11.0479
chi6.down-vs-FVB.WT	ENSMUSG00000003379	All Genes	-3.16815
chi6.down-vs-FVB.WT	ENSMUSG00000003380	All Genes	0
chi6.down-vs-FVB.WT	ENSMUSG00000003382	All Genes	9.0669
chi6.down-vs-FVB.WT	ENSMUSG00000003402	All Genes	3.05167
chi6.down-vs-FVB.WT	ENSMUSG00000003410	All Genes	-3.02003
chi6.down-vs-FVB.WT	ENSMUSG00000003411	All Genes	-8.5264
chi6.down-vs-FVB.WT	ENSMUSG00000003418	All Genes	1.30516
chi6.down-vs-FVB.WT	ENSMUSG00000003420	All Genes	5.44862
chi6.down-vs-FVB.WT	ENSMUSG00000003421	All Genes	-4.6197
chi6.down-vs-FVB.WT	ENSMUSG00000003423	All Genes	-3.30283
chi6.down-vs-FVB.WT	ENSMUSG00000003429	All Genes	1.54504
chi6.down-vs-FVB.WT	ENSMUSG00000003435	All Genes	6.08232
chi6.down-vs-FVB.WT	ENSMUSG00000003436	All Genes	-4.95422
chi6.down-vs-FVB.WT	ENSMUSG00000003437	All Genes	0.972241
chi6.down-vs-FVB.WT	ENSMUSG00000003438	All Genes	-4.60187
chi6.down-vs-FVB.WT	ENSMUSG00000003444	All Genes	-2.10321
chi6.down-vs-FVB.WT	ENSMUSG00000003452	All Genes	1.4666
chi6.down-vs-FVB.WT	ENSMUSG00000003458	All Genes	1.00282
chi6.down-vs-FVB.WT	ENSMUSG00000003464	All Genes	2.1299
chi6.down-vs-FVB.WT	ENSMUSG00000003469	All Genes	-1.60359
chi6.down-vs-FVB.WT	ENSMUSG00000003476	All Genes	-7.6607
chi6.down-vs-FVB.WT	ENSMUSG00000003477	All Genes	-5.18769
chi6.down-vs-FVB.WT	ENSMUSG00000003484	All Genes	-7.39738
chi6.down-vs-FVB.WT	ENSMUSG00000003500	All Genes	5.5867
chi6.down-vs-FVB.WT	ENSMUSG00000003505	All Genes	-6.61804
chi6.down-vs-FVB.WT	ENSMUSG00000003518	All Genes	0.849695
chi6.down-vs-FVB.WT	ENSMUSG00000003526	All Genes	-11.2634
chi6.down-vs-FVB.WT	ENSMUSG00000003527	All Genes	-0.9022
chi6.down-vs-FVB.WT	ENSMUSG00000003528	All Genes	0.740492
chi6.down-vs-FVB.WT	ENSMUSG00000003531	All Genes	-6.70862
chi6.down-vs-FVB.WT	ENSMUSG00000003534	All Genes	17.2575
chi6.down-vs-FVB.WT	ENSMUSG00000003541	All Genes	14.232
chi6.down-vs-FVB.WT	ENSMUSG00000003545	All Genes	12.8053
chi6.down-vs-FVB.WT	ENSMUSG00000003546	All Genes	1.15898
chi6.down-vs-FVB.WT	ENSMUSG00000003549	All Genes	-2.79084
chi6.down-vs-FVB.WT	ENSMUSG00000003555	All Genes	-6.18654
chi6.down-vs-FVB.WT	ENSMUSG00000003559	All Genes	0.718921
chi6.down-vs-FVB.WT	ENSMUSG00000003573	All Genes	-1.11433
chi6.down-vs-FVB.WT	ENSMUSG00000003575	All Genes	9.07992
chi6.down-vs-FVB.WT	ENSMUSG00000003581	All Genes	8.09295
chi6.down-vs-FVB.WT	ENSMUSG00000003585	All Genes	0.507642
chi6.down-vs-FVB.WT	ENSMUSG00000003604	All Genes	5.8629
chi6.down-vs-FVB.WT	ENSMUSG00000003617	All Genes	2.39895
chi6.down-vs-FVB.WT	ENSMUSG00000003623	All Genes	3.49403
chi6.down-vs-FVB.WT	ENSMUSG00000003644	All Genes	8.50633
chi6.down-vs-FVB.WT	ENSMUSG00000003657	All Genes	-10.054
chi6.down-vs-FVB.WT	ENSMUSG00000003660	All Genes	13.4107
chi6.down-vs-FVB.WT	ENSMUSG00000003662	All Genes	-0.337614
chi6.down-vs-FVB.WT	ENSMUSG00000003665	All Genes	-0.778606
chi6.down-vs-FVB.WT	ENSMUSG00000003680	All Genes	0
chi6.down-vs-FVB.WT	ENSMUSG00000003721	All Genes	0
chi6.down-vs-FVB.WT	ENSMUSG00000003731	All Genes	12.0993
chi6.down-vs-FVB.WT	ENSMUSG00000003746	All Genes	4.28754
chi6.down-vs-FVB.WT	ENSMUSG00000003752	All Genes	12.1837
chi6.down-vs-FVB.WT	ENSMUSG00000003762	All Genes	-1.48131
chi6.down-vs-FVB.WT	ENSMUSG00000003778	All Genes	1.56854
chi6.down-vs-FVB.WT	ENSMUSG00000003779	All Genes	-9.8542
chi6.down-vs-FVB.WT	ENSMUSG00000003808	All Genes	-3.71565
chi6.down-vs-FVB.WT	ENSMUSG00000003809	All Genes	0
chi6.down-vs-FVB.WT	ENSMUSG00000003810	All Genes	9.41842
chi6.down-vs-FVB.WT	ENSMUSG00000003812	All Genes	-1.5974
chi6.down-vs-FVB.WT	ENSMUSG00000003813	All Genes	-2.09166
chi6.down-vs-FVB.WT	ENSMUSG00000003814	All Genes	4.13031
chi6.down-vs-FVB.WT	ENSMUSG00000003824	All Genes	-6.67041
chi6.down-vs-FVB.WT	ENSMUSG00000003847	All Genes	10.6032
chi6.down-vs-FVB.WT	ENSMUSG00000003848	All Genes	0
chi6.down-vs-FVB.WT	ENSMUSG00000003849	All Genes	0
chi6.down-vs-FVB.WT	ENSMUSG00000003863	All Genes	-3.03801
chi6.down-vs-FVB.WT	ENSMUSG00000003865	All Genes	2.2519
chi6.down-vs-FVB.WT	ENSMUSG00000003868	All Genes	-4.14996
chi6.down-vs-FVB.WT	ENSMUSG00000003872	All Genes	-3.03414
chi6.down-vs-FVB.WT	ENSMUSG00000003873	All Genes	-9.9667
chi6.down-vs-FVB.WT	ENSMUSG00000003882	All Genes	-4.79604
chi6.down-vs-FVB.WT	ENSMUSG00000003923	All Genes	3.01843
chi6.down-vs-FVB.WT	ENSMUSG00000003929	All Genes	1.98996
chi6.down-vs-FVB.WT	ENSMUSG00000003934	All Genes	5.89655
chi6.down-vs-FVB.WT	ENSMUSG00000003948	All Genes	0
chi6.down-vs-FVB.WT	ENSMUSG00000003949	All Genes	8.71348
chi6.down-vs-FVB.WT	ENSMUSG00000003955	All Genes	-3.52331
chi6.down-vs-FVB.WT	ENSMUSG00000003970	All Genes	8.29046
chi6.down-vs-FVB.WT	ENSMUSG00000003974	All Genes	-4.16135
chi6.down-vs-FVB.WT	ENSMUSG00000003992	All Genes	1.02809
chi6.down-vs-FVB.WT	ENSMUSG00000004018	All Genes	-5.49375
chi6.down-vs-FVB.WT	ENSMUSG00000004031	All Genes	-6.22707
chi6.down-vs-FVB.WT	ENSMUSG00000004032	All Genes	0
chi6.down-vs-FVB.WT	ENSMUSG00000004035	All Genes	-1.69727
chi6.down-vs-FVB.WT	ENSMUSG00000004038	All Genes	-9.77958
chi6.down-vs-FVB.WT	ENSMUSG00000004040	All Genes	1.11867
chi6.down-vs-FVB.WT	ENSMUSG00000004043	All Genes	-8.6669
chi6.down-vs-FVB.WT	ENSMUSG00000004044	All Genes	-3.15882
chi6.down-vs-FVB.WT	ENSMUSG00000004054	All Genes	7.43154
chi6.down-vs-FVB.WT	ENSMUSG00000004056	All Genes	6.79694
chi6.down-vs-FVB.WT	ENSMUSG00000004069	All Genes	-1.26992
chi6.down-vs-FVB.WT	ENSMUSG00000004070	All Genes	-5.39326
chi6.down-vs-FVB.WT	ENSMUSG00000004071	All Genes	1.37249
chi6.down-vs-FVB.WT	ENSMUSG00000004085	All Genes	10.1057
chi6.down-vs-FVB.WT	ENSMUSG00000004096	All Genes	1.96695
chi6.down-vs-FVB.WT	ENSMUSG00000004098	All Genes	-0.590925
chi6.down-vs-FVB.WT	ENSMUSG00000004099	All Genes	6.66002
chi6.down-vs-FVB.WT	ENSMUSG00000004100	All Genes	0.262753
chi6.down-vs-FVB.WT	ENSMUSG00000004105	All Genes	0
chi6.down-vs-FVB.WT	ENSMUSG00000004110	All Genes	0
chi6.down-vs-FVB.WT	ENSMUSG00000004113	All Genes	-5.92094
chi6.down-vs-FVB.WT	ENSMUSG00000004127	All Genes	0
chi6.down-vs-FVB.WT	ENSMUSG00000004151	All Genes	1.78905
chi6.down-vs-FVB.WT	ENSMUSG00000004187	All Genes	5.60115
chi6.down-vs-FVB.WT	ENSMUSG00000004207	All Genes	0
chi6.down-vs-FVB.WT	ENSMUSG00000004221	All Genes	-2.43802
chi6.down-vs-FVB.WT	ENSMUSG00000004231	All Genes	-4.08745
chi6.down-vs-FVB.WT	ENSMUSG00000004233	All Genes	0.638958
chi6.down-vs-FVB.WT	ENSMUSG00000004263	All Genes	13.8876
chi6.down-vs-FVB.WT	ENSMUSG00000004264	All Genes	0
chi6.down-vs-FVB.WT	ENSMUSG00000004266	All Genes	-8.23332
chi6.down-vs-FVB.WT	ENSMUSG00000004267	All Genes	-6.80974
chi6.down-vs-FVB.WT	ENSMUSG00000004268	All Genes	0
chi6.down-vs-FVB.WT	ENSMUSG00000004270	All Genes	1.55213
chi6.down-vs-FVB.WT	ENSMUSG00000004285	All Genes	-3.73209
chi6.down-vs-FVB.WT	ENSMUSG00000004296	All Genes	-9.20048
chi6.down-vs-FVB.WT	ENSMUSG00000004317	All Genes	7.1663
chi6.down-vs-FVB.WT	ENSMUSG00000004319	All Genes	3.26022
chi6.down-vs-FVB.WT	ENSMUSG00000004328	All Genes	0.439539
chi6.down-vs-FVB.WT	ENSMUSG00000004341	All Genes	-4.87429
chi6.down-vs-FVB.WT	ENSMUSG00000004344	All Genes	-4.29809
chi6.down-vs-FVB.WT	ENSMUSG00000004347	All Genes	0
chi6.down-vs-FVB.WT	ENSMUSG00000004356	All Genes	8.12136
chi6.down-vs-FVB.WT	ENSMUSG00000004359	All Genes	-10.5199
chi6.down-vs-FVB.WT	ENSMUSG00000004360	All Genes	1.5809
chi6.down-vs-FVB.WT	ENSMUSG00000004364	All Genes	11.6515
chi6.down-vs-FVB.WT	ENSMUSG00000004366	All Genes	-8.29637
chi6.down-vs-FVB.WT	ENSMUSG00000004371	All Genes	-0.328367
chi6.down-vs-FVB.WT	ENSMUSG00000004383	All Genes	7.8106
chi6.down-vs-FVB.WT	ENSMUSG00000004393	All Genes	-5.20945
chi6.down-vs-FVB.WT	ENSMUSG00000004394	All Genes	-2.28027
chi6.down-vs-FVB.WT	ENSMUSG00000004415	All Genes	0.266442
chi6.down-vs-FVB.WT	ENSMUSG00000004446	All Genes	-9.24344
chi6.down-vs-FVB.WT	ENSMUSG00000004451	All Genes	-7.4189
chi6.down-vs-FVB.WT	ENSMUSG00000004455	All Genes	1.03387
chi6.down-vs-FVB.WT	ENSMUSG00000004460	All Genes	-1.00514
chi6.down-vs-FVB.WT	ENSMUSG00000004462	All Genes	1.45362
chi6.down-vs-FVB.WT	ENSMUSG00000004473	All Genes	0.976217
chi6.down-vs-FVB.WT	ENSMUSG00000004500	All Genes	0
chi6.down-vs-FVB.WT	ENSMUSG00000004508	All Genes	7.17371
chi6.down-vs-FVB.WT	ENSMUSG00000004530	All Genes	-2.90946
chi6.down-vs-FVB.WT	ENSMUSG00000004535	All Genes	2.50944
chi6.down-vs-FVB.WT	ENSMUSG00000004540	All Genes	-5.9262
chi6.down-vs-FVB.WT	ENSMUSG00000004542	All Genes	-5.83081
chi6.down-vs-FVB.WT	ENSMUSG00000004552	All Genes	-8.76812
chi6.down-vs-FVB.WT	ENSMUSG00000004558	All Genes	12.6785
chi6.down-vs-FVB.WT	ENSMUSG00000004561	All Genes	0
chi6.down-vs-FVB.WT	ENSMUSG00000004562	All Genes	11.8593
chi6.down-vs-FVB.WT	ENSMUSG00000004565	All Genes	1.47319
chi6.down-vs-FVB.WT	ENSMUSG00000004567	All Genes	-1.42601
chi6.down-vs-FVB.WT	ENSMUSG00000004568	All Genes	12.3187
chi6.down-vs-FVB.WT	ENSMUSG00000004591	All Genes	8.5877
chi6.down-vs-FVB.WT	ENSMUSG00000004609	All Genes	-4.16765
chi6.down-vs-FVB.WT	ENSMUSG00000004610	All Genes	-2.00606
chi6.down-vs-FVB.WT	ENSMUSG00000004612	All Genes	-9.78707
chi6.down-vs-FVB.WT	ENSMUSG00000004626	All Genes	-2.04093
chi6.down-vs-FVB.WT	ENSMUSG00000004630	All Genes	-12.665
chi6.down-vs-FVB.WT	ENSMUSG00000004631	All Genes	7.10282
chi6.down-vs-FVB.WT	ENSMUSG00000004633	All Genes	2.37286
chi6.down-vs-FVB.WT	ENSMUSG00000004637	All Genes	2.54916
chi6.down-vs-FVB.WT	ENSMUSG00000004642	All Genes	-1.05052
chi6.down-vs-FVB.WT	ENSMUSG00000004651	All Genes	-5.6554
chi6.down-vs-FVB.WT	ENSMUSG00000004654	All Genes	-9.09616
chi6.down-vs-FVB.WT	ENSMUSG00000004655	All Genes	-9.17858
chi6.down-vs-FVB.WT	ENSMUSG00000004661	All Genes	0
chi6.down-vs-FVB.WT	ENSMUSG00000004665	All Genes	2.29082
chi6.down-vs-FVB.WT	ENSMUSG00000004667	All Genes	-0.827547
chi6.down-vs-FVB.WT	ENSMUSG00000004668	All Genes	-4.58091
chi6.down-vs-FVB.WT	ENSMUSG00000004677	All Genes	13.0967
chi6.down-vs-FVB.WT	ENSMUSG00000004698	All Genes	-4.1593
chi6.down-vs-FVB.WT	ENSMUSG00000004707	All Genes	-9.47366
chi6.down-vs-FVB.WT	ENSMUSG00000004709	All Genes	-4.55417
chi6.down-vs-FVB.WT	ENSMUSG00000004730	All Genes	-8.72821
chi6.down-vs-FVB.WT	ENSMUSG00000004748	All Genes	-2.0666
chi6.down-vs-FVB.WT	ENSMUSG00000004768	All Genes	2.52203
chi6.down-vs-FVB.WT	ENSMUSG00000004771	All Genes	-3.34685
chi6.down-vs-FVB.WT	ENSMUSG00000004788	All Genes	-6.19495
chi6.down-vs-FVB.WT	ENSMUSG00000004789	All Genes	11.2058
chi6.down-vs-FVB.WT	ENSMUSG00000004791	All Genes	-0.0239855
chi6.down-vs-FVB.WT	ENSMUSG00000004798	All Genes	10.1432
chi6.down-vs-FVB.WT	ENSMUSG00000004814	All Genes	-9.24502
chi6.down-vs-FVB.WT	ENSMUSG00000004815	All Genes	1.74171
chi6.down-vs-FVB.WT	ENSMUSG00000004837	All Genes	-14.1274
chi6.down-vs-FVB.WT	ENSMUSG00000004842	All Genes	-5.86721
chi6.down-vs-FVB.WT	ENSMUSG00000004843	All Genes	4.58347
chi6.down-vs-FVB.WT	ENSMUSG00000004846	All Genes	5.70454
chi6.down-vs-FVB.WT	ENSMUSG00000004849	All Genes	-4.19877
chi6.down-vs-FVB.WT	ENSMUSG00000004864	All Genes	-4.4493
chi6.down-vs-FVB.WT	ENSMUSG00000004865	All Genes	-2.89662
chi6.down-vs-FVB.WT	ENSMUSG00000004872	All Genes	-4.57519
chi6.down-vs-FVB.WT	ENSMUSG00000004880	All Genes	0.912105
chi6.down-vs-FVB.WT	ENSMUSG00000004885	All Genes	0
chi6.down-vs-FVB.WT	ENSMUSG00000004891	All Genes	4.17915
chi6.down-vs-FVB.WT	ENSMUSG00000004892	All Genes	-2.98125
chi6.down-vs-FVB.WT	ENSMUSG00000004894	All Genes	-7.75141
chi6.down-vs-FVB.WT	ENSMUSG00000004895	All Genes	12.3883
chi6.down-vs-FVB.WT	ENSMUSG00000004896	All Genes	-10.4096
chi6.down-vs-FVB.WT	ENSMUSG00000004897	All Genes	7.61692
chi6.down-vs-FVB.WT	ENSMUSG00000004902	All Genes	-0.47841
chi6.down-vs-FVB.WT	ENSMUSG00000004929	All Genes	0
chi6.down-vs-FVB.WT	ENSMUSG00000004931	All Genes	0.51441
chi6.down-vs-FVB.WT	ENSMUSG00000004933	All Genes	-9.48072
chi6.down-vs-FVB.WT	ENSMUSG00000004934	All Genes	-2.23306
chi6.down-vs-FVB.WT	ENSMUSG00000004936	All Genes	2.53038
chi6.down-vs-FVB.WT	ENSMUSG00000004937	All Genes	-0.963392
chi6.down-vs-FVB.WT	ENSMUSG00000004939	All Genes	-5.58332
chi6.down-vs-FVB.WT	ENSMUSG00000004945	All Genes	-3.34745
chi6.down-vs-FVB.WT	ENSMUSG00000004947	All Genes	-2.47775
chi6.down-vs-FVB.WT	ENSMUSG00000004948	All Genes	-8.66443
chi6.down-vs-FVB.WT	ENSMUSG00000004951	All Genes	-2.66152
chi6.down-vs-FVB.WT	ENSMUSG00000004952	All Genes	1.56296
chi6.down-vs-FVB.WT	ENSMUSG00000004961	All Genes	-7.54923
chi6.down-vs-FVB.WT	ENSMUSG00000004980	All Genes	11.9321
chi6.down-vs-FVB.WT	ENSMUSG00000004988	All Genes	-9.00628
chi6.down-vs-FVB.WT	ENSMUSG00000004994	All Genes	-6.02331
chi6.down-vs-FVB.WT	ENSMUSG00000004996	All Genes	0
chi6.down-vs-FVB.WT	ENSMUSG00000005034	All Genes	10.4822
chi6.down-vs-FVB.WT	ENSMUSG00000005043	All Genes	0
chi6.down-vs-FVB.WT	ENSMUSG00000005045	All Genes	-0.665573
chi6.down-vs-FVB.WT	ENSMUSG00000005054	All Genes	-1.76331
chi6.down-vs-FVB.WT	ENSMUSG00000005057	All Genes	-1.7145
chi6.down-vs-FVB.WT	ENSMUSG00000005069	All Genes	9.64587
chi6.down-vs-FVB.WT	ENSMUSG00000005078	All Genes	-0.653913
chi6.down-vs-FVB.WT	ENSMUSG00000005087	All Genes	-0.00401833
chi6.down-vs-FVB.WT	ENSMUSG00000005089	All Genes	-7.49115
chi6.down-vs-FVB.WT	ENSMUSG00000005102	All Genes	8.96042
chi6.down-vs-FVB.WT	ENSMUSG00000005103	All Genes	2.16592
chi6.down-vs-FVB.WT	ENSMUSG00000005107	All Genes	9.92678
chi6.down-vs-FVB.WT	ENSMUSG00000005124	All Genes	-0.233781
chi6.down-vs-FVB.WT	ENSMUSG00000005125	All Genes	0.35008
chi6.down-vs-FVB.WT	ENSMUSG00000005131	All Genes	-3.06774
chi6.down-vs-FVB.WT	ENSMUSG00000005142	All Genes	3.18476
chi6.down-vs-FVB.WT	ENSMUSG00000005148	All Genes	4.96637
chi6.down-vs-FVB.WT	ENSMUSG00000005150	All Genes	-7.86184
chi6.down-vs-FVB.WT	ENSMUSG00000005161	All Genes	-0.377599
chi6.down-vs-FVB.WT	ENSMUSG00000005198	All Genes	12.7816
chi6.down-vs-FVB.WT	ENSMUSG00000005202	All Genes	-5.17357
chi6.down-vs-FVB.WT	ENSMUSG00000005204	All Genes	10.2903
chi6.down-vs-FVB.WT	ENSMUSG00000005220	All Genes	-1.3452
chi6.down-vs-FVB.WT	ENSMUSG00000005225	All Genes	4.92556
chi6.down-vs-FVB.WT	ENSMUSG00000005232	All Genes	-2.67967
chi6.down-vs-FVB.WT	ENSMUSG00000005233	All Genes	-2.45904
chi6.down-vs-FVB.WT	ENSMUSG00000005237	All Genes	-1.03281
chi6.down-vs-FVB.WT	ENSMUSG00000005251	All Genes	6.16359
chi6.down-vs-FVB.WT	ENSMUSG00000005262	All Genes	0
chi6.down-vs-FVB.WT	ENSMUSG00000005267	All Genes	1.17608
chi6.down-vs-FVB.WT	ENSMUSG00000005268	All Genes	-2.64889
chi6.down-vs-FVB.WT	ENSMUSG00000005299	All Genes	-4.8133
chi6.down-vs-FVB.WT	ENSMUSG00000005312	All Genes	0
chi6.down-vs-FVB.WT	ENSMUSG00000005320	All Genes	0
chi6.down-vs-FVB.WT	ENSMUSG00000005338	All Genes	-5.13471
chi6.down-vs-FVB.WT	ENSMUSG00000005339	All Genes	-6.22095
chi6.down-vs-FVB.WT	ENSMUSG00000005354	All Genes	0
chi6.down-vs-FVB.WT	ENSMUSG00000005355	All Genes	-10.2749
chi6.down-vs-FVB.WT	ENSMUSG00000005357	All Genes	-0.0295512
chi6.down-vs-FVB.WT	ENSMUSG00000005360	All Genes	-0.998492
chi6.down-vs-FVB.WT	ENSMUSG00000005362	All Genes	-3.42629
chi6.down-vs-FVB.WT	ENSMUSG00000005364	All Genes	-5.57111
chi6.down-vs-FVB.WT	ENSMUSG00000005370	All Genes	7.67194
chi6.down-vs-FVB.WT	ENSMUSG00000005371	All Genes	11.1535
chi6.down-vs-FVB.WT	ENSMUSG00000005373	All Genes	1.09576
chi6.down-vs-FVB.WT	ENSMUSG00000005374	All Genes	6.59698
chi6.down-vs-FVB.WT	ENSMUSG00000005378	All Genes	-7.68692
chi6.down-vs-FVB.WT	ENSMUSG00000005397	All Genes	2.34855
chi6.down-vs-FVB.WT	ENSMUSG00000005410	All Genes	-2.58717
chi6.down-vs-FVB.WT	ENSMUSG00000005413	All Genes	4.96573
chi6.down-vs-FVB.WT	ENSMUSG00000005417	All Genes	18.5559
chi6.down-vs-FVB.WT	ENSMUSG00000005442	All Genes	16.8102
chi6.down-vs-FVB.WT	ENSMUSG00000005447	All Genes	0
chi6.down-vs-FVB.WT	ENSMUSG00000005465	All Genes	-4.99081
chi6.down-vs-FVB.WT	ENSMUSG00000005469	All Genes	6.99064
chi6.down-vs-FVB.WT	ENSMUSG00000005470	All Genes	-8.23715
chi6.down-vs-FVB.WT	ENSMUSG00000005474	All Genes	-5.64687
chi6.down-vs-FVB.WT	ENSMUSG00000005481	All Genes	-11.8011
chi6.down-vs-FVB.WT	ENSMUSG00000005483	All Genes	1.8132
chi6.down-vs-FVB.WT	ENSMUSG00000005493	All Genes	-5.54888
chi6.down-vs-FVB.WT	ENSMUSG00000005501	All Genes	6.97526
chi6.down-vs-FVB.WT	ENSMUSG00000005505	All Genes	-18.9709
chi6.down-vs-FVB.WT	ENSMUSG00000005506	All Genes	7.2458
chi6.down-vs-FVB.WT	ENSMUSG00000005510	All Genes	-4.05008
chi6.down-vs-FVB.WT	ENSMUSG00000005514	All Genes	7.82468
chi6.down-vs-FVB.WT	ENSMUSG00000005533	All Genes	-0.38122
chi6.down-vs-FVB.WT	ENSMUSG00000005534	All Genes	12.6659
chi6.down-vs-FVB.WT	ENSMUSG00000005540	All Genes	-14.1068
chi6.down-vs-FVB.WT	ENSMUSG00000005547	All Genes	-3.6122
chi6.down-vs-FVB.WT	ENSMUSG00000005553	All Genes	-11.3222
chi6.down-vs-FVB.WT	ENSMUSG00000005566	All Genes	5.63244
chi6.down-vs-FVB.WT	ENSMUSG00000005575	All Genes	10.5565
chi6.down-vs-FVB.WT	ENSMUSG00000005580	All Genes	1.33563
chi6.down-vs-FVB.WT	ENSMUSG00000005583	All Genes	2.64649
chi6.down-vs-FVB.WT	ENSMUSG00000005609	All Genes	1.58681
chi6.down-vs-FVB.WT	ENSMUSG00000005610	All Genes	3.80365
chi6.down-vs-FVB.WT	ENSMUSG00000005611	All Genes	-5.00071
chi6.down-vs-FVB.WT	ENSMUSG00000005615	All Genes	8.32431
chi6.down-vs-FVB.WT	ENSMUSG00000005621	All Genes	12.9693
chi6.down-vs-FVB.WT	ENSMUSG00000005625	All Genes	-6.00866
chi6.down-vs-FVB.WT	ENSMUSG00000005628	All Genes	0.103208
chi6.down-vs-FVB.WT	ENSMUSG00000005640	All Genes	-2.77197
chi6.down-vs-FVB.WT	ENSMUSG00000005649	All Genes	-0.366086
chi6.down-vs-FVB.WT	ENSMUSG00000005656	All Genes	0
chi6.down-vs-FVB.WT	ENSMUSG00000005667	All Genes	0
chi6.down-vs-FVB.WT	ENSMUSG00000005672	All Genes	0
chi6.down-vs-FVB.WT	ENSMUSG00000005674	All Genes	-9.78149
chi6.down-vs-FVB.WT	ENSMUSG00000005677	All Genes	-15.1295
chi6.down-vs-FVB.WT	ENSMUSG00000005681	All Genes	-8.26946
chi6.down-vs-FVB.WT	ENSMUSG00000005682	All Genes	7.43213
chi6.down-vs-FVB.WT	ENSMUSG00000005683	All Genes	2.78196
chi6.down-vs-FVB.WT	ENSMUSG00000005686	All Genes	2.03884
chi6.down-vs-FVB.WT	ENSMUSG00000005687	All Genes	0.626254
chi6.down-vs-FVB.WT	ENSMUSG00000005696	All Genes	-3.85168
chi6.down-vs-FVB.WT	ENSMUSG00000005698	All Genes	10.7237
chi6.down-vs-FVB.WT	ENSMUSG00000005699	All Genes	-5.00058
chi6.down-vs-FVB.WT	ENSMUSG00000005705	All Genes	-7.28327
chi6.down-vs-FVB.WT	ENSMUSG00000005716	All Genes	-10.3921
chi6.down-vs-FVB.WT	ENSMUSG00000005718	All Genes	-2.63917
chi6.down-vs-FVB.WT	ENSMUSG00000005732	All Genes	-8.12042
chi6.down-vs-FVB.WT	ENSMUSG00000005763	All Genes	-7.18642
chi6.down-vs-FVB.WT	ENSMUSG00000005774	All Genes	2.22933
chi6.down-vs-FVB.WT	ENSMUSG00000005779	All Genes	0
chi6.down-vs-FVB.WT	ENSMUSG00000005800	All Genes	-5.60228
chi6.down-vs-FVB.WT	ENSMUSG00000005802	All Genes	7.92043
chi6.down-vs-FVB.WT	ENSMUSG00000005803	All Genes	0
chi6.down-vs-FVB.WT	ENSMUSG00000005804	All Genes	-0.355249
chi6.down-vs-FVB.WT	ENSMUSG00000005813	All Genes	3.5487
chi6.down-vs-FVB.WT	ENSMUSG00000005823	All Genes	0
chi6.down-vs-FVB.WT	ENSMUSG00000005824	All Genes	-4.36044
chi6.down-vs-FVB.WT	ENSMUSG00000005836	All Genes	4.54213
chi6.down-vs-FVB.WT	ENSMUSG00000005846	All Genes	1.25182
chi6.down-vs-FVB.WT	ENSMUSG00000005864	All Genes	-9.87611
chi6.down-vs-FVB.WT	ENSMUSG00000005871	All Genes	10.1881
chi6.down-vs-FVB.WT	ENSMUSG00000005873	All Genes	0
chi6.down-vs-FVB.WT	ENSMUSG00000005881	All Genes	0.678877
chi6.down-vs-FVB.WT	ENSMUSG00000005882	All Genes	-0.0507625
chi6.down-vs-FVB.WT	ENSMUSG00000005883	All Genes	-0.186183
chi6.down-vs-FVB.WT	ENSMUSG00000005886	All Genes	10.2151
chi6.down-vs-FVB.WT	ENSMUSG00000005892	All Genes	-8.41897
chi6.down-vs-FVB.WT	ENSMUSG00000005893	All Genes	4.48603
chi6.down-vs-FVB.WT	ENSMUSG00000005897	All Genes	8.10581
chi6.down-vs-FVB.WT	ENSMUSG00000005899	All Genes	7.50731
chi6.down-vs-FVB.WT	ENSMUSG00000005907	All Genes	2.13103
chi6.down-vs-FVB.WT	ENSMUSG00000005917	All Genes	-0.126134
chi6.down-vs-FVB.WT	ENSMUSG00000005936	All Genes	0
chi6.down-vs-FVB.WT	ENSMUSG00000005947	All Genes	-5.00317
chi6.down-vs-FVB.WT	ENSMUSG00000005949	All Genes	1.47934
chi6.down-vs-FVB.WT	ENSMUSG00000005950	All Genes	-10.2343
chi6.down-vs-FVB.WT	ENSMUSG00000005951	All Genes	3.90283
chi6.down-vs-FVB.WT	ENSMUSG00000005952	All Genes	-2.89889
chi6.down-vs-FVB.WT	ENSMUSG00000005958	All Genes	8.6823
chi6.down-vs-FVB.WT	ENSMUSG00000005968	All Genes	8.7471
chi6.down-vs-FVB.WT	ENSMUSG00000005973	All Genes	13.4834
chi6.down-vs-FVB.WT	ENSMUSG00000005980	All Genes	-0.521424
chi6.down-vs-FVB.WT	ENSMUSG00000005981	All Genes	-0.967137
chi6.down-vs-FVB.WT	ENSMUSG00000005982	All Genes	0
chi6.down-vs-FVB.WT	ENSMUSG00000005983	All Genes	-10.2855
chi6.down-vs-FVB.WT	ENSMUSG00000005986	All Genes	2.4591
chi6.down-vs-FVB.WT	ENSMUSG00000005994	All Genes	-2.34921
chi6.down-vs-FVB.WT	ENSMUSG00000006005	All Genes	3.56756
chi6.down-vs-FVB.WT	ENSMUSG00000006010	All Genes	2.8013
chi6.down-vs-FVB.WT	ENSMUSG00000006014	All Genes	-7.9293
chi6.down-vs-FVB.WT	ENSMUSG00000006019	All Genes	2.4022
chi6.down-vs-FVB.WT	ENSMUSG00000006021	All Genes	-2.58372
chi6.down-vs-FVB.WT	ENSMUSG00000006024	All Genes	-5.66488
chi6.down-vs-FVB.WT	ENSMUSG00000006050	All Genes	-0.173273
chi6.down-vs-FVB.WT	ENSMUSG00000006056	All Genes	-6.89741
chi6.down-vs-FVB.WT	ENSMUSG00000006057	All Genes	-10.4218
chi6.down-vs-FVB.WT	ENSMUSG00000006058	All Genes	3.08924
chi6.down-vs-FVB.WT	ENSMUSG00000006095	All Genes	-8.87212
chi6.down-vs-FVB.WT	ENSMUSG00000006127	All Genes	0
chi6.down-vs-FVB.WT	ENSMUSG00000006134	All Genes	8.09312
chi6.down-vs-FVB.WT	ENSMUSG00000006143	All Genes	-7.08316
chi6.down-vs-FVB.WT	ENSMUSG00000006154	All Genes	1.02844
chi6.down-vs-FVB.WT	ENSMUSG00000006169	All Genes	18.9008
chi6.down-vs-FVB.WT	ENSMUSG00000006179	All Genes	-5.22769
chi6.down-vs-FVB.WT	ENSMUSG00000006191	All Genes	-3.91676
chi6.down-vs-FVB.WT	ENSMUSG00000006200	All Genes	-6.41334
chi6.down-vs-FVB.WT	ENSMUSG00000006204	All Genes	-3.35737
chi6.down-vs-FVB.WT	ENSMUSG00000006205	All Genes	-12.2948
chi6.down-vs-FVB.WT	ENSMUSG00000006215	All Genes	0
chi6.down-vs-FVB.WT	ENSMUSG00000006216	All Genes	-3.29861
chi6.down-vs-FVB.WT	ENSMUSG00000006218	All Genes	-2.42449
chi6.down-vs-FVB.WT	ENSMUSG00000006219	All Genes	0.621325
chi6.down-vs-FVB.WT	ENSMUSG00000006221	All Genes	-1.89853
chi6.down-vs-FVB.WT	ENSMUSG00000006235	All Genes	-4.17223
chi6.down-vs-FVB.WT	ENSMUSG00000006241	All Genes	0
chi6.down-vs-FVB.WT	ENSMUSG00000006262	All Genes	7.27611
chi6.down-vs-FVB.WT	ENSMUSG00000006269	All Genes	2.9945
chi6.down-vs-FVB.WT	ENSMUSG00000006273	All Genes	-5.93844
chi6.down-vs-FVB.WT	ENSMUSG00000006276	All Genes	6.20157
chi6.down-vs-FVB.WT	ENSMUSG00000006281	All Genes	1.7737
chi6.down-vs-FVB.WT	ENSMUSG00000006288	All Genes	-5.93169
chi6.down-vs-FVB.WT	ENSMUSG00000006289	All Genes	0
chi6.down-vs-FVB.WT	ENSMUSG00000006299	All Genes	0
chi6.down-vs-FVB.WT	ENSMUSG00000006301	All Genes	10.1103
chi6.down-vs-FVB.WT	ENSMUSG00000006304	All Genes	0.125317
chi6.down-vs-FVB.WT	ENSMUSG00000006307	All Genes	13.3385
chi6.down-vs-FVB.WT	ENSMUSG00000006310	All Genes	-6.81511
chi6.down-vs-FVB.WT	ENSMUSG00000006311	All Genes	-5.42054
chi6.down-vs-FVB.WT	ENSMUSG00000006313	All Genes	-5.05625
chi6.down-vs-FVB.WT	ENSMUSG00000006315	All Genes	-4.85909
chi6.down-vs-FVB.WT	ENSMUSG00000006333	All Genes	2.26953
chi6.down-vs-FVB.WT	ENSMUSG00000006335	All Genes	-1.38829
chi6.down-vs-FVB.WT	ENSMUSG00000006342	All Genes	-10.0404
chi6.down-vs-FVB.WT	ENSMUSG00000006344	All Genes	-2.96622
chi6.down-vs-FVB.WT	ENSMUSG00000006345	All Genes	-7.34391
chi6.down-vs-FVB.WT	ENSMUSG00000006356	All Genes	-3.05492
chi6.down-vs-FVB.WT	ENSMUSG00000006360	All Genes	-17.802
chi6.down-vs-FVB.WT	ENSMUSG00000006362	All Genes	-7.48156
chi6.down-vs-FVB.WT	ENSMUSG00000006369	All Genes	2.84422
chi6.down-vs-FVB.WT	ENSMUSG00000006373	All Genes	0
chi6.down-vs-FVB.WT	ENSMUSG00000006378	All Genes	-5.66143
chi6.down-vs-FVB.WT	ENSMUSG00000006386	All Genes	-4.35439
chi6.down-vs-FVB.WT	ENSMUSG00000006389	All Genes	-2.2568
chi6.down-vs-FVB.WT	ENSMUSG00000006390	All Genes	-1.53696
chi6.down-vs-FVB.WT	ENSMUSG00000006392	All Genes	-10.5959
chi6.down-vs-FVB.WT	ENSMUSG00000006395	All Genes	0.367737
chi6.down-vs-FVB.WT	ENSMUSG00000006398	All Genes	-6.62739
chi6.down-vs-FVB.WT	ENSMUSG00000006403	All Genes	1.7261
chi6.down-vs-FVB.WT	ENSMUSG00000006411	All Genes	0.23262
chi6.down-vs-FVB.WT	ENSMUSG00000006412	All Genes	-0.0885483
chi6.down-vs-FVB.WT	ENSMUSG00000006418	All Genes	-0.520358
chi6.down-vs-FVB.WT	ENSMUSG00000006423	All Genes	6.39447
chi6.down-vs-FVB.WT	ENSMUSG00000006435	All Genes	-0.199498
chi6.down-vs-FVB.WT	ENSMUSG00000006442	All Genes	-1.41835
chi6.down-vs-FVB.WT	ENSMUSG00000006445	All Genes	8.19452
chi6.down-vs-FVB.WT	ENSMUSG00000006456	All Genes	2.88473
chi6.down-vs-FVB.WT	ENSMUSG00000006457	All Genes	-9.82752
chi6.down-vs-FVB.WT	ENSMUSG00000006462	All Genes	-1.56591
chi6.down-vs-FVB.WT	ENSMUSG00000006463	All Genes	-10.0242
chi6.down-vs-FVB.WT	ENSMUSG00000006464	All Genes	9.31082
chi6.down-vs-FVB.WT	ENSMUSG00000006469	All Genes	-3.97486
chi6.down-vs-FVB.WT	ENSMUSG00000006471	All Genes	0
chi6.down-vs-FVB.WT	ENSMUSG00000006476	All Genes	9.91785
chi6.down-vs-FVB.WT	ENSMUSG00000006494	All Genes	4.65384
chi6.down-vs-FVB.WT	ENSMUSG00000006498	All Genes	10.5267
chi6.down-vs-FVB.WT	ENSMUSG00000006517	All Genes	-6.29935
chi6.down-vs-FVB.WT	ENSMUSG00000006519	All Genes	-19.0245
chi6.down-vs-FVB.WT	ENSMUSG00000006522	All Genes	-9.86287
chi6.down-vs-FVB.WT	ENSMUSG00000006526	All Genes	2.26569
chi6.down-vs-FVB.WT	ENSMUSG00000006527	All Genes	6.18209
chi6.down-vs-FVB.WT	ENSMUSG00000006529	All Genes	-6.25868
chi6.down-vs-FVB.WT	ENSMUSG00000006538	All Genes	-4.77659
chi6.down-vs-FVB.WT	ENSMUSG00000006542	All Genes	-4.07292
chi6.down-vs-FVB.WT	ENSMUSG00000006546	All Genes	-3.92866
chi6.down-vs-FVB.WT	ENSMUSG00000006567	All Genes	4.74159
chi6.down-vs-FVB.WT	ENSMUSG00000006574	All Genes	-6.86213
chi6.down-vs-FVB.WT	ENSMUSG00000006575	All Genes	0.138689
chi6.down-vs-FVB.WT	ENSMUSG00000006576	All Genes	9.3757
chi6.down-vs-FVB.WT	ENSMUSG00000006585	All Genes	0
chi6.down-vs-FVB.WT	ENSMUSG00000006586	All Genes	-2.93029
chi6.down-vs-FVB.WT	ENSMUSG00000006587	All Genes	-2.2456
chi6.down-vs-FVB.WT	ENSMUSG00000006589	All Genes	0.0209583
chi6.down-vs-FVB.WT	ENSMUSG00000006599	All Genes	4.08482
chi6.down-vs-FVB.WT	ENSMUSG00000006611	All Genes	-2.83371
chi6.down-vs-FVB.WT	ENSMUSG00000006638	All Genes	-8.58886
chi6.down-vs-FVB.WT	ENSMUSG00000006641	All Genes	-3.9874
chi6.down-vs-FVB.WT	ENSMUSG00000006642	All Genes	-5.41989
chi6.down-vs-FVB.WT	ENSMUSG00000006649	All Genes	-5.27332
chi6.down-vs-FVB.WT	ENSMUSG00000006651	All Genes	-3.72954
chi6.down-vs-FVB.WT	ENSMUSG00000006673	All Genes	0.021102
chi6.down-vs-FVB.WT	ENSMUSG00000006675	All Genes	0
chi6.down-vs-FVB.WT	ENSMUSG00000006676	All Genes	12.7458
chi6.down-vs-FVB.WT	ENSMUSG00000006678	All Genes	2.4599
chi6.down-vs-FVB.WT	ENSMUSG00000006699	All Genes	0.77729
chi6.down-vs-FVB.WT	ENSMUSG00000006705	All Genes	2.55705
chi6.down-vs-FVB.WT	ENSMUSG00000006711	All Genes	-5.06953
chi6.down-vs-FVB.WT	ENSMUSG00000006715	All Genes	-2.83871
chi6.down-vs-FVB.WT	ENSMUSG00000006717	All Genes	-9.16489
chi6.down-vs-FVB.WT	ENSMUSG00000006720	All Genes	2.31698
chi6.down-vs-FVB.WT	ENSMUSG00000006724	All Genes	-5.89309
chi6.down-vs-FVB.WT	ENSMUSG00000006728	All Genes	-2.19153
chi6.down-vs-FVB.WT	ENSMUSG00000006731	All Genes	-3.25971
chi6.down-vs-FVB.WT	ENSMUSG00000006732	All Genes	0
chi6.down-vs-FVB.WT	ENSMUSG00000006736	All Genes	-8.69338
chi6.down-vs-FVB.WT	ENSMUSG00000006740	All Genes	1.90369
chi6.down-vs-FVB.WT	ENSMUSG00000006763	All Genes	0
chi6.down-vs-FVB.WT	ENSMUSG00000006764	All Genes	-6.21037
chi6.down-vs-FVB.WT	ENSMUSG00000006777	All Genes	-4.21421
chi6.down-vs-FVB.WT	ENSMUSG00000006782	All Genes	-9.36124
chi6.down-vs-FVB.WT	ENSMUSG00000006784	All Genes	-3.29385
chi6.down-vs-FVB.WT	ENSMUSG00000006800	All Genes	-1.91231
chi6.down-vs-FVB.WT	ENSMUSG00000006818	All Genes	0
chi6.down-vs-FVB.WT	ENSMUSG00000006850	All Genes	-1.31467
chi6.down-vs-FVB.WT	ENSMUSG00000006906	All Genes	-1.00821
chi6.down-vs-FVB.WT	ENSMUSG00000006920	All Genes	4.56825
chi6.down-vs-FVB.WT	ENSMUSG00000006930	All Genes	0
chi6.down-vs-FVB.WT	ENSMUSG00000006931	All Genes	8.53641
chi6.down-vs-FVB.WT	ENSMUSG00000006932	All Genes	22.171
chi6.down-vs-FVB.WT	ENSMUSG00000006941	All Genes	4.54195
chi6.down-vs-FVB.WT	ENSMUSG00000006948	All Genes	-8.13552
chi6.down-vs-FVB.WT	ENSMUSG00000006958	All Genes	3.06859
chi6.down-vs-FVB.WT	ENSMUSG00000006998	All Genes	-1.67442
chi6.down-vs-FVB.WT	ENSMUSG00000007021	All Genes	-1.21497
chi6.down-vs-FVB.WT	ENSMUSG00000007029	All Genes	6.41374
chi6.down-vs-FVB.WT	ENSMUSG00000007030	All Genes	-0.641788
chi6.down-vs-FVB.WT	ENSMUSG00000007033	All Genes	-7.2552
chi6.down-vs-FVB.WT	ENSMUSG00000007034	All Genes	2.45657
chi6.down-vs-FVB.WT	ENSMUSG00000007035	All Genes	-1.34078
chi6.down-vs-FVB.WT	ENSMUSG00000007036	All Genes	-1.85838
chi6.down-vs-FVB.WT	ENSMUSG00000007038	All Genes	0
chi6.down-vs-FVB.WT	ENSMUSG00000007039	All Genes	7.72815
chi6.down-vs-FVB.WT	ENSMUSG00000007041	All Genes	-2.4837
chi6.down-vs-FVB.WT	ENSMUSG00000007050	All Genes	-1.34793
chi6.down-vs-FVB.WT	ENSMUSG00000007080	All Genes	0
chi6.down-vs-FVB.WT	ENSMUSG00000007097	All Genes	-4.52513
chi6.down-vs-FVB.WT	ENSMUSG00000007107	All Genes	-3.45002
chi6.down-vs-FVB.WT	ENSMUSG00000007122	All Genes	-0.703441
chi6.down-vs-FVB.WT	ENSMUSG00000007207	All Genes	-1.31183
chi6.down-vs-FVB.WT	ENSMUSG00000007209	All Genes	-11.7177
chi6.down-vs-FVB.WT	ENSMUSG00000007216	All Genes	0.0290975
chi6.down-vs-FVB.WT	ENSMUSG00000007279	All Genes	-0.0946963
chi6.down-vs-FVB.WT	ENSMUSG00000007338	All Genes	-3.98216
chi6.down-vs-FVB.WT	ENSMUSG00000007379	All Genes	9.10982
chi6.down-vs-FVB.WT	ENSMUSG00000007411	All Genes	15.7849
chi6.down-vs-FVB.WT	ENSMUSG00000007415	All Genes	5.87757
chi6.down-vs-FVB.WT	ENSMUSG00000007458	All Genes	0
chi6.down-vs-FVB.WT	ENSMUSG00000007476	All Genes	-6.19531
chi6.down-vs-FVB.WT	ENSMUSG00000007480	All Genes	2.36096
chi6.down-vs-FVB.WT	ENSMUSG00000007564	All Genes	4.21916
chi6.down-vs-FVB.WT	ENSMUSG00000007570	All Genes	4.94396
chi6.down-vs-FVB.WT	ENSMUSG00000007589	All Genes	0
chi6.down-vs-FVB.WT	ENSMUSG00000007591	All Genes	-0.219546
chi6.down-vs-FVB.WT	ENSMUSG00000007594	All Genes	-0.0940737
chi6.down-vs-FVB.WT	ENSMUSG00000007603	All Genes	0
chi6.down-vs-FVB.WT	ENSMUSG00000007610	All Genes	-0.427453
chi6.down-vs-FVB.WT	ENSMUSG00000007613	All Genes	6.81449
chi6.down-vs-FVB.WT	ENSMUSG00000007617	All Genes	11.3881
chi6.down-vs-FVB.WT	ENSMUSG00000007646	All Genes	0
chi6.down-vs-FVB.WT	ENSMUSG00000007653	All Genes	-2.18817
chi6.down-vs-FVB.WT	ENSMUSG00000007655	All Genes	-1.03772
chi6.down-vs-FVB.WT	ENSMUSG00000007656	All Genes	-4.98323
chi6.down-vs-FVB.WT	ENSMUSG00000007659	All Genes	-4.88744
chi6.down-vs-FVB.WT	ENSMUSG00000007670	All Genes	13.0645
chi6.down-vs-FVB.WT	ENSMUSG00000007682	All Genes	6.29944
chi6.down-vs-FVB.WT	ENSMUSG00000007721	All Genes	-4.78788
chi6.down-vs-FVB.WT	ENSMUSG00000007739	All Genes	0
chi6.down-vs-FVB.WT	ENSMUSG00000007777	All Genes	-8.4567
chi6.down-vs-FVB.WT	ENSMUSG00000007783	All Genes	2.20016
chi6.down-vs-FVB.WT	ENSMUSG00000007805	All Genes	-2.44603
chi6.down-vs-FVB.WT	ENSMUSG00000007812	All Genes	8.85213
chi6.down-vs-FVB.WT	ENSMUSG00000007815	All Genes	0
chi6.down-vs-FVB.WT	ENSMUSG00000007817	All Genes	11.8262
chi6.down-vs-FVB.WT	ENSMUSG00000007827	All Genes	4.83563
chi6.down-vs-FVB.WT	ENSMUSG00000007833	All Genes	-1.39125
chi6.down-vs-FVB.WT	ENSMUSG00000007836	All Genes	26.1195
chi6.down-vs-FVB.WT	ENSMUSG00000007837	All Genes	0
chi6.down-vs-FVB.WT	ENSMUSG00000007850	All Genes	13.6504
chi6.down-vs-FVB.WT	ENSMUSG00000007867	All Genes	-3.61402
chi6.down-vs-FVB.WT	ENSMUSG00000007872	All Genes	5.33084
chi6.down-vs-FVB.WT	ENSMUSG00000007877	All Genes	-3.78007
chi6.down-vs-FVB.WT	ENSMUSG00000007880	All Genes	14.1688
chi6.down-vs-FVB.WT	ENSMUSG00000007888	All Genes	8.30341
chi6.down-vs-FVB.WT	ENSMUSG00000007891	All Genes	0.867675
chi6.down-vs-FVB.WT	ENSMUSG00000007892	All Genes	8.94117
chi6.down-vs-FVB.WT	ENSMUSG00000007908	All Genes	0.343823
chi6.down-vs-FVB.WT	ENSMUSG00000007944	All Genes	-6.63336
chi6.down-vs-FVB.WT	ENSMUSG00000007946	All Genes	-4.3879
chi6.down-vs-FVB.WT	ENSMUSG00000007950	All Genes	-2.71985
chi6.down-vs-FVB.WT	ENSMUSG00000007987	All Genes	-1.87623
chi6.down-vs-FVB.WT	ENSMUSG00000007989	All Genes	11.5616
chi6.down-vs-FVB.WT	ENSMUSG00000008028	All Genes	-4.20426
chi6.down-vs-FVB.WT	ENSMUSG00000008035	All Genes	-7.43286
chi6.down-vs-FVB.WT	ENSMUSG00000008036	All Genes	0
chi6.down-vs-FVB.WT	ENSMUSG00000008090	All Genes	11.8964
chi6.down-vs-FVB.WT	ENSMUSG00000008129	All Genes	-2.68295
chi6.down-vs-FVB.WT	ENSMUSG00000008136	All Genes	7.55163
chi6.down-vs-FVB.WT	ENSMUSG00000008140	All Genes	0.904252
chi6.down-vs-FVB.WT	ENSMUSG00000008153	All Genes	-3.09591
chi6.down-vs-FVB.WT	ENSMUSG00000008167	All Genes	2.71283
chi6.down-vs-FVB.WT	ENSMUSG00000008193	All Genes	-7.45428
chi6.down-vs-FVB.WT	ENSMUSG00000008200	All Genes	6.22433
chi6.down-vs-FVB.WT	ENSMUSG00000008206	All Genes	-4.93752
chi6.down-vs-FVB.WT	ENSMUSG00000008226	All Genes	3.22817
chi6.down-vs-FVB.WT	ENSMUSG00000008301	All Genes	0.558849
chi6.down-vs-FVB.WT	ENSMUSG00000008305	All Genes	14.2915
chi6.down-vs-FVB.WT	ENSMUSG00000008307	All Genes	-2.03607
chi6.down-vs-FVB.WT	ENSMUSG00000008318	All Genes	-10.0225
chi6.down-vs-FVB.WT	ENSMUSG00000008333	All Genes	0.0402621
chi6.down-vs-FVB.WT	ENSMUSG00000008348	All Genes	-3.88876
chi6.down-vs-FVB.WT	ENSMUSG00000008373	All Genes	-4.37379
chi6.down-vs-FVB.WT	ENSMUSG00000008384	All Genes	9.67183
chi6.down-vs-FVB.WT	ENSMUSG00000008393	All Genes	0
chi6.down-vs-FVB.WT	ENSMUSG00000008398	All Genes	3.99574
chi6.down-vs-FVB.WT	ENSMUSG00000008429	All Genes	10.7813
chi6.down-vs-FVB.WT	ENSMUSG00000008435	All Genes	0
chi6.down-vs-FVB.WT	ENSMUSG00000008438	All Genes	-1.21204
chi6.down-vs-FVB.WT	ENSMUSG00000008450	All Genes	-16.331
chi6.down-vs-FVB.WT	ENSMUSG00000008461	All Genes	-17.1676
chi6.down-vs-FVB.WT	ENSMUSG00000008475	All Genes	-8.16117
chi6.down-vs-FVB.WT	ENSMUSG00000008489	All Genes	-2.61515
chi6.down-vs-FVB.WT	ENSMUSG00000008496	All Genes	-2.44611
chi6.down-vs-FVB.WT	ENSMUSG00000008540	All Genes	-3.71851
chi6.down-vs-FVB.WT	ENSMUSG00000008575	All Genes	12.9752
chi6.down-vs-FVB.WT	ENSMUSG00000008590	All Genes	-4.01924
chi6.down-vs-FVB.WT	ENSMUSG00000008601	All Genes	-2.7739
chi6.down-vs-FVB.WT	ENSMUSG00000008604	All Genes	4.25061
chi6.down-vs-FVB.WT	ENSMUSG00000008658	All Genes	0
chi6.down-vs-FVB.WT	ENSMUSG00000008668	All Genes	3.03647
chi6.down-vs-FVB.WT	ENSMUSG00000008682	All Genes	-2.44662
chi6.down-vs-FVB.WT	ENSMUSG00000008683	All Genes	2.91759
chi6.down-vs-FVB.WT	ENSMUSG00000008690	All Genes	0
chi6.down-vs-FVB.WT	ENSMUSG00000008730	All Genes	4.50778
chi6.down-vs-FVB.WT	ENSMUSG00000008734	All Genes	11.3509
chi6.down-vs-FVB.WT	ENSMUSG00000008763	All Genes	7.23135
chi6.down-vs-FVB.WT	ENSMUSG00000008822	All Genes	1.47347
chi6.down-vs-FVB.WT	ENSMUSG00000008843	All Genes	-8.65185
chi6.down-vs-FVB.WT	ENSMUSG00000008845	All Genes	-3.90999
chi6.down-vs-FVB.WT	ENSMUSG00000008855	All Genes	8.41766
chi6.down-vs-FVB.WT	ENSMUSG00000008859	All Genes	-5.613
chi6.down-vs-FVB.WT	ENSMUSG00000008892	All Genes	-9.43038
chi6.down-vs-FVB.WT	ENSMUSG00000008932	All Genes	-4.40934
chi6.down-vs-FVB.WT	ENSMUSG00000008958	All Genes	-2.94543
chi6.down-vs-FVB.WT	ENSMUSG00000008976	All Genes	5.44281
chi6.down-vs-FVB.WT	ENSMUSG00000008999	All Genes	3.32853
chi6.down-vs-FVB.WT	ENSMUSG00000009013	All Genes	-6.75049
chi6.down-vs-FVB.WT	ENSMUSG00000009030	All Genes	3.11641
chi6.down-vs-FVB.WT	ENSMUSG00000009035	All Genes	4.56299
chi6.down-vs-FVB.WT	ENSMUSG00000009070	All Genes	-6.0334
chi6.down-vs-FVB.WT	ENSMUSG00000009073	All Genes	11.4521
chi6.down-vs-FVB.WT	ENSMUSG00000009075	All Genes	-15.1595
chi6.down-vs-FVB.WT	ENSMUSG00000009076	All Genes	-10.858
chi6.down-vs-FVB.WT	ENSMUSG00000009079	All Genes	0
chi6.down-vs-FVB.WT	ENSMUSG00000009090	All Genes	0
chi6.down-vs-FVB.WT	ENSMUSG00000009092	All Genes	0.48983
chi6.down-vs-FVB.WT	ENSMUSG00000009093	All Genes	-7.25159
chi6.down-vs-FVB.WT	ENSMUSG00000009097	All Genes	-0.0139977
chi6.down-vs-FVB.WT	ENSMUSG00000009108	All Genes	-4.22009
chi6.down-vs-FVB.WT	ENSMUSG00000009112	All Genes	7.94372
chi6.down-vs-FVB.WT	ENSMUSG00000009114	All Genes	-9.8709
chi6.down-vs-FVB.WT	ENSMUSG00000009145	All Genes	1.26814
chi6.down-vs-FVB.WT	ENSMUSG00000009185	All Genes	-10.1348
chi6.down-vs-FVB.WT	ENSMUSG00000009207	All Genes	4.30593
chi6.down-vs-FVB.WT	ENSMUSG00000009210	All Genes	-9.40833
chi6.down-vs-FVB.WT	ENSMUSG00000009214	All Genes	-9.48243
chi6.down-vs-FVB.WT	ENSMUSG00000009216	All Genes	-3.34414
chi6.down-vs-FVB.WT	ENSMUSG00000009246	All Genes	-5.31127
chi6.down-vs-FVB.WT	ENSMUSG00000009248	All Genes	-9.19893
chi6.down-vs-FVB.WT	ENSMUSG00000009281	All Genes	-10.8203
chi6.down-vs-FVB.WT	ENSMUSG00000009291	All Genes	4.21906
chi6.down-vs-FVB.WT	ENSMUSG00000009292	All Genes	-0.612077
chi6.down-vs-FVB.WT	ENSMUSG00000009293	All Genes	-3.03707
chi6.down-vs-FVB.WT	ENSMUSG00000009350	All Genes	-10.0544
chi6.down-vs-FVB.WT	ENSMUSG00000009356	All Genes	-11.425
chi6.down-vs-FVB.WT	ENSMUSG00000009376	All Genes	12.2032
chi6.down-vs-FVB.WT	ENSMUSG00000009378	All Genes	-4.08137
chi6.down-vs-FVB.WT	ENSMUSG00000009394	All Genes	-5.56306
chi6.down-vs-FVB.WT	ENSMUSG00000009406	All Genes	7.56634
chi6.down-vs-FVB.WT	ENSMUSG00000009418	All Genes	0
chi6.down-vs-FVB.WT	ENSMUSG00000009470	All Genes	10.3561
chi6.down-vs-FVB.WT	ENSMUSG00000009471	All Genes	-3.66562
chi6.down-vs-FVB.WT	ENSMUSG00000009487	All Genes	7.09598
chi6.down-vs-FVB.WT	ENSMUSG00000009535	All Genes	0
chi6.down-vs-FVB.WT	ENSMUSG00000009545	All Genes	3.22271
chi6.down-vs-FVB.WT	ENSMUSG00000009549	All Genes	-0.0486525
chi6.down-vs-FVB.WT	ENSMUSG00000009551	All Genes	-6.8368
chi6.down-vs-FVB.WT	ENSMUSG00000009555	All Genes	15.5918
chi6.down-vs-FVB.WT	ENSMUSG00000009563	All Genes	-6.80627
chi6.down-vs-FVB.WT	ENSMUSG00000009566	All Genes	1.26911
chi6.down-vs-FVB.WT	ENSMUSG00000009569	All Genes	5.95197
chi6.down-vs-FVB.WT	ENSMUSG00000009575	All Genes	7.20597
chi6.down-vs-FVB.WT	ENSMUSG00000009580	All Genes	-2.93475
chi6.down-vs-FVB.WT	ENSMUSG00000009585	All Genes	4.74687
chi6.down-vs-FVB.WT	ENSMUSG00000009588	All Genes	-4.70113
chi6.down-vs-FVB.WT	ENSMUSG00000009596	All Genes	-6.25185
chi6.down-vs-FVB.WT	ENSMUSG00000009614	All Genes	-5.00201
chi6.down-vs-FVB.WT	ENSMUSG00000009621	All Genes	8.20463
chi6.down-vs-FVB.WT	ENSMUSG00000009628	All Genes	3.20538
chi6.down-vs-FVB.WT	ENSMUSG00000009630	All Genes	23.0072
chi6.down-vs-FVB.WT	ENSMUSG00000009633	All Genes	1.83709
chi6.down-vs-FVB.WT	ENSMUSG00000009640	All Genes	-3.91386
chi6.down-vs-FVB.WT	ENSMUSG00000009646	All Genes	-8.26052
chi6.down-vs-FVB.WT	ENSMUSG00000009647	All Genes	0
chi6.down-vs-FVB.WT	ENSMUSG00000009654	All Genes	0
chi6.down-vs-FVB.WT	ENSMUSG00000009670	All Genes	-3.48805
chi6.down-vs-FVB.WT	ENSMUSG00000009681	All Genes	12.4524
chi6.down-vs-FVB.WT	ENSMUSG00000009687	All Genes	-9.29475
chi6.down-vs-FVB.WT	ENSMUSG00000009731	All Genes	4.48735
chi6.down-vs-FVB.WT	ENSMUSG00000009733	All Genes	5.79065
chi6.down-vs-FVB.WT	ENSMUSG00000009734	All Genes	-4.70754
chi6.down-vs-FVB.WT	ENSMUSG00000009739	All Genes	9.8331
chi6.down-vs-FVB.WT	ENSMUSG00000009741	All Genes	12.8425
chi6.down-vs-FVB.WT	ENSMUSG00000009772	All Genes	-6.03903
chi6.down-vs-FVB.WT	ENSMUSG00000009828	All Genes	9.60631
chi6.down-vs-FVB.WT	ENSMUSG00000009863	All Genes	-8.36437
chi6.down-vs-FVB.WT	ENSMUSG00000009876	All Genes	-5.70611
chi6.down-vs-FVB.WT	ENSMUSG00000009894	All Genes	0
chi6.down-vs-FVB.WT	ENSMUSG00000009900	All Genes	-1.90929
chi6.down-vs-FVB.WT	ENSMUSG00000009905	All Genes	3.57224
chi6.down-vs-FVB.WT	ENSMUSG00000009907	All Genes	1.15219
chi6.down-vs-FVB.WT	ENSMUSG00000009927	All Genes	0.263879
chi6.down-vs-FVB.WT	ENSMUSG00000009941	All Genes	-2.17421
chi6.down-vs-FVB.WT	ENSMUSG00000009995	All Genes	0
chi6.down-vs-FVB.WT	ENSMUSG00000010021	All Genes	8.37404
chi6.down-vs-FVB.WT	ENSMUSG00000010025	All Genes	6.75289
chi6.down-vs-FVB.WT	ENSMUSG00000010044	All Genes	-6.56549
chi6.down-vs-FVB.WT	ENSMUSG00000010045	All Genes	0
chi6.down-vs-FVB.WT	ENSMUSG00000010047	All Genes	-4.56117
chi6.down-vs-FVB.WT	ENSMUSG00000010048	All Genes	-4.59175
chi6.down-vs-FVB.WT	ENSMUSG00000010051	All Genes	2.29106
chi6.down-vs-FVB.WT	ENSMUSG00000010054	All Genes	-5.10048
chi6.down-vs-FVB.WT	ENSMUSG00000010057	All Genes	-4.65066
chi6.down-vs-FVB.WT	ENSMUSG00000010064	All Genes	2.15941
chi6.down-vs-FVB.WT	ENSMUSG00000010066	All Genes	-3.94911
chi6.down-vs-FVB.WT	ENSMUSG00000010067	All Genes	2.66112
chi6.down-vs-FVB.WT	ENSMUSG00000010080	All Genes	7.75018
chi6.down-vs-FVB.WT	ENSMUSG00000010086	All Genes	-2.93929
chi6.down-vs-FVB.WT	ENSMUSG00000010095	All Genes	1.2362
chi6.down-vs-FVB.WT	ENSMUSG00000010097	All Genes	1.66837
chi6.down-vs-FVB.WT	ENSMUSG00000010110	All Genes	0.475388
chi6.down-vs-FVB.WT	ENSMUSG00000010122	All Genes	2.7341
chi6.down-vs-FVB.WT	ENSMUSG00000010136	All Genes	-8.06029
chi6.down-vs-FVB.WT	ENSMUSG00000010142	All Genes	-6.58119
chi6.down-vs-FVB.WT	ENSMUSG00000010154	All Genes	0
chi6.down-vs-FVB.WT	ENSMUSG00000010175	All Genes	0
chi6.down-vs-FVB.WT	ENSMUSG00000010205	All Genes	5.32891
chi6.down-vs-FVB.WT	ENSMUSG00000010277	All Genes	22.5279
chi6.down-vs-FVB.WT	ENSMUSG00000010290	All Genes	2.8495
chi6.down-vs-FVB.WT	ENSMUSG00000010307	All Genes	-5.44373
chi6.down-vs-FVB.WT	ENSMUSG00000010311	All Genes	-7.86668
chi6.down-vs-FVB.WT	ENSMUSG00000010342	All Genes	-4.13538
chi6.down-vs-FVB.WT	ENSMUSG00000010358	All Genes	-11.1937
chi6.down-vs-FVB.WT	ENSMUSG00000010362	All Genes	-1.98253
chi6.down-vs-FVB.WT	ENSMUSG00000010376	All Genes	-3.0551
chi6.down-vs-FVB.WT	ENSMUSG00000010392	All Genes	4.15834
chi6.down-vs-FVB.WT	ENSMUSG00000010406	All Genes	1.05721
chi6.down-vs-FVB.WT	ENSMUSG00000010435	All Genes	-5.893
chi6.down-vs-FVB.WT	ENSMUSG00000010453	All Genes	6.41914
chi6.down-vs-FVB.WT	ENSMUSG00000010461	All Genes	6.72348
chi6.down-vs-FVB.WT	ENSMUSG00000010476	All Genes	8.83924
chi6.down-vs-FVB.WT	ENSMUSG00000010492	All Genes	-11.6741
chi6.down-vs-FVB.WT	ENSMUSG00000010505	All Genes	-2.02448
chi6.down-vs-FVB.WT	ENSMUSG00000010517	All Genes	0
chi6.down-vs-FVB.WT	ENSMUSG00000010529	All Genes	0
chi6.down-vs-FVB.WT	ENSMUSG00000010538	All Genes	-2.57252
chi6.down-vs-FVB.WT	ENSMUSG00000010554	All Genes	3.65007
chi6.down-vs-FVB.WT	ENSMUSG00000010592	All Genes	-3.96697
chi6.down-vs-FVB.WT	ENSMUSG00000010601	All Genes	-6.39459
chi6.down-vs-FVB.WT	ENSMUSG00000010607	All Genes	-6.39921
chi6.down-vs-FVB.WT	ENSMUSG00000010608	All Genes	5.09733
chi6.down-vs-FVB.WT	ENSMUSG00000010609	All Genes	-3.06312
chi6.down-vs-FVB.WT	ENSMUSG00000010651	All Genes	-7.88465
chi6.down-vs-FVB.WT	ENSMUSG00000010660	All Genes	0
chi6.down-vs-FVB.WT	ENSMUSG00000010663	All Genes	4.41028
chi6.down-vs-FVB.WT	ENSMUSG00000010721	All Genes	4.26677
chi6.down-vs-FVB.WT	ENSMUSG00000010751	All Genes	6.26994
chi6.down-vs-FVB.WT	ENSMUSG00000010755	All Genes	0
chi6.down-vs-FVB.WT	ENSMUSG00000010760	All Genes	-2.55606
chi6.down-vs-FVB.WT	ENSMUSG00000010796	All Genes	-8.46488
chi6.down-vs-FVB.WT	ENSMUSG00000010797	All Genes	-6.59747
chi6.down-vs-FVB.WT	ENSMUSG00000010803	All Genes	-3.69376
chi6.down-vs-FVB.WT	ENSMUSG00000010825	All Genes	-0.841588
chi6.down-vs-FVB.WT	ENSMUSG00000010830	All Genes	-4.96032
chi6.down-vs-FVB.WT	ENSMUSG00000010911	All Genes	-1.01934
chi6.down-vs-FVB.WT	ENSMUSG00000010914	All Genes	-2.69554
chi6.down-vs-FVB.WT	ENSMUSG00000010936	All Genes	-3.09949
chi6.down-vs-FVB.WT	ENSMUSG00000011008	All Genes	-1.72948
chi6.down-vs-FVB.WT	ENSMUSG00000011034	All Genes	-7.35355
chi6.down-vs-FVB.WT	ENSMUSG00000011096	All Genes	0
chi6.down-vs-FVB.WT	ENSMUSG00000011114	All Genes	-5.52191
chi6.down-vs-FVB.WT	ENSMUSG00000011148	All Genes	3.65523
chi6.down-vs-FVB.WT	ENSMUSG00000011154	All Genes	-6.67222
chi6.down-vs-FVB.WT	ENSMUSG00000011158	All Genes	3.32969
chi6.down-vs-FVB.WT	ENSMUSG00000011171	All Genes	0
chi6.down-vs-FVB.WT	ENSMUSG00000011179	All Genes	21.0402
chi6.down-vs-FVB.WT	ENSMUSG00000011254	All Genes	5.66414
chi6.down-vs-FVB.WT	ENSMUSG00000011256	All Genes	1.0579
chi6.down-vs-FVB.WT	ENSMUSG00000011257	All Genes	8.9488
chi6.down-vs-FVB.WT	ENSMUSG00000011263	All Genes	-1.49949
chi6.down-vs-FVB.WT	ENSMUSG00000011267	All Genes	-8.18042
chi6.down-vs-FVB.WT	ENSMUSG00000011305	All Genes	-6.47173
chi6.down-vs-FVB.WT	ENSMUSG00000011306	All Genes	-0.518434
chi6.down-vs-FVB.WT	ENSMUSG00000011350	All Genes	-5.01113
chi6.down-vs-FVB.WT	ENSMUSG00000011382	All Genes	5.0536
chi6.down-vs-FVB.WT	ENSMUSG00000011427	All Genes	0
chi6.down-vs-FVB.WT	ENSMUSG00000011463	All Genes	-4.08918
chi6.down-vs-FVB.WT	ENSMUSG00000011486	All Genes	-7.60834
chi6.down-vs-FVB.WT	ENSMUSG00000011589	All Genes	-5.15169
chi6.down-vs-FVB.WT	ENSMUSG00000011632	All Genes	-12.4032
chi6.down-vs-FVB.WT	ENSMUSG00000011658	All Genes	0
chi6.down-vs-FVB.WT	ENSMUSG00000011751	All Genes	1.5674
chi6.down-vs-FVB.WT	ENSMUSG00000011752	All Genes	-9.55162
chi6.down-vs-FVB.WT	ENSMUSG00000011831	All Genes	5.93133
chi6.down-vs-FVB.WT	ENSMUSG00000011832	All Genes	7.33535
chi6.down-vs-FVB.WT	ENSMUSG00000011837	All Genes	-0.0881975
chi6.down-vs-FVB.WT	ENSMUSG00000011877	All Genes	12.4303
chi6.down-vs-FVB.WT	ENSMUSG00000011884	All Genes	-8.2012
chi6.down-vs-FVB.WT	ENSMUSG00000011958	All Genes	5.91116
chi6.down-vs-FVB.WT	ENSMUSG00000011960	All Genes	8.34493
chi6.down-vs-FVB.WT	ENSMUSG00000012017	All Genes	8.92512
chi6.down-vs-FVB.WT	ENSMUSG00000012076	All Genes	3.46972
chi6.down-vs-FVB.WT	ENSMUSG00000012114	All Genes	7.34288
chi6.down-vs-FVB.WT	ENSMUSG00000012117	All Genes	1.49932
chi6.down-vs-FVB.WT	ENSMUSG00000012123	All Genes	-7.02705
chi6.down-vs-FVB.WT	ENSMUSG00000012126	All Genes	-19.6492
chi6.down-vs-FVB.WT	ENSMUSG00000012187	All Genes	-0.88469
chi6.down-vs-FVB.WT	ENSMUSG00000012296	All Genes	6.20951
chi6.down-vs-FVB.WT	ENSMUSG00000012350	All Genes	0
chi6.down-vs-FVB.WT	ENSMUSG00000012396	All Genes	-4.8441
chi6.down-vs-FVB.WT	ENSMUSG00000012405	All Genes	-8.92782
chi6.down-vs-FVB.WT	ENSMUSG00000012422	All Genes	-6.09693
chi6.down-vs-FVB.WT	ENSMUSG00000012428	All Genes	4.56848
chi6.down-vs-FVB.WT	ENSMUSG00000012429	All Genes	3.03306
chi6.down-vs-FVB.WT	ENSMUSG00000012443	All Genes	0
chi6.down-vs-FVB.WT	ENSMUSG00000012483	All Genes	-5.11943
chi6.down-vs-FVB.WT	ENSMUSG00000012519	All Genes	-5.24679
chi6.down-vs-FVB.WT	ENSMUSG00000012520	All Genes	-4.42429
chi6.down-vs-FVB.WT	ENSMUSG00000012535	All Genes	3.75047
chi6.down-vs-FVB.WT	ENSMUSG00000012609	All Genes	-6.94942
chi6.down-vs-FVB.WT	ENSMUSG00000012640	All Genes	3.01982
chi6.down-vs-FVB.WT	ENSMUSG00000012705	All Genes	-9.90121
chi6.down-vs-FVB.WT	ENSMUSG00000012777	All Genes	-12.5546
chi6.down-vs-FVB.WT	ENSMUSG00000012819	All Genes	-4.18197
chi6.down-vs-FVB.WT	ENSMUSG00000012848	All Genes	1.81174
chi6.down-vs-FVB.WT	ENSMUSG00000012889	All Genes	-0.186592
chi6.down-vs-FVB.WT	ENSMUSG00000013033	All Genes	4.82295
chi6.down-vs-FVB.WT	ENSMUSG00000013076	All Genes	11.8789
chi6.down-vs-FVB.WT	ENSMUSG00000013083	All Genes	-10.8702
chi6.down-vs-FVB.WT	ENSMUSG00000013089	All Genes	8.72296
chi6.down-vs-FVB.WT	ENSMUSG00000013091	All Genes	0.882576
chi6.down-vs-FVB.WT	ENSMUSG00000013150	All Genes	0
chi6.down-vs-FVB.WT	ENSMUSG00000013155	All Genes	0
chi6.down-vs-FVB.WT	ENSMUSG00000013160	All Genes	-3.36103
chi6.down-vs-FVB.WT	ENSMUSG00000013236	All Genes	8.65116
chi6.down-vs-FVB.WT	ENSMUSG00000013275	All Genes	15.3405
chi6.down-vs-FVB.WT	ENSMUSG00000013338	All Genes	-3.42971
chi6.down-vs-FVB.WT	ENSMUSG00000013353	All Genes	-4.07061
chi6.down-vs-FVB.WT	ENSMUSG00000013367	All Genes	-0.699665
chi6.down-vs-FVB.WT	ENSMUSG00000013415	All Genes	-6.92145
chi6.down-vs-FVB.WT	ENSMUSG00000013418	All Genes	-2.19782
chi6.down-vs-FVB.WT	ENSMUSG00000013419	All Genes	12.6126
chi6.down-vs-FVB.WT	ENSMUSG00000013465	All Genes	-1.85935
chi6.down-vs-FVB.WT	ENSMUSG00000013483	All Genes	-5.32958
chi6.down-vs-FVB.WT	ENSMUSG00000013495	All Genes	-3.60895
chi6.down-vs-FVB.WT	ENSMUSG00000013523	All Genes	-5.51225
chi6.down-vs-FVB.WT	ENSMUSG00000013539	All Genes	-7.42173
chi6.down-vs-FVB.WT	ENSMUSG00000013584	All Genes	-6.40484
chi6.down-vs-FVB.WT	ENSMUSG00000013593	All Genes	-3.0315
chi6.down-vs-FVB.WT	ENSMUSG00000013611	All Genes	-0.831187
chi6.down-vs-FVB.WT	ENSMUSG00000013622	All Genes	-1.40924
chi6.down-vs-FVB.WT	ENSMUSG00000013629	All Genes	8.94466
chi6.down-vs-FVB.WT	ENSMUSG00000013643	All Genes	-6.31892
chi6.down-vs-FVB.WT	ENSMUSG00000013646	All Genes	0.336765
chi6.down-vs-FVB.WT	ENSMUSG00000013653	All Genes	-8.98553
chi6.down-vs-FVB.WT	ENSMUSG00000013662	All Genes	5.13886
chi6.down-vs-FVB.WT	ENSMUSG00000013663	All Genes	11.0188
chi6.down-vs-FVB.WT	ENSMUSG00000013698	All Genes	-6.87957
chi6.down-vs-FVB.WT	ENSMUSG00000013701	All Genes	-18.1455
chi6.down-vs-FVB.WT	ENSMUSG00000013707	All Genes	-4.87135
chi6.down-vs-FVB.WT	ENSMUSG00000013736	All Genes	-4.08547
chi6.down-vs-FVB.WT	ENSMUSG00000013766	All Genes	-7.88281
chi6.down-vs-FVB.WT	ENSMUSG00000013787	All Genes	11.8419
chi6.down-vs-FVB.WT	ENSMUSG00000013822	All Genes	-6.99162
chi6.down-vs-FVB.WT	ENSMUSG00000013833	All Genes	4.27049
chi6.down-vs-FVB.WT	ENSMUSG00000013846	All Genes	12.7938
chi6.down-vs-FVB.WT	ENSMUSG00000013858	All Genes	15.571
chi6.down-vs-FVB.WT	ENSMUSG00000013878	All Genes	2.68582
chi6.down-vs-FVB.WT	ENSMUSG00000013921	All Genes	-0.0161378
chi6.down-vs-FVB.WT	ENSMUSG00000013928	All Genes	-6.43318
chi6.down-vs-FVB.WT	ENSMUSG00000013936	All Genes	-4.63767
chi6.down-vs-FVB.WT	ENSMUSG00000013973	All Genes	-17.9236
chi6.down-vs-FVB.WT	ENSMUSG00000013974	All Genes	-6.1575
chi6.down-vs-FVB.WT	ENSMUSG00000013997	All Genes	-5.91927
chi6.down-vs-FVB.WT	ENSMUSG00000014030	All Genes	-1.82079
chi6.down-vs-FVB.WT	ENSMUSG00000014039	All Genes	5.40754
chi6.down-vs-FVB.WT	ENSMUSG00000014074	All Genes	2.95358
chi6.down-vs-FVB.WT	ENSMUSG00000014075	All Genes	-4.53377
chi6.down-vs-FVB.WT	ENSMUSG00000014077	All Genes	7.39779
chi6.down-vs-FVB.WT	ENSMUSG00000014104	All Genes	-6.83073
chi6.down-vs-FVB.WT	ENSMUSG00000014158	All Genes	0.161842
chi6.down-vs-FVB.WT	ENSMUSG00000014164	All Genes	0.674223
chi6.down-vs-FVB.WT	ENSMUSG00000014177	All Genes	-1.19257
chi6.down-vs-FVB.WT	ENSMUSG00000014195	All Genes	1.58648
chi6.down-vs-FVB.WT	ENSMUSG00000014198	All Genes	-8.08585
chi6.down-vs-FVB.WT	ENSMUSG00000014226	All Genes	-1.72852
chi6.down-vs-FVB.WT	ENSMUSG00000014232	All Genes	1.65212
chi6.down-vs-FVB.WT	ENSMUSG00000014243	All Genes	0
chi6.down-vs-FVB.WT	ENSMUSG00000014245	All Genes	1.31848
chi6.down-vs-FVB.WT	ENSMUSG00000014294	All Genes	-6.21687
chi6.down-vs-FVB.WT	ENSMUSG00000014301	All Genes	-16.2719
chi6.down-vs-FVB.WT	ENSMUSG00000014303	All Genes	3.23547
chi6.down-vs-FVB.WT	ENSMUSG00000014313	All Genes	-4.48762
chi6.down-vs-FVB.WT	ENSMUSG00000014329	All Genes	10.3498
chi6.down-vs-FVB.WT	ENSMUSG00000014349	All Genes	14.1289
chi6.down-vs-FVB.WT	ENSMUSG00000014351	All Genes	-9.3428
chi6.down-vs-FVB.WT	ENSMUSG00000014353	All Genes	9.9779
chi6.down-vs-FVB.WT	ENSMUSG00000014355	All Genes	7.87053
chi6.down-vs-FVB.WT	ENSMUSG00000014361	All Genes	9.69897
chi6.down-vs-FVB.WT	ENSMUSG00000014402	All Genes	-5.57402
chi6.down-vs-FVB.WT	ENSMUSG00000014418	All Genes	6.8945
chi6.down-vs-FVB.WT	ENSMUSG00000014426	All Genes	10.8168
chi6.down-vs-FVB.WT	ENSMUSG00000014444	All Genes	5.64846
chi6.down-vs-FVB.WT	ENSMUSG00000014453	All Genes	-8.70701
chi6.down-vs-FVB.WT	ENSMUSG00000014470	All Genes	1.03861
chi6.down-vs-FVB.WT	ENSMUSG00000014496	All Genes	7.19782
chi6.down-vs-FVB.WT	ENSMUSG00000014498	All Genes	10.4391
chi6.down-vs-FVB.WT	ENSMUSG00000014503	All Genes	-0.521576
chi6.down-vs-FVB.WT	ENSMUSG00000014504	All Genes	0
chi6.down-vs-FVB.WT	ENSMUSG00000014542	All Genes	-9.30093
chi6.down-vs-FVB.WT	ENSMUSG00000014547	All Genes	6.69345
chi6.down-vs-FVB.WT	ENSMUSG00000014550	All Genes	4.67536
chi6.down-vs-FVB.WT	ENSMUSG00000014551	All Genes	-4.42142
chi6.down-vs-FVB.WT	ENSMUSG00000014554	All Genes	0
chi6.down-vs-FVB.WT	ENSMUSG00000014592	All Genes	3.83928
chi6.down-vs-FVB.WT	ENSMUSG00000014599	All Genes	6.21525
chi6.down-vs-FVB.WT	ENSMUSG00000014601	All Genes	0
chi6.down-vs-FVB.WT	ENSMUSG00000014602	All Genes	-3.54089
chi6.down-vs-FVB.WT	ENSMUSG00000014603	All Genes	-3.6544
chi6.down-vs-FVB.WT	ENSMUSG00000014606	All Genes	0
chi6.down-vs-FVB.WT	ENSMUSG00000014609	All Genes	-7.03063
chi6.down-vs-FVB.WT	ENSMUSG00000014633	All Genes	-2.24922
chi6.down-vs-FVB.WT	ENSMUSG00000014668	All Genes	-4.74868
chi6.down-vs-FVB.WT	ENSMUSG00000014686	All Genes	-7.54027
chi6.down-vs-FVB.WT	ENSMUSG00000014704	All Genes	6.17814
chi6.down-vs-FVB.WT	ENSMUSG00000014725	All Genes	4.68526
chi6.down-vs-FVB.WT	ENSMUSG00000014747	All Genes	-1.738
chi6.down-vs-FVB.WT	ENSMUSG00000014748	All Genes	0
chi6.down-vs-FVB.WT	ENSMUSG00000014763	All Genes	0
chi6.down-vs-FVB.WT	ENSMUSG00000014767	All Genes	-8.8771
chi6.down-vs-FVB.WT	ENSMUSG00000014769	All Genes	-6.21296
chi6.down-vs-FVB.WT	ENSMUSG00000014771	All Genes	-29.1608
chi6.down-vs-FVB.WT	ENSMUSG00000014773	All Genes	10.4976
chi6.down-vs-FVB.WT	ENSMUSG00000014776	All Genes	-7.99548
chi6.down-vs-FVB.WT	ENSMUSG00000014778	All Genes	8.68048
chi6.down-vs-FVB.WT	ENSMUSG00000014782	All Genes	-1.54256
chi6.down-vs-FVB.WT	ENSMUSG00000014786	All Genes	2.35262
chi6.down-vs-FVB.WT	ENSMUSG00000014791	All Genes	0.642543
chi6.down-vs-FVB.WT	ENSMUSG00000014813	All Genes	0.26197
chi6.down-vs-FVB.WT	ENSMUSG00000014837	All Genes	-0.763284
chi6.down-vs-FVB.WT	ENSMUSG00000014846	All Genes	-9.58355
chi6.down-vs-FVB.WT	ENSMUSG00000014850	All Genes	3.23256
chi6.down-vs-FVB.WT	ENSMUSG00000014852	All Genes	-5.0126
chi6.down-vs-FVB.WT	ENSMUSG00000014856	All Genes	-4.03029
chi6.down-vs-FVB.WT	ENSMUSG00000014859	All Genes	9.58164
chi6.down-vs-FVB.WT	ENSMUSG00000014867	All Genes	-4.60229
chi6.down-vs-FVB.WT	ENSMUSG00000014873	All Genes	-5.07258
chi6.down-vs-FVB.WT	ENSMUSG00000014905	All Genes	1.97489
chi6.down-vs-FVB.WT	ENSMUSG00000014907	All Genes	11.2723
chi6.down-vs-FVB.WT	ENSMUSG00000014932	All Genes	5.63533
chi6.down-vs-FVB.WT	ENSMUSG00000014956	All Genes	1.42983
chi6.down-vs-FVB.WT	ENSMUSG00000014959	All Genes	0
chi6.down-vs-FVB.WT	ENSMUSG00000014980	All Genes	0.280664
chi6.down-vs-FVB.WT	ENSMUSG00000015001	All Genes	-5.82643
chi6.down-vs-FVB.WT	ENSMUSG00000015002	All Genes	3.2676
chi6.down-vs-FVB.WT	ENSMUSG00000015013	All Genes	-3.14432
chi6.down-vs-FVB.WT	ENSMUSG00000015016	All Genes	4.24386
chi6.down-vs-FVB.WT	ENSMUSG00000015023	All Genes	10.1063
chi6.down-vs-FVB.WT	ENSMUSG00000015027	All Genes	6.0166
chi6.down-vs-FVB.WT	ENSMUSG00000015053	All Genes	0
chi6.down-vs-FVB.WT	ENSMUSG00000015083	All Genes	-0.625878
chi6.down-vs-FVB.WT	ENSMUSG00000015085	All Genes	2.57331
chi6.down-vs-FVB.WT	ENSMUSG00000015087	All Genes	6.31265
chi6.down-vs-FVB.WT	ENSMUSG00000015090	All Genes	-9.97822
chi6.down-vs-FVB.WT	ENSMUSG00000015092	All Genes	-3.27908
chi6.down-vs-FVB.WT	ENSMUSG00000015093	All Genes	-10.8867
chi6.down-vs-FVB.WT	ENSMUSG00000015094	All Genes	1.91522
chi6.down-vs-FVB.WT	ENSMUSG00000015095	All Genes	-2.09233
chi6.down-vs-FVB.WT	ENSMUSG00000015112	All Genes	-0.329378
chi6.down-vs-FVB.WT	ENSMUSG00000015120	All Genes	-1.99616
chi6.down-vs-FVB.WT	ENSMUSG00000015126	All Genes	-4.62084
chi6.down-vs-FVB.WT	ENSMUSG00000015127	All Genes	6.31378
chi6.down-vs-FVB.WT	ENSMUSG00000015133	All Genes	3.30078
chi6.down-vs-FVB.WT	ENSMUSG00000015134	All Genes	9.77184
chi6.down-vs-FVB.WT	ENSMUSG00000015143	All Genes	2.73921
chi6.down-vs-FVB.WT	ENSMUSG00000015149	All Genes	6.98738
chi6.down-vs-FVB.WT	ENSMUSG00000015165	All Genes	17.4843
chi6.down-vs-FVB.WT	ENSMUSG00000015176	All Genes	6.71871
chi6.down-vs-FVB.WT	ENSMUSG00000015189	All Genes	8.85502
chi6.down-vs-FVB.WT	ENSMUSG00000015202	All Genes	13.1261
chi6.down-vs-FVB.WT	ENSMUSG00000015214	All Genes	5.64118
chi6.down-vs-FVB.WT	ENSMUSG00000015217	All Genes	-3.86446
chi6.down-vs-FVB.WT	ENSMUSG00000015222	All Genes	6.31621
chi6.down-vs-FVB.WT	ENSMUSG00000015224	All Genes	0
chi6.down-vs-FVB.WT	ENSMUSG00000015243	All Genes	5.95802
chi6.down-vs-FVB.WT	ENSMUSG00000015247	All Genes	0
chi6.down-vs-FVB.WT	ENSMUSG00000015289	All Genes	-2.13363
chi6.down-vs-FVB.WT	ENSMUSG00000015290	All Genes	-5.37357
chi6.down-vs-FVB.WT	ENSMUSG00000015291	All Genes	0
chi6.down-vs-FVB.WT	ENSMUSG00000015305	All Genes	13.7322
chi6.down-vs-FVB.WT	ENSMUSG00000015312	All Genes	7.99059
chi6.down-vs-FVB.WT	ENSMUSG00000015314	All Genes	0.703891
chi6.down-vs-FVB.WT	ENSMUSG00000015316	All Genes	-7.89638
chi6.down-vs-FVB.WT	ENSMUSG00000015335	All Genes	-6.56848
chi6.down-vs-FVB.WT	ENSMUSG00000015337	All Genes	-10.2921
chi6.down-vs-FVB.WT	ENSMUSG00000015340	All Genes	-6.96579
chi6.down-vs-FVB.WT	ENSMUSG00000015341	All Genes	-0.580973
chi6.down-vs-FVB.WT	ENSMUSG00000015342	All Genes	6.05257
chi6.down-vs-FVB.WT	ENSMUSG00000015354	All Genes	0
chi6.down-vs-FVB.WT	ENSMUSG00000015355	All Genes	-3.22596
chi6.down-vs-FVB.WT	ENSMUSG00000015357	All Genes	4.82441
chi6.down-vs-FVB.WT	ENSMUSG00000015363	All Genes	1.0625
chi6.down-vs-FVB.WT	ENSMUSG00000015365	All Genes	-5.39111
chi6.down-vs-FVB.WT	ENSMUSG00000015377	All Genes	4.58483
chi6.down-vs-FVB.WT	ENSMUSG00000015396	All Genes	-10.9321
chi6.down-vs-FVB.WT	ENSMUSG00000015401	All Genes	-7.49797
chi6.down-vs-FVB.WT	ENSMUSG00000015405	All Genes	-3.59354
chi6.down-vs-FVB.WT	ENSMUSG00000015437	All Genes	-9.36105
chi6.down-vs-FVB.WT	ENSMUSG00000015441	All Genes	-8.29568
chi6.down-vs-FVB.WT	ENSMUSG00000015451	All Genes	2.7995
chi6.down-vs-FVB.WT	ENSMUSG00000015452	All Genes	0.208539
chi6.down-vs-FVB.WT	ENSMUSG00000015461	All Genes	0.92833
chi6.down-vs-FVB.WT	ENSMUSG00000015467	All Genes	-7.28021
chi6.down-vs-FVB.WT	ENSMUSG00000015468	All Genes	0
chi6.down-vs-FVB.WT	ENSMUSG00000015474	All Genes	0
chi6.down-vs-FVB.WT	ENSMUSG00000015476	All Genes	2.28132
chi6.down-vs-FVB.WT	ENSMUSG00000015478	All Genes	-0.909575
chi6.down-vs-FVB.WT	ENSMUSG00000015484	All Genes	-4.60535
chi6.down-vs-FVB.WT	ENSMUSG00000015488	All Genes	0
chi6.down-vs-FVB.WT	ENSMUSG00000015501	All Genes	11.2177
chi6.down-vs-FVB.WT	ENSMUSG00000015519	All Genes	1.65384
chi6.down-vs-FVB.WT	ENSMUSG00000015522	All Genes	8.75762
chi6.down-vs-FVB.WT	ENSMUSG00000015533	All Genes	1.12819
chi6.down-vs-FVB.WT	ENSMUSG00000015536	All Genes	0
chi6.down-vs-FVB.WT	ENSMUSG00000015542	All Genes	-4.41823
chi6.down-vs-FVB.WT	ENSMUSG00000015568	All Genes	0
chi6.down-vs-FVB.WT	ENSMUSG00000015575	All Genes	-7.25854
chi6.down-vs-FVB.WT	ENSMUSG00000015597	All Genes	6.02247
chi6.down-vs-FVB.WT	ENSMUSG00000015599	All Genes	3.26619
chi6.down-vs-FVB.WT	ENSMUSG00000015605	All Genes	21.5701
chi6.down-vs-FVB.WT	ENSMUSG00000015619	All Genes	-3.7746
chi6.down-vs-FVB.WT	ENSMUSG00000015627	All Genes	-4.24395
chi6.down-vs-FVB.WT	ENSMUSG00000015647	All Genes	13.2655
chi6.down-vs-FVB.WT	ENSMUSG00000015652	All Genes	-0.883908
chi6.down-vs-FVB.WT	ENSMUSG00000015653	All Genes	8.53519
chi6.down-vs-FVB.WT	ENSMUSG00000015656	All Genes	-2.53627
chi6.down-vs-FVB.WT	ENSMUSG00000015659	All Genes	4.01701
chi6.down-vs-FVB.WT	ENSMUSG00000015665	All Genes	-6.28379
chi6.down-vs-FVB.WT	ENSMUSG00000015668	All Genes	-5.29115
chi6.down-vs-FVB.WT	ENSMUSG00000015671	All Genes	-4.35309
chi6.down-vs-FVB.WT	ENSMUSG00000015672	All Genes	-6.80816
chi6.down-vs-FVB.WT	ENSMUSG00000015697	All Genes	10.4379
chi6.down-vs-FVB.WT	ENSMUSG00000015702	All Genes	-6.27835
chi6.down-vs-FVB.WT	ENSMUSG00000015709	All Genes	-2.45149
chi6.down-vs-FVB.WT	ENSMUSG00000015711	All Genes	1.03463
chi6.down-vs-FVB.WT	ENSMUSG00000015714	All Genes	5.63634
chi6.down-vs-FVB.WT	ENSMUSG00000015721	All Genes	-7.09837
chi6.down-vs-FVB.WT	ENSMUSG00000015733	All Genes	-1.57093
chi6.down-vs-FVB.WT	ENSMUSG00000015745	All Genes	1.42038
chi6.down-vs-FVB.WT	ENSMUSG00000015747	All Genes	-2.39492
chi6.down-vs-FVB.WT	ENSMUSG00000015748	All Genes	4.94978
chi6.down-vs-FVB.WT	ENSMUSG00000015749	All Genes	5.61975
chi6.down-vs-FVB.WT	ENSMUSG00000015750	All Genes	2.08193
chi6.down-vs-FVB.WT	ENSMUSG00000015755	All Genes	14.7311
chi6.down-vs-FVB.WT	ENSMUSG00000015757	All Genes	4.48402
chi6.down-vs-FVB.WT	ENSMUSG00000015759	All Genes	4.52975
chi6.down-vs-FVB.WT	ENSMUSG00000015766	All Genes	9.74567
chi6.down-vs-FVB.WT	ENSMUSG00000015776	All Genes	2.7054
chi6.down-vs-FVB.WT	ENSMUSG00000015787	All Genes	-6.64384
chi6.down-vs-FVB.WT	ENSMUSG00000015790	All Genes	0.0151019
chi6.down-vs-FVB.WT	ENSMUSG00000015804	All Genes	-9.15845
chi6.down-vs-FVB.WT	ENSMUSG00000015806	All Genes	-0.478893
chi6.down-vs-FVB.WT	ENSMUSG00000015812	All Genes	-3.81893
chi6.down-vs-FVB.WT	ENSMUSG00000015829	All Genes	-3.16199
chi6.down-vs-FVB.WT	ENSMUSG00000015837	All Genes	4.68662
chi6.down-vs-FVB.WT	ENSMUSG00000015839	All Genes	12.0091
chi6.down-vs-FVB.WT	ENSMUSG00000015843	All Genes	-4.91581
chi6.down-vs-FVB.WT	ENSMUSG00000015846	All Genes	8.75292
chi6.down-vs-FVB.WT	ENSMUSG00000015850	All Genes	5.4649
chi6.down-vs-FVB.WT	ENSMUSG00000015852	All Genes	-2.37849
chi6.down-vs-FVB.WT	ENSMUSG00000015854	All Genes	-6.43178
chi6.down-vs-FVB.WT	ENSMUSG00000015869	All Genes	-4.39004
chi6.down-vs-FVB.WT	ENSMUSG00000015879	All Genes	10.1284
chi6.down-vs-FVB.WT	ENSMUSG00000015880	All Genes	-4.23836
chi6.down-vs-FVB.WT	ENSMUSG00000015882	All Genes	0
chi6.down-vs-FVB.WT	ENSMUSG00000015889	All Genes	0
chi6.down-vs-FVB.WT	ENSMUSG00000015890	All Genes	-6.58514
chi6.down-vs-FVB.WT	ENSMUSG00000015932	All Genes	4.03982
chi6.down-vs-FVB.WT	ENSMUSG00000015937	All Genes	3.24018
chi6.down-vs-FVB.WT	ENSMUSG00000015942	All Genes	0
chi6.down-vs-FVB.WT	ENSMUSG00000015943	All Genes	-9.07318
chi6.down-vs-FVB.WT	ENSMUSG00000015944	All Genes	4.31437
chi6.down-vs-FVB.WT	ENSMUSG00000015947	All Genes	-1.95861
chi6.down-vs-FVB.WT	ENSMUSG00000015950	All Genes	-9.99651
chi6.down-vs-FVB.WT	ENSMUSG00000015957	All Genes	-2.76464
chi6.down-vs-FVB.WT	ENSMUSG00000015961	All Genes	7.13529
chi6.down-vs-FVB.WT	ENSMUSG00000015962	All Genes	-0.715592
chi6.down-vs-FVB.WT	ENSMUSG00000015966	All Genes	-6.88319
chi6.down-vs-FVB.WT	ENSMUSG00000015968	All Genes	-4.04703
chi6.down-vs-FVB.WT	ENSMUSG00000015970	All Genes	3.50343
chi6.down-vs-FVB.WT	ENSMUSG00000015971	All Genes	-6.08323
chi6.down-vs-FVB.WT	ENSMUSG00000015980	All Genes	0
chi6.down-vs-FVB.WT	ENSMUSG00000015981	All Genes	-2.41372
chi6.down-vs-FVB.WT	ENSMUSG00000015994	All Genes	0.0380197
chi6.down-vs-FVB.WT	ENSMUSG00000016018	All Genes	3.77626
chi6.down-vs-FVB.WT	ENSMUSG00000016024	All Genes	9.18688
chi6.down-vs-FVB.WT	ENSMUSG00000016028	All Genes	6.21031
chi6.down-vs-FVB.WT	ENSMUSG00000016087	All Genes	1.52532
chi6.down-vs-FVB.WT	ENSMUSG00000016128	All Genes	4.01506
chi6.down-vs-FVB.WT	ENSMUSG00000016150	All Genes	-3.92214
chi6.down-vs-FVB.WT	ENSMUSG00000016179	All Genes	-0.488574
chi6.down-vs-FVB.WT	ENSMUSG00000016181	All Genes	8.28862
chi6.down-vs-FVB.WT	ENSMUSG00000016194	All Genes	0
chi6.down-vs-FVB.WT	ENSMUSG00000016200	All Genes	-0.502998
chi6.down-vs-FVB.WT	ENSMUSG00000016206	All Genes	-10.6094
chi6.down-vs-FVB.WT	ENSMUSG00000016239	All Genes	0.882669
chi6.down-vs-FVB.WT	ENSMUSG00000016252	All Genes	-4.14478
chi6.down-vs-FVB.WT	ENSMUSG00000016253	All Genes	-4.65591
chi6.down-vs-FVB.WT	ENSMUSG00000016255	All Genes	-3.9018
chi6.down-vs-FVB.WT	ENSMUSG00000016256	All Genes	-7.10294
chi6.down-vs-FVB.WT	ENSMUSG00000016257	All Genes	-6.89371
chi6.down-vs-FVB.WT	ENSMUSG00000016262	All Genes	4.90326
chi6.down-vs-FVB.WT	ENSMUSG00000016283	All Genes	-3.38071
chi6.down-vs-FVB.WT	ENSMUSG00000016308	All Genes	0
chi6.down-vs-FVB.WT	ENSMUSG00000016319	All Genes	-5.26593
chi6.down-vs-FVB.WT	ENSMUSG00000016344	All Genes	0
chi6.down-vs-FVB.WT	ENSMUSG00000016346	All Genes	-3.44482
chi6.down-vs-FVB.WT	ENSMUSG00000016349	All Genes	3.34803
chi6.down-vs-FVB.WT	ENSMUSG00000016356	All Genes	5.16074
chi6.down-vs-FVB.WT	ENSMUSG00000016382	All Genes	0.496011
chi6.down-vs-FVB.WT	ENSMUSG00000016386	All Genes	6.32322
chi6.down-vs-FVB.WT	ENSMUSG00000016409	All Genes	0
chi6.down-vs-FVB.WT	ENSMUSG00000016427	All Genes	-5.73601
chi6.down-vs-FVB.WT	ENSMUSG00000016458	All Genes	-1.96518
chi6.down-vs-FVB.WT	ENSMUSG00000016477	All Genes	11.1366
chi6.down-vs-FVB.WT	ENSMUSG00000016481	All Genes	0
chi6.down-vs-FVB.WT	ENSMUSG00000016487	All Genes	1.17761
chi6.down-vs-FVB.WT	ENSMUSG00000016493	All Genes	2.88811
chi6.down-vs-FVB.WT	ENSMUSG00000016494	All Genes	-0.330971
chi6.down-vs-FVB.WT	ENSMUSG00000016495	All Genes	-2.56243
chi6.down-vs-FVB.WT	ENSMUSG00000016496	All Genes	6.3506
chi6.down-vs-FVB.WT	ENSMUSG00000016498	All Genes	-7.74926
chi6.down-vs-FVB.WT	ENSMUSG00000016503	All Genes	-13.5306
chi6.down-vs-FVB.WT	ENSMUSG00000016510	All Genes	-19.4089
chi6.down-vs-FVB.WT	ENSMUSG00000016520	All Genes	6.50581
chi6.down-vs-FVB.WT	ENSMUSG00000016524	All Genes	-1.19988
chi6.down-vs-FVB.WT	ENSMUSG00000016526	All Genes	-0.947682
chi6.down-vs-FVB.WT	ENSMUSG00000016528	All Genes	16.944
chi6.down-vs-FVB.WT	ENSMUSG00000016529	All Genes	-6.31797
chi6.down-vs-FVB.WT	ENSMUSG00000016534	All Genes	4.84068
chi6.down-vs-FVB.WT	ENSMUSG00000016541	All Genes	1.02188
chi6.down-vs-FVB.WT	ENSMUSG00000016552	All Genes	7.38402
chi6.down-vs-FVB.WT	ENSMUSG00000016554	All Genes	-0.993912
chi6.down-vs-FVB.WT	ENSMUSG00000016559	All Genes	-4.3935
chi6.down-vs-FVB.WT	ENSMUSG00000016619	All Genes	3.6535
chi6.down-vs-FVB.WT	ENSMUSG00000016624	All Genes	-1.15063
chi6.down-vs-FVB.WT	ENSMUSG00000016626	All Genes	-3.46761
chi6.down-vs-FVB.WT	ENSMUSG00000016637	All Genes	-3.37378
chi6.down-vs-FVB.WT	ENSMUSG00000016664	All Genes	-3.00518
chi6.down-vs-FVB.WT	ENSMUSG00000016756	All Genes	-1.71237
chi6.down-vs-FVB.WT	ENSMUSG00000016757	All Genes	0
chi6.down-vs-FVB.WT	ENSMUSG00000016758	All Genes	-2.71143
chi6.down-vs-FVB.WT	ENSMUSG00000016763	All Genes	0.0317909
chi6.down-vs-FVB.WT	ENSMUSG00000016831	All Genes	0.166503
chi6.down-vs-FVB.WT	ENSMUSG00000016833	All Genes	-6.16488
chi6.down-vs-FVB.WT	ENSMUSG00000016918	All Genes	9.69166
chi6.down-vs-FVB.WT	ENSMUSG00000016921	All Genes	6.34181
chi6.down-vs-FVB.WT	ENSMUSG00000016933	All Genes	11.8306
chi6.down-vs-FVB.WT	ENSMUSG00000016940	All Genes	13.8966
chi6.down-vs-FVB.WT	ENSMUSG00000016942	All Genes	-0.333474
chi6.down-vs-FVB.WT	ENSMUSG00000016946	All Genes	-3.72765
chi6.down-vs-FVB.WT	ENSMUSG00000016982	All Genes	1.24287
chi6.down-vs-FVB.WT	ENSMUSG00000016984	All Genes	0.630265
chi6.down-vs-FVB.WT	ENSMUSG00000016995	All Genes	0.551993
chi6.down-vs-FVB.WT	ENSMUSG00000016998	All Genes	-10.9696
chi6.down-vs-FVB.WT	ENSMUSG00000017002	All Genes	-8.37012
chi6.down-vs-FVB.WT	ENSMUSG00000017004	All Genes	-6.91708
chi6.down-vs-FVB.WT	ENSMUSG00000017007	All Genes	2.27995
chi6.down-vs-FVB.WT	ENSMUSG00000017009	All Genes	5.47094
chi6.down-vs-FVB.WT	ENSMUSG00000017057	All Genes	0.0784872
chi6.down-vs-FVB.WT	ENSMUSG00000017064	All Genes	-6.39054
chi6.down-vs-FVB.WT	ENSMUSG00000017119	All Genes	9.92784
chi6.down-vs-FVB.WT	ENSMUSG00000017132	All Genes	0
chi6.down-vs-FVB.WT	ENSMUSG00000017144	All Genes	6.97684
chi6.down-vs-FVB.WT	ENSMUSG00000017146	All Genes	0.966311
chi6.down-vs-FVB.WT	ENSMUSG00000017165	All Genes	-12.1737
chi6.down-vs-FVB.WT	ENSMUSG00000017167	All Genes	4.14684
chi6.down-vs-FVB.WT	ENSMUSG00000017176	All Genes	-1.57336
chi6.down-vs-FVB.WT	ENSMUSG00000017188	All Genes	-8.98201
chi6.down-vs-FVB.WT	ENSMUSG00000017195	All Genes	0
chi6.down-vs-FVB.WT	ENSMUSG00000017204	All Genes	-9.90511
chi6.down-vs-FVB.WT	ENSMUSG00000017210	All Genes	4.84216
chi6.down-vs-FVB.WT	ENSMUSG00000017211	All Genes	-9.17889
chi6.down-vs-FVB.WT	ENSMUSG00000017221	All Genes	1.75285
chi6.down-vs-FVB.WT	ENSMUSG00000017264	All Genes	0
chi6.down-vs-FVB.WT	ENSMUSG00000017286	All Genes	-0.465247
chi6.down-vs-FVB.WT	ENSMUSG00000017288	All Genes	3.2322
chi6.down-vs-FVB.WT	ENSMUSG00000017291	All Genes	4.43714
chi6.down-vs-FVB.WT	ENSMUSG00000017299	All Genes	12.0427
chi6.down-vs-FVB.WT	ENSMUSG00000017300	All Genes	-13.9576
chi6.down-vs-FVB.WT	ENSMUSG00000017307	All Genes	-2.62508
chi6.down-vs-FVB.WT	ENSMUSG00000017309	All Genes	-3.12069
chi6.down-vs-FVB.WT	ENSMUSG00000017311	All Genes	-10.5807
chi6.down-vs-FVB.WT	ENSMUSG00000017314	All Genes	9.03349
chi6.down-vs-FVB.WT	ENSMUSG00000017316	All Genes	-10.5558
chi6.down-vs-FVB.WT	ENSMUSG00000017344	All Genes	-6.92631
chi6.down-vs-FVB.WT	ENSMUSG00000017376	All Genes	4.40384
chi6.down-vs-FVB.WT	ENSMUSG00000017386	All Genes	4.77933
chi6.down-vs-FVB.WT	ENSMUSG00000017390	All Genes	8.81934
chi6.down-vs-FVB.WT	ENSMUSG00000017400	All Genes	-1.79124
chi6.down-vs-FVB.WT	ENSMUSG00000017404	All Genes	-4.35982
chi6.down-vs-FVB.WT	ENSMUSG00000017405	All Genes	-2.15702
chi6.down-vs-FVB.WT	ENSMUSG00000017412	All Genes	2.49674
chi6.down-vs-FVB.WT	ENSMUSG00000017417	All Genes	-7.22951
chi6.down-vs-FVB.WT	ENSMUSG00000017418	All Genes	10.9657
chi6.down-vs-FVB.WT	ENSMUSG00000017421	All Genes	2.77575
chi6.down-vs-FVB.WT	ENSMUSG00000017428	All Genes	-4.99289
chi6.down-vs-FVB.WT	ENSMUSG00000017446	All Genes	-5.61575
chi6.down-vs-FVB.WT	ENSMUSG00000017453	All Genes	-4.45878
chi6.down-vs-FVB.WT	ENSMUSG00000017466	All Genes	19.115
chi6.down-vs-FVB.WT	ENSMUSG00000017478	All Genes	9.81877
chi6.down-vs-FVB.WT	ENSMUSG00000017485	All Genes	7.00691
chi6.down-vs-FVB.WT	ENSMUSG00000017491	All Genes	4.29763
chi6.down-vs-FVB.WT	ENSMUSG00000017493	All Genes	12.6041
chi6.down-vs-FVB.WT	ENSMUSG00000017499	All Genes	-4.18512
chi6.down-vs-FVB.WT	ENSMUSG00000017548	All Genes	7.94583
chi6.down-vs-FVB.WT	ENSMUSG00000017550	All Genes	2.76196
chi6.down-vs-FVB.WT	ENSMUSG00000017561	All Genes	0.0425831
chi6.down-vs-FVB.WT	ENSMUSG00000017588	All Genes	-9.71332
chi6.down-vs-FVB.WT	ENSMUSG00000017607	All Genes	7.33364
chi6.down-vs-FVB.WT	ENSMUSG00000017615	All Genes	0
chi6.down-vs-FVB.WT	ENSMUSG00000017631	All Genes	4.85857
chi6.down-vs-FVB.WT	ENSMUSG00000017639	All Genes	5.26528
chi6.down-vs-FVB.WT	ENSMUSG00000017652	All Genes	-16.9488
chi6.down-vs-FVB.WT	ENSMUSG00000017664	All Genes	0.849479
chi6.down-vs-FVB.WT	ENSMUSG00000017667	All Genes	4.03609
chi6.down-vs-FVB.WT	ENSMUSG00000017670	All Genes	2.89894
chi6.down-vs-FVB.WT	ENSMUSG00000017677	All Genes	13.6708
chi6.down-vs-FVB.WT	ENSMUSG00000017679	All Genes	5.20675
chi6.down-vs-FVB.WT	ENSMUSG00000017686	All Genes	1.04931
chi6.down-vs-FVB.WT	ENSMUSG00000017688	All Genes	-1.47634
chi6.down-vs-FVB.WT	ENSMUSG00000017692	All Genes	6.05404
chi6.down-vs-FVB.WT	ENSMUSG00000017697	All Genes	-7.39873
chi6.down-vs-FVB.WT	ENSMUSG00000017707	All Genes	9.33836
chi6.down-vs-FVB.WT	ENSMUSG00000017713	All Genes	0.751455
chi6.down-vs-FVB.WT	ENSMUSG00000017715	All Genes	0
chi6.down-vs-FVB.WT	ENSMUSG00000017716	All Genes	-4.66924
chi6.down-vs-FVB.WT	ENSMUSG00000017718	All Genes	0
chi6.down-vs-FVB.WT	ENSMUSG00000017720	All Genes	-1.10954
chi6.down-vs-FVB.WT	ENSMUSG00000017721	All Genes	4.50846
chi6.down-vs-FVB.WT	ENSMUSG00000017723	All Genes	8.69417
chi6.down-vs-FVB.WT	ENSMUSG00000017724	All Genes	4.61613
chi6.down-vs-FVB.WT	ENSMUSG00000017734	All Genes	1.26816
chi6.down-vs-FVB.WT	ENSMUSG00000017737	All Genes	-0.321011
chi6.down-vs-FVB.WT	ENSMUSG00000017740	All Genes	3.10768
chi6.down-vs-FVB.WT	ENSMUSG00000017747	All Genes	5.50639
chi6.down-vs-FVB.WT	ENSMUSG00000017754	All Genes	4.54371
chi6.down-vs-FVB.WT	ENSMUSG00000017756	All Genes	8.21883
chi6.down-vs-FVB.WT	ENSMUSG00000017760	All Genes	-7.13162
chi6.down-vs-FVB.WT	ENSMUSG00000017764	All Genes	-6.64255
chi6.down-vs-FVB.WT	ENSMUSG00000017765	All Genes	4.04001
chi6.down-vs-FVB.WT	ENSMUSG00000017767	All Genes	-6.42953
chi6.down-vs-FVB.WT	ENSMUSG00000017774	All Genes	0.728323
chi6.down-vs-FVB.WT	ENSMUSG00000017776	All Genes	11.2596
chi6.down-vs-FVB.WT	ENSMUSG00000017778	All Genes	-16.5238
chi6.down-vs-FVB.WT	ENSMUSG00000017781	All Genes	14.9942
chi6.down-vs-FVB.WT	ENSMUSG00000017801	All Genes	-2.96653
chi6.down-vs-FVB.WT	ENSMUSG00000017802	All Genes	8.65936
chi6.down-vs-FVB.WT	ENSMUSG00000017817	All Genes	-1.50198
chi6.down-vs-FVB.WT	ENSMUSG00000017830	All Genes	-2.60551
chi6.down-vs-FVB.WT	ENSMUSG00000017831	All Genes	5.85135
chi6.down-vs-FVB.WT	ENSMUSG00000017832	All Genes	-1.1581
chi6.down-vs-FVB.WT	ENSMUSG00000017837	All Genes	-3.47163
chi6.down-vs-FVB.WT	ENSMUSG00000017843	All Genes	0
chi6.down-vs-FVB.WT	ENSMUSG00000017858	All Genes	0
chi6.down-vs-FVB.WT	ENSMUSG00000017861	All Genes	-1.77975
chi6.down-vs-FVB.WT	ENSMUSG00000017868	All Genes	-8.36996
chi6.down-vs-FVB.WT	ENSMUSG00000017897	All Genes	12.4294
chi6.down-vs-FVB.WT	ENSMUSG00000017929	All Genes	4.28431
[truncated: 48,239 more rows]

## Sheet: edf8b_2
comparison	signature	signed.padj.camera
chi6.down-vs-FVB.WT	Aire-stage	-13.6297
chi6.down-vs-FVB.WT	Ciliated	-1.54906
chi6.down-vs-FVB.WT	EnteroHepato	-10.5846
chi6.down-vs-FVB.WT	Goblet	-0.0224001
chi6.down-vs-FVB.WT	Ionocyte	2.37108
chi6.down-vs-FVB.WT	Lung_basal	-1.24155
chi6.down-vs-FVB.WT	Microfold	-7.22067
chi6.down-vs-FVB.WT	Muscle	-0.288239
chi6.down-vs-FVB.WT	Neuroendocrine	-0.217149
chi6.down-vs-FVB.WT	Pancreatic	-3.85651
chi6.down-vs-FVB.WT	Skin	-2.95217
chi6.down-vs-FVB.WT	Tuft	-1.50839
chi6.down-vs-FVB.WT	cTEC	3.9582
chi6.down-vs-FVB.WT	early_progenitor	19.5642
chi6.down-vs-FVB.WT	mTEC	-18.5949
chi6.down-vs-FVB.WT	postnatal_progenitor	0.436441
chi6.up-vs-FVB.WT	Aire-stage	-1.86775
chi6.up-vs-FVB.WT	Ciliated	-2.74337
chi6.up-vs-FVB.WT	EnteroHepato	-2.7306
chi6.up-vs-FVB.WT	Goblet	-0.135602
chi6.up-vs-FVB.WT	Ionocyte	0.692758
chi6.up-vs-FVB.WT	Lung_basal	-0.464053
chi6.up-vs-FVB.WT	Microfold	-0.809978
chi6.up-vs-FVB.WT	Muscle	-0.751468
chi6.up-vs-FVB.WT	Neuroendocrine	0.173012
chi6.up-vs-FVB.WT	Pancreatic	-0.455826
chi6.up-vs-FVB.WT	Skin	-1.06801
chi6.up-vs-FVB.WT	Tuft	0.0335464
chi6.up-vs-FVB.WT	cTEC	4.03693
chi6.up-vs-FVB.WT	early_progenitor	3.5304
chi6.up-vs-FVB.WT	mTEC	-0.54486
chi6.up-vs-FVB.WT	postnatal_progenitor	1.26026
