# Supplementary material for: Developmental trajectory and evolutionary origin of thymic mimetic cells
Source: Nature. 2025 Jun 11;643(8073):1066–75. doi: 10.1038/s41586-025-09148-y (PMC12286861; doi:10.1038/s41586-025-09148-y)
Supplement: Supplementary file 18 — Source Data Extended Data Fig. 10 [file 41586_2025_9148_MOESM18_ESM.xlsx]

## Sheet: edf10d_1
comparison	gene	signature	t
cmF4-vs-WT	ENSMUSG00000000184	Aire-stage	-0.409025
cmF4-vs-WT	ENSMUSG00000000682	Aire-stage	-8.31919
cmF4-vs-WT	ENSMUSG00000000731	Aire-stage	-10.9235
cmF4-vs-WT	ENSMUSG00000001025	Aire-stage	-3.7904
cmF4-vs-WT	ENSMUSG00000001666	Aire-stage	-1.3358
cmF4-vs-WT	ENSMUSG00000003429	Aire-stage	2.57324
cmF4-vs-WT	ENSMUSG00000003814	Aire-stage	-6.10163
cmF4-vs-WT	ENSMUSG00000006519	Aire-stage	-9.80619
cmF4-vs-WT	ENSMUSG00000007892	Aire-stage	7.39876
cmF4-vs-WT	ENSMUSG00000008682	Aire-stage	4.48809
cmF4-vs-WT	ENSMUSG00000008683	Aire-stage	5.83802
cmF4-vs-WT	ENSMUSG00000008843	Aire-stage	-5.07784
cmF4-vs-WT	ENSMUSG00000012848	Aire-stage	7.33302
cmF4-vs-WT	ENSMUSG00000013643	Aire-stage	-6.85817
cmF4-vs-WT	ENSMUSG00000015090	Aire-stage	-6.96454
cmF4-vs-WT	ENSMUSG00000015312	Aire-stage	-2.69366
cmF4-vs-WT	ENSMUSG00000016256	Aire-stage	-11.5668
cmF4-vs-WT	ENSMUSG00000017311	Aire-stage	-5.61059
cmF4-vs-WT	ENSMUSG00000017652	Aire-stage	-9.30731
cmF4-vs-WT	ENSMUSG00000018819	Aire-stage	-7.52032
cmF4-vs-WT	ENSMUSG00000018919	Aire-stage	-7.22062
cmF4-vs-WT	ENSMUSG00000019489	Aire-stage	-5.51569
cmF4-vs-WT	ENSMUSG00000019890	Aire-stage	-7.06095
cmF4-vs-WT	ENSMUSG00000020017	Aire-stage	-7.55329
cmF4-vs-WT	ENSMUSG00000020053	Aire-stage	-7.42336
cmF4-vs-WT	ENSMUSG00000020063	Aire-stage	-9.10354
cmF4-vs-WT	ENSMUSG00000020077	Aire-stage	-15.4234
cmF4-vs-WT	ENSMUSG00000020096	Aire-stage	0.105101
cmF4-vs-WT	ENSMUSG00000020372	Aire-stage	6.13076
cmF4-vs-WT	ENSMUSG00000020383	Aire-stage	-7.32892
cmF4-vs-WT	ENSMUSG00000020388	Aire-stage	-7.29794
cmF4-vs-WT	ENSMUSG00000020405	Aire-stage	-5.91103
cmF4-vs-WT	ENSMUSG00000020460	Aire-stage	5.73069
cmF4-vs-WT	ENSMUSG00000020738	Aire-stage	0
cmF4-vs-WT	ENSMUSG00000020739	Aire-stage	-0.983717
cmF4-vs-WT	ENSMUSG00000020775	Aire-stage	0
cmF4-vs-WT	ENSMUSG00000020830	Aire-stage	-6.3213
cmF4-vs-WT	ENSMUSG00000021025	Aire-stage	-4.1971
cmF4-vs-WT	ENSMUSG00000021125	Aire-stage	-5.82607
cmF4-vs-WT	ENSMUSG00000021242	Aire-stage	-4.1278
cmF4-vs-WT	ENSMUSG00000021598	Aire-stage	-1.50168
cmF4-vs-WT	ENSMUSG00000021680	Aire-stage	-5.70626
cmF4-vs-WT	ENSMUSG00000021743	Aire-stage	-8.12913
cmF4-vs-WT	ENSMUSG00000021957	Aire-stage	-2.88454
cmF4-vs-WT	ENSMUSG00000022216	Aire-stage	-4.19802
cmF4-vs-WT	ENSMUSG00000022237	Aire-stage	-11.6602
cmF4-vs-WT	ENSMUSG00000022577	Aire-stage	0.355365
cmF4-vs-WT	ENSMUSG00000022598	Aire-stage	-6.85428
cmF4-vs-WT	ENSMUSG00000023064	Aire-stage	-7.79648
cmF4-vs-WT	ENSMUSG00000023078	Aire-stage	-5.01234
cmF4-vs-WT	ENSMUSG00000023235	Aire-stage	-0.471984
cmF4-vs-WT	ENSMUSG00000023861	Aire-stage	-2.17737
cmF4-vs-WT	ENSMUSG00000023968	Aire-stage	0.101053
cmF4-vs-WT	ENSMUSG00000024158	Aire-stage	-8.31591
cmF4-vs-WT	ENSMUSG00000024334	Aire-stage	-3.77515
cmF4-vs-WT	ENSMUSG00000024409	Aire-stage	-4.66456
cmF4-vs-WT	ENSMUSG00000024610	Aire-stage	-2.22843
cmF4-vs-WT	ENSMUSG00000024619	Aire-stage	-6.5888
cmF4-vs-WT	ENSMUSG00000024772	Aire-stage	-3.30893
cmF4-vs-WT	ENSMUSG00000025351	Aire-stage	0.698289
cmF4-vs-WT	ENSMUSG00000025362	Aire-stage	6.48539
cmF4-vs-WT	ENSMUSG00000025400	Aire-stage	-5.35815
cmF4-vs-WT	ENSMUSG00000025508	Aire-stage	4.8148
cmF4-vs-WT	ENSMUSG00000026158	Aire-stage	-7.86321
cmF4-vs-WT	ENSMUSG00000026668	Aire-stage	7.10295
cmF4-vs-WT	ENSMUSG00000026728	Aire-stage	-7.24255
cmF4-vs-WT	ENSMUSG00000026864	Aire-stage	-6.78306
cmF4-vs-WT	ENSMUSG00000027360	Aire-stage	-9.04734
cmF4-vs-WT	ENSMUSG00000027528	Aire-stage	-6.25722
cmF4-vs-WT	ENSMUSG00000027533	Aire-stage	-2.20479
cmF4-vs-WT	ENSMUSG00000028234	Aire-stage	5.03012
cmF4-vs-WT	ENSMUSG00000028367	Aire-stage	-3.81221
cmF4-vs-WT	ENSMUSG00000028392	Aire-stage	-8.44113
cmF4-vs-WT	ENSMUSG00000028415	Aire-stage	-5.47649
cmF4-vs-WT	ENSMUSG00000028617	Aire-stage	-7.84002
cmF4-vs-WT	ENSMUSG00000028691	Aire-stage	2.49773
cmF4-vs-WT	ENSMUSG00000028843	Aire-stage	-2.24265
cmF4-vs-WT	ENSMUSG00000029134	Aire-stage	-7.11918
cmF4-vs-WT	ENSMUSG00000029417	Aire-stage	-7.10718
cmF4-vs-WT	ENSMUSG00000029522	Aire-stage	-5.05742
cmF4-vs-WT	ENSMUSG00000029556	Aire-stage	-6.71228
cmF4-vs-WT	ENSMUSG00000029580	Aire-stage	0
cmF4-vs-WT	ENSMUSG00000029581	Aire-stage	-10.5482
cmF4-vs-WT	ENSMUSG00000030538	Aire-stage	-4.53146
cmF4-vs-WT	ENSMUSG00000030647	Aire-stage	0
cmF4-vs-WT	ENSMUSG00000030666	Aire-stage	-8.78988
cmF4-vs-WT	ENSMUSG00000030669	Aire-stage	-5.51416
cmF4-vs-WT	ENSMUSG00000030750	Aire-stage	-0.411588
cmF4-vs-WT	ENSMUSG00000030827	Aire-stage	-7.51504
cmF4-vs-WT	ENSMUSG00000031167	Aire-stage	0
cmF4-vs-WT	ENSMUSG00000031250	Aire-stage	-3.54509
cmF4-vs-WT	ENSMUSG00000031320	Aire-stage	5.71784
cmF4-vs-WT	ENSMUSG00000031633	Aire-stage	0
cmF4-vs-WT	ENSMUSG00000031760	Aire-stage	-4.42407
cmF4-vs-WT	ENSMUSG00000031762	Aire-stage	4.90011
cmF4-vs-WT	ENSMUSG00000031765	Aire-stage	8.82536
cmF4-vs-WT	ENSMUSG00000031779	Aire-stage	-5.70361
cmF4-vs-WT	ENSMUSG00000031838	Aire-stage	-7.18643
cmF4-vs-WT	ENSMUSG00000031897	Aire-stage	1.9339
cmF4-vs-WT	ENSMUSG00000032291	Aire-stage	-3.43507
cmF4-vs-WT	ENSMUSG00000032346	Aire-stage	-2.43471
cmF4-vs-WT	ENSMUSG00000032359	Aire-stage	-7.50647
cmF4-vs-WT	ENSMUSG00000032518	Aire-stage	5.60745
cmF4-vs-WT	ENSMUSG00000032575	Aire-stage	-2.29534
cmF4-vs-WT	ENSMUSG00000033083	Aire-stage	-7.11282
cmF4-vs-WT	ENSMUSG00000034855	Aire-stage	-3.47289
cmF4-vs-WT	ENSMUSG00000035042	Aire-stage	-4.90296
cmF4-vs-WT	ENSMUSG00000035186	Aire-stage	-9.92318
cmF4-vs-WT	ENSMUSG00000036594	Aire-stage	-2.13528
cmF4-vs-WT	ENSMUSG00000037548	Aire-stage	-0.354741
cmF4-vs-WT	ENSMUSG00000037563	Aire-stage	5.36775
cmF4-vs-WT	ENSMUSG00000038642	Aire-stage	-10.5582
cmF4-vs-WT	ENSMUSG00000038900	Aire-stage	4.63175
cmF4-vs-WT	ENSMUSG00000040026	Aire-stage	-6.45685
cmF4-vs-WT	ENSMUSG00000040428	Aire-stage	-6.06649
cmF4-vs-WT	ENSMUSG00000040808	Aire-stage	-5.71359
cmF4-vs-WT	ENSMUSG00000041132	Aire-stage	-11.7419
cmF4-vs-WT	ENSMUSG00000041782	Aire-stage	-10.2269
cmF4-vs-WT	ENSMUSG00000042306	Aire-stage	-9.18157
cmF4-vs-WT	ENSMUSG00000042312	Aire-stage	0
cmF4-vs-WT	ENSMUSG00000042770	Aire-stage	-3.34592
cmF4-vs-WT	ENSMUSG00000043068	Aire-stage	-5.2756
cmF4-vs-WT	ENSMUSG00000043716	Aire-stage	4.37372
cmF4-vs-WT	ENSMUSG00000044533	Aire-stage	3.31153
cmF4-vs-WT	ENSMUSG00000045969	Aire-stage	-9.88635
cmF4-vs-WT	ENSMUSG00000046323	Aire-stage	-4.46362
cmF4-vs-WT	ENSMUSG00000047557	Aire-stage	-3.46092
cmF4-vs-WT	ENSMUSG00000047751	Aire-stage	-7.70158
cmF4-vs-WT	ENSMUSG00000048758	Aire-stage	0.942375
cmF4-vs-WT	ENSMUSG00000049517	Aire-stage	4.65413
cmF4-vs-WT	ENSMUSG00000049775	Aire-stage	-0.184931
cmF4-vs-WT	ENSMUSG00000050708	Aire-stage	1.72627
cmF4-vs-WT	ENSMUSG00000053317	Aire-stage	0
cmF4-vs-WT	ENSMUSG00000053398	Aire-stage	2.58796
cmF4-vs-WT	ENSMUSG00000054423	Aire-stage	-8.62429
cmF4-vs-WT	ENSMUSG00000054871	Aire-stage	-2.57776
cmF4-vs-WT	ENSMUSG00000056054	Aire-stage	-5.10301
cmF4-vs-WT	ENSMUSG00000056071	Aire-stage	-5.47359
cmF4-vs-WT	ENSMUSG00000057465	Aire-stage	-4.4187
cmF4-vs-WT	ENSMUSG00000057666	Aire-stage	0
cmF4-vs-WT	ENSMUSG00000057841	Aire-stage	5.47621
cmF4-vs-WT	ENSMUSG00000058135	Aire-stage	1.33409
cmF4-vs-WT	ENSMUSG00000058546	Aire-stage	5.17233
cmF4-vs-WT	ENSMUSG00000058715	Aire-stage	-5.5279
cmF4-vs-WT	ENSMUSG00000059291	Aire-stage	5.01691
cmF4-vs-WT	ENSMUSG00000059586	Aire-stage	-9.67357
cmF4-vs-WT	ENSMUSG00000059956	Aire-stage	-5.96141
cmF4-vs-WT	ENSMUSG00000060311	Aire-stage	-5.65956
cmF4-vs-WT	ENSMUSG00000060586	Aire-stage	-2.00773
cmF4-vs-WT	ENSMUSG00000061477	Aire-stage	4.71619
cmF4-vs-WT	ENSMUSG00000061983	Aire-stage	3.78686
cmF4-vs-WT	ENSMUSG00000062006	Aire-stage	1.20012
cmF4-vs-WT	ENSMUSG00000062515	Aire-stage	-8.7744
cmF4-vs-WT	ENSMUSG00000062647	Aire-stage	4.38678
cmF4-vs-WT	ENSMUSG00000063157	Aire-stage	-8.41351
cmF4-vs-WT	ENSMUSG00000063316	Aire-stage	3.36287
cmF4-vs-WT	ENSMUSG00000067274	Aire-stage	4.26697
cmF4-vs-WT	ENSMUSG00000067341	Aire-stage	-9.13129
cmF4-vs-WT	ENSMUSG00000069516	Aire-stage	-4.69541
cmF4-vs-WT	ENSMUSG00000071005	Aire-stage	-1.59289
cmF4-vs-WT	ENSMUSG00000071715	Aire-stage	-6.77588
cmF4-vs-WT	ENSMUSG00000073421	Aire-stage	0
cmF4-vs-WT	ENSMUSG00000073481	Aire-stage	0.332856
cmF4-vs-WT	ENSMUSG00000073676	Aire-stage	0
cmF4-vs-WT	ENSMUSG00000073888	Aire-stage	-4.45141
cmF4-vs-WT	ENSMUSG00000074115	Aire-stage	-7.16043
cmF4-vs-WT	ENSMUSG00000074141	Aire-stage	-7.5507
cmF4-vs-WT	ENSMUSG00000074457	Aire-stage	1.79161
cmF4-vs-WT	ENSMUSG00000075010	Aire-stage	-7.18812
cmF4-vs-WT	ENSMUSG00000078812	Aire-stage	0.842098
cmF4-vs-WT	ENSMUSG00000079197	Aire-stage	-4.77186
cmF4-vs-WT	ENSMUSG00000079435	Aire-stage	5.31384
cmF4-vs-WT	ENSMUSG00000079563	Aire-stage	-8.46656
cmF4-vs-WT	ENSMUSG00000079641	Aire-stage	4.91721
cmF4-vs-WT	ENSMUSG00000085949	Aire-stage	-5.13171
cmF4-vs-WT	ENSMUSG00000089929	Aire-stage	-4.73673
cmF4-vs-WT	ENSMUSG00000090223	Aire-stage	-3.49121
cmF4-vs-WT	ENSMUSG00000090862	Aire-stage	5.86355
cmF4-vs-WT	ENSMUSG00000099974	Aire-stage	-4.86449
cmF4-vs-WT	ENSMUSG00000000001	All Genes	-4.32145
cmF4-vs-WT	ENSMUSG00000000028	All Genes	0.0324366
cmF4-vs-WT	ENSMUSG00000000031	All Genes	-1.77387
cmF4-vs-WT	ENSMUSG00000000037	All Genes	0.396758
cmF4-vs-WT	ENSMUSG00000000049	All Genes	-4.98533
cmF4-vs-WT	ENSMUSG00000000056	All Genes	-4.94354
cmF4-vs-WT	ENSMUSG00000000058	All Genes	0
cmF4-vs-WT	ENSMUSG00000000078	All Genes	-1.15821
cmF4-vs-WT	ENSMUSG00000000085	All Genes	11.1512
cmF4-vs-WT	ENSMUSG00000000088	All Genes	-1.33112
cmF4-vs-WT	ENSMUSG00000000093	All Genes	-1.40737
cmF4-vs-WT	ENSMUSG00000000094	All Genes	-0.940247
cmF4-vs-WT	ENSMUSG00000000120	All Genes	4.10893
cmF4-vs-WT	ENSMUSG00000000125	All Genes	-3.91426
cmF4-vs-WT	ENSMUSG00000000126	All Genes	1.59873
cmF4-vs-WT	ENSMUSG00000000127	All Genes	-4.34148
cmF4-vs-WT	ENSMUSG00000000131	All Genes	0
cmF4-vs-WT	ENSMUSG00000000134	All Genes	0.230962
cmF4-vs-WT	ENSMUSG00000000142	All Genes	0.419694
cmF4-vs-WT	ENSMUSG00000000148	All Genes	0
cmF4-vs-WT	ENSMUSG00000000149	All Genes	0
cmF4-vs-WT	ENSMUSG00000000154	All Genes	-2.75479
cmF4-vs-WT	ENSMUSG00000000157	All Genes	-0.29058
cmF4-vs-WT	ENSMUSG00000000159	All Genes	-0.992744
cmF4-vs-WT	ENSMUSG00000000167	All Genes	-0.490256
cmF4-vs-WT	ENSMUSG00000000168	All Genes	0
cmF4-vs-WT	ENSMUSG00000000171	All Genes	0
cmF4-vs-WT	ENSMUSG00000000182	All Genes	-2.79212
cmF4-vs-WT	ENSMUSG00000000184	All Genes	-0.409025
cmF4-vs-WT	ENSMUSG00000000194	All Genes	0
cmF4-vs-WT	ENSMUSG00000000197	All Genes	-1.1056
cmF4-vs-WT	ENSMUSG00000000202	All Genes	-2.11681
cmF4-vs-WT	ENSMUSG00000000204	All Genes	-1.65979
cmF4-vs-WT	ENSMUSG00000000214	All Genes	-3.90958
cmF4-vs-WT	ENSMUSG00000000215	All Genes	-4.49778
cmF4-vs-WT	ENSMUSG00000000216	All Genes	6.84511
cmF4-vs-WT	ENSMUSG00000000223	All Genes	-2.85782
cmF4-vs-WT	ENSMUSG00000000244	All Genes	0
cmF4-vs-WT	ENSMUSG00000000247	All Genes	-2.50782
cmF4-vs-WT	ENSMUSG00000000248	All Genes	-5.20878
cmF4-vs-WT	ENSMUSG00000000253	All Genes	10.1552
cmF4-vs-WT	ENSMUSG00000000263	All Genes	0
cmF4-vs-WT	ENSMUSG00000000266	All Genes	-0.448238
cmF4-vs-WT	ENSMUSG00000000275	All Genes	0
cmF4-vs-WT	ENSMUSG00000000276	All Genes	-1.06665
cmF4-vs-WT	ENSMUSG00000000278	All Genes	-5.59002
cmF4-vs-WT	ENSMUSG00000000282	All Genes	0.582261
cmF4-vs-WT	ENSMUSG00000000290	All Genes	2.82849
cmF4-vs-WT	ENSMUSG00000000295	All Genes	4.87475
cmF4-vs-WT	ENSMUSG00000000296	All Genes	4.43877
cmF4-vs-WT	ENSMUSG00000000301	All Genes	-0.500964
cmF4-vs-WT	ENSMUSG00000000303	All Genes	0
cmF4-vs-WT	ENSMUSG00000000305	All Genes	5.76723
cmF4-vs-WT	ENSMUSG00000000308	All Genes	-6.20782
cmF4-vs-WT	ENSMUSG00000000317	All Genes	0.513428
cmF4-vs-WT	ENSMUSG00000000318	All Genes	0
cmF4-vs-WT	ENSMUSG00000000320	All Genes	0
cmF4-vs-WT	ENSMUSG00000000325	All Genes	6.83919
cmF4-vs-WT	ENSMUSG00000000326	All Genes	5.98797
cmF4-vs-WT	ENSMUSG00000000339	All Genes	-0.195589
cmF4-vs-WT	ENSMUSG00000000340	All Genes	0
cmF4-vs-WT	ENSMUSG00000000346	All Genes	-0.875972
cmF4-vs-WT	ENSMUSG00000000355	All Genes	0.338356
cmF4-vs-WT	ENSMUSG00000000359	All Genes	-1.35642
cmF4-vs-WT	ENSMUSG00000000365	All Genes	-0.15156
cmF4-vs-WT	ENSMUSG00000000374	All Genes	-1.07663
cmF4-vs-WT	ENSMUSG00000000378	All Genes	4.13363
cmF4-vs-WT	ENSMUSG00000000381	All Genes	-2.02342
cmF4-vs-WT	ENSMUSG00000000384	All Genes	0.397934
cmF4-vs-WT	ENSMUSG00000000385	All Genes	-7.07953
cmF4-vs-WT	ENSMUSG00000000386	All Genes	-3.09497
cmF4-vs-WT	ENSMUSG00000000392	All Genes	-1.72646
cmF4-vs-WT	ENSMUSG00000000394	All Genes	-4.49898
cmF4-vs-WT	ENSMUSG00000000399	All Genes	0
cmF4-vs-WT	ENSMUSG00000000402	All Genes	1.8043
cmF4-vs-WT	ENSMUSG00000000409	All Genes	0.683286
cmF4-vs-WT	ENSMUSG00000000411	All Genes	-7.25365
cmF4-vs-WT	ENSMUSG00000000416	All Genes	-1.31632
cmF4-vs-WT	ENSMUSG00000000420	All Genes	-2.96016
cmF4-vs-WT	ENSMUSG00000000439	All Genes	0
cmF4-vs-WT	ENSMUSG00000000440	All Genes	-1.80066
cmF4-vs-WT	ENSMUSG00000000441	All Genes	0
cmF4-vs-WT	ENSMUSG00000000486	All Genes	-6.53651
cmF4-vs-WT	ENSMUSG00000000489	All Genes	-6.31614
cmF4-vs-WT	ENSMUSG00000000530	All Genes	4.70116
cmF4-vs-WT	ENSMUSG00000000531	All Genes	-5.8645
cmF4-vs-WT	ENSMUSG00000000532	All Genes	0
cmF4-vs-WT	ENSMUSG00000000538	All Genes	3.0119
cmF4-vs-WT	ENSMUSG00000000544	All Genes	-7.16543
cmF4-vs-WT	ENSMUSG00000000552	All Genes	6.90342
cmF4-vs-WT	ENSMUSG00000000555	All Genes	0.390978
cmF4-vs-WT	ENSMUSG00000000560	All Genes	-0.639175
cmF4-vs-WT	ENSMUSG00000000561	All Genes	1.35416
cmF4-vs-WT	ENSMUSG00000000562	All Genes	-1.46028
cmF4-vs-WT	ENSMUSG00000000563	All Genes	0
cmF4-vs-WT	ENSMUSG00000000567	All Genes	0
cmF4-vs-WT	ENSMUSG00000000568	All Genes	-2.31368
cmF4-vs-WT	ENSMUSG00000000579	All Genes	8.52489
cmF4-vs-WT	ENSMUSG00000000581	All Genes	1.20665
cmF4-vs-WT	ENSMUSG00000000594	All Genes	-6.31853
cmF4-vs-WT	ENSMUSG00000000600	All Genes	-0.928041
cmF4-vs-WT	ENSMUSG00000000605	All Genes	-2.24056
cmF4-vs-WT	ENSMUSG00000000617	All Genes	-1.12423
cmF4-vs-WT	ENSMUSG00000000627	All Genes	-0.884466
cmF4-vs-WT	ENSMUSG00000000628	All Genes	-3.24905
cmF4-vs-WT	ENSMUSG00000000631	All Genes	-3.0419
cmF4-vs-WT	ENSMUSG00000000632	All Genes	-7.28592
cmF4-vs-WT	ENSMUSG00000000673	All Genes	0.71382
cmF4-vs-WT	ENSMUSG00000000682	All Genes	-8.31919
cmF4-vs-WT	ENSMUSG00000000686	All Genes	-0.581893
cmF4-vs-WT	ENSMUSG00000000690	All Genes	-3.77281
cmF4-vs-WT	ENSMUSG00000000693	All Genes	-1.07113
cmF4-vs-WT	ENSMUSG00000000706	All Genes	-1.40247
cmF4-vs-WT	ENSMUSG00000000708	All Genes	0
cmF4-vs-WT	ENSMUSG00000000711	All Genes	2.53574
cmF4-vs-WT	ENSMUSG00000000724	All Genes	-0.929481
cmF4-vs-WT	ENSMUSG00000000730	All Genes	-5.13547
cmF4-vs-WT	ENSMUSG00000000731	All Genes	-10.9235
cmF4-vs-WT	ENSMUSG00000000732	All Genes	-11.3497
cmF4-vs-WT	ENSMUSG00000000738	All Genes	-3.35645
cmF4-vs-WT	ENSMUSG00000000739	All Genes	8.03784
cmF4-vs-WT	ENSMUSG00000000740	All Genes	8.66704
cmF4-vs-WT	ENSMUSG00000000743	All Genes	3.58622
cmF4-vs-WT	ENSMUSG00000000751	All Genes	1.44267
cmF4-vs-WT	ENSMUSG00000000753	All Genes	11.6056
cmF4-vs-WT	ENSMUSG00000000759	All Genes	0
cmF4-vs-WT	ENSMUSG00000000766	All Genes	0
cmF4-vs-WT	ENSMUSG00000000776	All Genes	0
cmF4-vs-WT	ENSMUSG00000000782	All Genes	-3.71688
cmF4-vs-WT	ENSMUSG00000000787	All Genes	-1.02678
cmF4-vs-WT	ENSMUSG00000000791	All Genes	-3.71927
cmF4-vs-WT	ENSMUSG00000000792	All Genes	-1.06935
cmF4-vs-WT	ENSMUSG00000000794	All Genes	2.19168
cmF4-vs-WT	ENSMUSG00000000804	All Genes	-1.95575
cmF4-vs-WT	ENSMUSG00000000805	All Genes	-4.70174
cmF4-vs-WT	ENSMUSG00000000811	All Genes	0.396586
cmF4-vs-WT	ENSMUSG00000000817	All Genes	1.01228
cmF4-vs-WT	ENSMUSG00000000823	All Genes	1.86107
cmF4-vs-WT	ENSMUSG00000000826	All Genes	-0.465757
cmF4-vs-WT	ENSMUSG00000000827	All Genes	0
cmF4-vs-WT	ENSMUSG00000000838	All Genes	-2.31405
cmF4-vs-WT	ENSMUSG00000000861	All Genes	13.927
cmF4-vs-WT	ENSMUSG00000000869	All Genes	-1.04866
cmF4-vs-WT	ENSMUSG00000000876	All Genes	1.89178
cmF4-vs-WT	ENSMUSG00000000881	All Genes	0
cmF4-vs-WT	ENSMUSG00000000884	All Genes	4.48363
cmF4-vs-WT	ENSMUSG00000000889	All Genes	-1.75079
cmF4-vs-WT	ENSMUSG00000000901	All Genes	5.06045
cmF4-vs-WT	ENSMUSG00000000902	All Genes	3.10181
cmF4-vs-WT	ENSMUSG00000000903	All Genes	0.962538
cmF4-vs-WT	ENSMUSG00000000915	All Genes	-1.72137
cmF4-vs-WT	ENSMUSG00000000916	All Genes	8.30518
cmF4-vs-WT	ENSMUSG00000000934	All Genes	4.15132
cmF4-vs-WT	ENSMUSG00000000938	All Genes	-3.34724
cmF4-vs-WT	ENSMUSG00000000942	All Genes	9.93464
cmF4-vs-WT	ENSMUSG00000000948	All Genes	-3.17678
cmF4-vs-WT	ENSMUSG00000000957	All Genes	0.350938
cmF4-vs-WT	ENSMUSG00000000958	All Genes	-5.57708
cmF4-vs-WT	ENSMUSG00000000959	All Genes	8.4021
cmF4-vs-WT	ENSMUSG00000000976	All Genes	0
cmF4-vs-WT	ENSMUSG00000000982	All Genes	-2.38572
cmF4-vs-WT	ENSMUSG00000000983	All Genes	-3.24628
cmF4-vs-WT	ENSMUSG00000001014	All Genes	-4.17567
cmF4-vs-WT	ENSMUSG00000001016	All Genes	0.903496
cmF4-vs-WT	ENSMUSG00000001017	All Genes	0
cmF4-vs-WT	ENSMUSG00000001018	All Genes	0
cmF4-vs-WT	ENSMUSG00000001020	All Genes	-5.3632
cmF4-vs-WT	ENSMUSG00000001021	All Genes	-4.87608
cmF4-vs-WT	ENSMUSG00000001023	All Genes	-5.17598
cmF4-vs-WT	ENSMUSG00000001025	All Genes	-3.7904
cmF4-vs-WT	ENSMUSG00000001027	All Genes	-2.79138
cmF4-vs-WT	ENSMUSG00000001029	All Genes	3.39299
cmF4-vs-WT	ENSMUSG00000001034	All Genes	0.374379
cmF4-vs-WT	ENSMUSG00000001036	All Genes	-2.10547
cmF4-vs-WT	ENSMUSG00000001039	All Genes	2.52542
cmF4-vs-WT	ENSMUSG00000001052	All Genes	-2.6139
cmF4-vs-WT	ENSMUSG00000001053	All Genes	-1.57143
cmF4-vs-WT	ENSMUSG00000001054	All Genes	2.21531
cmF4-vs-WT	ENSMUSG00000001056	All Genes	4.56018
cmF4-vs-WT	ENSMUSG00000001062	All Genes	0
cmF4-vs-WT	ENSMUSG00000001065	All Genes	-1.05101
cmF4-vs-WT	ENSMUSG00000001076	All Genes	-5.39409
cmF4-vs-WT	ENSMUSG00000001082	All Genes	7.55431
cmF4-vs-WT	ENSMUSG00000001089	All Genes	0.649813
cmF4-vs-WT	ENSMUSG00000001095	All Genes	5.57863
cmF4-vs-WT	ENSMUSG00000001098	All Genes	7.03218
cmF4-vs-WT	ENSMUSG00000001100	All Genes	7.20892
cmF4-vs-WT	ENSMUSG00000001103	All Genes	-0.455726
cmF4-vs-WT	ENSMUSG00000001105	All Genes	0
cmF4-vs-WT	ENSMUSG00000001119	All Genes	-1.71407
cmF4-vs-WT	ENSMUSG00000001120	All Genes	1.66808
cmF4-vs-WT	ENSMUSG00000001123	All Genes	-3.83618
cmF4-vs-WT	ENSMUSG00000001127	All Genes	-0.638983
cmF4-vs-WT	ENSMUSG00000001128	All Genes	-2.84732
cmF4-vs-WT	ENSMUSG00000001131	All Genes	0
cmF4-vs-WT	ENSMUSG00000001134	All Genes	0.671144
cmF4-vs-WT	ENSMUSG00000001138	All Genes	2.64122
cmF4-vs-WT	ENSMUSG00000001143	All Genes	2.029
cmF4-vs-WT	ENSMUSG00000001150	All Genes	0
cmF4-vs-WT	ENSMUSG00000001151	All Genes	-2.90861
cmF4-vs-WT	ENSMUSG00000001155	All Genes	-1.77834
cmF4-vs-WT	ENSMUSG00000001156	All Genes	-11.1289
cmF4-vs-WT	ENSMUSG00000001157	All Genes	-4.58554
cmF4-vs-WT	ENSMUSG00000001158	All Genes	0
cmF4-vs-WT	ENSMUSG00000001166	All Genes	-1.05511
cmF4-vs-WT	ENSMUSG00000001168	All Genes	-4.93166
cmF4-vs-WT	ENSMUSG00000001173	All Genes	5.13602
cmF4-vs-WT	ENSMUSG00000001175	All Genes	-2.28196
cmF4-vs-WT	ENSMUSG00000001211	All Genes	0.0777015
cmF4-vs-WT	ENSMUSG00000001225	All Genes	0.313819
cmF4-vs-WT	ENSMUSG00000001227	All Genes	-4.84836
cmF4-vs-WT	ENSMUSG00000001228	All Genes	-0.475364
cmF4-vs-WT	ENSMUSG00000001229	All Genes	0
cmF4-vs-WT	ENSMUSG00000001240	All Genes	-0.365277
cmF4-vs-WT	ENSMUSG00000001247	All Genes	-2.87551
cmF4-vs-WT	ENSMUSG00000001248	All Genes	1.16158
cmF4-vs-WT	ENSMUSG00000001249	All Genes	1.11401
cmF4-vs-WT	ENSMUSG00000001270	All Genes	-3.9326
cmF4-vs-WT	ENSMUSG00000001280	All Genes	0
cmF4-vs-WT	ENSMUSG00000001281	All Genes	6.20517
cmF4-vs-WT	ENSMUSG00000001285	All Genes	5.62742
cmF4-vs-WT	ENSMUSG00000001288	All Genes	6.47754
cmF4-vs-WT	ENSMUSG00000001289	All Genes	6.36015
cmF4-vs-WT	ENSMUSG00000001300	All Genes	-2.58677
cmF4-vs-WT	ENSMUSG00000001305	All Genes	0.37476
cmF4-vs-WT	ENSMUSG00000001313	All Genes	11.8115
cmF4-vs-WT	ENSMUSG00000001323	All Genes	6.53758
cmF4-vs-WT	ENSMUSG00000001333	All Genes	-4.70709
cmF4-vs-WT	ENSMUSG00000001334	All Genes	-0.0816916
cmF4-vs-WT	ENSMUSG00000001348	All Genes	-1.04576
cmF4-vs-WT	ENSMUSG00000001349	All Genes	-4.31951
cmF4-vs-WT	ENSMUSG00000001366	All Genes	0
cmF4-vs-WT	ENSMUSG00000001376	All Genes	-0.845331
cmF4-vs-WT	ENSMUSG00000001380	All Genes	0
cmF4-vs-WT	ENSMUSG00000001383	All Genes	0
cmF4-vs-WT	ENSMUSG00000001403	All Genes	1.0762
cmF4-vs-WT	ENSMUSG00000001415	All Genes	0.548861
cmF4-vs-WT	ENSMUSG00000001416	All Genes	0
cmF4-vs-WT	ENSMUSG00000001418	All Genes	3.4063
cmF4-vs-WT	ENSMUSG00000001419	All Genes	0
cmF4-vs-WT	ENSMUSG00000001420	All Genes	0
cmF4-vs-WT	ENSMUSG00000001424	All Genes	2.6065
cmF4-vs-WT	ENSMUSG00000001435	All Genes	12.5913
cmF4-vs-WT	ENSMUSG00000001436	All Genes	6.09066
cmF4-vs-WT	ENSMUSG00000001440	All Genes	-1.08436
cmF4-vs-WT	ENSMUSG00000001441	All Genes	-3.47656
cmF4-vs-WT	ENSMUSG00000001444	All Genes	-6.30747
cmF4-vs-WT	ENSMUSG00000001445	All Genes	0.267858
cmF4-vs-WT	ENSMUSG00000001467	All Genes	-8.81937
cmF4-vs-WT	ENSMUSG00000001472	All Genes	0
cmF4-vs-WT	ENSMUSG00000001473	All Genes	-0.90805
cmF4-vs-WT	ENSMUSG00000001482	All Genes	6.2549
cmF4-vs-WT	ENSMUSG00000001493	All Genes	-3.8685
cmF4-vs-WT	ENSMUSG00000001494	All Genes	-5.26919
cmF4-vs-WT	ENSMUSG00000001496	All Genes	-2.59593
cmF4-vs-WT	ENSMUSG00000001497	All Genes	4.06991
cmF4-vs-WT	ENSMUSG00000001504	All Genes	-2.85359
cmF4-vs-WT	ENSMUSG00000001506	All Genes	-4.96641
cmF4-vs-WT	ENSMUSG00000001507	All Genes	0.345747
cmF4-vs-WT	ENSMUSG00000001508	All Genes	-2.63968
cmF4-vs-WT	ENSMUSG00000001510	All Genes	-4.33223
cmF4-vs-WT	ENSMUSG00000001517	All Genes	1.29453
cmF4-vs-WT	ENSMUSG00000001518	All Genes	2.46802
cmF4-vs-WT	ENSMUSG00000001520	All Genes	1.98275
cmF4-vs-WT	ENSMUSG00000001521	All Genes	10.25
cmF4-vs-WT	ENSMUSG00000001524	All Genes	1.13181
cmF4-vs-WT	ENSMUSG00000001525	All Genes	2.54096
cmF4-vs-WT	ENSMUSG00000001542	All Genes	-1.74292
cmF4-vs-WT	ENSMUSG00000001552	All Genes	0.840792
cmF4-vs-WT	ENSMUSG00000001555	All Genes	17.3328
cmF4-vs-WT	ENSMUSG00000001558	All Genes	-0.296186
cmF4-vs-WT	ENSMUSG00000001569	All Genes	-1.05547
cmF4-vs-WT	ENSMUSG00000001576	All Genes	9.25006
cmF4-vs-WT	ENSMUSG00000001583	All Genes	-0.917532
cmF4-vs-WT	ENSMUSG00000001588	All Genes	-0.127386
cmF4-vs-WT	ENSMUSG00000001604	All Genes	4.86667
cmF4-vs-WT	ENSMUSG00000001622	All Genes	-2.96388
cmF4-vs-WT	ENSMUSG00000001627	All Genes	0
cmF4-vs-WT	ENSMUSG00000001630	All Genes	-1.12332
cmF4-vs-WT	ENSMUSG00000001632	All Genes	-0.84039
cmF4-vs-WT	ENSMUSG00000001642	All Genes	4.20047
cmF4-vs-WT	ENSMUSG00000001655	All Genes	-2.91059
cmF4-vs-WT	ENSMUSG00000001656	All Genes	-7.91668
cmF4-vs-WT	ENSMUSG00000001657	All Genes	-4.45786
cmF4-vs-WT	ENSMUSG00000001661	All Genes	-7.65369
cmF4-vs-WT	ENSMUSG00000001663	All Genes	-2.28733
cmF4-vs-WT	ENSMUSG00000001665	All Genes	-0.261338
cmF4-vs-WT	ENSMUSG00000001666	All Genes	-1.3358
cmF4-vs-WT	ENSMUSG00000001670	All Genes	-1.99113
cmF4-vs-WT	ENSMUSG00000001672	All Genes	-2.59811
cmF4-vs-WT	ENSMUSG00000001674	All Genes	0
cmF4-vs-WT	ENSMUSG00000001687	All Genes	-0.202338
cmF4-vs-WT	ENSMUSG00000001700	All Genes	0
cmF4-vs-WT	ENSMUSG00000001707	All Genes	0.312281
cmF4-vs-WT	ENSMUSG00000001729	All Genes	5.36411
cmF4-vs-WT	ENSMUSG00000001739	All Genes	-1.09864
cmF4-vs-WT	ENSMUSG00000001741	All Genes	0.343322
cmF4-vs-WT	ENSMUSG00000001750	All Genes	3.3283
cmF4-vs-WT	ENSMUSG00000001751	All Genes	5.50063
cmF4-vs-WT	ENSMUSG00000001755	All Genes	4.16617
cmF4-vs-WT	ENSMUSG00000001761	All Genes	10.5008
cmF4-vs-WT	ENSMUSG00000001763	All Genes	-3.71756
cmF4-vs-WT	ENSMUSG00000001767	All Genes	-2.79986
cmF4-vs-WT	ENSMUSG00000001768	All Genes	0
cmF4-vs-WT	ENSMUSG00000001773	All Genes	-0.34318
cmF4-vs-WT	ENSMUSG00000001774	All Genes	-2.51977
cmF4-vs-WT	ENSMUSG00000001783	All Genes	2.42282
cmF4-vs-WT	ENSMUSG00000001785	All Genes	-1.00183
cmF4-vs-WT	ENSMUSG00000001786	All Genes	0
cmF4-vs-WT	ENSMUSG00000001794	All Genes	6.13952
cmF4-vs-WT	ENSMUSG00000001802	All Genes	4.7076
cmF4-vs-WT	ENSMUSG00000001804	All Genes	-1.19565
cmF4-vs-WT	ENSMUSG00000001827	All Genes	-1.07858
cmF4-vs-WT	ENSMUSG00000001829	All Genes	3.91133
cmF4-vs-WT	ENSMUSG00000001833	All Genes	-0.783332
cmF4-vs-WT	ENSMUSG00000001844	All Genes	5.61566
cmF4-vs-WT	ENSMUSG00000001847	All Genes	0
cmF4-vs-WT	ENSMUSG00000001855	All Genes	0
cmF4-vs-WT	ENSMUSG00000001864	All Genes	-6.43895
cmF4-vs-WT	ENSMUSG00000001865	All Genes	0
cmF4-vs-WT	ENSMUSG00000001870	All Genes	-0.49968
cmF4-vs-WT	ENSMUSG00000001891	All Genes	0
cmF4-vs-WT	ENSMUSG00000001901	All Genes	-7.95135
cmF4-vs-WT	ENSMUSG00000001909	All Genes	5.79095
cmF4-vs-WT	ENSMUSG00000001910	All Genes	1.08974
cmF4-vs-WT	ENSMUSG00000001911	All Genes	5.51028
cmF4-vs-WT	ENSMUSG00000001918	All Genes	-1.28392
cmF4-vs-WT	ENSMUSG00000001924	All Genes	0
cmF4-vs-WT	ENSMUSG00000001930	All Genes	-3.79681
cmF4-vs-WT	ENSMUSG00000001942	All Genes	0
cmF4-vs-WT	ENSMUSG00000001943	All Genes	-2.68716
cmF4-vs-WT	ENSMUSG00000001946	All Genes	-3.19006
cmF4-vs-WT	ENSMUSG00000001948	All Genes	-2.54762
cmF4-vs-WT	ENSMUSG00000001962	All Genes	-1.43853
cmF4-vs-WT	ENSMUSG00000001964	All Genes	4.7656
cmF4-vs-WT	ENSMUSG00000001983	All Genes	0
cmF4-vs-WT	ENSMUSG00000001985	All Genes	-3.69079
cmF4-vs-WT	ENSMUSG00000001986	All Genes	1.71567
cmF4-vs-WT	ENSMUSG00000001988	All Genes	-1.68748
cmF4-vs-WT	ENSMUSG00000001995	All Genes	-2.11713
cmF4-vs-WT	ENSMUSG00000001998	All Genes	-0.258694
cmF4-vs-WT	ENSMUSG00000001999	All Genes	0.530153
cmF4-vs-WT	ENSMUSG00000002006	All Genes	-1.74097
cmF4-vs-WT	ENSMUSG00000002007	All Genes	0
cmF4-vs-WT	ENSMUSG00000002010	All Genes	5.72043
cmF4-vs-WT	ENSMUSG00000002012	All Genes	8.58731
cmF4-vs-WT	ENSMUSG00000002014	All Genes	1.95637
cmF4-vs-WT	ENSMUSG00000002015	All Genes	1.30262
cmF4-vs-WT	ENSMUSG00000002017	All Genes	-2.01241
cmF4-vs-WT	ENSMUSG00000002020	All Genes	-0.298202
cmF4-vs-WT	ENSMUSG00000002028	All Genes	-0.368079
cmF4-vs-WT	ENSMUSG00000002031	All Genes	0
cmF4-vs-WT	ENSMUSG00000002032	All Genes	-3.29185
cmF4-vs-WT	ENSMUSG00000002033	All Genes	0
cmF4-vs-WT	ENSMUSG00000002043	All Genes	0.339948
cmF4-vs-WT	ENSMUSG00000002052	All Genes	-3.05674
cmF4-vs-WT	ENSMUSG00000002055	All Genes	-1.44171
cmF4-vs-WT	ENSMUSG00000002057	All Genes	0
cmF4-vs-WT	ENSMUSG00000002058	All Genes	10.1207
cmF4-vs-WT	ENSMUSG00000002059	All Genes	14.8894
cmF4-vs-WT	ENSMUSG00000002064	All Genes	2.09827
cmF4-vs-WT	ENSMUSG00000002068	All Genes	-1.8234
cmF4-vs-WT	ENSMUSG00000002076	All Genes	-2.17177
cmF4-vs-WT	ENSMUSG00000002083	All Genes	-3.49711
cmF4-vs-WT	ENSMUSG00000002100	All Genes	-6.3488
cmF4-vs-WT	ENSMUSG00000002102	All Genes	1.85882
cmF4-vs-WT	ENSMUSG00000002103	All Genes	0
cmF4-vs-WT	ENSMUSG00000002104	All Genes	0
cmF4-vs-WT	ENSMUSG00000002105	All Genes	4.31001
cmF4-vs-WT	ENSMUSG00000002107	All Genes	-3.72025
cmF4-vs-WT	ENSMUSG00000002108	All Genes	0
cmF4-vs-WT	ENSMUSG00000002109	All Genes	0.633087
cmF4-vs-WT	ENSMUSG00000002111	All Genes	-4.23665
cmF4-vs-WT	ENSMUSG00000002129	All Genes	0
cmF4-vs-WT	ENSMUSG00000002147	All Genes	0
cmF4-vs-WT	ENSMUSG00000002190	All Genes	-0.692214
cmF4-vs-WT	ENSMUSG00000002204	All Genes	-4.47553
cmF4-vs-WT	ENSMUSG00000002205	All Genes	0.463474
cmF4-vs-WT	ENSMUSG00000002210	All Genes	3.0507
cmF4-vs-WT	ENSMUSG00000002221	All Genes	0
cmF4-vs-WT	ENSMUSG00000002222	All Genes	-0.00526257
cmF4-vs-WT	ENSMUSG00000002227	All Genes	0
cmF4-vs-WT	ENSMUSG00000002228	All Genes	-3.97511
cmF4-vs-WT	ENSMUSG00000002233	All Genes	4.23642
cmF4-vs-WT	ENSMUSG00000002249	All Genes	3.38738
cmF4-vs-WT	ENSMUSG00000002250	All Genes	-0.508811
cmF4-vs-WT	ENSMUSG00000002257	All Genes	0
cmF4-vs-WT	ENSMUSG00000002265	All Genes	5.06657
cmF4-vs-WT	ENSMUSG00000002266	All Genes	0.312868
cmF4-vs-WT	ENSMUSG00000002274	All Genes	0
cmF4-vs-WT	ENSMUSG00000002279	All Genes	1.15474
cmF4-vs-WT	ENSMUSG00000002280	All Genes	2.6324
cmF4-vs-WT	ENSMUSG00000002289	All Genes	6.76216
cmF4-vs-WT	ENSMUSG00000002297	All Genes	-0.830574
cmF4-vs-WT	ENSMUSG00000002307	All Genes	0
cmF4-vs-WT	ENSMUSG00000002308	All Genes	8.36968
cmF4-vs-WT	ENSMUSG00000002319	All Genes	8.50474
cmF4-vs-WT	ENSMUSG00000002320	All Genes	0.683569
cmF4-vs-WT	ENSMUSG00000002324	All Genes	-1.2494
cmF4-vs-WT	ENSMUSG00000002325	All Genes	4.12899
cmF4-vs-WT	ENSMUSG00000002326	All Genes	1.15909
cmF4-vs-WT	ENSMUSG00000002329	All Genes	-1.74522
cmF4-vs-WT	ENSMUSG00000002332	All Genes	5.88675
cmF4-vs-WT	ENSMUSG00000002341	All Genes	-2.51123
cmF4-vs-WT	ENSMUSG00000002342	All Genes	4.59902
cmF4-vs-WT	ENSMUSG00000002343	All Genes	7.27399
cmF4-vs-WT	ENSMUSG00000002345	All Genes	1.62713
cmF4-vs-WT	ENSMUSG00000002346	All Genes	1.78141
cmF4-vs-WT	ENSMUSG00000002365	All Genes	0
cmF4-vs-WT	ENSMUSG00000002372	All Genes	3.34287
cmF4-vs-WT	ENSMUSG00000002379	All Genes	8.55582
cmF4-vs-WT	ENSMUSG00000002384	All Genes	8.94229
cmF4-vs-WT	ENSMUSG00000002393	All Genes	4.79219
cmF4-vs-WT	ENSMUSG00000002395	All Genes	6.86842
cmF4-vs-WT	ENSMUSG00000002396	All Genes	11.3406
cmF4-vs-WT	ENSMUSG00000002409	All Genes	2.71594
cmF4-vs-WT	ENSMUSG00000002413	All Genes	-2.21142
cmF4-vs-WT	ENSMUSG00000002416	All Genes	2.9
cmF4-vs-WT	ENSMUSG00000002428	All Genes	-2.57868
cmF4-vs-WT	ENSMUSG00000002455	All Genes	-1.43496
cmF4-vs-WT	ENSMUSG00000002458	All Genes	-0.564122
cmF4-vs-WT	ENSMUSG00000002459	All Genes	-5.19361
cmF4-vs-WT	ENSMUSG00000002475	All Genes	0
cmF4-vs-WT	ENSMUSG00000002477	All Genes	0.395511
cmF4-vs-WT	ENSMUSG00000002486	All Genes	-2.24691
cmF4-vs-WT	ENSMUSG00000002489	All Genes	-3.01127
cmF4-vs-WT	ENSMUSG00000002496	All Genes	0.167945
cmF4-vs-WT	ENSMUSG00000002500	All Genes	0
cmF4-vs-WT	ENSMUSG00000002504	All Genes	2.80591
cmF4-vs-WT	ENSMUSG00000002524	All Genes	3.71101
cmF4-vs-WT	ENSMUSG00000002546	All Genes	-1.90134
cmF4-vs-WT	ENSMUSG00000002550	All Genes	4.61631
cmF4-vs-WT	ENSMUSG00000002565	All Genes	-7.2607
cmF4-vs-WT	ENSMUSG00000002578	All Genes	8.35504
cmF4-vs-WT	ENSMUSG00000002580	All Genes	0
cmF4-vs-WT	ENSMUSG00000002588	All Genes	1.62583
cmF4-vs-WT	ENSMUSG00000002602	All Genes	0
cmF4-vs-WT	ENSMUSG00000002603	All Genes	2.62997
cmF4-vs-WT	ENSMUSG00000002608	All Genes	0.0262972
cmF4-vs-WT	ENSMUSG00000002617	All Genes	-1.09986
cmF4-vs-WT	ENSMUSG00000002625	All Genes	0
cmF4-vs-WT	ENSMUSG00000002633	All Genes	-3.86656
cmF4-vs-WT	ENSMUSG00000002635	All Genes	1.87607
cmF4-vs-WT	ENSMUSG00000002658	All Genes	-5.86407
cmF4-vs-WT	ENSMUSG00000002660	All Genes	6.54451
cmF4-vs-WT	ENSMUSG00000002661	All Genes	5.30376
cmF4-vs-WT	ENSMUSG00000002664	All Genes	1.69827
cmF4-vs-WT	ENSMUSG00000002668	All Genes	-1.01064
cmF4-vs-WT	ENSMUSG00000002679	All Genes	0
cmF4-vs-WT	ENSMUSG00000002688	All Genes	0
cmF4-vs-WT	ENSMUSG00000002699	All Genes	-1.26454
cmF4-vs-WT	ENSMUSG00000002718	All Genes	0
cmF4-vs-WT	ENSMUSG00000002728	All Genes	0.463702
cmF4-vs-WT	ENSMUSG00000002731	All Genes	7.97615
cmF4-vs-WT	ENSMUSG00000002732	All Genes	3.00228
cmF4-vs-WT	ENSMUSG00000002733	All Genes	-1.4896
cmF4-vs-WT	ENSMUSG00000002741	All Genes	0
cmF4-vs-WT	ENSMUSG00000002748	All Genes	-1.94539
cmF4-vs-WT	ENSMUSG00000002763	All Genes	7.26712
cmF4-vs-WT	ENSMUSG00000002767	All Genes	3.47282
cmF4-vs-WT	ENSMUSG00000002768	All Genes	2.60734
cmF4-vs-WT	ENSMUSG00000002769	All Genes	0.756107
cmF4-vs-WT	ENSMUSG00000002771	All Genes	-5.91056
cmF4-vs-WT	ENSMUSG00000002778	All Genes	5.50058
cmF4-vs-WT	ENSMUSG00000002781	All Genes	6.76329
cmF4-vs-WT	ENSMUSG00000002791	All Genes	-1.34712
cmF4-vs-WT	ENSMUSG00000002797	All Genes	0.119686
cmF4-vs-WT	ENSMUSG00000002799	All Genes	12.8909
cmF4-vs-WT	ENSMUSG00000002803	All Genes	10.0379
cmF4-vs-WT	ENSMUSG00000002804	All Genes	6.83726
cmF4-vs-WT	ENSMUSG00000002808	All Genes	7.55101
cmF4-vs-WT	ENSMUSG00000002812	All Genes	0
cmF4-vs-WT	ENSMUSG00000002814	All Genes	-0.926194
cmF4-vs-WT	ENSMUSG00000002820	All Genes	0
cmF4-vs-WT	ENSMUSG00000002825	All Genes	5.61178
cmF4-vs-WT	ENSMUSG00000002831	All Genes	0.330549
cmF4-vs-WT	ENSMUSG00000002833	All Genes	0
cmF4-vs-WT	ENSMUSG00000002835	All Genes	0
cmF4-vs-WT	ENSMUSG00000002844	All Genes	1.83786
cmF4-vs-WT	ENSMUSG00000002845	All Genes	0
cmF4-vs-WT	ENSMUSG00000002846	All Genes	0
cmF4-vs-WT	ENSMUSG00000002847	All Genes	-7.7898
cmF4-vs-WT	ENSMUSG00000002870	All Genes	2.42039
cmF4-vs-WT	ENSMUSG00000002871	All Genes	3.51509
cmF4-vs-WT	ENSMUSG00000002881	All Genes	-1.07672
cmF4-vs-WT	ENSMUSG00000002885	All Genes	-3.57404
cmF4-vs-WT	ENSMUSG00000002897	All Genes	-0.365384
cmF4-vs-WT	ENSMUSG00000002900	All Genes	10.5637
cmF4-vs-WT	ENSMUSG00000002908	All Genes	-4.33904
cmF4-vs-WT	ENSMUSG00000002910	All Genes	-7.41156
cmF4-vs-WT	ENSMUSG00000002930	All Genes	-4.35153
cmF4-vs-WT	ENSMUSG00000002944	All Genes	-1.89499
cmF4-vs-WT	ENSMUSG00000002948	All Genes	2.70037
cmF4-vs-WT	ENSMUSG00000002949	All Genes	-0.882386
cmF4-vs-WT	ENSMUSG00000002957	All Genes	7.80493
cmF4-vs-WT	ENSMUSG00000002963	All Genes	0.997342
cmF4-vs-WT	ENSMUSG00000002968	All Genes	2.64673
cmF4-vs-WT	ENSMUSG00000002980	All Genes	16.0822
cmF4-vs-WT	ENSMUSG00000002981	All Genes	0
cmF4-vs-WT	ENSMUSG00000002983	All Genes	-5.78891
cmF4-vs-WT	ENSMUSG00000002984	All Genes	1.34938
cmF4-vs-WT	ENSMUSG00000002985	All Genes	11.6545
cmF4-vs-WT	ENSMUSG00000002992	All Genes	-6.74036
cmF4-vs-WT	ENSMUSG00000002996	All Genes	-0.154098
cmF4-vs-WT	ENSMUSG00000002997	All Genes	-1.90363
cmF4-vs-WT	ENSMUSG00000003031	All Genes	0
cmF4-vs-WT	ENSMUSG00000003032	All Genes	-3.36616
cmF4-vs-WT	ENSMUSG00000003033	All Genes	1.8142
cmF4-vs-WT	ENSMUSG00000003037	All Genes	0
cmF4-vs-WT	ENSMUSG00000003038	All Genes	0
cmF4-vs-WT	ENSMUSG00000003039	All Genes	0
cmF4-vs-WT	ENSMUSG00000003051	All Genes	-5.28971
cmF4-vs-WT	ENSMUSG00000003053	All Genes	-0.299738
cmF4-vs-WT	ENSMUSG00000003062	All Genes	0
cmF4-vs-WT	ENSMUSG00000003068	All Genes	0.212277
cmF4-vs-WT	ENSMUSG00000003070	All Genes	0
cmF4-vs-WT	ENSMUSG00000003072	All Genes	4.69119
cmF4-vs-WT	ENSMUSG00000003099	All Genes	0.407719
cmF4-vs-WT	ENSMUSG00000003119	All Genes	-1.08858
cmF4-vs-WT	ENSMUSG00000003123	All Genes	0
cmF4-vs-WT	ENSMUSG00000003131	All Genes	4.19042
cmF4-vs-WT	ENSMUSG00000003134	All Genes	-4.41671
cmF4-vs-WT	ENSMUSG00000003135	All Genes	0
cmF4-vs-WT	ENSMUSG00000003153	All Genes	0.25172
cmF4-vs-WT	ENSMUSG00000003154	All Genes	0.0425862
cmF4-vs-WT	ENSMUSG00000003161	All Genes	-1.14028
cmF4-vs-WT	ENSMUSG00000003166	All Genes	6.09675
cmF4-vs-WT	ENSMUSG00000003178	All Genes	0
cmF4-vs-WT	ENSMUSG00000003184	All Genes	3.96195
cmF4-vs-WT	ENSMUSG00000003190	All Genes	6.3449
cmF4-vs-WT	ENSMUSG00000003198	All Genes	-1.99884
cmF4-vs-WT	ENSMUSG00000003199	All Genes	0.831676
cmF4-vs-WT	ENSMUSG00000003200	All Genes	5.54674
cmF4-vs-WT	ENSMUSG00000003206	All Genes	-8.22649
cmF4-vs-WT	ENSMUSG00000003208	All Genes	0
cmF4-vs-WT	ENSMUSG00000003226	All Genes	-3.17942
cmF4-vs-WT	ENSMUSG00000003227	All Genes	9.64607
cmF4-vs-WT	ENSMUSG00000003228	All Genes	-6.88892
cmF4-vs-WT	ENSMUSG00000003233	All Genes	0
cmF4-vs-WT	ENSMUSG00000003234	All Genes	3.67438
cmF4-vs-WT	ENSMUSG00000003235	All Genes	-1.48988
cmF4-vs-WT	ENSMUSG00000003269	All Genes	0
cmF4-vs-WT	ENSMUSG00000003271	All Genes	-4.44414
cmF4-vs-WT	ENSMUSG00000003273	All Genes	-4.0791
cmF4-vs-WT	ENSMUSG00000003279	All Genes	0.551286
cmF4-vs-WT	ENSMUSG00000003282	All Genes	0.398578
cmF4-vs-WT	ENSMUSG00000003283	All Genes	-6.69022
cmF4-vs-WT	ENSMUSG00000003299	All Genes	5.85325
cmF4-vs-WT	ENSMUSG00000003308	All Genes	3.34165
cmF4-vs-WT	ENSMUSG00000003309	All Genes	-2.50664
cmF4-vs-WT	ENSMUSG00000003316	All Genes	-0.00654837
cmF4-vs-WT	ENSMUSG00000003341	All Genes	0
cmF4-vs-WT	ENSMUSG00000003344	All Genes	5.5705
cmF4-vs-WT	ENSMUSG00000003345	All Genes	5.35119
cmF4-vs-WT	ENSMUSG00000003346	All Genes	5.91949
cmF4-vs-WT	ENSMUSG00000003348	All Genes	-1.58116
cmF4-vs-WT	ENSMUSG00000003352	All Genes	-2.12541
cmF4-vs-WT	ENSMUSG00000003354	All Genes	-0.158418
cmF4-vs-WT	ENSMUSG00000003355	All Genes	-2.44433
cmF4-vs-WT	ENSMUSG00000003360	All Genes	0
cmF4-vs-WT	ENSMUSG00000003363	All Genes	1.08521
cmF4-vs-WT	ENSMUSG00000003378	All Genes	2.18718
cmF4-vs-WT	ENSMUSG00000003379	All Genes	3.3362
cmF4-vs-WT	ENSMUSG00000003380	All Genes	6.33364
cmF4-vs-WT	ENSMUSG00000003382	All Genes	-7.09345
cmF4-vs-WT	ENSMUSG00000003402	All Genes	0
cmF4-vs-WT	ENSMUSG00000003410	All Genes	-5.96153
cmF4-vs-WT	ENSMUSG00000003411	All Genes	-2.40109
cmF4-vs-WT	ENSMUSG00000003418	All Genes	-3.58493
cmF4-vs-WT	ENSMUSG00000003420	All Genes	14.2343
cmF4-vs-WT	ENSMUSG00000003421	All Genes	2.81307
cmF4-vs-WT	ENSMUSG00000003423	All Genes	4.01724
cmF4-vs-WT	ENSMUSG00000003429	All Genes	2.57324
cmF4-vs-WT	ENSMUSG00000003435	All Genes	0
cmF4-vs-WT	ENSMUSG00000003436	All Genes	-4.0637
cmF4-vs-WT	ENSMUSG00000003437	All Genes	-5.58074
cmF4-vs-WT	ENSMUSG00000003438	All Genes	4.53246
cmF4-vs-WT	ENSMUSG00000003444	All Genes	4.73042
cmF4-vs-WT	ENSMUSG00000003452	All Genes	-3.85685
cmF4-vs-WT	ENSMUSG00000003458	All Genes	0
cmF4-vs-WT	ENSMUSG00000003464	All Genes	2.83131
cmF4-vs-WT	ENSMUSG00000003469	All Genes	-3.43401
cmF4-vs-WT	ENSMUSG00000003476	All Genes	-0.415492
cmF4-vs-WT	ENSMUSG00000003477	All Genes	-0.905913
cmF4-vs-WT	ENSMUSG00000003484	All Genes	-1.05962
cmF4-vs-WT	ENSMUSG00000003500	All Genes	2.34157
cmF4-vs-WT	ENSMUSG00000003505	All Genes	-1.13986
cmF4-vs-WT	ENSMUSG00000003518	All Genes	0
cmF4-vs-WT	ENSMUSG00000003526	All Genes	-0.218609
cmF4-vs-WT	ENSMUSG00000003527	All Genes	0.659685
cmF4-vs-WT	ENSMUSG00000003528	All Genes	5.82533
cmF4-vs-WT	ENSMUSG00000003531	All Genes	8.38788
cmF4-vs-WT	ENSMUSG00000003534	All Genes	10.4129
cmF4-vs-WT	ENSMUSG00000003541	All Genes	11.931
cmF4-vs-WT	ENSMUSG00000003545	All Genes	1.95699
cmF4-vs-WT	ENSMUSG00000003546	All Genes	0
cmF4-vs-WT	ENSMUSG00000003549	All Genes	2.93666
cmF4-vs-WT	ENSMUSG00000003555	All Genes	-2.77084
cmF4-vs-WT	ENSMUSG00000003559	All Genes	1.30909
cmF4-vs-WT	ENSMUSG00000003573	All Genes	6.20215
cmF4-vs-WT	ENSMUSG00000003575	All Genes	6.78632
cmF4-vs-WT	ENSMUSG00000003581	All Genes	2.00265
cmF4-vs-WT	ENSMUSG00000003585	All Genes	-4.64966
cmF4-vs-WT	ENSMUSG00000003604	All Genes	0
cmF4-vs-WT	ENSMUSG00000003617	All Genes	-1.22038
cmF4-vs-WT	ENSMUSG00000003623	All Genes	0.0708328
cmF4-vs-WT	ENSMUSG00000003644	All Genes	4.10582
cmF4-vs-WT	ENSMUSG00000003657	All Genes	-5.70398
cmF4-vs-WT	ENSMUSG00000003660	All Genes	0
cmF4-vs-WT	ENSMUSG00000003662	All Genes	3.44163
cmF4-vs-WT	ENSMUSG00000003665	All Genes	-3.29768
cmF4-vs-WT	ENSMUSG00000003680	All Genes	3.01856
cmF4-vs-WT	ENSMUSG00000003721	All Genes	-4.8738
cmF4-vs-WT	ENSMUSG00000003731	All Genes	0
cmF4-vs-WT	ENSMUSG00000003746	All Genes	-2.88838
cmF4-vs-WT	ENSMUSG00000003752	All Genes	1.14676
cmF4-vs-WT	ENSMUSG00000003762	All Genes	2.05132
cmF4-vs-WT	ENSMUSG00000003778	All Genes	-3.0064
cmF4-vs-WT	ENSMUSG00000003779	All Genes	1.36105
cmF4-vs-WT	ENSMUSG00000003808	All Genes	0.713614
cmF4-vs-WT	ENSMUSG00000003809	All Genes	1.61311
cmF4-vs-WT	ENSMUSG00000003810	All Genes	-3.19121
cmF4-vs-WT	ENSMUSG00000003812	All Genes	-3.62275
cmF4-vs-WT	ENSMUSG00000003813	All Genes	2.82829
cmF4-vs-WT	ENSMUSG00000003814	All Genes	-6.10163
cmF4-vs-WT	ENSMUSG00000003824	All Genes	-1.14367
cmF4-vs-WT	ENSMUSG00000003847	All Genes	0.28942
cmF4-vs-WT	ENSMUSG00000003848	All Genes	3.80461
cmF4-vs-WT	ENSMUSG00000003849	All Genes	7.97576
cmF4-vs-WT	ENSMUSG00000003863	All Genes	-6.34083
cmF4-vs-WT	ENSMUSG00000003865	All Genes	0.559847
cmF4-vs-WT	ENSMUSG00000003868	All Genes	3.09059
cmF4-vs-WT	ENSMUSG00000003872	All Genes	-2.53479
cmF4-vs-WT	ENSMUSG00000003873	All Genes	0
cmF4-vs-WT	ENSMUSG00000003882	All Genes	-3.98175
cmF4-vs-WT	ENSMUSG00000003923	All Genes	0
cmF4-vs-WT	ENSMUSG00000003929	All Genes	0.258985
cmF4-vs-WT	ENSMUSG00000003934	All Genes	1.85615
cmF4-vs-WT	ENSMUSG00000003948	All Genes	0.983972
cmF4-vs-WT	ENSMUSG00000003949	All Genes	2.41341
cmF4-vs-WT	ENSMUSG00000003955	All Genes	3.44226
cmF4-vs-WT	ENSMUSG00000003970	All Genes	6.8905
cmF4-vs-WT	ENSMUSG00000003974	All Genes	0.56357
cmF4-vs-WT	ENSMUSG00000003992	All Genes	15.2845
cmF4-vs-WT	ENSMUSG00000004018	All Genes	3.01615
cmF4-vs-WT	ENSMUSG00000004031	All Genes	-3.19561
cmF4-vs-WT	ENSMUSG00000004032	All Genes	14.6361
cmF4-vs-WT	ENSMUSG00000004035	All Genes	-1.20682
cmF4-vs-WT	ENSMUSG00000004038	All Genes	-5.02363
cmF4-vs-WT	ENSMUSG00000004040	All Genes	-3.75914
cmF4-vs-WT	ENSMUSG00000004043	All Genes	-9.01695
cmF4-vs-WT	ENSMUSG00000004044	All Genes	8.83979
cmF4-vs-WT	ENSMUSG00000004054	All Genes	0.701873
cmF4-vs-WT	ENSMUSG00000004056	All Genes	5.08778
cmF4-vs-WT	ENSMUSG00000004069	All Genes	0.117794
cmF4-vs-WT	ENSMUSG00000004070	All Genes	0
cmF4-vs-WT	ENSMUSG00000004071	All Genes	8.05055
cmF4-vs-WT	ENSMUSG00000004085	All Genes	4.53731
cmF4-vs-WT	ENSMUSG00000004096	All Genes	-0.958269
cmF4-vs-WT	ENSMUSG00000004098	All Genes	-6.32006
cmF4-vs-WT	ENSMUSG00000004099	All Genes	-0.925992
cmF4-vs-WT	ENSMUSG00000004100	All Genes	2.97993
cmF4-vs-WT	ENSMUSG00000004105	All Genes	0
cmF4-vs-WT	ENSMUSG00000004110	All Genes	-1.74862
cmF4-vs-WT	ENSMUSG00000004113	All Genes	-7.59121
cmF4-vs-WT	ENSMUSG00000004127	All Genes	-1.75042
cmF4-vs-WT	ENSMUSG00000004151	All Genes	-3.38311
cmF4-vs-WT	ENSMUSG00000004187	All Genes	0
cmF4-vs-WT	ENSMUSG00000004207	All Genes	3.65389
cmF4-vs-WT	ENSMUSG00000004221	All Genes	0
cmF4-vs-WT	ENSMUSG00000004231	All Genes	-3.37467
cmF4-vs-WT	ENSMUSG00000004233	All Genes	0.783207
cmF4-vs-WT	ENSMUSG00000004263	All Genes	4.36737
cmF4-vs-WT	ENSMUSG00000004264	All Genes	5.15981
cmF4-vs-WT	ENSMUSG00000004266	All Genes	-9.63065
cmF4-vs-WT	ENSMUSG00000004267	All Genes	-6.47507
cmF4-vs-WT	ENSMUSG00000004268	All Genes	6.98173
cmF4-vs-WT	ENSMUSG00000004270	All Genes	4.16694
cmF4-vs-WT	ENSMUSG00000004285	All Genes	0.140561
cmF4-vs-WT	ENSMUSG00000004296	All Genes	-3.02562
cmF4-vs-WT	ENSMUSG00000004317	All Genes	-2.42249
cmF4-vs-WT	ENSMUSG00000004319	All Genes	-7.20337
cmF4-vs-WT	ENSMUSG00000004328	All Genes	0.405197
cmF4-vs-WT	ENSMUSG00000004341	All Genes	-4.66682
cmF4-vs-WT	ENSMUSG00000004344	All Genes	0
cmF4-vs-WT	ENSMUSG00000004347	All Genes	-5.68507
cmF4-vs-WT	ENSMUSG00000004356	All Genes	0
cmF4-vs-WT	ENSMUSG00000004359	All Genes	-2.83314
cmF4-vs-WT	ENSMUSG00000004360	All Genes	1.0753
cmF4-vs-WT	ENSMUSG00000004364	All Genes	-4.2532
cmF4-vs-WT	ENSMUSG00000004366	All Genes	-4.39089
cmF4-vs-WT	ENSMUSG00000004371	All Genes	-0.814169
cmF4-vs-WT	ENSMUSG00000004383	All Genes	-0.430233
cmF4-vs-WT	ENSMUSG00000004393	All Genes	5.00687
cmF4-vs-WT	ENSMUSG00000004394	All Genes	0
cmF4-vs-WT	ENSMUSG00000004415	All Genes	-0.800134
cmF4-vs-WT	ENSMUSG00000004446	All Genes	1.28743
cmF4-vs-WT	ENSMUSG00000004451	All Genes	0
cmF4-vs-WT	ENSMUSG00000004455	All Genes	4.56576
cmF4-vs-WT	ENSMUSG00000004460	All Genes	-5.49991
cmF4-vs-WT	ENSMUSG00000004462	All Genes	1.87073
cmF4-vs-WT	ENSMUSG00000004473	All Genes	9.02413
cmF4-vs-WT	ENSMUSG00000004500	All Genes	1.45868
cmF4-vs-WT	ENSMUSG00000004508	All Genes	-2.87175
cmF4-vs-WT	ENSMUSG00000004530	All Genes	0
cmF4-vs-WT	ENSMUSG00000004535	All Genes	-4.03445
cmF4-vs-WT	ENSMUSG00000004540	All Genes	-0.496654
cmF4-vs-WT	ENSMUSG00000004542	All Genes	0.788649
cmF4-vs-WT	ENSMUSG00000004552	All Genes	-2.06624
cmF4-vs-WT	ENSMUSG00000004558	All Genes	7.76669
cmF4-vs-WT	ENSMUSG00000004561	All Genes	-0.100906
cmF4-vs-WT	ENSMUSG00000004562	All Genes	0
cmF4-vs-WT	ENSMUSG00000004565	All Genes	-1.9062
cmF4-vs-WT	ENSMUSG00000004567	All Genes	0.797241
cmF4-vs-WT	ENSMUSG00000004568	All Genes	1.86077
cmF4-vs-WT	ENSMUSG00000004591	All Genes	0
cmF4-vs-WT	ENSMUSG00000004609	All Genes	0
cmF4-vs-WT	ENSMUSG00000004610	All Genes	5.38337
cmF4-vs-WT	ENSMUSG00000004612	All Genes	-2.50991
cmF4-vs-WT	ENSMUSG00000004626	All Genes	0
cmF4-vs-WT	ENSMUSG00000004630	All Genes	-0.171416
cmF4-vs-WT	ENSMUSG00000004631	All Genes	9.16794
cmF4-vs-WT	ENSMUSG00000004633	All Genes	-3.11915
cmF4-vs-WT	ENSMUSG00000004637	All Genes	5.96199
cmF4-vs-WT	ENSMUSG00000004642	All Genes	-1.02464
cmF4-vs-WT	ENSMUSG00000004651	All Genes	-0.853529
cmF4-vs-WT	ENSMUSG00000004654	All Genes	-2.93621
cmF4-vs-WT	ENSMUSG00000004655	All Genes	-3.73004
cmF4-vs-WT	ENSMUSG00000004661	All Genes	-3.94036
cmF4-vs-WT	ENSMUSG00000004665	All Genes	5.72116
cmF4-vs-WT	ENSMUSG00000004667	All Genes	5.90761
cmF4-vs-WT	ENSMUSG00000004668	All Genes	-4.46208
cmF4-vs-WT	ENSMUSG00000004677	All Genes	-1.07933
cmF4-vs-WT	ENSMUSG00000004698	All Genes	-5.1326
cmF4-vs-WT	ENSMUSG00000004707	All Genes	-4.69865
cmF4-vs-WT	ENSMUSG00000004709	All Genes	-1.60329
cmF4-vs-WT	ENSMUSG00000004730	All Genes	-3.23618
cmF4-vs-WT	ENSMUSG00000004748	All Genes	0.936119
cmF4-vs-WT	ENSMUSG00000004768	All Genes	0.768891
cmF4-vs-WT	ENSMUSG00000004771	All Genes	-3.64571
cmF4-vs-WT	ENSMUSG00000004788	All Genes	3.45654
cmF4-vs-WT	ENSMUSG00000004789	All Genes	0
cmF4-vs-WT	ENSMUSG00000004791	All Genes	8.24281
cmF4-vs-WT	ENSMUSG00000004798	All Genes	0
cmF4-vs-WT	ENSMUSG00000004814	All Genes	-2.24054
cmF4-vs-WT	ENSMUSG00000004815	All Genes	1.53414
cmF4-vs-WT	ENSMUSG00000004837	All Genes	-8.27066
cmF4-vs-WT	ENSMUSG00000004842	All Genes	-1.9381
cmF4-vs-WT	ENSMUSG00000004843	All Genes	-0.712291
cmF4-vs-WT	ENSMUSG00000004846	All Genes	2.48644
cmF4-vs-WT	ENSMUSG00000004849	All Genes	0
cmF4-vs-WT	ENSMUSG00000004864	All Genes	-2.58148
cmF4-vs-WT	ENSMUSG00000004865	All Genes	-4.76032
cmF4-vs-WT	ENSMUSG00000004872	All Genes	-2.04745
cmF4-vs-WT	ENSMUSG00000004880	All Genes	0
cmF4-vs-WT	ENSMUSG00000004885	All Genes	-1.87067
cmF4-vs-WT	ENSMUSG00000004891	All Genes	-3.23159
cmF4-vs-WT	ENSMUSG00000004892	All Genes	-4.51139
cmF4-vs-WT	ENSMUSG00000004894	All Genes	-4.83876
cmF4-vs-WT	ENSMUSG00000004895	All Genes	1.29657
cmF4-vs-WT	ENSMUSG00000004896	All Genes	9.43662
cmF4-vs-WT	ENSMUSG00000004897	All Genes	0
cmF4-vs-WT	ENSMUSG00000004902	All Genes	0
cmF4-vs-WT	ENSMUSG00000004929	All Genes	1.9387
cmF4-vs-WT	ENSMUSG00000004931	All Genes	5.4954
cmF4-vs-WT	ENSMUSG00000004933	All Genes	-6.0755
cmF4-vs-WT	ENSMUSG00000004934	All Genes	0
cmF4-vs-WT	ENSMUSG00000004936	All Genes	0.457309
cmF4-vs-WT	ENSMUSG00000004937	All Genes	4.3688
cmF4-vs-WT	ENSMUSG00000004939	All Genes	-0.355722
cmF4-vs-WT	ENSMUSG00000004945	All Genes	4.30285
cmF4-vs-WT	ENSMUSG00000004947	All Genes	-1.35144
cmF4-vs-WT	ENSMUSG00000004948	All Genes	-5.7291
cmF4-vs-WT	ENSMUSG00000004951	All Genes	0
cmF4-vs-WT	ENSMUSG00000004952	All Genes	-0.0482333
cmF4-vs-WT	ENSMUSG00000004961	All Genes	-3.86927
cmF4-vs-WT	ENSMUSG00000004980	All Genes	-5.04379
cmF4-vs-WT	ENSMUSG00000004988	All Genes	-1.02269
cmF4-vs-WT	ENSMUSG00000004994	All Genes	-1.44378
cmF4-vs-WT	ENSMUSG00000004996	All Genes	3.77644
cmF4-vs-WT	ENSMUSG00000005034	All Genes	1.23856
cmF4-vs-WT	ENSMUSG00000005043	All Genes	0
cmF4-vs-WT	ENSMUSG00000005045	All Genes	-5.44918
cmF4-vs-WT	ENSMUSG00000005054	All Genes	3.21882
cmF4-vs-WT	ENSMUSG00000005057	All Genes	-1.80467
cmF4-vs-WT	ENSMUSG00000005069	All Genes	3.13297
cmF4-vs-WT	ENSMUSG00000005078	All Genes	-0.00766184
cmF4-vs-WT	ENSMUSG00000005087	All Genes	-0.556968
cmF4-vs-WT	ENSMUSG00000005089	All Genes	-3.29988
cmF4-vs-WT	ENSMUSG00000005102	All Genes	0
cmF4-vs-WT	ENSMUSG00000005103	All Genes	0
cmF4-vs-WT	ENSMUSG00000005107	All Genes	6.89095
cmF4-vs-WT	ENSMUSG00000005124	All Genes	-0.343491
cmF4-vs-WT	ENSMUSG00000005125	All Genes	0
cmF4-vs-WT	ENSMUSG00000005131	All Genes	-0.733215
cmF4-vs-WT	ENSMUSG00000005142	All Genes	-1.02489
cmF4-vs-WT	ENSMUSG00000005148	All Genes	-1.77217
cmF4-vs-WT	ENSMUSG00000005150	All Genes	7.79638
cmF4-vs-WT	ENSMUSG00000005161	All Genes	2.69673
cmF4-vs-WT	ENSMUSG00000005198	All Genes	-2.13733
cmF4-vs-WT	ENSMUSG00000005202	All Genes	1.15204
cmF4-vs-WT	ENSMUSG00000005204	All Genes	0
cmF4-vs-WT	ENSMUSG00000005220	All Genes	0.148291
cmF4-vs-WT	ENSMUSG00000005225	All Genes	-3.74948
cmF4-vs-WT	ENSMUSG00000005232	All Genes	0
cmF4-vs-WT	ENSMUSG00000005233	All Genes	2.35712
cmF4-vs-WT	ENSMUSG00000005237	All Genes	0
cmF4-vs-WT	ENSMUSG00000005251	All Genes	8.2746
cmF4-vs-WT	ENSMUSG00000005262	All Genes	0
cmF4-vs-WT	ENSMUSG00000005267	All Genes	0.914585
cmF4-vs-WT	ENSMUSG00000005268	All Genes	-1.8334
cmF4-vs-WT	ENSMUSG00000005299	All Genes	0
cmF4-vs-WT	ENSMUSG00000005312	All Genes	-2.23051
cmF4-vs-WT	ENSMUSG00000005320	All Genes	-3.56829
cmF4-vs-WT	ENSMUSG00000005338	All Genes	-3.59849
cmF4-vs-WT	ENSMUSG00000005339	All Genes	-3.6515
cmF4-vs-WT	ENSMUSG00000005354	All Genes	6.82627
cmF4-vs-WT	ENSMUSG00000005355	All Genes	-3.09359
cmF4-vs-WT	ENSMUSG00000005357	All Genes	-0.612564
cmF4-vs-WT	ENSMUSG00000005360	All Genes	0
cmF4-vs-WT	ENSMUSG00000005362	All Genes	0.4178
cmF4-vs-WT	ENSMUSG00000005364	All Genes	-4.23991
cmF4-vs-WT	ENSMUSG00000005370	All Genes	0
cmF4-vs-WT	ENSMUSG00000005371	All Genes	0
cmF4-vs-WT	ENSMUSG00000005373	All Genes	-2.35041
cmF4-vs-WT	ENSMUSG00000005374	All Genes	2.08597
cmF4-vs-WT	ENSMUSG00000005378	All Genes	3.25656
cmF4-vs-WT	ENSMUSG00000005397	All Genes	-2.89889
cmF4-vs-WT	ENSMUSG00000005410	All Genes	4.22271
cmF4-vs-WT	ENSMUSG00000005413	All Genes	-4.43299
cmF4-vs-WT	ENSMUSG00000005417	All Genes	0.533529
cmF4-vs-WT	ENSMUSG00000005442	All Genes	4.77799
cmF4-vs-WT	ENSMUSG00000005447	All Genes	2.55653
cmF4-vs-WT	ENSMUSG00000005465	All Genes	-2.78378
cmF4-vs-WT	ENSMUSG00000005469	All Genes	1.86503
cmF4-vs-WT	ENSMUSG00000005470	All Genes	0
cmF4-vs-WT	ENSMUSG00000005474	All Genes	1.00682
cmF4-vs-WT	ENSMUSG00000005481	All Genes	-2.13079
cmF4-vs-WT	ENSMUSG00000005483	All Genes	3.59102
cmF4-vs-WT	ENSMUSG00000005493	All Genes	0
cmF4-vs-WT	ENSMUSG00000005501	All Genes	0
cmF4-vs-WT	ENSMUSG00000005505	All Genes	3.72666
cmF4-vs-WT	ENSMUSG00000005506	All Genes	0
cmF4-vs-WT	ENSMUSG00000005510	All Genes	2.56455
cmF4-vs-WT	ENSMUSG00000005514	All Genes	3.79045
cmF4-vs-WT	ENSMUSG00000005533	All Genes	-2.74445
cmF4-vs-WT	ENSMUSG00000005534	All Genes	-3.90927
cmF4-vs-WT	ENSMUSG00000005540	All Genes	-6.35202
cmF4-vs-WT	ENSMUSG00000005547	All Genes	-7.68069
cmF4-vs-WT	ENSMUSG00000005553	All Genes	-7.4885
cmF4-vs-WT	ENSMUSG00000005566	All Genes	3.79668
cmF4-vs-WT	ENSMUSG00000005575	All Genes	0.908932
cmF4-vs-WT	ENSMUSG00000005580	All Genes	-0.0765373
cmF4-vs-WT	ENSMUSG00000005583	All Genes	0
cmF4-vs-WT	ENSMUSG00000005609	All Genes	-0.63702
cmF4-vs-WT	ENSMUSG00000005610	All Genes	-2.0863
cmF4-vs-WT	ENSMUSG00000005611	All Genes	-2.42015
cmF4-vs-WT	ENSMUSG00000005615	All Genes	-1.02663
cmF4-vs-WT	ENSMUSG00000005621	All Genes	0.059447
cmF4-vs-WT	ENSMUSG00000005625	All Genes	0.197049
cmF4-vs-WT	ENSMUSG00000005628	All Genes	3.17064
cmF4-vs-WT	ENSMUSG00000005640	All Genes	-2.20733
cmF4-vs-WT	ENSMUSG00000005649	All Genes	0.194598
cmF4-vs-WT	ENSMUSG00000005656	All Genes	0
cmF4-vs-WT	ENSMUSG00000005667	All Genes	-1.54887
cmF4-vs-WT	ENSMUSG00000005672	All Genes	-8.05536
cmF4-vs-WT	ENSMUSG00000005674	All Genes	6.16007
cmF4-vs-WT	ENSMUSG00000005677	All Genes	14.2365
cmF4-vs-WT	ENSMUSG00000005681	All Genes	-4.18675
cmF4-vs-WT	ENSMUSG00000005682	All Genes	-2.03546
cmF4-vs-WT	ENSMUSG00000005683	All Genes	-1.2445
cmF4-vs-WT	ENSMUSG00000005686	All Genes	-0.366508
cmF4-vs-WT	ENSMUSG00000005687	All Genes	0
cmF4-vs-WT	ENSMUSG00000005696	All Genes	1.01016
cmF4-vs-WT	ENSMUSG00000005698	All Genes	0
cmF4-vs-WT	ENSMUSG00000005699	All Genes	3.86843
cmF4-vs-WT	ENSMUSG00000005705	All Genes	-1.79387
cmF4-vs-WT	ENSMUSG00000005716	All Genes	-4.48063
cmF4-vs-WT	ENSMUSG00000005718	All Genes	2.96722
cmF4-vs-WT	ENSMUSG00000005732	All Genes	0
cmF4-vs-WT	ENSMUSG00000005763	All Genes	1.17034
cmF4-vs-WT	ENSMUSG00000005774	All Genes	-3.93931
cmF4-vs-WT	ENSMUSG00000005779	All Genes	3.67981
cmF4-vs-WT	ENSMUSG00000005800	All Genes	-1.00311
cmF4-vs-WT	ENSMUSG00000005802	All Genes	-0.240522
cmF4-vs-WT	ENSMUSG00000005803	All Genes	-0.350321
cmF4-vs-WT	ENSMUSG00000005804	All Genes	0
cmF4-vs-WT	ENSMUSG00000005813	All Genes	-1.2311
cmF4-vs-WT	ENSMUSG00000005823	All Genes	0
cmF4-vs-WT	ENSMUSG00000005824	All Genes	-2.86643
cmF4-vs-WT	ENSMUSG00000005836	All Genes	0
cmF4-vs-WT	ENSMUSG00000005846	All Genes	0
cmF4-vs-WT	ENSMUSG00000005864	All Genes	-3.33873
cmF4-vs-WT	ENSMUSG00000005871	All Genes	0
cmF4-vs-WT	ENSMUSG00000005873	All Genes	0
cmF4-vs-WT	ENSMUSG00000005881	All Genes	5.62144
cmF4-vs-WT	ENSMUSG00000005882	All Genes	2.23023
cmF4-vs-WT	ENSMUSG00000005883	All Genes	-2.50002
cmF4-vs-WT	ENSMUSG00000005886	All Genes	-1.64352
cmF4-vs-WT	ENSMUSG00000005892	All Genes	-4.63874
cmF4-vs-WT	ENSMUSG00000005893	All Genes	0
cmF4-vs-WT	ENSMUSG00000005897	All Genes	2.75362
cmF4-vs-WT	ENSMUSG00000005899	All Genes	1.09231
cmF4-vs-WT	ENSMUSG00000005907	All Genes	0
cmF4-vs-WT	ENSMUSG00000005917	All Genes	-1.30543
cmF4-vs-WT	ENSMUSG00000005936	All Genes	-1.8045
cmF4-vs-WT	ENSMUSG00000005947	All Genes	0
cmF4-vs-WT	ENSMUSG00000005949	All Genes	2.36321
cmF4-vs-WT	ENSMUSG00000005950	All Genes	-3.70225
cmF4-vs-WT	ENSMUSG00000005951	All Genes	2.07994
cmF4-vs-WT	ENSMUSG00000005952	All Genes	-0.317502
cmF4-vs-WT	ENSMUSG00000005958	All Genes	-0.80407
cmF4-vs-WT	ENSMUSG00000005968	All Genes	0.854368
cmF4-vs-WT	ENSMUSG00000005973	All Genes	4.15621
cmF4-vs-WT	ENSMUSG00000005980	All Genes	1.21607
cmF4-vs-WT	ENSMUSG00000005981	All Genes	4.48393
cmF4-vs-WT	ENSMUSG00000005982	All Genes	0
cmF4-vs-WT	ENSMUSG00000005983	All Genes	8.02063
cmF4-vs-WT	ENSMUSG00000005986	All Genes	3.35389
cmF4-vs-WT	ENSMUSG00000005994	All Genes	-0.75329
cmF4-vs-WT	ENSMUSG00000006005	All Genes	-3.57593
cmF4-vs-WT	ENSMUSG00000006010	All Genes	-1.06167
cmF4-vs-WT	ENSMUSG00000006014	All Genes	-7.67169
cmF4-vs-WT	ENSMUSG00000006019	All Genes	0
cmF4-vs-WT	ENSMUSG00000006021	All Genes	4.66383
cmF4-vs-WT	ENSMUSG00000006024	All Genes	2.18621
cmF4-vs-WT	ENSMUSG00000006050	All Genes	0
cmF4-vs-WT	ENSMUSG00000006056	All Genes	-2.95517
cmF4-vs-WT	ENSMUSG00000006057	All Genes	4.81756
cmF4-vs-WT	ENSMUSG00000006058	All Genes	0
cmF4-vs-WT	ENSMUSG00000006095	All Genes	0
cmF4-vs-WT	ENSMUSG00000006127	All Genes	0.714568
cmF4-vs-WT	ENSMUSG00000006134	All Genes	1.72214
cmF4-vs-WT	ENSMUSG00000006143	All Genes	-2.3951
cmF4-vs-WT	ENSMUSG00000006154	All Genes	-2.18061
cmF4-vs-WT	ENSMUSG00000006169	All Genes	-2.79511
cmF4-vs-WT	ENSMUSG00000006179	All Genes	-0.418334
cmF4-vs-WT	ENSMUSG00000006191	All Genes	-3.61099
cmF4-vs-WT	ENSMUSG00000006200	All Genes	-0.668932
cmF4-vs-WT	ENSMUSG00000006204	All Genes	-3.69579
cmF4-vs-WT	ENSMUSG00000006205	All Genes	8.41625
cmF4-vs-WT	ENSMUSG00000006215	All Genes	0
cmF4-vs-WT	ENSMUSG00000006216	All Genes	-2.99493
cmF4-vs-WT	ENSMUSG00000006218	All Genes	-4.01559
cmF4-vs-WT	ENSMUSG00000006219	All Genes	-2.95944
cmF4-vs-WT	ENSMUSG00000006221	All Genes	-0.463335
cmF4-vs-WT	ENSMUSG00000006235	All Genes	-2.79845
cmF4-vs-WT	ENSMUSG00000006241	All Genes	0
cmF4-vs-WT	ENSMUSG00000006262	All Genes	-2.14206
cmF4-vs-WT	ENSMUSG00000006269	All Genes	1.41357
cmF4-vs-WT	ENSMUSG00000006273	All Genes	-6.41634
cmF4-vs-WT	ENSMUSG00000006276	All Genes	0
cmF4-vs-WT	ENSMUSG00000006281	All Genes	-5.45681
cmF4-vs-WT	ENSMUSG00000006288	All Genes	1.32637
cmF4-vs-WT	ENSMUSG00000006289	All Genes	4.95305
cmF4-vs-WT	ENSMUSG00000006299	All Genes	6.61265
cmF4-vs-WT	ENSMUSG00000006301	All Genes	7.18855
cmF4-vs-WT	ENSMUSG00000006304	All Genes	0
cmF4-vs-WT	ENSMUSG00000006307	All Genes	-0.507622
cmF4-vs-WT	ENSMUSG00000006310	All Genes	-0.946789
cmF4-vs-WT	ENSMUSG00000006311	All Genes	-1.3713
cmF4-vs-WT	ENSMUSG00000006313	All Genes	-2.32861
cmF4-vs-WT	ENSMUSG00000006315	All Genes	0.258051
cmF4-vs-WT	ENSMUSG00000006333	All Genes	5.10492
cmF4-vs-WT	ENSMUSG00000006335	All Genes	2.95102
cmF4-vs-WT	ENSMUSG00000006342	All Genes	-7.8496
cmF4-vs-WT	ENSMUSG00000006344	All Genes	0
cmF4-vs-WT	ENSMUSG00000006345	All Genes	0.658436
cmF4-vs-WT	ENSMUSG00000006356	All Genes	7.90051
cmF4-vs-WT	ENSMUSG00000006360	All Genes	-4.90582
cmF4-vs-WT	ENSMUSG00000006362	All Genes	-7.95282
cmF4-vs-WT	ENSMUSG00000006369	All Genes	6.53993
cmF4-vs-WT	ENSMUSG00000006373	All Genes	-4.04796
cmF4-vs-WT	ENSMUSG00000006378	All Genes	4.21508
cmF4-vs-WT	ENSMUSG00000006386	All Genes	-4.31083
cmF4-vs-WT	ENSMUSG00000006389	All Genes	0.70946
cmF4-vs-WT	ENSMUSG00000006390	All Genes	-1.17189
cmF4-vs-WT	ENSMUSG00000006392	All Genes	-3.33403
cmF4-vs-WT	ENSMUSG00000006395	All Genes	1.04296
cmF4-vs-WT	ENSMUSG00000006398	All Genes	1.69386
cmF4-vs-WT	ENSMUSG00000006403	All Genes	-3.50815
cmF4-vs-WT	ENSMUSG00000006411	All Genes	-4.59913
cmF4-vs-WT	ENSMUSG00000006412	All Genes	-0.422467
cmF4-vs-WT	ENSMUSG00000006418	All Genes	0.220463
cmF4-vs-WT	ENSMUSG00000006423	All Genes	0
cmF4-vs-WT	ENSMUSG00000006435	All Genes	-6.44609
cmF4-vs-WT	ENSMUSG00000006442	All Genes	3.26449
cmF4-vs-WT	ENSMUSG00000006445	All Genes	-3.79422
cmF4-vs-WT	ENSMUSG00000006456	All Genes	1.93813
cmF4-vs-WT	ENSMUSG00000006457	All Genes	-8.34874
cmF4-vs-WT	ENSMUSG00000006462	All Genes	-1.44169
cmF4-vs-WT	ENSMUSG00000006463	All Genes	-5.11362
cmF4-vs-WT	ENSMUSG00000006464	All Genes	1.86596
cmF4-vs-WT	ENSMUSG00000006469	All Genes	-5.12254
cmF4-vs-WT	ENSMUSG00000006471	All Genes	0.740727
cmF4-vs-WT	ENSMUSG00000006476	All Genes	6.28862
cmF4-vs-WT	ENSMUSG00000006494	All Genes	0.253288
cmF4-vs-WT	ENSMUSG00000006498	All Genes	2.38796
cmF4-vs-WT	ENSMUSG00000006517	All Genes	-4.50254
cmF4-vs-WT	ENSMUSG00000006519	All Genes	-9.80619
cmF4-vs-WT	ENSMUSG00000006522	All Genes	-2.34395
cmF4-vs-WT	ENSMUSG00000006526	All Genes	1.44044
cmF4-vs-WT	ENSMUSG00000006527	All Genes	0
cmF4-vs-WT	ENSMUSG00000006529	All Genes	-2.97353
cmF4-vs-WT	ENSMUSG00000006538	All Genes	-3.67346
cmF4-vs-WT	ENSMUSG00000006542	All Genes	-1.48127
cmF4-vs-WT	ENSMUSG00000006546	All Genes	-1.60362
cmF4-vs-WT	ENSMUSG00000006567	All Genes	3.23872
cmF4-vs-WT	ENSMUSG00000006574	All Genes	-2.09321
cmF4-vs-WT	ENSMUSG00000006575	All Genes	-2.61453
cmF4-vs-WT	ENSMUSG00000006576	All Genes	0
cmF4-vs-WT	ENSMUSG00000006585	All Genes	0.045076
cmF4-vs-WT	ENSMUSG00000006586	All Genes	-1.45169
cmF4-vs-WT	ENSMUSG00000006587	All Genes	-1.42195
cmF4-vs-WT	ENSMUSG00000006589	All Genes	6.72764
cmF4-vs-WT	ENSMUSG00000006599	All Genes	-1.50505
cmF4-vs-WT	ENSMUSG00000006611	All Genes	0
cmF4-vs-WT	ENSMUSG00000006638	All Genes	2.41563
cmF4-vs-WT	ENSMUSG00000006641	All Genes	6.55932
cmF4-vs-WT	ENSMUSG00000006642	All Genes	-1.22016
cmF4-vs-WT	ENSMUSG00000006649	All Genes	-4.22128
cmF4-vs-WT	ENSMUSG00000006651	All Genes	-5.51056
cmF4-vs-WT	ENSMUSG00000006673	All Genes	0
cmF4-vs-WT	ENSMUSG00000006675	All Genes	-0.637873
cmF4-vs-WT	ENSMUSG00000006676	All Genes	0
cmF4-vs-WT	ENSMUSG00000006678	All Genes	0
cmF4-vs-WT	ENSMUSG00000006699	All Genes	0
cmF4-vs-WT	ENSMUSG00000006705	All Genes	0
cmF4-vs-WT	ENSMUSG00000006711	All Genes	-0.575288
cmF4-vs-WT	ENSMUSG00000006715	All Genes	-1.60075
cmF4-vs-WT	ENSMUSG00000006717	All Genes	-0.237713
cmF4-vs-WT	ENSMUSG00000006720	All Genes	0
cmF4-vs-WT	ENSMUSG00000006724	All Genes	-3.08444
cmF4-vs-WT	ENSMUSG00000006728	All Genes	8.53101
cmF4-vs-WT	ENSMUSG00000006731	All Genes	-2.46173
cmF4-vs-WT	ENSMUSG00000006732	All Genes	5.54172
cmF4-vs-WT	ENSMUSG00000006736	All Genes	2.44672
cmF4-vs-WT	ENSMUSG00000006740	All Genes	-4.59698
cmF4-vs-WT	ENSMUSG00000006763	All Genes	4.13416
cmF4-vs-WT	ENSMUSG00000006764	All Genes	-1.69229
cmF4-vs-WT	ENSMUSG00000006777	All Genes	-5.20994
cmF4-vs-WT	ENSMUSG00000006782	All Genes	-2.55611
cmF4-vs-WT	ENSMUSG00000006784	All Genes	-3.89256
cmF4-vs-WT	ENSMUSG00000006800	All Genes	-5.2741
cmF4-vs-WT	ENSMUSG00000006818	All Genes	0
cmF4-vs-WT	ENSMUSG00000006850	All Genes	0
cmF4-vs-WT	ENSMUSG00000006906	All Genes	-0.871022
cmF4-vs-WT	ENSMUSG00000006920	All Genes	0
cmF4-vs-WT	ENSMUSG00000006930	All Genes	-7.52244
cmF4-vs-WT	ENSMUSG00000006931	All Genes	14.7622
cmF4-vs-WT	ENSMUSG00000006932	All Genes	0
cmF4-vs-WT	ENSMUSG00000006941	All Genes	8.29433
cmF4-vs-WT	ENSMUSG00000006948	All Genes	-5.44685
cmF4-vs-WT	ENSMUSG00000006958	All Genes	0.877762
cmF4-vs-WT	ENSMUSG00000006998	All Genes	0
cmF4-vs-WT	ENSMUSG00000007021	All Genes	-3.39471
cmF4-vs-WT	ENSMUSG00000007029	All Genes	-0.42072
cmF4-vs-WT	ENSMUSG00000007030	All Genes	-1.94725
cmF4-vs-WT	ENSMUSG00000007033	All Genes	1.98645
cmF4-vs-WT	ENSMUSG00000007034	All Genes	-4.29531
cmF4-vs-WT	ENSMUSG00000007035	All Genes	-1.75486
cmF4-vs-WT	ENSMUSG00000007036	All Genes	0.444075
cmF4-vs-WT	ENSMUSG00000007038	All Genes	0
cmF4-vs-WT	ENSMUSG00000007039	All Genes	10.575
cmF4-vs-WT	ENSMUSG00000007041	All Genes	1.11646
cmF4-vs-WT	ENSMUSG00000007050	All Genes	2.082
cmF4-vs-WT	ENSMUSG00000007080	All Genes	-0.274051
cmF4-vs-WT	ENSMUSG00000007097	All Genes	-9.63677
cmF4-vs-WT	ENSMUSG00000007107	All Genes	0
cmF4-vs-WT	ENSMUSG00000007122	All Genes	0.133151
cmF4-vs-WT	ENSMUSG00000007207	All Genes	-3.79835
cmF4-vs-WT	ENSMUSG00000007209	All Genes	-4.42002
cmF4-vs-WT	ENSMUSG00000007216	All Genes	1.65081
cmF4-vs-WT	ENSMUSG00000007279	All Genes	0
cmF4-vs-WT	ENSMUSG00000007338	All Genes	4.46912
cmF4-vs-WT	ENSMUSG00000007379	All Genes	5.42481
cmF4-vs-WT	ENSMUSG00000007411	All Genes	0
cmF4-vs-WT	ENSMUSG00000007415	All Genes	1.42583
cmF4-vs-WT	ENSMUSG00000007458	All Genes	-3.91003
cmF4-vs-WT	ENSMUSG00000007476	All Genes	-0.713549
cmF4-vs-WT	ENSMUSG00000007480	All Genes	1.69949
cmF4-vs-WT	ENSMUSG00000007564	All Genes	5.22154
cmF4-vs-WT	ENSMUSG00000007570	All Genes	6.14113
cmF4-vs-WT	ENSMUSG00000007589	All Genes	0
cmF4-vs-WT	ENSMUSG00000007591	All Genes	-1.10745
cmF4-vs-WT	ENSMUSG00000007594	All Genes	-2.335
cmF4-vs-WT	ENSMUSG00000007603	All Genes	2.27087
cmF4-vs-WT	ENSMUSG00000007610	All Genes	2.75874
cmF4-vs-WT	ENSMUSG00000007613	All Genes	1.07137
cmF4-vs-WT	ENSMUSG00000007617	All Genes	-1.22064
cmF4-vs-WT	ENSMUSG00000007646	All Genes	0.00157644
cmF4-vs-WT	ENSMUSG00000007653	All Genes	-1.55862
cmF4-vs-WT	ENSMUSG00000007655	All Genes	2.20109
cmF4-vs-WT	ENSMUSG00000007656	All Genes	-0.198394
cmF4-vs-WT	ENSMUSG00000007659	All Genes	-2.52792
cmF4-vs-WT	ENSMUSG00000007670	All Genes	0
cmF4-vs-WT	ENSMUSG00000007682	All Genes	-0.386323
cmF4-vs-WT	ENSMUSG00000007721	All Genes	0
cmF4-vs-WT	ENSMUSG00000007739	All Genes	0
cmF4-vs-WT	ENSMUSG00000007777	All Genes	0.980786
cmF4-vs-WT	ENSMUSG00000007783	All Genes	0.887198
cmF4-vs-WT	ENSMUSG00000007805	All Genes	0.973877
cmF4-vs-WT	ENSMUSG00000007812	All Genes	0
cmF4-vs-WT	ENSMUSG00000007815	All Genes	0
cmF4-vs-WT	ENSMUSG00000007817	All Genes	-2.00724
cmF4-vs-WT	ENSMUSG00000007827	All Genes	0.506312
cmF4-vs-WT	ENSMUSG00000007833	All Genes	1.85893
cmF4-vs-WT	ENSMUSG00000007836	All Genes	4.47021
cmF4-vs-WT	ENSMUSG00000007837	All Genes	3.87334
cmF4-vs-WT	ENSMUSG00000007850	All Genes	-1.20955
cmF4-vs-WT	ENSMUSG00000007867	All Genes	2.15835
cmF4-vs-WT	ENSMUSG00000007872	All Genes	4.98759
cmF4-vs-WT	ENSMUSG00000007877	All Genes	-0.325247
cmF4-vs-WT	ENSMUSG00000007880	All Genes	0
cmF4-vs-WT	ENSMUSG00000007888	All Genes	9.30952
cmF4-vs-WT	ENSMUSG00000007891	All Genes	0
cmF4-vs-WT	ENSMUSG00000007892	All Genes	7.39876
cmF4-vs-WT	ENSMUSG00000007908	All Genes	-0.151921
cmF4-vs-WT	ENSMUSG00000007944	All Genes	-2.34184
cmF4-vs-WT	ENSMUSG00000007946	All Genes	0
cmF4-vs-WT	ENSMUSG00000007950	All Genes	2.55748
cmF4-vs-WT	ENSMUSG00000007987	All Genes	3.59109
cmF4-vs-WT	ENSMUSG00000007989	All Genes	9.81322
cmF4-vs-WT	ENSMUSG00000008028	All Genes	-1.13865
cmF4-vs-WT	ENSMUSG00000008035	All Genes	-1.59856
cmF4-vs-WT	ENSMUSG00000008036	All Genes	4.96107
cmF4-vs-WT	ENSMUSG00000008090	All Genes	5.75829
cmF4-vs-WT	ENSMUSG00000008129	All Genes	0
cmF4-vs-WT	ENSMUSG00000008136	All Genes	1.52906
cmF4-vs-WT	ENSMUSG00000008140	All Genes	4.44296
cmF4-vs-WT	ENSMUSG00000008153	All Genes	-2.91329
cmF4-vs-WT	ENSMUSG00000008167	All Genes	7.21831
cmF4-vs-WT	ENSMUSG00000008193	All Genes	-11.9299
cmF4-vs-WT	ENSMUSG00000008200	All Genes	-2.68188
cmF4-vs-WT	ENSMUSG00000008206	All Genes	0
cmF4-vs-WT	ENSMUSG00000008226	All Genes	-0.555047
cmF4-vs-WT	ENSMUSG00000008301	All Genes	1.8759
cmF4-vs-WT	ENSMUSG00000008305	All Genes	5.45063
cmF4-vs-WT	ENSMUSG00000008307	All Genes	1.9422
cmF4-vs-WT	ENSMUSG00000008318	All Genes	-6.82678
cmF4-vs-WT	ENSMUSG00000008333	All Genes	0
cmF4-vs-WT	ENSMUSG00000008348	All Genes	0
cmF4-vs-WT	ENSMUSG00000008373	All Genes	0
cmF4-vs-WT	ENSMUSG00000008384	All Genes	0
cmF4-vs-WT	ENSMUSG00000008393	All Genes	2.88301
cmF4-vs-WT	ENSMUSG00000008398	All Genes	-4.72171
cmF4-vs-WT	ENSMUSG00000008429	All Genes	0.0791379
cmF4-vs-WT	ENSMUSG00000008435	All Genes	0
cmF4-vs-WT	ENSMUSG00000008438	All Genes	0
cmF4-vs-WT	ENSMUSG00000008450	All Genes	4.37285
cmF4-vs-WT	ENSMUSG00000008461	All Genes	-8.53006
cmF4-vs-WT	ENSMUSG00000008475	All Genes	-8.2151
cmF4-vs-WT	ENSMUSG00000008489	All Genes	0
cmF4-vs-WT	ENSMUSG00000008496	All Genes	-5.13425
cmF4-vs-WT	ENSMUSG00000008540	All Genes	-1.76309
cmF4-vs-WT	ENSMUSG00000008575	All Genes	10.1608
cmF4-vs-WT	ENSMUSG00000008590	All Genes	0.393357
cmF4-vs-WT	ENSMUSG00000008601	All Genes	-4.11758
cmF4-vs-WT	ENSMUSG00000008604	All Genes	1.3849
cmF4-vs-WT	ENSMUSG00000008658	All Genes	-0.291415
cmF4-vs-WT	ENSMUSG00000008668	All Genes	4.57626
cmF4-vs-WT	ENSMUSG00000008682	All Genes	4.48809
cmF4-vs-WT	ENSMUSG00000008683	All Genes	5.83802
cmF4-vs-WT	ENSMUSG00000008690	All Genes	6.03851
cmF4-vs-WT	ENSMUSG00000008730	All Genes	-3.15459
cmF4-vs-WT	ENSMUSG00000008734	All Genes	5.44048
cmF4-vs-WT	ENSMUSG00000008763	All Genes	0
cmF4-vs-WT	ENSMUSG00000008822	All Genes	0
cmF4-vs-WT	ENSMUSG00000008843	All Genes	-5.07784
cmF4-vs-WT	ENSMUSG00000008845	All Genes	-0.934537
cmF4-vs-WT	ENSMUSG00000008855	All Genes	3.1903
cmF4-vs-WT	ENSMUSG00000008859	All Genes	-7.74608
cmF4-vs-WT	ENSMUSG00000008892	All Genes	0
cmF4-vs-WT	ENSMUSG00000008932	All Genes	-0.998069
cmF4-vs-WT	ENSMUSG00000008958	All Genes	2.99007
cmF4-vs-WT	ENSMUSG00000008976	All Genes	4.3591
cmF4-vs-WT	ENSMUSG00000008999	All Genes	0.321908
cmF4-vs-WT	ENSMUSG00000009013	All Genes	0
cmF4-vs-WT	ENSMUSG00000009030	All Genes	0
cmF4-vs-WT	ENSMUSG00000009035	All Genes	0.302409
cmF4-vs-WT	ENSMUSG00000009070	All Genes	0
cmF4-vs-WT	ENSMUSG00000009073	All Genes	0.257719
cmF4-vs-WT	ENSMUSG00000009075	All Genes	6.68198
cmF4-vs-WT	ENSMUSG00000009076	All Genes	1.18357
cmF4-vs-WT	ENSMUSG00000009079	All Genes	-1.35196
cmF4-vs-WT	ENSMUSG00000009090	All Genes	0
cmF4-vs-WT	ENSMUSG00000009092	All Genes	-3.08185
cmF4-vs-WT	ENSMUSG00000009093	All Genes	-0.0503615
cmF4-vs-WT	ENSMUSG00000009097	All Genes	-0.415118
cmF4-vs-WT	ENSMUSG00000009108	All Genes	-1.22114
cmF4-vs-WT	ENSMUSG00000009112	All Genes	0
cmF4-vs-WT	ENSMUSG00000009114	All Genes	-2.58948
cmF4-vs-WT	ENSMUSG00000009145	All Genes	-2.46225
cmF4-vs-WT	ENSMUSG00000009185	All Genes	-4.62314
cmF4-vs-WT	ENSMUSG00000009207	All Genes	-0.595447
cmF4-vs-WT	ENSMUSG00000009210	All Genes	1.15026
cmF4-vs-WT	ENSMUSG00000009214	All Genes	-3.11113
cmF4-vs-WT	ENSMUSG00000009216	All Genes	-1.75582
cmF4-vs-WT	ENSMUSG00000009246	All Genes	-7.63873
cmF4-vs-WT	ENSMUSG00000009248	All Genes	-3.43254
cmF4-vs-WT	ENSMUSG00000009281	All Genes	0
cmF4-vs-WT	ENSMUSG00000009291	All Genes	3.50072
cmF4-vs-WT	ENSMUSG00000009292	All Genes	-1.57243
cmF4-vs-WT	ENSMUSG00000009293	All Genes	0.721099
cmF4-vs-WT	ENSMUSG00000009350	All Genes	-5.50304
cmF4-vs-WT	ENSMUSG00000009356	All Genes	-5.44894
cmF4-vs-WT	ENSMUSG00000009376	All Genes	3.11939
cmF4-vs-WT	ENSMUSG00000009378	All Genes	-3.57548
cmF4-vs-WT	ENSMUSG00000009394	All Genes	-6.15582
cmF4-vs-WT	ENSMUSG00000009406	All Genes	5.95498
cmF4-vs-WT	ENSMUSG00000009418	All Genes	-3.56963
cmF4-vs-WT	ENSMUSG00000009470	All Genes	0
cmF4-vs-WT	ENSMUSG00000009471	All Genes	-3.40422
cmF4-vs-WT	ENSMUSG00000009487	All Genes	0
cmF4-vs-WT	ENSMUSG00000009535	All Genes	-2.01994
cmF4-vs-WT	ENSMUSG00000009545	All Genes	-5.49353
cmF4-vs-WT	ENSMUSG00000009549	All Genes	2.27745
cmF4-vs-WT	ENSMUSG00000009551	All Genes	-1.67389
cmF4-vs-WT	ENSMUSG00000009555	All Genes	0
cmF4-vs-WT	ENSMUSG00000009563	All Genes	0
cmF4-vs-WT	ENSMUSG00000009566	All Genes	8.52023
cmF4-vs-WT	ENSMUSG00000009569	All Genes	0
cmF4-vs-WT	ENSMUSG00000009575	All Genes	0
cmF4-vs-WT	ENSMUSG00000009580	All Genes	-0.966151
cmF4-vs-WT	ENSMUSG00000009585	All Genes	0
cmF4-vs-WT	ENSMUSG00000009588	All Genes	-2.17789
cmF4-vs-WT	ENSMUSG00000009596	All Genes	-0.881522
cmF4-vs-WT	ENSMUSG00000009614	All Genes	-2.56278
cmF4-vs-WT	ENSMUSG00000009621	All Genes	-3.42776
cmF4-vs-WT	ENSMUSG00000009628	All Genes	0
cmF4-vs-WT	ENSMUSG00000009630	All Genes	1.08164
cmF4-vs-WT	ENSMUSG00000009633	All Genes	4.12163
cmF4-vs-WT	ENSMUSG00000009640	All Genes	1.92292
cmF4-vs-WT	ENSMUSG00000009646	All Genes	-4.57315
cmF4-vs-WT	ENSMUSG00000009647	All Genes	0
cmF4-vs-WT	ENSMUSG00000009654	All Genes	0
cmF4-vs-WT	ENSMUSG00000009670	All Genes	-4.12901
cmF4-vs-WT	ENSMUSG00000009681	All Genes	2.83312
cmF4-vs-WT	ENSMUSG00000009687	All Genes	-2.34492
cmF4-vs-WT	ENSMUSG00000009731	All Genes	0.438418
cmF4-vs-WT	ENSMUSG00000009733	All Genes	1.74452
cmF4-vs-WT	ENSMUSG00000009734	All Genes	-1.56133
cmF4-vs-WT	ENSMUSG00000009739	All Genes	0.957138
cmF4-vs-WT	ENSMUSG00000009741	All Genes	0
cmF4-vs-WT	ENSMUSG00000009772	All Genes	-7.43284
cmF4-vs-WT	ENSMUSG00000009828	All Genes	3.26093
cmF4-vs-WT	ENSMUSG00000009863	All Genes	2.55091
cmF4-vs-WT	ENSMUSG00000009876	All Genes	-3.47044
cmF4-vs-WT	ENSMUSG00000009894	All Genes	7.73672
cmF4-vs-WT	ENSMUSG00000009900	All Genes	2.43194
cmF4-vs-WT	ENSMUSG00000009905	All Genes	0
cmF4-vs-WT	ENSMUSG00000009907	All Genes	-2.49121
cmF4-vs-WT	ENSMUSG00000009927	All Genes	4.70217
cmF4-vs-WT	ENSMUSG00000009941	All Genes	-2.04014
cmF4-vs-WT	ENSMUSG00000009995	All Genes	0
cmF4-vs-WT	ENSMUSG00000010021	All Genes	1.39926
cmF4-vs-WT	ENSMUSG00000010025	All Genes	-4.02312
cmF4-vs-WT	ENSMUSG00000010044	All Genes	-2.16501
cmF4-vs-WT	ENSMUSG00000010045	All Genes	4.8141
cmF4-vs-WT	ENSMUSG00000010047	All Genes	8.73808
cmF4-vs-WT	ENSMUSG00000010048	All Genes	0
cmF4-vs-WT	ENSMUSG00000010051	All Genes	8.64659
cmF4-vs-WT	ENSMUSG00000010054	All Genes	0.729956
cmF4-vs-WT	ENSMUSG00000010057	All Genes	1.13529
cmF4-vs-WT	ENSMUSG00000010064	All Genes	-1.0507
cmF4-vs-WT	ENSMUSG00000010066	All Genes	-7.87333
cmF4-vs-WT	ENSMUSG00000010067	All Genes	5.9965
cmF4-vs-WT	ENSMUSG00000010080	All Genes	6.56224
cmF4-vs-WT	ENSMUSG00000010086	All Genes	-3.81757
cmF4-vs-WT	ENSMUSG00000010095	All Genes	6.04508
cmF4-vs-WT	ENSMUSG00000010097	All Genes	0
cmF4-vs-WT	ENSMUSG00000010110	All Genes	3.20295
cmF4-vs-WT	ENSMUSG00000010122	All Genes	5.07343
cmF4-vs-WT	ENSMUSG00000010136	All Genes	-1.47644
cmF4-vs-WT	ENSMUSG00000010142	All Genes	-0.708883
cmF4-vs-WT	ENSMUSG00000010154	All Genes	-5.32003
cmF4-vs-WT	ENSMUSG00000010175	All Genes	-4.43294
cmF4-vs-WT	ENSMUSG00000010205	All Genes	0
cmF4-vs-WT	ENSMUSG00000010277	All Genes	2.89431
cmF4-vs-WT	ENSMUSG00000010290	All Genes	1.06611
cmF4-vs-WT	ENSMUSG00000010307	All Genes	-3.00441
cmF4-vs-WT	ENSMUSG00000010311	All Genes	-2.90696
cmF4-vs-WT	ENSMUSG00000010342	All Genes	-4.11671
cmF4-vs-WT	ENSMUSG00000010358	All Genes	0
cmF4-vs-WT	ENSMUSG00000010362	All Genes	1.68824
cmF4-vs-WT	ENSMUSG00000010376	All Genes	2.73516
cmF4-vs-WT	ENSMUSG00000010392	All Genes	0
cmF4-vs-WT	ENSMUSG00000010406	All Genes	5.86577
cmF4-vs-WT	ENSMUSG00000010435	All Genes	0
cmF4-vs-WT	ENSMUSG00000010453	All Genes	-3.64897
cmF4-vs-WT	ENSMUSG00000010461	All Genes	0.941389
cmF4-vs-WT	ENSMUSG00000010476	All Genes	-2.55204
cmF4-vs-WT	ENSMUSG00000010492	All Genes	2.46997
cmF4-vs-WT	ENSMUSG00000010505	All Genes	0
cmF4-vs-WT	ENSMUSG00000010517	All Genes	0
cmF4-vs-WT	ENSMUSG00000010529	All Genes	-1.16615
cmF4-vs-WT	ENSMUSG00000010538	All Genes	3.46317
cmF4-vs-WT	ENSMUSG00000010554	All Genes	0
cmF4-vs-WT	ENSMUSG00000010592	All Genes	-1.98925
cmF4-vs-WT	ENSMUSG00000010601	All Genes	-2.2312
cmF4-vs-WT	ENSMUSG00000010607	All Genes	1.66901
cmF4-vs-WT	ENSMUSG00000010608	All Genes	-1.76316
cmF4-vs-WT	ENSMUSG00000010609	All Genes	-1.69911
cmF4-vs-WT	ENSMUSG00000010651	All Genes	0
cmF4-vs-WT	ENSMUSG00000010660	All Genes	5.46037
cmF4-vs-WT	ENSMUSG00000010663	All Genes	3.03436
cmF4-vs-WT	ENSMUSG00000010721	All Genes	-0.128277
cmF4-vs-WT	ENSMUSG00000010751	All Genes	3.87901
cmF4-vs-WT	ENSMUSG00000010755	All Genes	0
cmF4-vs-WT	ENSMUSG00000010760	All Genes	-5.37144
cmF4-vs-WT	ENSMUSG00000010796	All Genes	-1.83351
cmF4-vs-WT	ENSMUSG00000010797	All Genes	-2.12941
cmF4-vs-WT	ENSMUSG00000010803	All Genes	-0.463063
cmF4-vs-WT	ENSMUSG00000010825	All Genes	-3.74437
cmF4-vs-WT	ENSMUSG00000010830	All Genes	2.5315
cmF4-vs-WT	ENSMUSG00000010911	All Genes	2.02816
cmF4-vs-WT	ENSMUSG00000010914	All Genes	-0.000531628
cmF4-vs-WT	ENSMUSG00000010936	All Genes	-1.3116
cmF4-vs-WT	ENSMUSG00000011008	All Genes	-0.786272
cmF4-vs-WT	ENSMUSG00000011034	All Genes	-4.6417
cmF4-vs-WT	ENSMUSG00000011096	All Genes	8.43698
cmF4-vs-WT	ENSMUSG00000011114	All Genes	0
cmF4-vs-WT	ENSMUSG00000011148	All Genes	5.28546
cmF4-vs-WT	ENSMUSG00000011154	All Genes	-1.44179
cmF4-vs-WT	ENSMUSG00000011158	All Genes	0.834729
cmF4-vs-WT	ENSMUSG00000011171	All Genes	0.469192
cmF4-vs-WT	ENSMUSG00000011179	All Genes	3.2236
cmF4-vs-WT	ENSMUSG00000011254	All Genes	1.58374
cmF4-vs-WT	ENSMUSG00000011256	All Genes	-5.46471
cmF4-vs-WT	ENSMUSG00000011257	All Genes	-2.29134
cmF4-vs-WT	ENSMUSG00000011263	All Genes	1.46761
cmF4-vs-WT	ENSMUSG00000011267	All Genes	-5.4508
cmF4-vs-WT	ENSMUSG00000011305	All Genes	-1.65516
cmF4-vs-WT	ENSMUSG00000011306	All Genes	0
cmF4-vs-WT	ENSMUSG00000011350	All Genes	0
cmF4-vs-WT	ENSMUSG00000011382	All Genes	-4.35786
cmF4-vs-WT	ENSMUSG00000011427	All Genes	-0.832818
cmF4-vs-WT	ENSMUSG00000011463	All Genes	0
cmF4-vs-WT	ENSMUSG00000011486	All Genes	-2.55349
cmF4-vs-WT	ENSMUSG00000011589	All Genes	-1.4984
cmF4-vs-WT	ENSMUSG00000011632	All Genes	-3.10921
cmF4-vs-WT	ENSMUSG00000011658	All Genes	4.11875
cmF4-vs-WT	ENSMUSG00000011751	All Genes	-2.57505
cmF4-vs-WT	ENSMUSG00000011752	All Genes	0.999418
cmF4-vs-WT	ENSMUSG00000011831	All Genes	0
cmF4-vs-WT	ENSMUSG00000011832	All Genes	4.78001
cmF4-vs-WT	ENSMUSG00000011837	All Genes	9.11365
cmF4-vs-WT	ENSMUSG00000011877	All Genes	2.01734
cmF4-vs-WT	ENSMUSG00000011884	All Genes	-5.98019
cmF4-vs-WT	ENSMUSG00000011958	All Genes	0
cmF4-vs-WT	ENSMUSG00000011960	All Genes	-1.11114
cmF4-vs-WT	ENSMUSG00000012017	All Genes	13.2529
cmF4-vs-WT	ENSMUSG00000012076	All Genes	1.42993
cmF4-vs-WT	ENSMUSG00000012114	All Genes	0.646551
cmF4-vs-WT	ENSMUSG00000012117	All Genes	3.75776
cmF4-vs-WT	ENSMUSG00000012123	All Genes	-5.37451
cmF4-vs-WT	ENSMUSG00000012126	All Genes	0.556422
cmF4-vs-WT	ENSMUSG00000012187	All Genes	-0.626744
cmF4-vs-WT	ENSMUSG00000012296	All Genes	3.9037
cmF4-vs-WT	ENSMUSG00000012350	All Genes	-6.67113
cmF4-vs-WT	ENSMUSG00000012396	All Genes	-1.5423
cmF4-vs-WT	ENSMUSG00000012405	All Genes	6.55742
cmF4-vs-WT	ENSMUSG00000012422	All Genes	-1.14373
cmF4-vs-WT	ENSMUSG00000012428	All Genes	0
cmF4-vs-WT	ENSMUSG00000012429	All Genes	0.434032
cmF4-vs-WT	ENSMUSG00000012443	All Genes	-1.75328
cmF4-vs-WT	ENSMUSG00000012483	All Genes	0.828842
cmF4-vs-WT	ENSMUSG00000012519	All Genes	-4.29382
cmF4-vs-WT	ENSMUSG00000012520	All Genes	-2.46552
cmF4-vs-WT	ENSMUSG00000012535	All Genes	-0.899882
cmF4-vs-WT	ENSMUSG00000012609	All Genes	-1.24954
cmF4-vs-WT	ENSMUSG00000012640	All Genes	0
cmF4-vs-WT	ENSMUSG00000012705	All Genes	-2.17528
cmF4-vs-WT	ENSMUSG00000012777	All Genes	1.5543
cmF4-vs-WT	ENSMUSG00000012819	All Genes	-2.96346
cmF4-vs-WT	ENSMUSG00000012848	All Genes	7.33302
cmF4-vs-WT	ENSMUSG00000012889	All Genes	-3.99894
cmF4-vs-WT	ENSMUSG00000013033	All Genes	0
cmF4-vs-WT	ENSMUSG00000013076	All Genes	10.3875
cmF4-vs-WT	ENSMUSG00000013083	All Genes	-4.70838
cmF4-vs-WT	ENSMUSG00000013089	All Genes	8.44085
cmF4-vs-WT	ENSMUSG00000013091	All Genes	3.16171
cmF4-vs-WT	ENSMUSG00000013150	All Genes	3.54519
cmF4-vs-WT	ENSMUSG00000013155	All Genes	0.25384
cmF4-vs-WT	ENSMUSG00000013160	All Genes	0.874165
cmF4-vs-WT	ENSMUSG00000013236	All Genes	1.64657
cmF4-vs-WT	ENSMUSG00000013275	All Genes	-0.633163
cmF4-vs-WT	ENSMUSG00000013338	All Genes	-2.23163
cmF4-vs-WT	ENSMUSG00000013353	All Genes	0
cmF4-vs-WT	ENSMUSG00000013367	All Genes	-4.18577
cmF4-vs-WT	ENSMUSG00000013415	All Genes	-1.09899
cmF4-vs-WT	ENSMUSG00000013418	All Genes	-0.732277
cmF4-vs-WT	ENSMUSG00000013419	All Genes	16.4496
cmF4-vs-WT	ENSMUSG00000013465	All Genes	2.98895
cmF4-vs-WT	ENSMUSG00000013483	All Genes	-5.32627
cmF4-vs-WT	ENSMUSG00000013495	All Genes	1.41943
cmF4-vs-WT	ENSMUSG00000013523	All Genes	-0.377228
cmF4-vs-WT	ENSMUSG00000013539	All Genes	0.123597
cmF4-vs-WT	ENSMUSG00000013584	All Genes	-4.04378
cmF4-vs-WT	ENSMUSG00000013593	All Genes	3.30193
cmF4-vs-WT	ENSMUSG00000013611	All Genes	-1.08783
cmF4-vs-WT	ENSMUSG00000013622	All Genes	6.94613
cmF4-vs-WT	ENSMUSG00000013629	All Genes	2.83685
cmF4-vs-WT	ENSMUSG00000013643	All Genes	-6.85817
cmF4-vs-WT	ENSMUSG00000013646	All Genes	0
cmF4-vs-WT	ENSMUSG00000013653	All Genes	-4.03504
cmF4-vs-WT	ENSMUSG00000013662	All Genes	-2.34315
cmF4-vs-WT	ENSMUSG00000013663	All Genes	-1.41686
cmF4-vs-WT	ENSMUSG00000013698	All Genes	-2.95579
cmF4-vs-WT	ENSMUSG00000013701	All Genes	0
cmF4-vs-WT	ENSMUSG00000013707	All Genes	-0.601543
cmF4-vs-WT	ENSMUSG00000013736	All Genes	0
cmF4-vs-WT	ENSMUSG00000013766	All Genes	-0.929333
cmF4-vs-WT	ENSMUSG00000013787	All Genes	3.72161
cmF4-vs-WT	ENSMUSG00000013822	All Genes	3.35665
cmF4-vs-WT	ENSMUSG00000013833	All Genes	4.35042
cmF4-vs-WT	ENSMUSG00000013846	All Genes	0
cmF4-vs-WT	ENSMUSG00000013858	All Genes	3.21736
cmF4-vs-WT	ENSMUSG00000013878	All Genes	-2.18081
cmF4-vs-WT	ENSMUSG00000013921	All Genes	-5.0932
cmF4-vs-WT	ENSMUSG00000013928	All Genes	1.55482
cmF4-vs-WT	ENSMUSG00000013936	All Genes	-2.78356
cmF4-vs-WT	ENSMUSG00000013973	All Genes	2.95476
cmF4-vs-WT	ENSMUSG00000013974	All Genes	-1.0723
cmF4-vs-WT	ENSMUSG00000013997	All Genes	5.89897
cmF4-vs-WT	ENSMUSG00000014030	All Genes	-0.758457
cmF4-vs-WT	ENSMUSG00000014039	All Genes	1.05607
cmF4-vs-WT	ENSMUSG00000014074	All Genes	0
cmF4-vs-WT	ENSMUSG00000014075	All Genes	0.908078
cmF4-vs-WT	ENSMUSG00000014077	All Genes	-3.30483
cmF4-vs-WT	ENSMUSG00000014104	All Genes	-1.37913
cmF4-vs-WT	ENSMUSG00000014158	All Genes	0.538945
cmF4-vs-WT	ENSMUSG00000014164	All Genes	0
cmF4-vs-WT	ENSMUSG00000014177	All Genes	-1.35735
cmF4-vs-WT	ENSMUSG00000014195	All Genes	-4.10747
cmF4-vs-WT	ENSMUSG00000014198	All Genes	0
cmF4-vs-WT	ENSMUSG00000014226	All Genes	0
cmF4-vs-WT	ENSMUSG00000014232	All Genes	0
cmF4-vs-WT	ENSMUSG00000014243	All Genes	3.16626
cmF4-vs-WT	ENSMUSG00000014245	All Genes	0
cmF4-vs-WT	ENSMUSG00000014294	All Genes	4.35337
cmF4-vs-WT	ENSMUSG00000014301	All Genes	2.25098
cmF4-vs-WT	ENSMUSG00000014303	All Genes	12.6116
cmF4-vs-WT	ENSMUSG00000014313	All Genes	1.28641
cmF4-vs-WT	ENSMUSG00000014329	All Genes	6.13074
cmF4-vs-WT	ENSMUSG00000014349	All Genes	0
cmF4-vs-WT	ENSMUSG00000014351	All Genes	-5.19975
cmF4-vs-WT	ENSMUSG00000014353	All Genes	0.12341
cmF4-vs-WT	ENSMUSG00000014355	All Genes	0
cmF4-vs-WT	ENSMUSG00000014361	All Genes	2.12524
cmF4-vs-WT	ENSMUSG00000014402	All Genes	-0.780391
cmF4-vs-WT	ENSMUSG00000014418	All Genes	-0.53995
cmF4-vs-WT	ENSMUSG00000014426	All Genes	1.05584
cmF4-vs-WT	ENSMUSG00000014444	All Genes	-3.02883
cmF4-vs-WT	ENSMUSG00000014453	All Genes	-1.34547
cmF4-vs-WT	ENSMUSG00000014470	All Genes	4.46981
cmF4-vs-WT	ENSMUSG00000014496	All Genes	0
cmF4-vs-WT	ENSMUSG00000014498	All Genes	1.88841
cmF4-vs-WT	ENSMUSG00000014503	All Genes	2.07525
cmF4-vs-WT	ENSMUSG00000014504	All Genes	0
cmF4-vs-WT	ENSMUSG00000014542	All Genes	-4.18641
cmF4-vs-WT	ENSMUSG00000014547	All Genes	-0.0789056
cmF4-vs-WT	ENSMUSG00000014550	All Genes	-0.340258
cmF4-vs-WT	ENSMUSG00000014551	All Genes	8.89842
cmF4-vs-WT	ENSMUSG00000014554	All Genes	8.1981
cmF4-vs-WT	ENSMUSG00000014592	All Genes	0
cmF4-vs-WT	ENSMUSG00000014599	All Genes	2.53402
cmF4-vs-WT	ENSMUSG00000014601	All Genes	0.45699
cmF4-vs-WT	ENSMUSG00000014602	All Genes	-3.18742
cmF4-vs-WT	ENSMUSG00000014603	All Genes	-2.62604
cmF4-vs-WT	ENSMUSG00000014606	All Genes	2.46539
cmF4-vs-WT	ENSMUSG00000014609	All Genes	-2.76888
cmF4-vs-WT	ENSMUSG00000014633	All Genes	5.26801
cmF4-vs-WT	ENSMUSG00000014668	All Genes	-5.84631
cmF4-vs-WT	ENSMUSG00000014686	All Genes	-1.16044
cmF4-vs-WT	ENSMUSG00000014704	All Genes	9.8546
cmF4-vs-WT	ENSMUSG00000014725	All Genes	9.61403
cmF4-vs-WT	ENSMUSG00000014747	All Genes	3.3467
cmF4-vs-WT	ENSMUSG00000014748	All Genes	4.53028
cmF4-vs-WT	ENSMUSG00000014763	All Genes	0
cmF4-vs-WT	ENSMUSG00000014767	All Genes	6.32064
cmF4-vs-WT	ENSMUSG00000014769	All Genes	0.0168971
cmF4-vs-WT	ENSMUSG00000014771	All Genes	2.81075
cmF4-vs-WT	ENSMUSG00000014773	All Genes	6.03874
cmF4-vs-WT	ENSMUSG00000014776	All Genes	5.94682
cmF4-vs-WT	ENSMUSG00000014778	All Genes	2.74203
cmF4-vs-WT	ENSMUSG00000014782	All Genes	-0.872632
cmF4-vs-WT	ENSMUSG00000014786	All Genes	0
cmF4-vs-WT	ENSMUSG00000014791	All Genes	7.43619
cmF4-vs-WT	ENSMUSG00000014813	All Genes	0
cmF4-vs-WT	ENSMUSG00000014837	All Genes	0
cmF4-vs-WT	ENSMUSG00000014846	All Genes	-1.0416
cmF4-vs-WT	ENSMUSG00000014850	All Genes	0
cmF4-vs-WT	ENSMUSG00000014852	All Genes	-6.00161
cmF4-vs-WT	ENSMUSG00000014856	All Genes	0.721154
cmF4-vs-WT	ENSMUSG00000014859	All Genes	0.22958
cmF4-vs-WT	ENSMUSG00000014867	All Genes	-0.243269
cmF4-vs-WT	ENSMUSG00000014873	All Genes	3.24146
cmF4-vs-WT	ENSMUSG00000014905	All Genes	-3.46333
cmF4-vs-WT	ENSMUSG00000014907	All Genes	0.531522
cmF4-vs-WT	ENSMUSG00000014932	All Genes	-1.87999
cmF4-vs-WT	ENSMUSG00000014956	All Genes	-3.2748
cmF4-vs-WT	ENSMUSG00000014959	All Genes	0
cmF4-vs-WT	ENSMUSG00000014980	All Genes	5.57384
cmF4-vs-WT	ENSMUSG00000015001	All Genes	-0.190201
cmF4-vs-WT	ENSMUSG00000015002	All Genes	-1.92355
cmF4-vs-WT	ENSMUSG00000015013	All Genes	1.1088
cmF4-vs-WT	ENSMUSG00000015016	All Genes	0
cmF4-vs-WT	ENSMUSG00000015023	All Genes	0.259374
cmF4-vs-WT	ENSMUSG00000015027	All Genes	1.8991
cmF4-vs-WT	ENSMUSG00000015053	All Genes	-2.12981
cmF4-vs-WT	ENSMUSG00000015083	All Genes	1.4337
cmF4-vs-WT	ENSMUSG00000015085	All Genes	2.53941
cmF4-vs-WT	ENSMUSG00000015087	All Genes	0
cmF4-vs-WT	ENSMUSG00000015090	All Genes	-6.96454
cmF4-vs-WT	ENSMUSG00000015092	All Genes	1.43526
cmF4-vs-WT	ENSMUSG00000015093	All Genes	-5.56585
cmF4-vs-WT	ENSMUSG00000015094	All Genes	0
cmF4-vs-WT	ENSMUSG00000015095	All Genes	0.023942
cmF4-vs-WT	ENSMUSG00000015112	All Genes	-6.58112
cmF4-vs-WT	ENSMUSG00000015120	All Genes	1.9077
cmF4-vs-WT	ENSMUSG00000015126	All Genes	4.93762
cmF4-vs-WT	ENSMUSG00000015127	All Genes	2.90498
cmF4-vs-WT	ENSMUSG00000015133	All Genes	-3.72875
cmF4-vs-WT	ENSMUSG00000015134	All Genes	3.32996
cmF4-vs-WT	ENSMUSG00000015143	All Genes	-2.77689
cmF4-vs-WT	ENSMUSG00000015149	All Genes	3.18246
cmF4-vs-WT	ENSMUSG00000015165	All Genes	0
cmF4-vs-WT	ENSMUSG00000015176	All Genes	-2.18813
cmF4-vs-WT	ENSMUSG00000015189	All Genes	-0.44434
cmF4-vs-WT	ENSMUSG00000015202	All Genes	7.46516
cmF4-vs-WT	ENSMUSG00000015214	All Genes	-1.38591
cmF4-vs-WT	ENSMUSG00000015217	All Genes	0.051073
cmF4-vs-WT	ENSMUSG00000015222	All Genes	-1.10305
cmF4-vs-WT	ENSMUSG00000015224	All Genes	0
cmF4-vs-WT	ENSMUSG00000015243	All Genes	0
cmF4-vs-WT	ENSMUSG00000015247	All Genes	-2.32141
cmF4-vs-WT	ENSMUSG00000015289	All Genes	4.56104
cmF4-vs-WT	ENSMUSG00000015290	All Genes	3.37039
cmF4-vs-WT	ENSMUSG00000015291	All Genes	-1.82672
cmF4-vs-WT	ENSMUSG00000015305	All Genes	0.36469
cmF4-vs-WT	ENSMUSG00000015312	All Genes	-2.69366
cmF4-vs-WT	ENSMUSG00000015314	All Genes	0.661263
cmF4-vs-WT	ENSMUSG00000015316	All Genes	-3.3311
cmF4-vs-WT	ENSMUSG00000015335	All Genes	0
cmF4-vs-WT	ENSMUSG00000015337	All Genes	10.9718
cmF4-vs-WT	ENSMUSG00000015340	All Genes	-6.45006
cmF4-vs-WT	ENSMUSG00000015341	All Genes	0
cmF4-vs-WT	ENSMUSG00000015342	All Genes	-2.2949
cmF4-vs-WT	ENSMUSG00000015354	All Genes	-4.94518
cmF4-vs-WT	ENSMUSG00000015355	All Genes	2.77853
cmF4-vs-WT	ENSMUSG00000015357	All Genes	-0.691012
cmF4-vs-WT	ENSMUSG00000015363	All Genes	0
cmF4-vs-WT	ENSMUSG00000015365	All Genes	1.21238
cmF4-vs-WT	ENSMUSG00000015377	All Genes	0
cmF4-vs-WT	ENSMUSG00000015396	All Genes	-2.00556
cmF4-vs-WT	ENSMUSG00000015401	All Genes	-1.83149
cmF4-vs-WT	ENSMUSG00000015405	All Genes	-4.9756
cmF4-vs-WT	ENSMUSG00000015437	All Genes	-3.0708
cmF4-vs-WT	ENSMUSG00000015441	All Genes	-1.69931
cmF4-vs-WT	ENSMUSG00000015451	All Genes	0
cmF4-vs-WT	ENSMUSG00000015452	All Genes	-1.5999
cmF4-vs-WT	ENSMUSG00000015461	All Genes	0.341799
cmF4-vs-WT	ENSMUSG00000015467	All Genes	-0.12414
cmF4-vs-WT	ENSMUSG00000015468	All Genes	-3.17859
cmF4-vs-WT	ENSMUSG00000015474	All Genes	1.50502
cmF4-vs-WT	ENSMUSG00000015476	All Genes	2.31625
cmF4-vs-WT	ENSMUSG00000015478	All Genes	0
cmF4-vs-WT	ENSMUSG00000015484	All Genes	-5.23421
cmF4-vs-WT	ENSMUSG00000015488	All Genes	0
cmF4-vs-WT	ENSMUSG00000015501	All Genes	0
cmF4-vs-WT	ENSMUSG00000015519	All Genes	-1.07129
cmF4-vs-WT	ENSMUSG00000015522	All Genes	0
cmF4-vs-WT	ENSMUSG00000015533	All Genes	-1.27451
cmF4-vs-WT	ENSMUSG00000015536	All Genes	-1.7433
cmF4-vs-WT	ENSMUSG00000015542	All Genes	0
cmF4-vs-WT	ENSMUSG00000015568	All Genes	-6.23051
cmF4-vs-WT	ENSMUSG00000015575	All Genes	0
cmF4-vs-WT	ENSMUSG00000015597	All Genes	-1.67526
cmF4-vs-WT	ENSMUSG00000015599	All Genes	-0.103558
cmF4-vs-WT	ENSMUSG00000015605	All Genes	7.02193
cmF4-vs-WT	ENSMUSG00000015619	All Genes	-1.32855
cmF4-vs-WT	ENSMUSG00000015627	All Genes	-2.09396
cmF4-vs-WT	ENSMUSG00000015647	All Genes	4.46019
cmF4-vs-WT	ENSMUSG00000015652	All Genes	0.283727
cmF4-vs-WT	ENSMUSG00000015653	All Genes	2.84384
cmF4-vs-WT	ENSMUSG00000015656	All Genes	-1.31394
cmF4-vs-WT	ENSMUSG00000015659	All Genes	0
cmF4-vs-WT	ENSMUSG00000015665	All Genes	-0.580062
cmF4-vs-WT	ENSMUSG00000015668	All Genes	-0.813366
cmF4-vs-WT	ENSMUSG00000015671	All Genes	1.23637
cmF4-vs-WT	ENSMUSG00000015672	All Genes	0
cmF4-vs-WT	ENSMUSG00000015697	All Genes	0
cmF4-vs-WT	ENSMUSG00000015702	All Genes	-5.02468
cmF4-vs-WT	ENSMUSG00000015709	All Genes	-9.19456
cmF4-vs-WT	ENSMUSG00000015711	All Genes	1.07429
cmF4-vs-WT	ENSMUSG00000015714	All Genes	1.3463
cmF4-vs-WT	ENSMUSG00000015721	All Genes	-2.32071
cmF4-vs-WT	ENSMUSG00000015733	All Genes	-2.58036
cmF4-vs-WT	ENSMUSG00000015745	All Genes	0.104652
cmF4-vs-WT	ENSMUSG00000015747	All Genes	1.64411
cmF4-vs-WT	ENSMUSG00000015748	All Genes	-1.01159
cmF4-vs-WT	ENSMUSG00000015749	All Genes	0
cmF4-vs-WT	ENSMUSG00000015750	All Genes	6.66099
cmF4-vs-WT	ENSMUSG00000015755	All Genes	-0.975676
cmF4-vs-WT	ENSMUSG00000015757	All Genes	-0.80635
cmF4-vs-WT	ENSMUSG00000015759	All Genes	0.601415
cmF4-vs-WT	ENSMUSG00000015766	All Genes	0
cmF4-vs-WT	ENSMUSG00000015776	All Genes	4.28411
cmF4-vs-WT	ENSMUSG00000015787	All Genes	0
cmF4-vs-WT	ENSMUSG00000015790	All Genes	4.373
cmF4-vs-WT	ENSMUSG00000015804	All Genes	2.32096
cmF4-vs-WT	ENSMUSG00000015806	All Genes	3.8183
cmF4-vs-WT	ENSMUSG00000015812	All Genes	-1.88914
cmF4-vs-WT	ENSMUSG00000015829	All Genes	0
cmF4-vs-WT	ENSMUSG00000015837	All Genes	1.70547
cmF4-vs-WT	ENSMUSG00000015839	All Genes	2.52051
cmF4-vs-WT	ENSMUSG00000015843	All Genes	-3.11358
cmF4-vs-WT	ENSMUSG00000015846	All Genes	5.58533
cmF4-vs-WT	ENSMUSG00000015850	All Genes	0
cmF4-vs-WT	ENSMUSG00000015852	All Genes	-1.88115
cmF4-vs-WT	ENSMUSG00000015854	All Genes	-2.39646
cmF4-vs-WT	ENSMUSG00000015869	All Genes	-1.22409
cmF4-vs-WT	ENSMUSG00000015879	All Genes	4.80055
cmF4-vs-WT	ENSMUSG00000015880	All Genes	-2.049
cmF4-vs-WT	ENSMUSG00000015882	All Genes	-1.25351
cmF4-vs-WT	ENSMUSG00000015889	All Genes	0
cmF4-vs-WT	ENSMUSG00000015890	All Genes	-2.41823
cmF4-vs-WT	ENSMUSG00000015932	All Genes	0
cmF4-vs-WT	ENSMUSG00000015937	All Genes	-1.04681
cmF4-vs-WT	ENSMUSG00000015942	All Genes	0
cmF4-vs-WT	ENSMUSG00000015943	All Genes	4.03036
cmF4-vs-WT	ENSMUSG00000015944	All Genes	-4.23639
cmF4-vs-WT	ENSMUSG00000015947	All Genes	0
cmF4-vs-WT	ENSMUSG00000015950	All Genes	-8.58024
cmF4-vs-WT	ENSMUSG00000015957	All Genes	-5.3479
cmF4-vs-WT	ENSMUSG00000015961	All Genes	0
cmF4-vs-WT	ENSMUSG00000015962	All Genes	-1.53706
cmF4-vs-WT	ENSMUSG00000015966	All Genes	-7.67522
cmF4-vs-WT	ENSMUSG00000015968	All Genes	-0.666324
cmF4-vs-WT	ENSMUSG00000015970	All Genes	-5.41277
cmF4-vs-WT	ENSMUSG00000015971	All Genes	0
cmF4-vs-WT	ENSMUSG00000015980	All Genes	0.888398
cmF4-vs-WT	ENSMUSG00000015981	All Genes	0
cmF4-vs-WT	ENSMUSG00000015994	All Genes	2.8642
cmF4-vs-WT	ENSMUSG00000016018	All Genes	0
cmF4-vs-WT	ENSMUSG00000016024	All Genes	2.65657
cmF4-vs-WT	ENSMUSG00000016028	All Genes	-1.6726
cmF4-vs-WT	ENSMUSG00000016087	All Genes	2.63977
cmF4-vs-WT	ENSMUSG00000016128	All Genes	-0.533143
cmF4-vs-WT	ENSMUSG00000016150	All Genes	-0.868417
cmF4-vs-WT	ENSMUSG00000016179	All Genes	-0.00579334
cmF4-vs-WT	ENSMUSG00000016181	All Genes	2.27725
cmF4-vs-WT	ENSMUSG00000016194	All Genes	-2.72426
cmF4-vs-WT	ENSMUSG00000016200	All Genes	-2.13322
cmF4-vs-WT	ENSMUSG00000016206	All Genes	-2.04887
cmF4-vs-WT	ENSMUSG00000016239	All Genes	-2.06379
cmF4-vs-WT	ENSMUSG00000016252	All Genes	2.50188
cmF4-vs-WT	ENSMUSG00000016253	All Genes	0
cmF4-vs-WT	ENSMUSG00000016255	All Genes	-2.73042
cmF4-vs-WT	ENSMUSG00000016256	All Genes	-11.5668
cmF4-vs-WT	ENSMUSG00000016257	All Genes	-8.02773
cmF4-vs-WT	ENSMUSG00000016262	All Genes	-1.34533
cmF4-vs-WT	ENSMUSG00000016283	All Genes	-6.63515
cmF4-vs-WT	ENSMUSG00000016308	All Genes	0
cmF4-vs-WT	ENSMUSG00000016319	All Genes	0.527356
cmF4-vs-WT	ENSMUSG00000016344	All Genes	2.0744
cmF4-vs-WT	ENSMUSG00000016346	All Genes	-2.53766
cmF4-vs-WT	ENSMUSG00000016349	All Genes	-5.5052
cmF4-vs-WT	ENSMUSG00000016356	All Genes	-0.0107761
cmF4-vs-WT	ENSMUSG00000016382	All Genes	-0.232068
cmF4-vs-WT	ENSMUSG00000016386	All Genes	1.39266
cmF4-vs-WT	ENSMUSG00000016409	All Genes	-4.2799
cmF4-vs-WT	ENSMUSG00000016427	All Genes	0
cmF4-vs-WT	ENSMUSG00000016458	All Genes	0.290952
cmF4-vs-WT	ENSMUSG00000016477	All Genes	0
cmF4-vs-WT	ENSMUSG00000016481	All Genes	-1.41298
cmF4-vs-WT	ENSMUSG00000016487	All Genes	-2.47469
cmF4-vs-WT	ENSMUSG00000016493	All Genes	0
cmF4-vs-WT	ENSMUSG00000016494	All Genes	0
cmF4-vs-WT	ENSMUSG00000016495	All Genes	-0.614461
cmF4-vs-WT	ENSMUSG00000016496	All Genes	-1.26373
cmF4-vs-WT	ENSMUSG00000016498	All Genes	-3.84985
cmF4-vs-WT	ENSMUSG00000016503	All Genes	5.55936
cmF4-vs-WT	ENSMUSG00000016510	All Genes	10.9192
cmF4-vs-WT	ENSMUSG00000016520	All Genes	-1.75939
cmF4-vs-WT	ENSMUSG00000016524	All Genes	0.0478276
cmF4-vs-WT	ENSMUSG00000016526	All Genes	0
cmF4-vs-WT	ENSMUSG00000016528	All Genes	4.48929
cmF4-vs-WT	ENSMUSG00000016529	All Genes	-4.36025
cmF4-vs-WT	ENSMUSG00000016534	All Genes	7.26448
cmF4-vs-WT	ENSMUSG00000016541	All Genes	3.94947
cmF4-vs-WT	ENSMUSG00000016552	All Genes	1.45339
cmF4-vs-WT	ENSMUSG00000016554	All Genes	2.62193
cmF4-vs-WT	ENSMUSG00000016559	All Genes	0
cmF4-vs-WT	ENSMUSG00000016619	All Genes	-1.26787
cmF4-vs-WT	ENSMUSG00000016624	All Genes	-6.47815
cmF4-vs-WT	ENSMUSG00000016626	All Genes	-0.716562
cmF4-vs-WT	ENSMUSG00000016637	All Genes	5.013
cmF4-vs-WT	ENSMUSG00000016664	All Genes	-5.62799
cmF4-vs-WT	ENSMUSG00000016756	All Genes	-3.87125
cmF4-vs-WT	ENSMUSG00000016757	All Genes	1.93594
cmF4-vs-WT	ENSMUSG00000016758	All Genes	-5.47153
cmF4-vs-WT	ENSMUSG00000016763	All Genes	-4.36785
cmF4-vs-WT	ENSMUSG00000016831	All Genes	0
cmF4-vs-WT	ENSMUSG00000016833	All Genes	0.043218
cmF4-vs-WT	ENSMUSG00000016918	All Genes	1.75978
cmF4-vs-WT	ENSMUSG00000016921	All Genes	0
cmF4-vs-WT	ENSMUSG00000016933	All Genes	4.45491
cmF4-vs-WT	ENSMUSG00000016940	All Genes	6.72638
cmF4-vs-WT	ENSMUSG00000016942	All Genes	-4.9121
cmF4-vs-WT	ENSMUSG00000016946	All Genes	-1.39226
cmF4-vs-WT	ENSMUSG00000016982	All Genes	1.10908
cmF4-vs-WT	ENSMUSG00000016984	All Genes	0
cmF4-vs-WT	ENSMUSG00000016995	All Genes	-0.990583
cmF4-vs-WT	ENSMUSG00000016998	All Genes	-3.0528
cmF4-vs-WT	ENSMUSG00000017002	All Genes	-3.83437
cmF4-vs-WT	ENSMUSG00000017004	All Genes	0.986652
cmF4-vs-WT	ENSMUSG00000017007	All Genes	0.727269
cmF4-vs-WT	ENSMUSG00000017009	All Genes	2.10632
cmF4-vs-WT	ENSMUSG00000017057	All Genes	0
cmF4-vs-WT	ENSMUSG00000017064	All Genes	0
cmF4-vs-WT	ENSMUSG00000017119	All Genes	-2.50386
cmF4-vs-WT	ENSMUSG00000017132	All Genes	-3.664
cmF4-vs-WT	ENSMUSG00000017144	All Genes	0.247326
cmF4-vs-WT	ENSMUSG00000017146	All Genes	-1.1558
cmF4-vs-WT	ENSMUSG00000017165	All Genes	-4.54165
cmF4-vs-WT	ENSMUSG00000017167	All Genes	-3.99877
cmF4-vs-WT	ENSMUSG00000017176	All Genes	11.7777
cmF4-vs-WT	ENSMUSG00000017188	All Genes	1.8472
cmF4-vs-WT	ENSMUSG00000017195	All Genes	-0.971426
cmF4-vs-WT	ENSMUSG00000017204	All Genes	-6.24037
cmF4-vs-WT	ENSMUSG00000017210	All Genes	0
cmF4-vs-WT	ENSMUSG00000017211	All Genes	-4.23308
cmF4-vs-WT	ENSMUSG00000017221	All Genes	1.87658
cmF4-vs-WT	ENSMUSG00000017264	All Genes	0
cmF4-vs-WT	ENSMUSG00000017286	All Genes	2.70608
cmF4-vs-WT	ENSMUSG00000017288	All Genes	0
cmF4-vs-WT	ENSMUSG00000017291	All Genes	-0.632438
cmF4-vs-WT	ENSMUSG00000017299	All Genes	2.09802
cmF4-vs-WT	ENSMUSG00000017300	All Genes	-2.16325
cmF4-vs-WT	ENSMUSG00000017307	All Genes	1.55694
cmF4-vs-WT	ENSMUSG00000017309	All Genes	0.219467
cmF4-vs-WT	ENSMUSG00000017311	All Genes	-5.61059
cmF4-vs-WT	ENSMUSG00000017314	All Genes	0.41619
cmF4-vs-WT	ENSMUSG00000017316	All Genes	-5.06967
cmF4-vs-WT	ENSMUSG00000017344	All Genes	-0.784905
cmF4-vs-WT	ENSMUSG00000017376	All Genes	-8.92803
cmF4-vs-WT	ENSMUSG00000017386	All Genes	3.89305
cmF4-vs-WT	ENSMUSG00000017390	All Genes	7.65851
cmF4-vs-WT	ENSMUSG00000017400	All Genes	-4.13048
cmF4-vs-WT	ENSMUSG00000017404	All Genes	5.06072
cmF4-vs-WT	ENSMUSG00000017405	All Genes	-0.935979
cmF4-vs-WT	ENSMUSG00000017412	All Genes	2.7323
cmF4-vs-WT	ENSMUSG00000017417	All Genes	8.15035
cmF4-vs-WT	ENSMUSG00000017418	All Genes	0
cmF4-vs-WT	ENSMUSG00000017421	All Genes	-0.880161
cmF4-vs-WT	ENSMUSG00000017428	All Genes	0
cmF4-vs-WT	ENSMUSG00000017446	All Genes	-1.10842
cmF4-vs-WT	ENSMUSG00000017453	All Genes	-2.74918
cmF4-vs-WT	ENSMUSG00000017466	All Genes	5.83081
cmF4-vs-WT	ENSMUSG00000017478	All Genes	-2.3495
cmF4-vs-WT	ENSMUSG00000017485	All Genes	-1.01954
cmF4-vs-WT	ENSMUSG00000017491	All Genes	2.03823
cmF4-vs-WT	ENSMUSG00000017493	All Genes	13.0111
cmF4-vs-WT	ENSMUSG00000017499	All Genes	1.33624
cmF4-vs-WT	ENSMUSG00000017548	All Genes	-2.87335
cmF4-vs-WT	ENSMUSG00000017550	All Genes	-0.791226
cmF4-vs-WT	ENSMUSG00000017561	All Genes	0.747081
cmF4-vs-WT	ENSMUSG00000017588	All Genes	-4.04122
cmF4-vs-WT	ENSMUSG00000017607	All Genes	10.3508
cmF4-vs-WT	ENSMUSG00000017615	All Genes	7.11703
cmF4-vs-WT	ENSMUSG00000017631	All Genes	-2.85227
cmF4-vs-WT	ENSMUSG00000017639	All Genes	-4.49042
cmF4-vs-WT	ENSMUSG00000017652	All Genes	-9.30731
cmF4-vs-WT	ENSMUSG00000017664	All Genes	3.29172
cmF4-vs-WT	ENSMUSG00000017667	All Genes	2.65633
cmF4-vs-WT	ENSMUSG00000017670	All Genes	4.65301
cmF4-vs-WT	ENSMUSG00000017677	All Genes	-0.169618
cmF4-vs-WT	ENSMUSG00000017679	All Genes	-1.49867
cmF4-vs-WT	ENSMUSG00000017686	All Genes	0
cmF4-vs-WT	ENSMUSG00000017688	All Genes	-5.50702
cmF4-vs-WT	ENSMUSG00000017692	All Genes	1.50497
cmF4-vs-WT	ENSMUSG00000017697	All Genes	0
cmF4-vs-WT	ENSMUSG00000017707	All Genes	-5.67282
cmF4-vs-WT	ENSMUSG00000017713	All Genes	0
cmF4-vs-WT	ENSMUSG00000017715	All Genes	0
cmF4-vs-WT	ENSMUSG00000017716	All Genes	1.59889
cmF4-vs-WT	ENSMUSG00000017718	All Genes	2.83205
cmF4-vs-WT	ENSMUSG00000017720	All Genes	2.63857
cmF4-vs-WT	ENSMUSG00000017721	All Genes	2.29068
cmF4-vs-WT	ENSMUSG00000017723	All Genes	0
cmF4-vs-WT	ENSMUSG00000017724	All Genes	1.04974
cmF4-vs-WT	ENSMUSG00000017734	All Genes	5.99435
cmF4-vs-WT	ENSMUSG00000017737	All Genes	-3.32537
cmF4-vs-WT	ENSMUSG00000017740	All Genes	-2.19334
cmF4-vs-WT	ENSMUSG00000017747	All Genes	-0.389786
cmF4-vs-WT	ENSMUSG00000017754	All Genes	16.453
cmF4-vs-WT	ENSMUSG00000017756	All Genes	1.07775
cmF4-vs-WT	ENSMUSG00000017760	All Genes	9.85557
cmF4-vs-WT	ENSMUSG00000017764	All Genes	0
cmF4-vs-WT	ENSMUSG00000017765	All Genes	12.1344
cmF4-vs-WT	ENSMUSG00000017767	All Genes	3.51269
cmF4-vs-WT	ENSMUSG00000017774	All Genes	1.22182
cmF4-vs-WT	ENSMUSG00000017776	All Genes	0.928301
cmF4-vs-WT	ENSMUSG00000017778	All Genes	0
cmF4-vs-WT	ENSMUSG00000017781	All Genes	0.859966
cmF4-vs-WT	ENSMUSG00000017801	All Genes	0
cmF4-vs-WT	ENSMUSG00000017802	All Genes	0
cmF4-vs-WT	ENSMUSG00000017817	All Genes	-0.702822
cmF4-vs-WT	ENSMUSG00000017830	All Genes	-4.16089
cmF4-vs-WT	ENSMUSG00000017831	All Genes	-1.60499
cmF4-vs-WT	ENSMUSG00000017832	All Genes	0
cmF4-vs-WT	ENSMUSG00000017837	All Genes	4.12292
cmF4-vs-WT	ENSMUSG00000017843	All Genes	0
cmF4-vs-WT	ENSMUSG00000017858	All Genes	0
cmF4-vs-WT	ENSMUSG00000017861	All Genes	-1.1707
cmF4-vs-WT	ENSMUSG00000017868	All Genes	-1.63855
cmF4-vs-WT	ENSMUSG00000017897	All Genes	6.0196
cmF4-vs-WT	ENSMUSG00000017929	All Genes	-4.42351
[truncated: 98,477 more rows]

## Sheet: edf10d_2
comparison	signature	signed.padj.camera
cmF4-vs-WT	Aire-stage	-9.89847
cmF4-vs-WT	Ciliated	-0.567923
cmF4-vs-WT	EnteroHepato	-19.1166
cmF4-vs-WT	Goblet	-2.64373
cmF4-vs-WT	Ionocyte	-0.506102
cmF4-vs-WT	Lung_basal	-7.09515
cmF4-vs-WT	Microfold	-17.3116
cmF4-vs-WT	Muscle	1.03054
cmF4-vs-WT	Neuroendocrine	-7.17134
cmF4-vs-WT	Pancreatic	-7.7684
cmF4-vs-WT	Skin	-14.7377
cmF4-vs-WT	Tuft	-13.0677
cmF4-vs-WT	cTEC	8.31013
cmF4-vs-WT	early_progenitor	45.0875
cmF4-vs-WT	mTEC	-54.3963
cmF4-vs-WT	postnatal_progenitor	2.42364
cmF1-vs-WT	Aire-stage	-23.122
cmF1-vs-WT	Ciliated	-2.05906
cmF1-vs-WT	EnteroHepato	-21.7888
cmF1-vs-WT	Goblet	-15.0513
cmF1-vs-WT	Ionocyte	-2.73988
cmF1-vs-WT	Lung_basal	-21.7922
cmF1-vs-WT	Microfold	-24.341
cmF1-vs-WT	Muscle	-6.61456
cmF1-vs-WT	Neuroendocrine	-10.1297
cmF1-vs-WT	Pancreatic	-13.6783
cmF1-vs-WT	Skin	-35.2132
cmF1-vs-WT	Tuft	-35.7978
cmF1-vs-WT	cTEC	0.0801958
cmF1-vs-WT	early_progenitor	1.30636
cmF1-vs-WT	mTEC	-43.9968
cmF1-vs-WT	postnatal_progenitor	-0.191342
cmdtgF1F4-vs-WT	Aire-stage	-5.74674
cmdtgF1F4-vs-WT	Ciliated	-0.00284422
cmdtgF1F4-vs-WT	EnteroHepato	-10.0445
cmdtgF1F4-vs-WT	Goblet	-0.916632
cmdtgF1F4-vs-WT	Ionocyte	-0.663867
cmdtgF1F4-vs-WT	Lung_basal	-3.66445
cmdtgF1F4-vs-WT	Microfold	-6.07735
cmdtgF1F4-vs-WT	Muscle	-0.164082
cmdtgF1F4-vs-WT	Neuroendocrine	-3.6038
cmdtgF1F4-vs-WT	Pancreatic	-3.05109
cmdtgF1F4-vs-WT	Skin	-6.35776
cmdtgF1F4-vs-WT	Tuft	-4.89341
cmdtgF1F4-vs-WT	cTEC	9.53962
cmdtgF1F4-vs-WT	early_progenitor	19.2809
cmdtgF1F4-vs-WT	mTEC	-20.9588
cmdtgF1F4-vs-WT	postnatal_progenitor	2.4275
cmF4-vs-cmF1	Aire-stage	0.478233
cmF4-vs-cmF1	Ciliated	0.674963
cmF4-vs-cmF1	EnteroHepato	-1.92927
cmF4-vs-cmF1	Goblet	2.92015
cmF4-vs-cmF1	Ionocyte	0.758212
cmF4-vs-cmF1	Lung_basal	1.42257
cmF4-vs-cmF1	Microfold	-0.594401
cmF4-vs-cmF1	Muscle	13.8101
cmF4-vs-cmF1	Neuroendocrine	-0.39265
cmF4-vs-cmF1	Pancreatic	-0.0191863
cmF4-vs-cmF1	Skin	1.01956
cmF4-vs-cmF1	Tuft	1.7869
cmF4-vs-cmF1	cTEC	7.86778
cmF4-vs-cmF1	early_progenitor	29.6491
cmF4-vs-cmF1	mTEC	-8.60838
cmF4-vs-cmF1	postnatal_progenitor	3.07299
