# Supplementary material for: Developmental trajectory and evolutionary origin of thymic mimetic cells
Source: Nature. 2025 Jun 11;643(8073):1066–75. doi: 10.1038/s41586-025-09148-y (PMC12286861; doi:10.1038/s41586-025-09148-y)
Supplement: Supplementary file 19 — Source Data Extended Data Fig. 11 [file 41586_2025_9148_MOESM19_ESM.xlsx]

## Sheet: edf11a_1
comparison	gene	signature	t
DR.Foxn1KO-vs-DR.WT	ENSDARG00000001873	Aire-stage	3.14813
DR.Foxn1KO-vs-DR.WT	ENSDARG00000002165	Aire-stage	-12.1728
DR.Foxn1KO-vs-DR.WT	ENSDARG00000005485	Aire-stage	7.45099
DR.Foxn1KO-vs-DR.WT	ENSDARG00000006316	Aire-stage	0
DR.Foxn1KO-vs-DR.WT	ENSDARG00000006691	Aire-stage	0
DR.Foxn1KO-vs-DR.WT	ENSDARG00000007320	Aire-stage	-1.83853
DR.Foxn1KO-vs-DR.WT	ENSDARG00000009087	Aire-stage	-11.5259
DR.Foxn1KO-vs-DR.WT	ENSDARG00000009153	Aire-stage	-1.75433
DR.Foxn1KO-vs-DR.WT	ENSDARG00000009470	Aire-stage	-1.69218
DR.Foxn1KO-vs-DR.WT	ENSDARG00000009544	Aire-stage	5.27497
DR.Foxn1KO-vs-DR.WT	ENSDARG00000009978	Aire-stage	4.96803
DR.Foxn1KO-vs-DR.WT	ENSDARG00000010008	Aire-stage	3.45205
DR.Foxn1KO-vs-DR.WT	ENSDARG00000010160	Aire-stage	-2.05977
DR.Foxn1KO-vs-DR.WT	ENSDARG00000011201	Aire-stage	-6.50481
DR.Foxn1KO-vs-DR.WT	ENSDARG00000013576	Aire-stage	3.45917
DR.Foxn1KO-vs-DR.WT	ENSDARG00000013771	Aire-stage	-2.14191
DR.Foxn1KO-vs-DR.WT	ENSDARG00000014690	Aire-stage	0
DR.Foxn1KO-vs-DR.WT	ENSDARG00000014793	Aire-stage	4.9759
DR.Foxn1KO-vs-DR.WT	ENSDARG00000015128	Aire-stage	-1.76884
DR.Foxn1KO-vs-DR.WT	ENSDARG00000017299	Aire-stage	14.2088
DR.Foxn1KO-vs-DR.WT	ENSDARG00000017444	Aire-stage	5.42464
DR.Foxn1KO-vs-DR.WT	ENSDARG00000018283	Aire-stage	0
DR.Foxn1KO-vs-DR.WT	ENSDARG00000018461	Aire-stage	-0.36812
DR.Foxn1KO-vs-DR.WT	ENSDARG00000019116	Aire-stage	-10.6871
DR.Foxn1KO-vs-DR.WT	ENSDARG00000019181	Aire-stage	-1.28129
DR.Foxn1KO-vs-DR.WT	ENSDARG00000021838	Aire-stage	-2.97268
DR.Foxn1KO-vs-DR.WT	ENSDARG00000021864	Aire-stage	-3.59374
DR.Foxn1KO-vs-DR.WT	ENSDARG00000023712	Aire-stage	10.6752
DR.Foxn1KO-vs-DR.WT	ENSDARG00000024831	Aire-stage	7.43117
DR.Foxn1KO-vs-DR.WT	ENSDARG00000025147	Aire-stage	0
DR.Foxn1KO-vs-DR.WT	ENSDARG00000025338	Aire-stage	7.59654
DR.Foxn1KO-vs-DR.WT	ENSDARG00000025581	Aire-stage	-8.8188
DR.Foxn1KO-vs-DR.WT	ENSDARG00000027088	Aire-stage	2.77443
DR.Foxn1KO-vs-DR.WT	ENSDARG00000027310	Aire-stage	2.32933
DR.Foxn1KO-vs-DR.WT	ENSDARG00000027355	Aire-stage	11.0308
DR.Foxn1KO-vs-DR.WT	ENSDARG00000027744	Aire-stage	6.23993
DR.Foxn1KO-vs-DR.WT	ENSDARG00000027799	Aire-stage	7.95535
DR.Foxn1KO-vs-DR.WT	ENSDARG00000029500	Aire-stage	-0.538538
DR.Foxn1KO-vs-DR.WT	ENSDARG00000029689	Aire-stage	-0.0389883
DR.Foxn1KO-vs-DR.WT	ENSDARG00000030408	Aire-stage	-0.802016
DR.Foxn1KO-vs-DR.WT	ENSDARG00000030478	Aire-stage	-3.59559
DR.Foxn1KO-vs-DR.WT	ENSDARG00000030591	Aire-stage	-7.70974
DR.Foxn1KO-vs-DR.WT	ENSDARG00000031435	Aire-stage	-9.32535
DR.Foxn1KO-vs-DR.WT	ENSDARG00000033144	Aire-stage	-13.9946
DR.Foxn1KO-vs-DR.WT	ENSDARG00000034423	Aire-stage	3.94042
DR.Foxn1KO-vs-DR.WT	ENSDARG00000035832	Aire-stage	-1.60655
DR.Foxn1KO-vs-DR.WT	ENSDARG00000035904	Aire-stage	4.69289
DR.Foxn1KO-vs-DR.WT	ENSDARG00000036298	Aire-stage	-3.11983
DR.Foxn1KO-vs-DR.WT	ENSDARG00000036316	Aire-stage	-1.86941
DR.Foxn1KO-vs-DR.WT	ENSDARG00000036628	Aire-stage	-9.80418
DR.Foxn1KO-vs-DR.WT	ENSDARG00000036773	Aire-stage	8.05667
DR.Foxn1KO-vs-DR.WT	ENSDARG00000037071	Aire-stage	-2.99195
DR.Foxn1KO-vs-DR.WT	ENSDARG00000037425	Aire-stage	-0.484603
DR.Foxn1KO-vs-DR.WT	ENSDARG00000037746	Aire-stage	0
DR.Foxn1KO-vs-DR.WT	ENSDARG00000037870	Aire-stage	-0.433745
DR.Foxn1KO-vs-DR.WT	ENSDARG00000039269	Aire-stage	8.62848
DR.Foxn1KO-vs-DR.WT	ENSDARG00000039667	Aire-stage	-1.36052
DR.Foxn1KO-vs-DR.WT	ENSDARG00000040812	Aire-stage	-1.81615
DR.Foxn1KO-vs-DR.WT	ENSDARG00000041108	Aire-stage	-5.32327
DR.Foxn1KO-vs-DR.WT	ENSDARG00000041619	Aire-stage	-2.80826
DR.Foxn1KO-vs-DR.WT	ENSDARG00000041623	Aire-stage	0.756973
DR.Foxn1KO-vs-DR.WT	ENSDARG00000042566	Aire-stage	-2.84894
DR.Foxn1KO-vs-DR.WT	ENSDARG00000043002	Aire-stage	-10.5331
DR.Foxn1KO-vs-DR.WT	ENSDARG00000043081	Aire-stage	-1.60826
DR.Foxn1KO-vs-DR.WT	ENSDARG00000043102	Aire-stage	8.41536
DR.Foxn1KO-vs-DR.WT	ENSDARG00000043395	Aire-stage	6.47508
DR.Foxn1KO-vs-DR.WT	ENSDARG00000043453	Aire-stage	-0.958932
DR.Foxn1KO-vs-DR.WT	ENSDARG00000043457	Aire-stage	8.5509
DR.Foxn1KO-vs-DR.WT	ENSDARG00000043509	Aire-stage	-2.44407
DR.Foxn1KO-vs-DR.WT	ENSDARG00000043661	Aire-stage	2.7281
DR.Foxn1KO-vs-DR.WT	ENSDARG00000043781	Aire-stage	-20.5
DR.Foxn1KO-vs-DR.WT	ENSDARG00000044125	Aire-stage	-6.36955
DR.Foxn1KO-vs-DR.WT	ENSDARG00000044501	Aire-stage	5.38784
DR.Foxn1KO-vs-DR.WT	ENSDARG00000044566	Aire-stage	-9.03329
DR.Foxn1KO-vs-DR.WT	ENSDARG00000044751	Aire-stage	1.29621
DR.Foxn1KO-vs-DR.WT	ENSDARG00000045487	Aire-stage	0
DR.Foxn1KO-vs-DR.WT	ENSDARG00000045586	Aire-stage	0
DR.Foxn1KO-vs-DR.WT	ENSDARG00000045926	Aire-stage	3.85335
DR.Foxn1KO-vs-DR.WT	ENSDARG00000045979	Aire-stage	10.4387
DR.Foxn1KO-vs-DR.WT	ENSDARG00000045999	Aire-stage	-9.57925
DR.Foxn1KO-vs-DR.WT	ENSDARG00000051748	Aire-stage	-22.8637
DR.Foxn1KO-vs-DR.WT	ENSDARG00000051783	Aire-stage	0
DR.Foxn1KO-vs-DR.WT	ENSDARG00000052615	Aire-stage	9.59963
DR.Foxn1KO-vs-DR.WT	ENSDARG00000053058	Aire-stage	-0.202506
DR.Foxn1KO-vs-DR.WT	ENSDARG00000053449	Aire-stage	-1.22725
DR.Foxn1KO-vs-DR.WT	ENSDARG00000055514	Aire-stage	1.96328
DR.Foxn1KO-vs-DR.WT	ENSDARG00000055589	Aire-stage	1.80786
DR.Foxn1KO-vs-DR.WT	ENSDARG00000056167	Aire-stage	0
DR.Foxn1KO-vs-DR.WT	ENSDARG00000056590	Aire-stage	0.67713
DR.Foxn1KO-vs-DR.WT	ENSDARG00000056784	Aire-stage	-14.6627
DR.Foxn1KO-vs-DR.WT	ENSDARG00000058357	Aire-stage	-3.0165
DR.Foxn1KO-vs-DR.WT	ENSDARG00000058570	Aire-stage	0.0727988
DR.Foxn1KO-vs-DR.WT	ENSDARG00000058734	Aire-stage	-0.933948
DR.Foxn1KO-vs-DR.WT	ENSDARG00000059680	Aire-stage	0.266852
DR.Foxn1KO-vs-DR.WT	ENSDARG00000061223	Aire-stage	2.25382
DR.Foxn1KO-vs-DR.WT	ENSDARG00000062998	Aire-stage	-6.22655
DR.Foxn1KO-vs-DR.WT	ENSDARG00000063177	Aire-stage	0
DR.Foxn1KO-vs-DR.WT	ENSDARG00000067831	Aire-stage	-11.4276
DR.Foxn1KO-vs-DR.WT	ENSDARG00000067851	Aire-stage	-0.324773
DR.Foxn1KO-vs-DR.WT	ENSDARG00000068064	Aire-stage	-0.469624
DR.Foxn1KO-vs-DR.WT	ENSDARG00000068973	Aire-stage	8.58446
DR.Foxn1KO-vs-DR.WT	ENSDARG00000069439	Aire-stage	3.82778
DR.Foxn1KO-vs-DR.WT	ENSDARG00000069888	Aire-stage	5.74202
DR.Foxn1KO-vs-DR.WT	ENSDARG00000070378	Aire-stage	-8.75184
DR.Foxn1KO-vs-DR.WT	ENSDARG00000070408	Aire-stage	-0.511099
DR.Foxn1KO-vs-DR.WT	ENSDARG00000070427	Aire-stage	4.91215
DR.Foxn1KO-vs-DR.WT	ENSDARG00000070567	Aire-stage	0.751599
DR.Foxn1KO-vs-DR.WT	ENSDARG00000070677	Aire-stage	0
DR.Foxn1KO-vs-DR.WT	ENSDARG00000070702	Aire-stage	6.93496
DR.Foxn1KO-vs-DR.WT	ENSDARG00000071460	Aire-stage	6.36676
DR.Foxn1KO-vs-DR.WT	ENSDARG00000071626	Aire-stage	4.34935
DR.Foxn1KO-vs-DR.WT	ENSDARG00000074656	Aire-stage	-14.0827
DR.Foxn1KO-vs-DR.WT	ENSDARG00000075156	Aire-stage	14.5976
DR.Foxn1KO-vs-DR.WT	ENSDARG00000075454	Aire-stage	2.03019
DR.Foxn1KO-vs-DR.WT	ENSDARG00000076290	Aire-stage	-3.05122
DR.Foxn1KO-vs-DR.WT	ENSDARG00000076568	Aire-stage	3.93745
DR.Foxn1KO-vs-DR.WT	ENSDARG00000077069	Aire-stage	-7.05194
DR.Foxn1KO-vs-DR.WT	ENSDARG00000077240	Aire-stage	-0.28845
DR.Foxn1KO-vs-DR.WT	ENSDARG00000077291	Aire-stage	0
DR.Foxn1KO-vs-DR.WT	ENSDARG00000077717	Aire-stage	0
DR.Foxn1KO-vs-DR.WT	ENSDARG00000079713	Aire-stage	-0.677925
DR.Foxn1KO-vs-DR.WT	ENSDARG00000079979	Aire-stage	0.633533
DR.Foxn1KO-vs-DR.WT	ENSDARG00000086337	Aire-stage	2.13647
DR.Foxn1KO-vs-DR.WT	ENSDARG00000089123	Aire-stage	2.09131
DR.Foxn1KO-vs-DR.WT	ENSDARG00000090912	Aire-stage	-2.68061
DR.Foxn1KO-vs-DR.WT	ENSDARG00000092423	Aire-stage	-7.39142
DR.Foxn1KO-vs-DR.WT	ENSDARG00000092976	Aire-stage	5.40896
DR.Foxn1KO-vs-DR.WT	ENSDARG00000093089	Aire-stage	0
DR.Foxn1KO-vs-DR.WT	ENSDARG00000093448	Aire-stage	9.69733
DR.Foxn1KO-vs-DR.WT	ENSDARG00000094132	Aire-stage	5.80198
DR.Foxn1KO-vs-DR.WT	ENSDARG00000094706	Aire-stage	-1.95491
DR.Foxn1KO-vs-DR.WT	ENSDARG00000095747	Aire-stage	-4.4675
DR.Foxn1KO-vs-DR.WT	ENSDARG00000096445	Aire-stage	-1.43593
DR.Foxn1KO-vs-DR.WT	ENSDARG00000096979	Aire-stage	0
DR.Foxn1KO-vs-DR.WT	ENSDARG00000098075	Aire-stage	-3.82515
DR.Foxn1KO-vs-DR.WT	ENSDARG00000098616	Aire-stage	-5.60229
DR.Foxn1KO-vs-DR.WT	ENSDARG00000098679	Aire-stage	-8.24558
DR.Foxn1KO-vs-DR.WT	ENSDARG00000098780	Aire-stage	-10.5586
DR.Foxn1KO-vs-DR.WT	ENSDARG00000098853	Aire-stage	0
DR.Foxn1KO-vs-DR.WT	ENSDARG00000099332	Aire-stage	-0.0242159
DR.Foxn1KO-vs-DR.WT	ENSDARG00000099385	Aire-stage	9.89481
DR.Foxn1KO-vs-DR.WT	ENSDARG00000101138	Aire-stage	-5.90536
DR.Foxn1KO-vs-DR.WT	ENSDARG00000101481	Aire-stage	11.9355
DR.Foxn1KO-vs-DR.WT	ENSDARG00000101786	Aire-stage	-1.12667
DR.Foxn1KO-vs-DR.WT	ENSDARG00000102115	Aire-stage	3.87112
DR.Foxn1KO-vs-DR.WT	ENSDARG00000102159	Aire-stage	0.370629
DR.Foxn1KO-vs-DR.WT	ENSDARG00000102514	Aire-stage	-2.41978
DR.Foxn1KO-vs-DR.WT	ENSDARG00000103019	Aire-stage	-10.3119
DR.Foxn1KO-vs-DR.WT	ENSDARG00000103060	Aire-stage	-3.22968
DR.Foxn1KO-vs-DR.WT	ENSDARG00000103118	Aire-stage	-3.21923
DR.Foxn1KO-vs-DR.WT	ENSDARG00000103466	Aire-stage	-8.99173
DR.Foxn1KO-vs-DR.WT	ENSDARG00000103846	Aire-stage	0
DR.Foxn1KO-vs-DR.WT	ENSDARG00000104775	Aire-stage	5.88625
DR.Foxn1KO-vs-DR.WT	ENSDARG00000109715	Aire-stage	3.3426
DR.Foxn1KO-vs-DR.WT	ENSDARG00000112002	Aire-stage	-5.83451
DR.Foxn1KO-vs-DR.WT	ENSDARG00000000001	All Genes	0
DR.Foxn1KO-vs-DR.WT	ENSDARG00000000002	All Genes	6.40631
DR.Foxn1KO-vs-DR.WT	ENSDARG00000000018	All Genes	-12.3045
DR.Foxn1KO-vs-DR.WT	ENSDARG00000000019	All Genes	-1.28085
DR.Foxn1KO-vs-DR.WT	ENSDARG00000000068	All Genes	-15.7268
DR.Foxn1KO-vs-DR.WT	ENSDARG00000000069	All Genes	7.7486
DR.Foxn1KO-vs-DR.WT	ENSDARG00000000086	All Genes	0
DR.Foxn1KO-vs-DR.WT	ENSDARG00000000103	All Genes	10.9663
DR.Foxn1KO-vs-DR.WT	ENSDARG00000000142	All Genes	0
DR.Foxn1KO-vs-DR.WT	ENSDARG00000000151	All Genes	-1.44087
DR.Foxn1KO-vs-DR.WT	ENSDARG00000000161	All Genes	5.8713
DR.Foxn1KO-vs-DR.WT	ENSDARG00000000175	All Genes	9.43776
DR.Foxn1KO-vs-DR.WT	ENSDARG00000000183	All Genes	0
DR.Foxn1KO-vs-DR.WT	ENSDARG00000000189	All Genes	9.01262
DR.Foxn1KO-vs-DR.WT	ENSDARG00000000212	All Genes	1.92027
DR.Foxn1KO-vs-DR.WT	ENSDARG00000000229	All Genes	-4.5508
DR.Foxn1KO-vs-DR.WT	ENSDARG00000000241	All Genes	4.47158
DR.Foxn1KO-vs-DR.WT	ENSDARG00000000324	All Genes	-6.49615
DR.Foxn1KO-vs-DR.WT	ENSDARG00000000349	All Genes	-9.21758
DR.Foxn1KO-vs-DR.WT	ENSDARG00000000369	All Genes	8.60702
DR.Foxn1KO-vs-DR.WT	ENSDARG00000000370	All Genes	6.88903
DR.Foxn1KO-vs-DR.WT	ENSDARG00000000380	All Genes	0.496813
DR.Foxn1KO-vs-DR.WT	ENSDARG00000000394	All Genes	-4.51258
DR.Foxn1KO-vs-DR.WT	ENSDARG00000000423	All Genes	-1.58546
DR.Foxn1KO-vs-DR.WT	ENSDARG00000000442	All Genes	-5.02351
DR.Foxn1KO-vs-DR.WT	ENSDARG00000000460	All Genes	-0.785863
DR.Foxn1KO-vs-DR.WT	ENSDARG00000000472	All Genes	4.11432
DR.Foxn1KO-vs-DR.WT	ENSDARG00000000476	All Genes	-7.0962
DR.Foxn1KO-vs-DR.WT	ENSDARG00000000489	All Genes	-4.87454
DR.Foxn1KO-vs-DR.WT	ENSDARG00000000503	All Genes	2.9834
DR.Foxn1KO-vs-DR.WT	ENSDARG00000000516	All Genes	-0.586623
DR.Foxn1KO-vs-DR.WT	ENSDARG00000000529	All Genes	-9.48362
DR.Foxn1KO-vs-DR.WT	ENSDARG00000000540	All Genes	-4.47771
DR.Foxn1KO-vs-DR.WT	ENSDARG00000000542	All Genes	-6.5861
DR.Foxn1KO-vs-DR.WT	ENSDARG00000000551	All Genes	-0.248401
DR.Foxn1KO-vs-DR.WT	ENSDARG00000000563	All Genes	8.44465
DR.Foxn1KO-vs-DR.WT	ENSDARG00000000567	All Genes	-4.18895
DR.Foxn1KO-vs-DR.WT	ENSDARG00000000568	All Genes	2.19536
DR.Foxn1KO-vs-DR.WT	ENSDARG00000000588	All Genes	-5.96763
DR.Foxn1KO-vs-DR.WT	ENSDARG00000000606	All Genes	-4.77946
DR.Foxn1KO-vs-DR.WT	ENSDARG00000000631	All Genes	0.154406
DR.Foxn1KO-vs-DR.WT	ENSDARG00000000651	All Genes	0.502818
DR.Foxn1KO-vs-DR.WT	ENSDARG00000000656	All Genes	-20.3495
DR.Foxn1KO-vs-DR.WT	ENSDARG00000000666	All Genes	10.6252
DR.Foxn1KO-vs-DR.WT	ENSDARG00000000690	All Genes	-19.2124
DR.Foxn1KO-vs-DR.WT	ENSDARG00000000729	All Genes	-16.5721
DR.Foxn1KO-vs-DR.WT	ENSDARG00000000730	All Genes	-4.34297
DR.Foxn1KO-vs-DR.WT	ENSDARG00000000747	All Genes	-4.51694
DR.Foxn1KO-vs-DR.WT	ENSDARG00000000760	All Genes	-5.14554
DR.Foxn1KO-vs-DR.WT	ENSDARG00000000767	All Genes	0
DR.Foxn1KO-vs-DR.WT	ENSDARG00000000779	All Genes	-0.659284
DR.Foxn1KO-vs-DR.WT	ENSDARG00000000796	All Genes	-1.48689
DR.Foxn1KO-vs-DR.WT	ENSDARG00000000804	All Genes	5.696
DR.Foxn1KO-vs-DR.WT	ENSDARG00000000830	All Genes	-7.06237
DR.Foxn1KO-vs-DR.WT	ENSDARG00000000837	All Genes	11.9027
DR.Foxn1KO-vs-DR.WT	ENSDARG00000000853	All Genes	-6.50737
DR.Foxn1KO-vs-DR.WT	ENSDARG00000000857	All Genes	0
DR.Foxn1KO-vs-DR.WT	ENSDARG00000000861	All Genes	-0.169034
DR.Foxn1KO-vs-DR.WT	ENSDARG00000000887	All Genes	4.76293
DR.Foxn1KO-vs-DR.WT	ENSDARG00000000906	All Genes	-1.42668
DR.Foxn1KO-vs-DR.WT	ENSDARG00000000935	All Genes	-2.8928
DR.Foxn1KO-vs-DR.WT	ENSDARG00000000943	All Genes	7.44543
DR.Foxn1KO-vs-DR.WT	ENSDARG00000000966	All Genes	-10.7829
DR.Foxn1KO-vs-DR.WT	ENSDARG00000001014	All Genes	-1.38595
DR.Foxn1KO-vs-DR.WT	ENSDARG00000001015	All Genes	-3.14573
DR.Foxn1KO-vs-DR.WT	ENSDARG00000001057	All Genes	-2.87171
DR.Foxn1KO-vs-DR.WT	ENSDARG00000001127	All Genes	1.61071
DR.Foxn1KO-vs-DR.WT	ENSDARG00000001129	All Genes	-0.272539
DR.Foxn1KO-vs-DR.WT	ENSDARG00000001154	All Genes	3.19396
DR.Foxn1KO-vs-DR.WT	ENSDARG00000001162	All Genes	-9.10657
DR.Foxn1KO-vs-DR.WT	ENSDARG00000001169	All Genes	5.30882
DR.Foxn1KO-vs-DR.WT	ENSDARG00000001210	All Genes	-6.65259
DR.Foxn1KO-vs-DR.WT	ENSDARG00000001220	All Genes	-7.5314
DR.Foxn1KO-vs-DR.WT	ENSDARG00000001234	All Genes	8.83666
DR.Foxn1KO-vs-DR.WT	ENSDARG00000001241	All Genes	-12.3656
DR.Foxn1KO-vs-DR.WT	ENSDARG00000001244	All Genes	-2.14278
DR.Foxn1KO-vs-DR.WT	ENSDARG00000001249	All Genes	-2.45422
DR.Foxn1KO-vs-DR.WT	ENSDARG00000001259	All Genes	6.11852
DR.Foxn1KO-vs-DR.WT	ENSDARG00000001303	All Genes	-12.7013
DR.Foxn1KO-vs-DR.WT	ENSDARG00000001313	All Genes	-24.9081
DR.Foxn1KO-vs-DR.WT	ENSDARG00000001354	All Genes	0.732326
DR.Foxn1KO-vs-DR.WT	ENSDARG00000001414	All Genes	4.90863
DR.Foxn1KO-vs-DR.WT	ENSDARG00000001431	All Genes	7.41228
DR.Foxn1KO-vs-DR.WT	ENSDARG00000001437	All Genes	2.83391
DR.Foxn1KO-vs-DR.WT	ENSDARG00000001442	All Genes	11.9049
DR.Foxn1KO-vs-DR.WT	ENSDARG00000001447	All Genes	-0.53789
DR.Foxn1KO-vs-DR.WT	ENSDARG00000001452	All Genes	3.44476
DR.Foxn1KO-vs-DR.WT	ENSDARG00000001463	All Genes	-1.12391
DR.Foxn1KO-vs-DR.WT	ENSDARG00000001470	All Genes	-18.9646
DR.Foxn1KO-vs-DR.WT	ENSDARG00000001498	All Genes	-19.9641
DR.Foxn1KO-vs-DR.WT	ENSDARG00000001549	All Genes	-9.095
DR.Foxn1KO-vs-DR.WT	ENSDARG00000001557	All Genes	-0.663769
DR.Foxn1KO-vs-DR.WT	ENSDARG00000001558	All Genes	-19.6447
DR.Foxn1KO-vs-DR.WT	ENSDARG00000001559	All Genes	-0.0939408
DR.Foxn1KO-vs-DR.WT	ENSDARG00000001572	All Genes	-1.73157
DR.Foxn1KO-vs-DR.WT	ENSDARG00000001578	All Genes	2.61895
DR.Foxn1KO-vs-DR.WT	ENSDARG00000001621	All Genes	-15.2326
DR.Foxn1KO-vs-DR.WT	ENSDARG00000001634	All Genes	8.31247
DR.Foxn1KO-vs-DR.WT	ENSDARG00000001656	All Genes	-10.5573
DR.Foxn1KO-vs-DR.WT	ENSDARG00000001676	All Genes	11.6769
DR.Foxn1KO-vs-DR.WT	ENSDARG00000001686	All Genes	0.325627
DR.Foxn1KO-vs-DR.WT	ENSDARG00000001710	All Genes	2.12712
DR.Foxn1KO-vs-DR.WT	ENSDARG00000001712	All Genes	4.47783
DR.Foxn1KO-vs-DR.WT	ENSDARG00000001721	All Genes	0.487297
DR.Foxn1KO-vs-DR.WT	ENSDARG00000001729	All Genes	0.327806
DR.Foxn1KO-vs-DR.WT	ENSDARG00000001733	All Genes	7.81099
DR.Foxn1KO-vs-DR.WT	ENSDARG00000001734	All Genes	0
DR.Foxn1KO-vs-DR.WT	ENSDARG00000001754	All Genes	4.41368
DR.Foxn1KO-vs-DR.WT	ENSDARG00000001760	All Genes	2.70543
DR.Foxn1KO-vs-DR.WT	ENSDARG00000001767	All Genes	-18.4445
DR.Foxn1KO-vs-DR.WT	ENSDARG00000001769	All Genes	7.70061
DR.Foxn1KO-vs-DR.WT	ENSDARG00000001771	All Genes	0.630541
DR.Foxn1KO-vs-DR.WT	ENSDARG00000001776	All Genes	0
DR.Foxn1KO-vs-DR.WT	ENSDARG00000001777	All Genes	-5.76504
DR.Foxn1KO-vs-DR.WT	ENSDARG00000001781	All Genes	3.71839
DR.Foxn1KO-vs-DR.WT	ENSDARG00000001782	All Genes	-15.4709
DR.Foxn1KO-vs-DR.WT	ENSDARG00000001785	All Genes	8.83627
DR.Foxn1KO-vs-DR.WT	ENSDARG00000001788	All Genes	9.79609
DR.Foxn1KO-vs-DR.WT	ENSDARG00000001803	All Genes	-11.6727
DR.Foxn1KO-vs-DR.WT	ENSDARG00000001804	All Genes	6.96221
DR.Foxn1KO-vs-DR.WT	ENSDARG00000001807	All Genes	6.09722
DR.Foxn1KO-vs-DR.WT	ENSDARG00000001817	All Genes	-7.16657
DR.Foxn1KO-vs-DR.WT	ENSDARG00000001818	All Genes	-3.52995
DR.Foxn1KO-vs-DR.WT	ENSDARG00000001825	All Genes	-5.26113
DR.Foxn1KO-vs-DR.WT	ENSDARG00000001829	All Genes	-4.40752
DR.Foxn1KO-vs-DR.WT	ENSDARG00000001835	All Genes	2.62117
DR.Foxn1KO-vs-DR.WT	ENSDARG00000001857	All Genes	-0.293765
DR.Foxn1KO-vs-DR.WT	ENSDARG00000001870	All Genes	4.14956
DR.Foxn1KO-vs-DR.WT	ENSDARG00000001873	All Genes	3.14813
DR.Foxn1KO-vs-DR.WT	ENSDARG00000001879	All Genes	8.05587
DR.Foxn1KO-vs-DR.WT	ENSDARG00000001880	All Genes	1.24073
DR.Foxn1KO-vs-DR.WT	ENSDARG00000001881	All Genes	0.701753
DR.Foxn1KO-vs-DR.WT	ENSDARG00000001882	All Genes	9.38996
DR.Foxn1KO-vs-DR.WT	ENSDARG00000001888	All Genes	0.631847
DR.Foxn1KO-vs-DR.WT	ENSDARG00000001889	All Genes	3.2521
DR.Foxn1KO-vs-DR.WT	ENSDARG00000001890	All Genes	6.98467
DR.Foxn1KO-vs-DR.WT	ENSDARG00000001891	All Genes	5.3999
DR.Foxn1KO-vs-DR.WT	ENSDARG00000001897	All Genes	-8.81451
DR.Foxn1KO-vs-DR.WT	ENSDARG00000001898	All Genes	-1.92204
DR.Foxn1KO-vs-DR.WT	ENSDARG00000001906	All Genes	6.96734
DR.Foxn1KO-vs-DR.WT	ENSDARG00000001909	All Genes	3.85613
DR.Foxn1KO-vs-DR.WT	ENSDARG00000001910	All Genes	3.19965
DR.Foxn1KO-vs-DR.WT	ENSDARG00000001912	All Genes	2.73306
DR.Foxn1KO-vs-DR.WT	ENSDARG00000001913	All Genes	4.42671
DR.Foxn1KO-vs-DR.WT	ENSDARG00000001929	All Genes	7.41844
DR.Foxn1KO-vs-DR.WT	ENSDARG00000001930	All Genes	-0.0520138
DR.Foxn1KO-vs-DR.WT	ENSDARG00000001933	All Genes	-1.6991
DR.Foxn1KO-vs-DR.WT	ENSDARG00000001939	All Genes	0
DR.Foxn1KO-vs-DR.WT	ENSDARG00000001940	All Genes	6.70093
DR.Foxn1KO-vs-DR.WT	ENSDARG00000001950	All Genes	11.4112
DR.Foxn1KO-vs-DR.WT	ENSDARG00000001953	All Genes	4.90166
DR.Foxn1KO-vs-DR.WT	ENSDARG00000001968	All Genes	5.59587
DR.Foxn1KO-vs-DR.WT	ENSDARG00000001969	All Genes	-1.12931
DR.Foxn1KO-vs-DR.WT	ENSDARG00000001971	All Genes	5.05371
DR.Foxn1KO-vs-DR.WT	ENSDARG00000001975	All Genes	2.9311
DR.Foxn1KO-vs-DR.WT	ENSDARG00000001976	All Genes	0
DR.Foxn1KO-vs-DR.WT	ENSDARG00000001993	All Genes	5.13819
DR.Foxn1KO-vs-DR.WT	ENSDARG00000001994	All Genes	3.28841
DR.Foxn1KO-vs-DR.WT	ENSDARG00000001999	All Genes	6.10187
DR.Foxn1KO-vs-DR.WT	ENSDARG00000002002	All Genes	11.7138
DR.Foxn1KO-vs-DR.WT	ENSDARG00000002006	All Genes	0.265834
DR.Foxn1KO-vs-DR.WT	ENSDARG00000002013	All Genes	1.09814
DR.Foxn1KO-vs-DR.WT	ENSDARG00000002016	All Genes	-10.1145
DR.Foxn1KO-vs-DR.WT	ENSDARG00000002020	All Genes	-3.00975
DR.Foxn1KO-vs-DR.WT	ENSDARG00000002021	All Genes	6.74288
DR.Foxn1KO-vs-DR.WT	ENSDARG00000002026	All Genes	2.18951
DR.Foxn1KO-vs-DR.WT	ENSDARG00000002031	All Genes	-6.45519
DR.Foxn1KO-vs-DR.WT	ENSDARG00000002037	All Genes	7.66971
DR.Foxn1KO-vs-DR.WT	ENSDARG00000002060	All Genes	-3.97115
DR.Foxn1KO-vs-DR.WT	ENSDARG00000002071	All Genes	8.19926
DR.Foxn1KO-vs-DR.WT	ENSDARG00000002077	All Genes	0
DR.Foxn1KO-vs-DR.WT	ENSDARG00000002082	All Genes	-3.14876
DR.Foxn1KO-vs-DR.WT	ENSDARG00000002084	All Genes	11.4742
DR.Foxn1KO-vs-DR.WT	ENSDARG00000002097	All Genes	-3.03469
DR.Foxn1KO-vs-DR.WT	ENSDARG00000002127	All Genes	3.01583
DR.Foxn1KO-vs-DR.WT	ENSDARG00000002128	All Genes	-10.0407
DR.Foxn1KO-vs-DR.WT	ENSDARG00000002131	All Genes	-13.6066
DR.Foxn1KO-vs-DR.WT	ENSDARG00000002165	All Genes	-12.1728
DR.Foxn1KO-vs-DR.WT	ENSDARG00000002167	All Genes	7.24122
DR.Foxn1KO-vs-DR.WT	ENSDARG00000002168	All Genes	-7.27155
DR.Foxn1KO-vs-DR.WT	ENSDARG00000002172	All Genes	4.45358
DR.Foxn1KO-vs-DR.WT	ENSDARG00000002174	All Genes	-6.90186
DR.Foxn1KO-vs-DR.WT	ENSDARG00000002184	All Genes	-1.78058
DR.Foxn1KO-vs-DR.WT	ENSDARG00000002190	All Genes	0
DR.Foxn1KO-vs-DR.WT	ENSDARG00000002192	All Genes	4.47162
DR.Foxn1KO-vs-DR.WT	ENSDARG00000002193	All Genes	-0.349674
DR.Foxn1KO-vs-DR.WT	ENSDARG00000002194	All Genes	4.46979
DR.Foxn1KO-vs-DR.WT	ENSDARG00000002196	All Genes	4.16192
DR.Foxn1KO-vs-DR.WT	ENSDARG00000002197	All Genes	6.09712
DR.Foxn1KO-vs-DR.WT	ENSDARG00000002204	All Genes	8.72602
DR.Foxn1KO-vs-DR.WT	ENSDARG00000002210	All Genes	0.790116
DR.Foxn1KO-vs-DR.WT	ENSDARG00000002213	All Genes	-3.57368
DR.Foxn1KO-vs-DR.WT	ENSDARG00000002215	All Genes	-6.24906
DR.Foxn1KO-vs-DR.WT	ENSDARG00000002216	All Genes	4.97662
DR.Foxn1KO-vs-DR.WT	ENSDARG00000002217	All Genes	0
DR.Foxn1KO-vs-DR.WT	ENSDARG00000002219	All Genes	2.40897
DR.Foxn1KO-vs-DR.WT	ENSDARG00000002220	All Genes	-0.165906
DR.Foxn1KO-vs-DR.WT	ENSDARG00000002230	All Genes	2.27922
DR.Foxn1KO-vs-DR.WT	ENSDARG00000002231	All Genes	5.85715
DR.Foxn1KO-vs-DR.WT	ENSDARG00000002235	All Genes	8.57514
DR.Foxn1KO-vs-DR.WT	ENSDARG00000002240	All Genes	-5.91569
DR.Foxn1KO-vs-DR.WT	ENSDARG00000002241	All Genes	2.82197
DR.Foxn1KO-vs-DR.WT	ENSDARG00000002249	All Genes	-0.454259
DR.Foxn1KO-vs-DR.WT	ENSDARG00000002255	All Genes	4.16632
DR.Foxn1KO-vs-DR.WT	ENSDARG00000002259	All Genes	0.374757
DR.Foxn1KO-vs-DR.WT	ENSDARG00000002264	All Genes	0
DR.Foxn1KO-vs-DR.WT	ENSDARG00000002267	All Genes	-0.655138
DR.Foxn1KO-vs-DR.WT	ENSDARG00000002271	All Genes	-3.58597
DR.Foxn1KO-vs-DR.WT	ENSDARG00000002285	All Genes	-4.63385
DR.Foxn1KO-vs-DR.WT	ENSDARG00000002293	All Genes	0.158835
DR.Foxn1KO-vs-DR.WT	ENSDARG00000002298	All Genes	2.27396
DR.Foxn1KO-vs-DR.WT	ENSDARG00000002299	All Genes	3.83051
DR.Foxn1KO-vs-DR.WT	ENSDARG00000002300	All Genes	1.38893
DR.Foxn1KO-vs-DR.WT	ENSDARG00000002304	All Genes	-11.7941
DR.Foxn1KO-vs-DR.WT	ENSDARG00000002305	All Genes	5.42495
DR.Foxn1KO-vs-DR.WT	ENSDARG00000002330	All Genes	5.07363
DR.Foxn1KO-vs-DR.WT	ENSDARG00000002332	All Genes	9.48061
DR.Foxn1KO-vs-DR.WT	ENSDARG00000002333	All Genes	1.7095
DR.Foxn1KO-vs-DR.WT	ENSDARG00000002336	All Genes	4.36027
DR.Foxn1KO-vs-DR.WT	ENSDARG00000002339	All Genes	-2.13553
DR.Foxn1KO-vs-DR.WT	ENSDARG00000002344	All Genes	0
DR.Foxn1KO-vs-DR.WT	ENSDARG00000002353	All Genes	-10.4539
DR.Foxn1KO-vs-DR.WT	ENSDARG00000002355	All Genes	0.527524
DR.Foxn1KO-vs-DR.WT	ENSDARG00000002362	All Genes	0
DR.Foxn1KO-vs-DR.WT	ENSDARG00000002365	All Genes	-8.07154
DR.Foxn1KO-vs-DR.WT	ENSDARG00000002369	All Genes	0
DR.Foxn1KO-vs-DR.WT	ENSDARG00000002377	All Genes	1.43234
DR.Foxn1KO-vs-DR.WT	ENSDARG00000002385	All Genes	-5.62962
DR.Foxn1KO-vs-DR.WT	ENSDARG00000002391	All Genes	6.07898
DR.Foxn1KO-vs-DR.WT	ENSDARG00000002396	All Genes	-4.71476
DR.Foxn1KO-vs-DR.WT	ENSDARG00000002401	All Genes	0
DR.Foxn1KO-vs-DR.WT	ENSDARG00000002402	All Genes	-3.16743
DR.Foxn1KO-vs-DR.WT	ENSDARG00000002403	All Genes	-25.2989
DR.Foxn1KO-vs-DR.WT	ENSDARG00000002405	All Genes	-6.8627
DR.Foxn1KO-vs-DR.WT	ENSDARG00000002406	All Genes	-6.00577
DR.Foxn1KO-vs-DR.WT	ENSDARG00000002411	All Genes	0.515054
DR.Foxn1KO-vs-DR.WT	ENSDARG00000002445	All Genes	5.23629
DR.Foxn1KO-vs-DR.WT	ENSDARG00000002463	All Genes	2.56939
DR.Foxn1KO-vs-DR.WT	ENSDARG00000002467	All Genes	0
DR.Foxn1KO-vs-DR.WT	ENSDARG00000002479	All Genes	-16.2388
DR.Foxn1KO-vs-DR.WT	ENSDARG00000002483	All Genes	5.08289
DR.Foxn1KO-vs-DR.WT	ENSDARG00000002487	All Genes	-4.07368
DR.Foxn1KO-vs-DR.WT	ENSDARG00000002494	All Genes	8.67756
DR.Foxn1KO-vs-DR.WT	ENSDARG00000002506	All Genes	-2.64288
DR.Foxn1KO-vs-DR.WT	ENSDARG00000002507	All Genes	5.79951
DR.Foxn1KO-vs-DR.WT	ENSDARG00000002509	All Genes	1.42864
DR.Foxn1KO-vs-DR.WT	ENSDARG00000002523	All Genes	-0.835183
DR.Foxn1KO-vs-DR.WT	ENSDARG00000002533	All Genes	0.110528
DR.Foxn1KO-vs-DR.WT	ENSDARG00000002536	All Genes	-0.0903012
DR.Foxn1KO-vs-DR.WT	ENSDARG00000002538	All Genes	-9.90659
DR.Foxn1KO-vs-DR.WT	ENSDARG00000002546	All Genes	3.0251
DR.Foxn1KO-vs-DR.WT	ENSDARG00000002549	All Genes	0.42487
DR.Foxn1KO-vs-DR.WT	ENSDARG00000002552	All Genes	0.132333
DR.Foxn1KO-vs-DR.WT	ENSDARG00000002564	All Genes	6.05279
DR.Foxn1KO-vs-DR.WT	ENSDARG00000002571	All Genes	0
DR.Foxn1KO-vs-DR.WT	ENSDARG00000002576	All Genes	-1.89798
DR.Foxn1KO-vs-DR.WT	ENSDARG00000002582	All Genes	10.7857
DR.Foxn1KO-vs-DR.WT	ENSDARG00000002587	All Genes	8.14082
DR.Foxn1KO-vs-DR.WT	ENSDARG00000002589	All Genes	2.59835
DR.Foxn1KO-vs-DR.WT	ENSDARG00000002591	All Genes	-8.84736
DR.Foxn1KO-vs-DR.WT	ENSDARG00000002593	All Genes	5.07444
DR.Foxn1KO-vs-DR.WT	ENSDARG00000002597	All Genes	4.37437
DR.Foxn1KO-vs-DR.WT	ENSDARG00000002600	All Genes	1.58146
DR.Foxn1KO-vs-DR.WT	ENSDARG00000002601	All Genes	-3.47259
DR.Foxn1KO-vs-DR.WT	ENSDARG00000002607	All Genes	-2.57871
DR.Foxn1KO-vs-DR.WT	ENSDARG00000002609	All Genes	4.79275
DR.Foxn1KO-vs-DR.WT	ENSDARG00000002613	All Genes	-13.1588
DR.Foxn1KO-vs-DR.WT	ENSDARG00000002632	All Genes	0
DR.Foxn1KO-vs-DR.WT	ENSDARG00000002634	All Genes	2.48682
DR.Foxn1KO-vs-DR.WT	ENSDARG00000002635	All Genes	4.40264
DR.Foxn1KO-vs-DR.WT	ENSDARG00000002642	All Genes	7.07358
DR.Foxn1KO-vs-DR.WT	ENSDARG00000002644	All Genes	0.930757
DR.Foxn1KO-vs-DR.WT	ENSDARG00000002656	All Genes	5.01319
DR.Foxn1KO-vs-DR.WT	ENSDARG00000002659	All Genes	0
DR.Foxn1KO-vs-DR.WT	ENSDARG00000002663	All Genes	0
DR.Foxn1KO-vs-DR.WT	ENSDARG00000002666	All Genes	0
DR.Foxn1KO-vs-DR.WT	ENSDARG00000002670	All Genes	-3.08221
DR.Foxn1KO-vs-DR.WT	ENSDARG00000002682	All Genes	0
DR.Foxn1KO-vs-DR.WT	ENSDARG00000002685	All Genes	-0.57762
DR.Foxn1KO-vs-DR.WT	ENSDARG00000002690	All Genes	-7.41105
DR.Foxn1KO-vs-DR.WT	ENSDARG00000002696	All Genes	0.87038
DR.Foxn1KO-vs-DR.WT	ENSDARG00000002701	All Genes	6.51416
DR.Foxn1KO-vs-DR.WT	ENSDARG00000002710	All Genes	-3.28721
DR.Foxn1KO-vs-DR.WT	ENSDARG00000002720	All Genes	-7.16545
DR.Foxn1KO-vs-DR.WT	ENSDARG00000002731	All Genes	16.3199
DR.Foxn1KO-vs-DR.WT	ENSDARG00000002732	All Genes	2.87372
DR.Foxn1KO-vs-DR.WT	ENSDARG00000002745	All Genes	0.609023
DR.Foxn1KO-vs-DR.WT	ENSDARG00000002748	All Genes	0
DR.Foxn1KO-vs-DR.WT	ENSDARG00000002750	All Genes	-2.36039
DR.Foxn1KO-vs-DR.WT	ENSDARG00000002754	All Genes	0
DR.Foxn1KO-vs-DR.WT	ENSDARG00000002758	All Genes	-1.82797
DR.Foxn1KO-vs-DR.WT	ENSDARG00000002760	All Genes	5.67689
DR.Foxn1KO-vs-DR.WT	ENSDARG00000002768	All Genes	5.38799
DR.Foxn1KO-vs-DR.WT	ENSDARG00000002771	All Genes	0
DR.Foxn1KO-vs-DR.WT	ENSDARG00000002779	All Genes	2.7374
DR.Foxn1KO-vs-DR.WT	ENSDARG00000002787	All Genes	-1.63377
DR.Foxn1KO-vs-DR.WT	ENSDARG00000002790	All Genes	1.06981
DR.Foxn1KO-vs-DR.WT	ENSDARG00000002791	All Genes	0
DR.Foxn1KO-vs-DR.WT	ENSDARG00000002792	All Genes	-3.42196
DR.Foxn1KO-vs-DR.WT	ENSDARG00000002795	All Genes	1.0069
DR.Foxn1KO-vs-DR.WT	ENSDARG00000002797	All Genes	-3.78555
DR.Foxn1KO-vs-DR.WT	ENSDARG00000002798	All Genes	-3.21854
DR.Foxn1KO-vs-DR.WT	ENSDARG00000002816	All Genes	-1.28304
DR.Foxn1KO-vs-DR.WT	ENSDARG00000002826	All Genes	-11.2278
DR.Foxn1KO-vs-DR.WT	ENSDARG00000002830	All Genes	-4.9841
DR.Foxn1KO-vs-DR.WT	ENSDARG00000002831	All Genes	5.24925
DR.Foxn1KO-vs-DR.WT	ENSDARG00000002840	All Genes	2.69523
DR.Foxn1KO-vs-DR.WT	ENSDARG00000002847	All Genes	7.28473
DR.Foxn1KO-vs-DR.WT	ENSDARG00000002872	All Genes	-4.89388
DR.Foxn1KO-vs-DR.WT	ENSDARG00000002877	All Genes	-2.55382
DR.Foxn1KO-vs-DR.WT	ENSDARG00000002880	All Genes	-2.96132
DR.Foxn1KO-vs-DR.WT	ENSDARG00000002894	All Genes	7.26335
DR.Foxn1KO-vs-DR.WT	ENSDARG00000002897	All Genes	-15.4053
DR.Foxn1KO-vs-DR.WT	ENSDARG00000002909	All Genes	6.81261
DR.Foxn1KO-vs-DR.WT	ENSDARG00000002912	All Genes	-1.81159
DR.Foxn1KO-vs-DR.WT	ENSDARG00000002916	All Genes	-6.49878
DR.Foxn1KO-vs-DR.WT	ENSDARG00000002917	All Genes	5.38266
DR.Foxn1KO-vs-DR.WT	ENSDARG00000002933	All Genes	-1.48892
DR.Foxn1KO-vs-DR.WT	ENSDARG00000002937	All Genes	7.6956
DR.Foxn1KO-vs-DR.WT	ENSDARG00000002945	All Genes	5.57782
DR.Foxn1KO-vs-DR.WT	ENSDARG00000002947	All Genes	-0.580989
DR.Foxn1KO-vs-DR.WT	ENSDARG00000002949	All Genes	-3.61465
DR.Foxn1KO-vs-DR.WT	ENSDARG00000002952	All Genes	11.1241
DR.Foxn1KO-vs-DR.WT	ENSDARG00000002956	All Genes	4.92893
DR.Foxn1KO-vs-DR.WT	ENSDARG00000002959	All Genes	-14.6733
DR.Foxn1KO-vs-DR.WT	ENSDARG00000002967	All Genes	0.765263
DR.Foxn1KO-vs-DR.WT	ENSDARG00000002968	All Genes	-2.33967
DR.Foxn1KO-vs-DR.WT	ENSDARG00000002970	All Genes	-13.2605
DR.Foxn1KO-vs-DR.WT	ENSDARG00000002971	All Genes	-4.76443
DR.Foxn1KO-vs-DR.WT	ENSDARG00000002986	All Genes	-3.49773
DR.Foxn1KO-vs-DR.WT	ENSDARG00000002988	All Genes	4.76625
DR.Foxn1KO-vs-DR.WT	ENSDARG00000002991	All Genes	-7.42493
DR.Foxn1KO-vs-DR.WT	ENSDARG00000002994	All Genes	5.38736
DR.Foxn1KO-vs-DR.WT	ENSDARG00000003008	All Genes	7.73414
DR.Foxn1KO-vs-DR.WT	ENSDARG00000003017	All Genes	0
DR.Foxn1KO-vs-DR.WT	ENSDARG00000003020	All Genes	4.40159
DR.Foxn1KO-vs-DR.WT	ENSDARG00000003021	All Genes	-10.9599
DR.Foxn1KO-vs-DR.WT	ENSDARG00000003022	All Genes	-5.11889
DR.Foxn1KO-vs-DR.WT	ENSDARG00000003027	All Genes	-9.87588
DR.Foxn1KO-vs-DR.WT	ENSDARG00000003032	All Genes	2.90523
DR.Foxn1KO-vs-DR.WT	ENSDARG00000003035	All Genes	0
DR.Foxn1KO-vs-DR.WT	ENSDARG00000003041	All Genes	-6.17132
DR.Foxn1KO-vs-DR.WT	ENSDARG00000003046	All Genes	3.10835
DR.Foxn1KO-vs-DR.WT	ENSDARG00000003054	All Genes	-2.79181
DR.Foxn1KO-vs-DR.WT	ENSDARG00000003058	All Genes	-11.5815
DR.Foxn1KO-vs-DR.WT	ENSDARG00000003061	All Genes	8.44595
DR.Foxn1KO-vs-DR.WT	ENSDARG00000003068	All Genes	2.26756
DR.Foxn1KO-vs-DR.WT	ENSDARG00000003069	All Genes	-5.37016
DR.Foxn1KO-vs-DR.WT	ENSDARG00000003081	All Genes	10.4033
DR.Foxn1KO-vs-DR.WT	ENSDARG00000003084	All Genes	0.855879
DR.Foxn1KO-vs-DR.WT	ENSDARG00000003085	All Genes	4.82967
DR.Foxn1KO-vs-DR.WT	ENSDARG00000003087	All Genes	-2.66526
DR.Foxn1KO-vs-DR.WT	ENSDARG00000003091	All Genes	6.1853
DR.Foxn1KO-vs-DR.WT	ENSDARG00000003098	All Genes	-12.3871
DR.Foxn1KO-vs-DR.WT	ENSDARG00000003109	All Genes	1.89688
DR.Foxn1KO-vs-DR.WT	ENSDARG00000003113	All Genes	-14.4752
DR.Foxn1KO-vs-DR.WT	ENSDARG00000003127	All Genes	1.70908
DR.Foxn1KO-vs-DR.WT	ENSDARG00000003132	All Genes	2.97985
DR.Foxn1KO-vs-DR.WT	ENSDARG00000003142	All Genes	1.85747
DR.Foxn1KO-vs-DR.WT	ENSDARG00000003144	All Genes	-0.561466
DR.Foxn1KO-vs-DR.WT	ENSDARG00000003146	All Genes	2.33708
DR.Foxn1KO-vs-DR.WT	ENSDARG00000003151	All Genes	0
DR.Foxn1KO-vs-DR.WT	ENSDARG00000003153	All Genes	-10.7801
DR.Foxn1KO-vs-DR.WT	ENSDARG00000003157	All Genes	-3.77549
DR.Foxn1KO-vs-DR.WT	ENSDARG00000003165	All Genes	7.43176
DR.Foxn1KO-vs-DR.WT	ENSDARG00000003167	All Genes	0.379118
DR.Foxn1KO-vs-DR.WT	ENSDARG00000003169	All Genes	11.0085
DR.Foxn1KO-vs-DR.WT	ENSDARG00000003175	All Genes	-0.259208
DR.Foxn1KO-vs-DR.WT	ENSDARG00000003181	All Genes	1.20982
DR.Foxn1KO-vs-DR.WT	ENSDARG00000003189	All Genes	-5.52573
DR.Foxn1KO-vs-DR.WT	ENSDARG00000003193	All Genes	5.60216
DR.Foxn1KO-vs-DR.WT	ENSDARG00000003197	All Genes	-2.81455
DR.Foxn1KO-vs-DR.WT	ENSDARG00000003200	All Genes	-10.9481
DR.Foxn1KO-vs-DR.WT	ENSDARG00000003203	All Genes	2.54669
DR.Foxn1KO-vs-DR.WT	ENSDARG00000003205	All Genes	-8.28591
DR.Foxn1KO-vs-DR.WT	ENSDARG00000003206	All Genes	0
DR.Foxn1KO-vs-DR.WT	ENSDARG00000003207	All Genes	-1.88209
DR.Foxn1KO-vs-DR.WT	ENSDARG00000003208	All Genes	-6.982
DR.Foxn1KO-vs-DR.WT	ENSDARG00000003213	All Genes	-2.92512
DR.Foxn1KO-vs-DR.WT	ENSDARG00000003216	All Genes	4.25628
DR.Foxn1KO-vs-DR.WT	ENSDARG00000003217	All Genes	0
DR.Foxn1KO-vs-DR.WT	ENSDARG00000003219	All Genes	-11.8036
DR.Foxn1KO-vs-DR.WT	ENSDARG00000003235	All Genes	-5.62055
DR.Foxn1KO-vs-DR.WT	ENSDARG00000003244	All Genes	8.46594
DR.Foxn1KO-vs-DR.WT	ENSDARG00000003250	All Genes	-10.5459
DR.Foxn1KO-vs-DR.WT	ENSDARG00000003251	All Genes	3.14017
DR.Foxn1KO-vs-DR.WT	ENSDARG00000003257	All Genes	-2.61088
DR.Foxn1KO-vs-DR.WT	ENSDARG00000003259	All Genes	6.6502
DR.Foxn1KO-vs-DR.WT	ENSDARG00000003269	All Genes	2.22804
DR.Foxn1KO-vs-DR.WT	ENSDARG00000003270	All Genes	0
DR.Foxn1KO-vs-DR.WT	ENSDARG00000003281	All Genes	4.78381
DR.Foxn1KO-vs-DR.WT	ENSDARG00000003287	All Genes	-1.31235
DR.Foxn1KO-vs-DR.WT	ENSDARG00000003293	All Genes	9.85456
DR.Foxn1KO-vs-DR.WT	ENSDARG00000003303	All Genes	2.35121
DR.Foxn1KO-vs-DR.WT	ENSDARG00000003307	All Genes	-2.33717
DR.Foxn1KO-vs-DR.WT	ENSDARG00000003308	All Genes	-0.824804
DR.Foxn1KO-vs-DR.WT	ENSDARG00000003311	All Genes	-7.06453
DR.Foxn1KO-vs-DR.WT	ENSDARG00000003313	All Genes	4.34514
DR.Foxn1KO-vs-DR.WT	ENSDARG00000003320	All Genes	-4.83801
DR.Foxn1KO-vs-DR.WT	ENSDARG00000003326	All Genes	-1.0461
DR.Foxn1KO-vs-DR.WT	ENSDARG00000003328	All Genes	-8.64856
DR.Foxn1KO-vs-DR.WT	ENSDARG00000003344	All Genes	-0.758517
DR.Foxn1KO-vs-DR.WT	ENSDARG00000003373	All Genes	-4.61081
DR.Foxn1KO-vs-DR.WT	ENSDARG00000003375	All Genes	0
DR.Foxn1KO-vs-DR.WT	ENSDARG00000003380	All Genes	-1.37515
DR.Foxn1KO-vs-DR.WT	ENSDARG00000003381	All Genes	1.75877
DR.Foxn1KO-vs-DR.WT	ENSDARG00000003382	All Genes	-3.86765
DR.Foxn1KO-vs-DR.WT	ENSDARG00000003383	All Genes	0
DR.Foxn1KO-vs-DR.WT	ENSDARG00000003395	All Genes	6.46864
DR.Foxn1KO-vs-DR.WT	ENSDARG00000003398	All Genes	-5.55936
DR.Foxn1KO-vs-DR.WT	ENSDARG00000003399	All Genes	3.28208
DR.Foxn1KO-vs-DR.WT	ENSDARG00000003403	All Genes	-1.3453
DR.Foxn1KO-vs-DR.WT	ENSDARG00000003411	All Genes	-2.93916
DR.Foxn1KO-vs-DR.WT	ENSDARG00000003414	All Genes	-8.21695
DR.Foxn1KO-vs-DR.WT	ENSDARG00000003420	All Genes	0
DR.Foxn1KO-vs-DR.WT	ENSDARG00000003421	All Genes	0
DR.Foxn1KO-vs-DR.WT	ENSDARG00000003429	All Genes	-0.761514
DR.Foxn1KO-vs-DR.WT	ENSDARG00000003444	All Genes	0
DR.Foxn1KO-vs-DR.WT	ENSDARG00000003446	All Genes	-6.01686
DR.Foxn1KO-vs-DR.WT	ENSDARG00000003449	All Genes	7.70467
DR.Foxn1KO-vs-DR.WT	ENSDARG00000003462	All Genes	0
DR.Foxn1KO-vs-DR.WT	ENSDARG00000003469	All Genes	-2.49472
DR.Foxn1KO-vs-DR.WT	ENSDARG00000003475	All Genes	0
DR.Foxn1KO-vs-DR.WT	ENSDARG00000003486	All Genes	-16.9511
DR.Foxn1KO-vs-DR.WT	ENSDARG00000003487	All Genes	-9.10723
DR.Foxn1KO-vs-DR.WT	ENSDARG00000003495	All Genes	-1.65523
DR.Foxn1KO-vs-DR.WT	ENSDARG00000003512	All Genes	-4.97958
DR.Foxn1KO-vs-DR.WT	ENSDARG00000003517	All Genes	-18.9272
DR.Foxn1KO-vs-DR.WT	ENSDARG00000003519	All Genes	0
DR.Foxn1KO-vs-DR.WT	ENSDARG00000003520	All Genes	0
DR.Foxn1KO-vs-DR.WT	ENSDARG00000003526	All Genes	-8.87627
DR.Foxn1KO-vs-DR.WT	ENSDARG00000003527	All Genes	-8.3354
DR.Foxn1KO-vs-DR.WT	ENSDARG00000003531	All Genes	-3.42669
DR.Foxn1KO-vs-DR.WT	ENSDARG00000003533	All Genes	11.2688
DR.Foxn1KO-vs-DR.WT	ENSDARG00000003544	All Genes	0.622654
DR.Foxn1KO-vs-DR.WT	ENSDARG00000003564	All Genes	0
DR.Foxn1KO-vs-DR.WT	ENSDARG00000003570	All Genes	0
DR.Foxn1KO-vs-DR.WT	ENSDARG00000003573	All Genes	0
DR.Foxn1KO-vs-DR.WT	ENSDARG00000003576	All Genes	2.60357
DR.Foxn1KO-vs-DR.WT	ENSDARG00000003584	All Genes	0
DR.Foxn1KO-vs-DR.WT	ENSDARG00000003592	All Genes	-2.31311
DR.Foxn1KO-vs-DR.WT	ENSDARG00000003599	All Genes	-3.16005
DR.Foxn1KO-vs-DR.WT	ENSDARG00000003607	All Genes	0
DR.Foxn1KO-vs-DR.WT	ENSDARG00000003615	All Genes	0.696161
DR.Foxn1KO-vs-DR.WT	ENSDARG00000003616	All Genes	-3.51836
DR.Foxn1KO-vs-DR.WT	ENSDARG00000003631	All Genes	-4.59582
DR.Foxn1KO-vs-DR.WT	ENSDARG00000003632	All Genes	12.1936
DR.Foxn1KO-vs-DR.WT	ENSDARG00000003635	All Genes	2.13026
DR.Foxn1KO-vs-DR.WT	ENSDARG00000003641	All Genes	0.193803
DR.Foxn1KO-vs-DR.WT	ENSDARG00000003642	All Genes	-5.97824
DR.Foxn1KO-vs-DR.WT	ENSDARG00000003655	All Genes	4.00862
DR.Foxn1KO-vs-DR.WT	ENSDARG00000003675	All Genes	-2.45374
DR.Foxn1KO-vs-DR.WT	ENSDARG00000003680	All Genes	6.87497
DR.Foxn1KO-vs-DR.WT	ENSDARG00000003681	All Genes	0
DR.Foxn1KO-vs-DR.WT	ENSDARG00000003684	All Genes	5.50044
DR.Foxn1KO-vs-DR.WT	ENSDARG00000003693	All Genes	0
DR.Foxn1KO-vs-DR.WT	ENSDARG00000003695	All Genes	16.3168
DR.Foxn1KO-vs-DR.WT	ENSDARG00000003697	All Genes	-1.63716
DR.Foxn1KO-vs-DR.WT	ENSDARG00000003699	All Genes	0
DR.Foxn1KO-vs-DR.WT	ENSDARG00000003701	All Genes	0.174395
DR.Foxn1KO-vs-DR.WT	ENSDARG00000003705	All Genes	8.73928
DR.Foxn1KO-vs-DR.WT	ENSDARG00000003706	All Genes	0.946893
DR.Foxn1KO-vs-DR.WT	ENSDARG00000003732	All Genes	4.82118
DR.Foxn1KO-vs-DR.WT	ENSDARG00000003749	All Genes	-5.13167
DR.Foxn1KO-vs-DR.WT	ENSDARG00000003750	All Genes	-5.12534
DR.Foxn1KO-vs-DR.WT	ENSDARG00000003751	All Genes	-0.525069
DR.Foxn1KO-vs-DR.WT	ENSDARG00000003754	All Genes	2.58809
DR.Foxn1KO-vs-DR.WT	ENSDARG00000003757	All Genes	5.07006
DR.Foxn1KO-vs-DR.WT	ENSDARG00000003769	All Genes	-1.18619
DR.Foxn1KO-vs-DR.WT	ENSDARG00000003776	All Genes	-10.2559
DR.Foxn1KO-vs-DR.WT	ENSDARG00000003779	All Genes	4.64652
DR.Foxn1KO-vs-DR.WT	ENSDARG00000003789	All Genes	-9.64346
DR.Foxn1KO-vs-DR.WT	ENSDARG00000003795	All Genes	13.7937
DR.Foxn1KO-vs-DR.WT	ENSDARG00000003797	All Genes	7.13391
DR.Foxn1KO-vs-DR.WT	ENSDARG00000003803	All Genes	2.26049
DR.Foxn1KO-vs-DR.WT	ENSDARG00000003808	All Genes	4.00615
DR.Foxn1KO-vs-DR.WT	ENSDARG00000003811	All Genes	3.77147
DR.Foxn1KO-vs-DR.WT	ENSDARG00000003818	All Genes	-0.331465
DR.Foxn1KO-vs-DR.WT	ENSDARG00000003820	All Genes	0.431517
DR.Foxn1KO-vs-DR.WT	ENSDARG00000003822	All Genes	-1.08146
DR.Foxn1KO-vs-DR.WT	ENSDARG00000003827	All Genes	-2.7044
DR.Foxn1KO-vs-DR.WT	ENSDARG00000003829	All Genes	4.43819
DR.Foxn1KO-vs-DR.WT	ENSDARG00000003835	All Genes	1.78587
DR.Foxn1KO-vs-DR.WT	ENSDARG00000003841	All Genes	-5.8869
DR.Foxn1KO-vs-DR.WT	ENSDARG00000003845	All Genes	-0.122925
DR.Foxn1KO-vs-DR.WT	ENSDARG00000003846	All Genes	0
DR.Foxn1KO-vs-DR.WT	ENSDARG00000003854	All Genes	6.38382
DR.Foxn1KO-vs-DR.WT	ENSDARG00000003860	All Genes	-9.13901
DR.Foxn1KO-vs-DR.WT	ENSDARG00000003865	All Genes	0
DR.Foxn1KO-vs-DR.WT	ENSDARG00000003866	All Genes	0
DR.Foxn1KO-vs-DR.WT	ENSDARG00000003867	All Genes	1.19591
DR.Foxn1KO-vs-DR.WT	ENSDARG00000003869	All Genes	4.99642
DR.Foxn1KO-vs-DR.WT	ENSDARG00000003872	All Genes	2.53455
DR.Foxn1KO-vs-DR.WT	ENSDARG00000003877	All Genes	-2.02745
DR.Foxn1KO-vs-DR.WT	ENSDARG00000003899	All Genes	-4.43079
DR.Foxn1KO-vs-DR.WT	ENSDARG00000003900	All Genes	-0.0717603
DR.Foxn1KO-vs-DR.WT	ENSDARG00000003902	All Genes	-3.48279
DR.Foxn1KO-vs-DR.WT	ENSDARG00000003903	All Genes	5.57669
DR.Foxn1KO-vs-DR.WT	ENSDARG00000003904	All Genes	-11.3794
DR.Foxn1KO-vs-DR.WT	ENSDARG00000003910	All Genes	-2.33523
DR.Foxn1KO-vs-DR.WT	ENSDARG00000003920	All Genes	-6.55355
DR.Foxn1KO-vs-DR.WT	ENSDARG00000003925	All Genes	0.493406
DR.Foxn1KO-vs-DR.WT	ENSDARG00000003927	All Genes	-0.0715097
DR.Foxn1KO-vs-DR.WT	ENSDARG00000003931	All Genes	-1.99683
DR.Foxn1KO-vs-DR.WT	ENSDARG00000003934	All Genes	0
DR.Foxn1KO-vs-DR.WT	ENSDARG00000003938	All Genes	-16.7986
DR.Foxn1KO-vs-DR.WT	ENSDARG00000003940	All Genes	-3.87729
DR.Foxn1KO-vs-DR.WT	ENSDARG00000003941	All Genes	-2.63045
DR.Foxn1KO-vs-DR.WT	ENSDARG00000003952	All Genes	3.31526
DR.Foxn1KO-vs-DR.WT	ENSDARG00000003961	All Genes	-2.25054
DR.Foxn1KO-vs-DR.WT	ENSDARG00000003963	All Genes	6.36903
DR.Foxn1KO-vs-DR.WT	ENSDARG00000003970	All Genes	8.35349
DR.Foxn1KO-vs-DR.WT	ENSDARG00000003971	All Genes	2.48032
DR.Foxn1KO-vs-DR.WT	ENSDARG00000003973	All Genes	-2.50793
DR.Foxn1KO-vs-DR.WT	ENSDARG00000003974	All Genes	-9.19009
DR.Foxn1KO-vs-DR.WT	ENSDARG00000003977	All Genes	-0.97161
DR.Foxn1KO-vs-DR.WT	ENSDARG00000003984	All Genes	-0.811719
DR.Foxn1KO-vs-DR.WT	ENSDARG00000003989	All Genes	7.74758
DR.Foxn1KO-vs-DR.WT	ENSDARG00000003991	All Genes	8.73421
DR.Foxn1KO-vs-DR.WT	ENSDARG00000003994	All Genes	1.12875
DR.Foxn1KO-vs-DR.WT	ENSDARG00000003998	All Genes	4.22825
DR.Foxn1KO-vs-DR.WT	ENSDARG00000004015	All Genes	-0.506904
DR.Foxn1KO-vs-DR.WT	ENSDARG00000004017	All Genes	0.508513
DR.Foxn1KO-vs-DR.WT	ENSDARG00000004018	All Genes	-1.55731
DR.Foxn1KO-vs-DR.WT	ENSDARG00000004023	All Genes	4.83305
DR.Foxn1KO-vs-DR.WT	ENSDARG00000004034	All Genes	-19.1676
DR.Foxn1KO-vs-DR.WT	ENSDARG00000004037	All Genes	0
DR.Foxn1KO-vs-DR.WT	ENSDARG00000004046	All Genes	-5.49507
DR.Foxn1KO-vs-DR.WT	ENSDARG00000004049	All Genes	-7.59543
DR.Foxn1KO-vs-DR.WT	ENSDARG00000004051	All Genes	-0.073651
DR.Foxn1KO-vs-DR.WT	ENSDARG00000004055	All Genes	0
DR.Foxn1KO-vs-DR.WT	ENSDARG00000004059	All Genes	0
DR.Foxn1KO-vs-DR.WT	ENSDARG00000004060	All Genes	12.0218
DR.Foxn1KO-vs-DR.WT	ENSDARG00000004074	All Genes	-13.7011
DR.Foxn1KO-vs-DR.WT	ENSDARG00000004078	All Genes	-7.5479
DR.Foxn1KO-vs-DR.WT	ENSDARG00000004082	All Genes	7.38065
DR.Foxn1KO-vs-DR.WT	ENSDARG00000004094	All Genes	-6.5953
DR.Foxn1KO-vs-DR.WT	ENSDARG00000004105	All Genes	7.84357
DR.Foxn1KO-vs-DR.WT	ENSDARG00000004111	All Genes	-12.338
DR.Foxn1KO-vs-DR.WT	ENSDARG00000004114	All Genes	0
DR.Foxn1KO-vs-DR.WT	ENSDARG00000004115	All Genes	5.58891
DR.Foxn1KO-vs-DR.WT	ENSDARG00000004130	All Genes	0
DR.Foxn1KO-vs-DR.WT	ENSDARG00000004131	All Genes	-7.73221
DR.Foxn1KO-vs-DR.WT	ENSDARG00000004132	All Genes	0
DR.Foxn1KO-vs-DR.WT	ENSDARG00000004141	All Genes	9.18731
DR.Foxn1KO-vs-DR.WT	ENSDARG00000004151	All Genes	0
DR.Foxn1KO-vs-DR.WT	ENSDARG00000004154	All Genes	-2.82672
DR.Foxn1KO-vs-DR.WT	ENSDARG00000004158	All Genes	5.29686
DR.Foxn1KO-vs-DR.WT	ENSDARG00000004160	All Genes	0
DR.Foxn1KO-vs-DR.WT	ENSDARG00000004161	All Genes	-3.33712
DR.Foxn1KO-vs-DR.WT	ENSDARG00000004167	All Genes	5.83763
DR.Foxn1KO-vs-DR.WT	ENSDARG00000004169	All Genes	-31.4633
DR.Foxn1KO-vs-DR.WT	ENSDARG00000004171	All Genes	2.02255
DR.Foxn1KO-vs-DR.WT	ENSDARG00000004173	All Genes	-0.396641
DR.Foxn1KO-vs-DR.WT	ENSDARG00000004174	All Genes	-7.17541
DR.Foxn1KO-vs-DR.WT	ENSDARG00000004176	All Genes	-1.27066
DR.Foxn1KO-vs-DR.WT	ENSDARG00000004177	All Genes	4.15772
DR.Foxn1KO-vs-DR.WT	ENSDARG00000004184	All Genes	-4.35899
DR.Foxn1KO-vs-DR.WT	ENSDARG00000004187	All Genes	0
DR.Foxn1KO-vs-DR.WT	ENSDARG00000004189	All Genes	-4.69242
DR.Foxn1KO-vs-DR.WT	ENSDARG00000004196	All Genes	6.89948
DR.Foxn1KO-vs-DR.WT	ENSDARG00000004199	All Genes	6.41752
DR.Foxn1KO-vs-DR.WT	ENSDARG00000004204	All Genes	-5.21722
DR.Foxn1KO-vs-DR.WT	ENSDARG00000004211	All Genes	-2.64968
DR.Foxn1KO-vs-DR.WT	ENSDARG00000004218	All Genes	1.84434
DR.Foxn1KO-vs-DR.WT	ENSDARG00000004219	All Genes	-0.951612
DR.Foxn1KO-vs-DR.WT	ENSDARG00000004227	All Genes	3.15573
DR.Foxn1KO-vs-DR.WT	ENSDARG00000004232	All Genes	4.42451
DR.Foxn1KO-vs-DR.WT	ENSDARG00000004243	All Genes	2.06274
DR.Foxn1KO-vs-DR.WT	ENSDARG00000004246	All Genes	10.0654
DR.Foxn1KO-vs-DR.WT	ENSDARG00000004251	All Genes	-9.94977
DR.Foxn1KO-vs-DR.WT	ENSDARG00000004256	All Genes	3.50077
DR.Foxn1KO-vs-DR.WT	ENSDARG00000004260	All Genes	0
DR.Foxn1KO-vs-DR.WT	ENSDARG00000004261	All Genes	0
DR.Foxn1KO-vs-DR.WT	ENSDARG00000004262	All Genes	8.52763
DR.Foxn1KO-vs-DR.WT	ENSDARG00000004270	All Genes	0
DR.Foxn1KO-vs-DR.WT	ENSDARG00000004274	All Genes	-11.9071
DR.Foxn1KO-vs-DR.WT	ENSDARG00000004280	All Genes	-8.46353
DR.Foxn1KO-vs-DR.WT	ENSDARG00000004282	All Genes	-5.97642
DR.Foxn1KO-vs-DR.WT	ENSDARG00000004291	All Genes	2.25175
DR.Foxn1KO-vs-DR.WT	ENSDARG00000004296	All Genes	-0.217974
DR.Foxn1KO-vs-DR.WT	ENSDARG00000004297	All Genes	0
DR.Foxn1KO-vs-DR.WT	ENSDARG00000004301	All Genes	-9.44245
DR.Foxn1KO-vs-DR.WT	ENSDARG00000004302	All Genes	-6.85619
DR.Foxn1KO-vs-DR.WT	ENSDARG00000004305	All Genes	3.79607
DR.Foxn1KO-vs-DR.WT	ENSDARG00000004306	All Genes	-5.48526
DR.Foxn1KO-vs-DR.WT	ENSDARG00000004307	All Genes	7.34774
DR.Foxn1KO-vs-DR.WT	ENSDARG00000004308	All Genes	-1.15914
DR.Foxn1KO-vs-DR.WT	ENSDARG00000004311	All Genes	3.71569
DR.Foxn1KO-vs-DR.WT	ENSDARG00000004318	All Genes	0
DR.Foxn1KO-vs-DR.WT	ENSDARG00000004322	All Genes	3.03304
DR.Foxn1KO-vs-DR.WT	ENSDARG00000004325	All Genes	-6.21923
DR.Foxn1KO-vs-DR.WT	ENSDARG00000004336	All Genes	-7.25429
DR.Foxn1KO-vs-DR.WT	ENSDARG00000004343	All Genes	-4.71608
DR.Foxn1KO-vs-DR.WT	ENSDARG00000004358	All Genes	-0.781127
DR.Foxn1KO-vs-DR.WT	ENSDARG00000004363	All Genes	11.7483
DR.Foxn1KO-vs-DR.WT	ENSDARG00000004372	All Genes	-2.63494
DR.Foxn1KO-vs-DR.WT	ENSDARG00000004377	All Genes	9.44494
DR.Foxn1KO-vs-DR.WT	ENSDARG00000004378	All Genes	-0.730532
DR.Foxn1KO-vs-DR.WT	ENSDARG00000004386	All Genes	1.40168
DR.Foxn1KO-vs-DR.WT	ENSDARG00000004392	All Genes	4.63799
DR.Foxn1KO-vs-DR.WT	ENSDARG00000004396	All Genes	2.79997
DR.Foxn1KO-vs-DR.WT	ENSDARG00000004402	All Genes	4.72687
DR.Foxn1KO-vs-DR.WT	ENSDARG00000004405	All Genes	0
DR.Foxn1KO-vs-DR.WT	ENSDARG00000004406	All Genes	4.90834
DR.Foxn1KO-vs-DR.WT	ENSDARG00000004415	All Genes	10.7811
DR.Foxn1KO-vs-DR.WT	ENSDARG00000004427	All Genes	-10.4035
DR.Foxn1KO-vs-DR.WT	ENSDARG00000004433	All Genes	0
DR.Foxn1KO-vs-DR.WT	ENSDARG00000004436	All Genes	-4.41443
DR.Foxn1KO-vs-DR.WT	ENSDARG00000004445	All Genes	1.59669
DR.Foxn1KO-vs-DR.WT	ENSDARG00000004447	All Genes	-0.779452
DR.Foxn1KO-vs-DR.WT	ENSDARG00000004451	All Genes	3.08889
DR.Foxn1KO-vs-DR.WT	ENSDARG00000004452	All Genes	-6.01833
DR.Foxn1KO-vs-DR.WT	ENSDARG00000004455	All Genes	11.7864
DR.Foxn1KO-vs-DR.WT	ENSDARG00000004459	All Genes	0.556654
DR.Foxn1KO-vs-DR.WT	ENSDARG00000004460	All Genes	-15.5482
DR.Foxn1KO-vs-DR.WT	ENSDARG00000004470	All Genes	-7.1884
DR.Foxn1KO-vs-DR.WT	ENSDARG00000004472	All Genes	0.964134
DR.Foxn1KO-vs-DR.WT	ENSDARG00000004473	All Genes	6.30252
DR.Foxn1KO-vs-DR.WT	ENSDARG00000004492	All Genes	-5.04886
DR.Foxn1KO-vs-DR.WT	ENSDARG00000004497	All Genes	-1.98458
DR.Foxn1KO-vs-DR.WT	ENSDARG00000004498	All Genes	2.49273
DR.Foxn1KO-vs-DR.WT	ENSDARG00000004502	All Genes	-5.8963
DR.Foxn1KO-vs-DR.WT	ENSDARG00000004517	All Genes	-1.74798
DR.Foxn1KO-vs-DR.WT	ENSDARG00000004525	All Genes	-6.32091
DR.Foxn1KO-vs-DR.WT	ENSDARG00000004527	All Genes	-3.34254
DR.Foxn1KO-vs-DR.WT	ENSDARG00000004529	All Genes	0
DR.Foxn1KO-vs-DR.WT	ENSDARG00000004537	All Genes	-7.83366
DR.Foxn1KO-vs-DR.WT	ENSDARG00000004539	All Genes	7.99795
DR.Foxn1KO-vs-DR.WT	ENSDARG00000004574	All Genes	-9.2076
DR.Foxn1KO-vs-DR.WT	ENSDARG00000004576	All Genes	-22.6896
DR.Foxn1KO-vs-DR.WT	ENSDARG00000004577	All Genes	3.4159
DR.Foxn1KO-vs-DR.WT	ENSDARG00000004580	All Genes	3.4349
DR.Foxn1KO-vs-DR.WT	ENSDARG00000004581	All Genes	-7.1576
DR.Foxn1KO-vs-DR.WT	ENSDARG00000004586	All Genes	2.78131
DR.Foxn1KO-vs-DR.WT	ENSDARG00000004587	All Genes	-3.86452
DR.Foxn1KO-vs-DR.WT	ENSDARG00000004588	All Genes	2.94414
DR.Foxn1KO-vs-DR.WT	ENSDARG00000004592	All Genes	2.68618
DR.Foxn1KO-vs-DR.WT	ENSDARG00000004594	All Genes	-4.59347
DR.Foxn1KO-vs-DR.WT	ENSDARG00000004597	All Genes	4.44282
DR.Foxn1KO-vs-DR.WT	ENSDARG00000004598	All Genes	0.437611
DR.Foxn1KO-vs-DR.WT	ENSDARG00000004616	All Genes	0
DR.Foxn1KO-vs-DR.WT	ENSDARG00000004618	All Genes	-11.4384
DR.Foxn1KO-vs-DR.WT	ENSDARG00000004621	All Genes	4.84053
DR.Foxn1KO-vs-DR.WT	ENSDARG00000004627	All Genes	2.75862
DR.Foxn1KO-vs-DR.WT	ENSDARG00000004632	All Genes	-2.90151
DR.Foxn1KO-vs-DR.WT	ENSDARG00000004634	All Genes	-1.62162
DR.Foxn1KO-vs-DR.WT	ENSDARG00000004635	All Genes	2.08579
DR.Foxn1KO-vs-DR.WT	ENSDARG00000004636	All Genes	-4.30855
DR.Foxn1KO-vs-DR.WT	ENSDARG00000004643	All Genes	0.0486366
DR.Foxn1KO-vs-DR.WT	ENSDARG00000004647	All Genes	-4.99481
DR.Foxn1KO-vs-DR.WT	ENSDARG00000004648	All Genes	3.22064
DR.Foxn1KO-vs-DR.WT	ENSDARG00000004658	All Genes	3.81423
DR.Foxn1KO-vs-DR.WT	ENSDARG00000004672	All Genes	12.7323
DR.Foxn1KO-vs-DR.WT	ENSDARG00000004680	All Genes	-2.58733
DR.Foxn1KO-vs-DR.WT	ENSDARG00000004687	All Genes	-3.02565
DR.Foxn1KO-vs-DR.WT	ENSDARG00000004692	All Genes	-4.76422
DR.Foxn1KO-vs-DR.WT	ENSDARG00000004695	All Genes	13.2386
DR.Foxn1KO-vs-DR.WT	ENSDARG00000004696	All Genes	-5.40856
DR.Foxn1KO-vs-DR.WT	ENSDARG00000004697	All Genes	5.23945
DR.Foxn1KO-vs-DR.WT	ENSDARG00000004702	All Genes	0
DR.Foxn1KO-vs-DR.WT	ENSDARG00000004706	All Genes	-3.88373
DR.Foxn1KO-vs-DR.WT	ENSDARG00000004712	All Genes	-4.31166
DR.Foxn1KO-vs-DR.WT	ENSDARG00000004713	All Genes	-19.6232
DR.Foxn1KO-vs-DR.WT	ENSDARG00000004714	All Genes	0.134636
DR.Foxn1KO-vs-DR.WT	ENSDARG00000004721	All Genes	0
DR.Foxn1KO-vs-DR.WT	ENSDARG00000004724	All Genes	0
DR.Foxn1KO-vs-DR.WT	ENSDARG00000004726	All Genes	0
DR.Foxn1KO-vs-DR.WT	ENSDARG00000004735	All Genes	-5.87133
DR.Foxn1KO-vs-DR.WT	ENSDARG00000004745	All Genes	2.15795
DR.Foxn1KO-vs-DR.WT	ENSDARG00000004748	All Genes	6.33175
DR.Foxn1KO-vs-DR.WT	ENSDARG00000004753	All Genes	0.954071
DR.Foxn1KO-vs-DR.WT	ENSDARG00000004754	All Genes	0
DR.Foxn1KO-vs-DR.WT	ENSDARG00000004757	All Genes	9.83391
DR.Foxn1KO-vs-DR.WT	ENSDARG00000004763	All Genes	0.13316
DR.Foxn1KO-vs-DR.WT	ENSDARG00000004771	All Genes	-0.589375
DR.Foxn1KO-vs-DR.WT	ENSDARG00000004774	All Genes	-4.28173
DR.Foxn1KO-vs-DR.WT	ENSDARG00000004782	All Genes	6.55802
DR.Foxn1KO-vs-DR.WT	ENSDARG00000004785	All Genes	-2.82061
DR.Foxn1KO-vs-DR.WT	ENSDARG00000004789	All Genes	3.71146
DR.Foxn1KO-vs-DR.WT	ENSDARG00000004794	All Genes	-7.86728
DR.Foxn1KO-vs-DR.WT	ENSDARG00000004796	All Genes	-1.98186
DR.Foxn1KO-vs-DR.WT	ENSDARG00000004806	All Genes	0
DR.Foxn1KO-vs-DR.WT	ENSDARG00000004830	All Genes	-1.92561
DR.Foxn1KO-vs-DR.WT	ENSDARG00000004836	All Genes	-6.16886
DR.Foxn1KO-vs-DR.WT	ENSDARG00000004840	All Genes	-7.5384
DR.Foxn1KO-vs-DR.WT	ENSDARG00000004843	All Genes	0
DR.Foxn1KO-vs-DR.WT	ENSDARG00000004851	All Genes	-7.49162
DR.Foxn1KO-vs-DR.WT	ENSDARG00000004861	All Genes	5.48383
DR.Foxn1KO-vs-DR.WT	ENSDARG00000004866	All Genes	-0.601766
DR.Foxn1KO-vs-DR.WT	ENSDARG00000004869	All Genes	1.82411
DR.Foxn1KO-vs-DR.WT	ENSDARG00000004870	All Genes	0
DR.Foxn1KO-vs-DR.WT	ENSDARG00000004871	All Genes	2.32562
DR.Foxn1KO-vs-DR.WT	ENSDARG00000004874	All Genes	-2.75912
DR.Foxn1KO-vs-DR.WT	ENSDARG00000004875	All Genes	0
DR.Foxn1KO-vs-DR.WT	ENSDARG00000004877	All Genes	3.58031
DR.Foxn1KO-vs-DR.WT	ENSDARG00000004880	All Genes	7.23804
DR.Foxn1KO-vs-DR.WT	ENSDARG00000004889	All Genes	0
DR.Foxn1KO-vs-DR.WT	ENSDARG00000004891	All Genes	1.80877
DR.Foxn1KO-vs-DR.WT	ENSDARG00000004898	All Genes	-15.0544
DR.Foxn1KO-vs-DR.WT	ENSDARG00000004904	All Genes	0
DR.Foxn1KO-vs-DR.WT	ENSDARG00000004906	All Genes	-1.18174
DR.Foxn1KO-vs-DR.WT	ENSDARG00000004925	All Genes	0
DR.Foxn1KO-vs-DR.WT	ENSDARG00000004930	All Genes	5.95843
DR.Foxn1KO-vs-DR.WT	ENSDARG00000004931	All Genes	7.61934
DR.Foxn1KO-vs-DR.WT	ENSDARG00000004932	All Genes	9.85569
DR.Foxn1KO-vs-DR.WT	ENSDARG00000004937	All Genes	-17.7344
DR.Foxn1KO-vs-DR.WT	ENSDARG00000004939	All Genes	0
DR.Foxn1KO-vs-DR.WT	ENSDARG00000004948	All Genes	-2.38909
DR.Foxn1KO-vs-DR.WT	ENSDARG00000004952	All Genes	5.12372
DR.Foxn1KO-vs-DR.WT	ENSDARG00000004953	All Genes	1.26462
DR.Foxn1KO-vs-DR.WT	ENSDARG00000004954	All Genes	-8.39822
DR.Foxn1KO-vs-DR.WT	ENSDARG00000004956	All Genes	-11.1812
DR.Foxn1KO-vs-DR.WT	ENSDARG00000004964	All Genes	5.10571
DR.Foxn1KO-vs-DR.WT	ENSDARG00000004979	All Genes	-2.87892
DR.Foxn1KO-vs-DR.WT	ENSDARG00000004988	All Genes	3.28159
DR.Foxn1KO-vs-DR.WT	ENSDARG00000005002	All Genes	-12.7631
DR.Foxn1KO-vs-DR.WT	ENSDARG00000005004	All Genes	2.71808
DR.Foxn1KO-vs-DR.WT	ENSDARG00000005010	All Genes	-3.12303
DR.Foxn1KO-vs-DR.WT	ENSDARG00000005015	All Genes	-10.73
DR.Foxn1KO-vs-DR.WT	ENSDARG00000005023	All Genes	4.53432
DR.Foxn1KO-vs-DR.WT	ENSDARG00000005026	All Genes	-6.08149
DR.Foxn1KO-vs-DR.WT	ENSDARG00000005034	All Genes	5.8893
DR.Foxn1KO-vs-DR.WT	ENSDARG00000005049	All Genes	2.07743
DR.Foxn1KO-vs-DR.WT	ENSDARG00000005050	All Genes	7.66815
DR.Foxn1KO-vs-DR.WT	ENSDARG00000005057	All Genes	0
DR.Foxn1KO-vs-DR.WT	ENSDARG00000005058	All Genes	-19.1874
DR.Foxn1KO-vs-DR.WT	ENSDARG00000005078	All Genes	0
DR.Foxn1KO-vs-DR.WT	ENSDARG00000005085	All Genes	2.53252
DR.Foxn1KO-vs-DR.WT	ENSDARG00000005092	All Genes	7.19635
DR.Foxn1KO-vs-DR.WT	ENSDARG00000005095	All Genes	0.916872
DR.Foxn1KO-vs-DR.WT	ENSDARG00000005098	All Genes	-18.6642
DR.Foxn1KO-vs-DR.WT	ENSDARG00000005104	All Genes	4.84395
DR.Foxn1KO-vs-DR.WT	ENSDARG00000005108	All Genes	2.16491
DR.Foxn1KO-vs-DR.WT	ENSDARG00000005112	All Genes	-9.34415
DR.Foxn1KO-vs-DR.WT	ENSDARG00000005115	All Genes	5.19726
DR.Foxn1KO-vs-DR.WT	ENSDARG00000005122	All Genes	3.64519
DR.Foxn1KO-vs-DR.WT	ENSDARG00000005126	All Genes	6.37362
DR.Foxn1KO-vs-DR.WT	ENSDARG00000005128	All Genes	-18.3028
DR.Foxn1KO-vs-DR.WT	ENSDARG00000005134	All Genes	-1.48934
DR.Foxn1KO-vs-DR.WT	ENSDARG00000005139	All Genes	8.17435
DR.Foxn1KO-vs-DR.WT	ENSDARG00000005141	All Genes	2.52864
DR.Foxn1KO-vs-DR.WT	ENSDARG00000005154	All Genes	-4.05806
DR.Foxn1KO-vs-DR.WT	ENSDARG00000005159	All Genes	8.5298
DR.Foxn1KO-vs-DR.WT	ENSDARG00000005162	All Genes	5.32186
DR.Foxn1KO-vs-DR.WT	ENSDARG00000005163	All Genes	-0.411131
DR.Foxn1KO-vs-DR.WT	ENSDARG00000005172	All Genes	8.12454
DR.Foxn1KO-vs-DR.WT	ENSDARG00000005179	All Genes	7.36027
DR.Foxn1KO-vs-DR.WT	ENSDARG00000005185	All Genes	5.55172
DR.Foxn1KO-vs-DR.WT	ENSDARG00000005186	All Genes	-17.5767
DR.Foxn1KO-vs-DR.WT	ENSDARG00000005191	All Genes	-7.90057
DR.Foxn1KO-vs-DR.WT	ENSDARG00000005210	All Genes	4.29085
DR.Foxn1KO-vs-DR.WT	ENSDARG00000005216	All Genes	9.59421
DR.Foxn1KO-vs-DR.WT	ENSDARG00000005218	All Genes	-0.329462
DR.Foxn1KO-vs-DR.WT	ENSDARG00000005220	All Genes	-0.403786
DR.Foxn1KO-vs-DR.WT	ENSDARG00000005221	All Genes	0
DR.Foxn1KO-vs-DR.WT	ENSDARG00000005230	All Genes	-1.12553
DR.Foxn1KO-vs-DR.WT	ENSDARG00000005232	All Genes	10.3673
DR.Foxn1KO-vs-DR.WT	ENSDARG00000005236	All Genes	-4.22182
DR.Foxn1KO-vs-DR.WT	ENSDARG00000005246	All Genes	-6.23322
DR.Foxn1KO-vs-DR.WT	ENSDARG00000005251	All Genes	-12.3796
DR.Foxn1KO-vs-DR.WT	ENSDARG00000005254	All Genes	7.67525
DR.Foxn1KO-vs-DR.WT	ENSDARG00000005271	All Genes	0.593184
DR.Foxn1KO-vs-DR.WT	ENSDARG00000005274	All Genes	-14.0592
DR.Foxn1KO-vs-DR.WT	ENSDARG00000005284	All Genes	4.22853
DR.Foxn1KO-vs-DR.WT	ENSDARG00000005314	All Genes	-0.131764
DR.Foxn1KO-vs-DR.WT	ENSDARG00000005315	All Genes	1.24734
DR.Foxn1KO-vs-DR.WT	ENSDARG00000005318	All Genes	-0.684349
DR.Foxn1KO-vs-DR.WT	ENSDARG00000005327	All Genes	3.07731
DR.Foxn1KO-vs-DR.WT	ENSDARG00000005332	All Genes	-1.03279
DR.Foxn1KO-vs-DR.WT	ENSDARG00000005343	All Genes	4.03615
DR.Foxn1KO-vs-DR.WT	ENSDARG00000005350	All Genes	-7.41614
DR.Foxn1KO-vs-DR.WT	ENSDARG00000005355	All Genes	-1.12365
DR.Foxn1KO-vs-DR.WT	ENSDARG00000005356	All Genes	0.0048448
DR.Foxn1KO-vs-DR.WT	ENSDARG00000005359	All Genes	7.58582
DR.Foxn1KO-vs-DR.WT	ENSDARG00000005364	All Genes	3.71302
DR.Foxn1KO-vs-DR.WT	ENSDARG00000005368	All Genes	10.1699
DR.Foxn1KO-vs-DR.WT	ENSDARG00000005371	All Genes	-0.0198091
DR.Foxn1KO-vs-DR.WT	ENSDARG00000005372	All Genes	0.868636
DR.Foxn1KO-vs-DR.WT	ENSDARG00000005374	All Genes	-4.40704
DR.Foxn1KO-vs-DR.WT	ENSDARG00000005382	All Genes	-3.75232
DR.Foxn1KO-vs-DR.WT	ENSDARG00000005392	All Genes	5.04814
DR.Foxn1KO-vs-DR.WT	ENSDARG00000005394	All Genes	-4.75994
DR.Foxn1KO-vs-DR.WT	ENSDARG00000005397	All Genes	10.3014
DR.Foxn1KO-vs-DR.WT	ENSDARG00000005414	All Genes	-18.8507
DR.Foxn1KO-vs-DR.WT	ENSDARG00000005416	All Genes	-7.15896
DR.Foxn1KO-vs-DR.WT	ENSDARG00000005423	All Genes	-10.0788
DR.Foxn1KO-vs-DR.WT	ENSDARG00000005425	All Genes	-1.23816
DR.Foxn1KO-vs-DR.WT	ENSDARG00000005448	All Genes	-2.61058
DR.Foxn1KO-vs-DR.WT	ENSDARG00000005451	All Genes	-4.51398
DR.Foxn1KO-vs-DR.WT	ENSDARG00000005453	All Genes	3.11027
DR.Foxn1KO-vs-DR.WT	ENSDARG00000005454	All Genes	-13.5855
DR.Foxn1KO-vs-DR.WT	ENSDARG00000005456	All Genes	0
DR.Foxn1KO-vs-DR.WT	ENSDARG00000005458	All Genes	-3.11823
DR.Foxn1KO-vs-DR.WT	ENSDARG00000005462	All Genes	-14.0677
DR.Foxn1KO-vs-DR.WT	ENSDARG00000005463	All Genes	0
DR.Foxn1KO-vs-DR.WT	ENSDARG00000005464	All Genes	-3.86522
DR.Foxn1KO-vs-DR.WT	ENSDARG00000005468	All Genes	0.161276
DR.Foxn1KO-vs-DR.WT	ENSDARG00000005476	All Genes	6.68036
DR.Foxn1KO-vs-DR.WT	ENSDARG00000005479	All Genes	-2.98092
DR.Foxn1KO-vs-DR.WT	ENSDARG00000005481	All Genes	-4.19527
DR.Foxn1KO-vs-DR.WT	ENSDARG00000005482	All Genes	7.22414
DR.Foxn1KO-vs-DR.WT	ENSDARG00000005485	All Genes	7.45099
DR.Foxn1KO-vs-DR.WT	ENSDARG00000005500	All Genes	-1.77364
DR.Foxn1KO-vs-DR.WT	ENSDARG00000005513	All Genes	0
DR.Foxn1KO-vs-DR.WT	ENSDARG00000005518	All Genes	-0.35874
DR.Foxn1KO-vs-DR.WT	ENSDARG00000005525	All Genes	-6.18381
DR.Foxn1KO-vs-DR.WT	ENSDARG00000005526	All Genes	10.2282
DR.Foxn1KO-vs-DR.WT	ENSDARG00000005536	All Genes	-12.4287
DR.Foxn1KO-vs-DR.WT	ENSDARG00000005540	All Genes	-4.83726
DR.Foxn1KO-vs-DR.WT	ENSDARG00000005541	All Genes	3.51783
DR.Foxn1KO-vs-DR.WT	ENSDARG00000005544	All Genes	-6.50565
DR.Foxn1KO-vs-DR.WT	ENSDARG00000005547	All Genes	0
DR.Foxn1KO-vs-DR.WT	ENSDARG00000005549	All Genes	-7.25386
DR.Foxn1KO-vs-DR.WT	ENSDARG00000005551	All Genes	-8.81396
DR.Foxn1KO-vs-DR.WT	ENSDARG00000005559	All Genes	7.48419
DR.Foxn1KO-vs-DR.WT	ENSDARG00000005560	All Genes	-5.1913
DR.Foxn1KO-vs-DR.WT	ENSDARG00000005561	All Genes	-3.16403
DR.Foxn1KO-vs-DR.WT	ENSDARG00000005565	All Genes	-13.3461
DR.Foxn1KO-vs-DR.WT	ENSDARG00000005576	All Genes	-2.759
DR.Foxn1KO-vs-DR.WT	ENSDARG00000005578	All Genes	6.34779
DR.Foxn1KO-vs-DR.WT	ENSDARG00000005586	All Genes	-6.25183
DR.Foxn1KO-vs-DR.WT	ENSDARG00000005590	All Genes	-10.6598
DR.Foxn1KO-vs-DR.WT	ENSDARG00000005593	All Genes	11.7909
DR.Foxn1KO-vs-DR.WT	ENSDARG00000005595	All Genes	-5.29824
DR.Foxn1KO-vs-DR.WT	ENSDARG00000005606	All Genes	-9.72456
DR.Foxn1KO-vs-DR.WT	ENSDARG00000005612	All Genes	0
DR.Foxn1KO-vs-DR.WT	ENSDARG00000005619	All Genes	-10.4898
DR.Foxn1KO-vs-DR.WT	ENSDARG00000005625	All Genes	-2.0602
DR.Foxn1KO-vs-DR.WT	ENSDARG00000005626	All Genes	-1.67057
DR.Foxn1KO-vs-DR.WT	ENSDARG00000005627	All Genes	0
DR.Foxn1KO-vs-DR.WT	ENSDARG00000005629	All Genes	6.98491
DR.Foxn1KO-vs-DR.WT	ENSDARG00000005640	All Genes	-3.69524
DR.Foxn1KO-vs-DR.WT	ENSDARG00000005643	All Genes	6.82378
DR.Foxn1KO-vs-DR.WT	ENSDARG00000005645	All Genes	12.6482
DR.Foxn1KO-vs-DR.WT	ENSDARG00000005648	All Genes	10.9034
DR.Foxn1KO-vs-DR.WT	ENSDARG00000005651	All Genes	4.78121
DR.Foxn1KO-vs-DR.WT	ENSDARG00000005652	All Genes	-6.73959
DR.Foxn1KO-vs-DR.WT	ENSDARG00000005670	All Genes	0.218701
DR.Foxn1KO-vs-DR.WT	ENSDARG00000005673	All Genes	7.96961
DR.Foxn1KO-vs-DR.WT	ENSDARG00000005675	All Genes	-3.95757
DR.Foxn1KO-vs-DR.WT	ENSDARG00000005679	All Genes	-3.22844
DR.Foxn1KO-vs-DR.WT	ENSDARG00000005690	All Genes	0.434509
DR.Foxn1KO-vs-DR.WT	ENSDARG00000005699	All Genes	-0.900943
DR.Foxn1KO-vs-DR.WT	ENSDARG00000005704	All Genes	-5.71076
DR.Foxn1KO-vs-DR.WT	ENSDARG00000005713	All Genes	-0.305693
DR.Foxn1KO-vs-DR.WT	ENSDARG00000005716	All Genes	1.66383
DR.Foxn1KO-vs-DR.WT	ENSDARG00000005738	All Genes	-3.5322
DR.Foxn1KO-vs-DR.WT	ENSDARG00000005739	All Genes	2.49484
DR.Foxn1KO-vs-DR.WT	ENSDARG00000005749	All Genes	15.3321
DR.Foxn1KO-vs-DR.WT	ENSDARG00000005754	All Genes	9.26445
DR.Foxn1KO-vs-DR.WT	ENSDARG00000005762	All Genes	8.55493
DR.Foxn1KO-vs-DR.WT	ENSDARG00000005772	All Genes	0
DR.Foxn1KO-vs-DR.WT	ENSDARG00000005774	All Genes	-2.12152
DR.Foxn1KO-vs-DR.WT	ENSDARG00000005775	All Genes	3.05586
DR.Foxn1KO-vs-DR.WT	ENSDARG00000005776	All Genes	0
DR.Foxn1KO-vs-DR.WT	ENSDARG00000005780	All Genes	9.72253
DR.Foxn1KO-vs-DR.WT	ENSDARG00000005783	All Genes	4.89608
DR.Foxn1KO-vs-DR.WT	ENSDARG00000005786	All Genes	-7.85087
DR.Foxn1KO-vs-DR.WT	ENSDARG00000005789	All Genes	6.19089
DR.Foxn1KO-vs-DR.WT	ENSDARG00000005791	All Genes	-0.362133
DR.Foxn1KO-vs-DR.WT	ENSDARG00000005799	All Genes	0
DR.Foxn1KO-vs-DR.WT	ENSDARG00000005800	All Genes	11.4232
DR.Foxn1KO-vs-DR.WT	ENSDARG00000005814	All Genes	-0.725811
DR.Foxn1KO-vs-DR.WT	ENSDARG00000005821	All Genes	-4.93089
DR.Foxn1KO-vs-DR.WT	ENSDARG00000005823	All Genes	-7.86186
DR.Foxn1KO-vs-DR.WT	ENSDARG00000005827	All Genes	0
DR.Foxn1KO-vs-DR.WT	ENSDARG00000005828	All Genes	-8.04167
DR.Foxn1KO-vs-DR.WT	ENSDARG00000005834	All Genes	-5.91772
DR.Foxn1KO-vs-DR.WT	ENSDARG00000005840	All Genes	0
DR.Foxn1KO-vs-DR.WT	ENSDARG00000005841	All Genes	13.6289
DR.Foxn1KO-vs-DR.WT	ENSDARG00000005842	All Genes	-4.56524
DR.Foxn1KO-vs-DR.WT	ENSDARG00000005846	All Genes	4.09123
DR.Foxn1KO-vs-DR.WT	ENSDARG00000005853	All Genes	3.91464
DR.Foxn1KO-vs-DR.WT	ENSDARG00000005861	All Genes	0
DR.Foxn1KO-vs-DR.WT	ENSDARG00000005867	All Genes	-4.66201
DR.Foxn1KO-vs-DR.WT	ENSDARG00000005870	All Genes	1.4705
DR.Foxn1KO-vs-DR.WT	ENSDARG00000005883	All Genes	-8.47977
DR.Foxn1KO-vs-DR.WT	ENSDARG00000005891	All Genes	-0.845683
DR.Foxn1KO-vs-DR.WT	ENSDARG00000005894	All Genes	3.06221
DR.Foxn1KO-vs-DR.WT	ENSDARG00000005897	All Genes	-3.28123
DR.Foxn1KO-vs-DR.WT	ENSDARG00000005908	All Genes	-9.83858
DR.Foxn1KO-vs-DR.WT	ENSDARG00000005913	All Genes	-25.4869
DR.Foxn1KO-vs-DR.WT	ENSDARG00000005915	All Genes	-17.8781
DR.Foxn1KO-vs-DR.WT	ENSDARG00000005916	All Genes	5.64616
DR.Foxn1KO-vs-DR.WT	ENSDARG00000005924	All Genes	7.00241
DR.Foxn1KO-vs-DR.WT	ENSDARG00000005926	All Genes	-1.07189
DR.Foxn1KO-vs-DR.WT	ENSDARG00000005927	All Genes	0
DR.Foxn1KO-vs-DR.WT	ENSDARG00000005941	All Genes	9.35366
DR.Foxn1KO-vs-DR.WT	ENSDARG00000005942	All Genes	-16.643
DR.Foxn1KO-vs-DR.WT	ENSDARG00000005943	All Genes	0
DR.Foxn1KO-vs-DR.WT	ENSDARG00000005945	All Genes	-4.97716
DR.Foxn1KO-vs-DR.WT	ENSDARG00000005948	All Genes	-3.26744
DR.Foxn1KO-vs-DR.WT	ENSDARG00000005972	All Genes	-7.21448
DR.Foxn1KO-vs-DR.WT	ENSDARG00000005980	All Genes	-4.43037
DR.Foxn1KO-vs-DR.WT	ENSDARG00000005989	All Genes	8.9942
DR.Foxn1KO-vs-DR.WT	ENSDARG00000005993	All Genes	-23.0057
DR.Foxn1KO-vs-DR.WT	ENSDARG00000006003	All Genes	-10.4836
DR.Foxn1KO-vs-DR.WT	ENSDARG00000006008	All Genes	0.419793
DR.Foxn1KO-vs-DR.WT	ENSDARG00000006010	All Genes	-5.04018
DR.Foxn1KO-vs-DR.WT	ENSDARG00000006011	All Genes	-4.36952
DR.Foxn1KO-vs-DR.WT	ENSDARG00000006019	All Genes	-2.3853
DR.Foxn1KO-vs-DR.WT	ENSDARG00000006025	All Genes	-7.49114
DR.Foxn1KO-vs-DR.WT	ENSDARG00000006029	All Genes	-2.98076
DR.Foxn1KO-vs-DR.WT	ENSDARG00000006031	All Genes	1.79111
DR.Foxn1KO-vs-DR.WT	ENSDARG00000006038	All Genes	-4.23378
DR.Foxn1KO-vs-DR.WT	ENSDARG00000006040	All Genes	-2.02269
DR.Foxn1KO-vs-DR.WT	ENSDARG00000006044	All Genes	8.7794
DR.Foxn1KO-vs-DR.WT	ENSDARG00000006052	All Genes	-12.1124
DR.Foxn1KO-vs-DR.WT	ENSDARG00000006060	All Genes	10.2853
DR.Foxn1KO-vs-DR.WT	ENSDARG00000006062	All Genes	0
DR.Foxn1KO-vs-DR.WT	ENSDARG00000006065	All Genes	7.91375
DR.Foxn1KO-vs-DR.WT	ENSDARG00000006074	All Genes	-17.0069
DR.Foxn1KO-vs-DR.WT	ENSDARG00000006079	All Genes	2.70438
DR.Foxn1KO-vs-DR.WT	ENSDARG00000006092	All Genes	-19.8209
DR.Foxn1KO-vs-DR.WT	ENSDARG00000006093	All Genes	2.10579
DR.Foxn1KO-vs-DR.WT	ENSDARG00000006094	All Genes	-9.61952
DR.Foxn1KO-vs-DR.WT	ENSDARG00000006109	All Genes	0.587021
DR.Foxn1KO-vs-DR.WT	ENSDARG00000006110	All Genes	10.9705
DR.Foxn1KO-vs-DR.WT	ENSDARG00000006112	All Genes	8.75324
DR.Foxn1KO-vs-DR.WT	ENSDARG00000006120	All Genes	10.118
DR.Foxn1KO-vs-DR.WT	ENSDARG00000006124	All Genes	-10.5637
DR.Foxn1KO-vs-DR.WT	ENSDARG00000006125	All Genes	-1.12493
DR.Foxn1KO-vs-DR.WT	ENSDARG00000006128	All Genes	-7.17653
DR.Foxn1KO-vs-DR.WT	ENSDARG00000006151	All Genes	4.23272
DR.Foxn1KO-vs-DR.WT	ENSDARG00000006169	All Genes	-4.94539
DR.Foxn1KO-vs-DR.WT	ENSDARG00000006174	All Genes	-3.27957
DR.Foxn1KO-vs-DR.WT	ENSDARG00000006181	All Genes	4.2326
DR.Foxn1KO-vs-DR.WT	ENSDARG00000006192	All Genes	-7.17748
DR.Foxn1KO-vs-DR.WT	ENSDARG00000006196	All Genes	9.13201
DR.Foxn1KO-vs-DR.WT	ENSDARG00000006200	All Genes	0
DR.Foxn1KO-vs-DR.WT	ENSDARG00000006202	All Genes	8.0321
DR.Foxn1KO-vs-DR.WT	ENSDARG00000006206	All Genes	6.33425
DR.Foxn1KO-vs-DR.WT	ENSDARG00000006207	All Genes	6.71944
DR.Foxn1KO-vs-DR.WT	ENSDARG00000006215	All Genes	9.03748
DR.Foxn1KO-vs-DR.WT	ENSDARG00000006219	All Genes	-1.85277
DR.Foxn1KO-vs-DR.WT	ENSDARG00000006220	All Genes	0.99851
DR.Foxn1KO-vs-DR.WT	ENSDARG00000006225	All Genes	-5.68324
DR.Foxn1KO-vs-DR.WT	ENSDARG00000006235	All Genes	-6.48927
DR.Foxn1KO-vs-DR.WT	ENSDARG00000006240	All Genes	6.72646
DR.Foxn1KO-vs-DR.WT	ENSDARG00000006242	All Genes	0
DR.Foxn1KO-vs-DR.WT	ENSDARG00000006251	All Genes	0
DR.Foxn1KO-vs-DR.WT	ENSDARG00000006253	All Genes	-1.58484
DR.Foxn1KO-vs-DR.WT	ENSDARG00000006257	All Genes	11.0144
DR.Foxn1KO-vs-DR.WT	ENSDARG00000006260	All Genes	-2.00067
DR.Foxn1KO-vs-DR.WT	ENSDARG00000006266	All Genes	-1.58901
DR.Foxn1KO-vs-DR.WT	ENSDARG00000006272	All Genes	0
DR.Foxn1KO-vs-DR.WT	ENSDARG00000006279	All Genes	6.20253
DR.Foxn1KO-vs-DR.WT	ENSDARG00000006283	All Genes	1.79386
DR.Foxn1KO-vs-DR.WT	ENSDARG00000006288	All Genes	9.71171
DR.Foxn1KO-vs-DR.WT	ENSDARG00000006290	All Genes	4.40745
DR.Foxn1KO-vs-DR.WT	ENSDARG00000006292	All Genes	-10.4366
DR.Foxn1KO-vs-DR.WT	ENSDARG00000006299	All Genes	2.44693
DR.Foxn1KO-vs-DR.WT	ENSDARG00000006300	All Genes	-3.24606
DR.Foxn1KO-vs-DR.WT	ENSDARG00000006301	All Genes	15.5638
DR.Foxn1KO-vs-DR.WT	ENSDARG00000006307	All Genes	5.10821
DR.Foxn1KO-vs-DR.WT	ENSDARG00000006308	All Genes	-5.49674
DR.Foxn1KO-vs-DR.WT	ENSDARG00000006314	All Genes	12.041
DR.Foxn1KO-vs-DR.WT	ENSDARG00000006316	All Genes	0
DR.Foxn1KO-vs-DR.WT	ENSDARG00000006332	All Genes	2.06454
DR.Foxn1KO-vs-DR.WT	ENSDARG00000006341	All Genes	-5.24096
DR.Foxn1KO-vs-DR.WT	ENSDARG00000006345	All Genes	-11.1352
DR.Foxn1KO-vs-DR.WT	ENSDARG00000006353	All Genes	5.64069
DR.Foxn1KO-vs-DR.WT	ENSDARG00000006356	All Genes	-0.191368
DR.Foxn1KO-vs-DR.WT	ENSDARG00000006368	All Genes	1.39317
DR.Foxn1KO-vs-DR.WT	ENSDARG00000006370	All Genes	1.92738
DR.Foxn1KO-vs-DR.WT	ENSDARG00000006372	All Genes	0.114432
DR.Foxn1KO-vs-DR.WT	ENSDARG00000006383	All Genes	2.06934
DR.Foxn1KO-vs-DR.WT	ENSDARG00000006385	All Genes	-7.07759
DR.Foxn1KO-vs-DR.WT	ENSDARG00000006389	All Genes	-5.95302
DR.Foxn1KO-vs-DR.WT	ENSDARG00000006392	All Genes	-2.77176
DR.Foxn1KO-vs-DR.WT	ENSDARG00000006395	All Genes	-5.89251
DR.Foxn1KO-vs-DR.WT	ENSDARG00000006396	All Genes	5.76787
DR.Foxn1KO-vs-DR.WT	ENSDARG00000006397	All Genes	0
DR.Foxn1KO-vs-DR.WT	ENSDARG00000006399	All Genes	-3.72231
DR.Foxn1KO-vs-DR.WT	ENSDARG00000006408	All Genes	0.977977
DR.Foxn1KO-vs-DR.WT	ENSDARG00000006409	All Genes	0.858234
DR.Foxn1KO-vs-DR.WT	ENSDARG00000006413	All Genes	0
DR.Foxn1KO-vs-DR.WT	ENSDARG00000006420	All Genes	5.9936
DR.Foxn1KO-vs-DR.WT	ENSDARG00000006422	All Genes	5.67433
DR.Foxn1KO-vs-DR.WT	ENSDARG00000006427	All Genes	0
DR.Foxn1KO-vs-DR.WT	ENSDARG00000006434	All Genes	-5.9851
DR.Foxn1KO-vs-DR.WT	ENSDARG00000006447	All Genes	-1.8181
DR.Foxn1KO-vs-DR.WT	ENSDARG00000006456	All Genes	9.30039
DR.Foxn1KO-vs-DR.WT	ENSDARG00000006467	All Genes	1.61396
DR.Foxn1KO-vs-DR.WT	ENSDARG00000006468	All Genes	-18.1473
DR.Foxn1KO-vs-DR.WT	ENSDARG00000006474	All Genes	-1.80589
DR.Foxn1KO-vs-DR.WT	ENSDARG00000006477	All Genes	-7.71226
DR.Foxn1KO-vs-DR.WT	ENSDARG00000006487	All Genes	-11.5321
DR.Foxn1KO-vs-DR.WT	ENSDARG00000006491	All Genes	1.97933
DR.Foxn1KO-vs-DR.WT	ENSDARG00000006494	All Genes	-3.06198
DR.Foxn1KO-vs-DR.WT	ENSDARG00000006497	All Genes	10.1182
DR.Foxn1KO-vs-DR.WT	ENSDARG00000006508	All Genes	8.12109
DR.Foxn1KO-vs-DR.WT	ENSDARG00000006514	All Genes	0
DR.Foxn1KO-vs-DR.WT	ENSDARG00000006522	All Genes	7.63835
DR.Foxn1KO-vs-DR.WT	ENSDARG00000006524	All Genes	-6.28596
DR.Foxn1KO-vs-DR.WT	ENSDARG00000006526	All Genes	8.66794
DR.Foxn1KO-vs-DR.WT	ENSDARG00000006527	All Genes	-10.6148
DR.Foxn1KO-vs-DR.WT	ENSDARG00000006544	All Genes	6.1065
DR.Foxn1KO-vs-DR.WT	ENSDARG00000006545	All Genes	-13.6139
DR.Foxn1KO-vs-DR.WT	ENSDARG00000006546	All Genes	0
DR.Foxn1KO-vs-DR.WT	ENSDARG00000006553	All Genes	0.115209
DR.Foxn1KO-vs-DR.WT	ENSDARG00000006560	All Genes	-5.65383
DR.Foxn1KO-vs-DR.WT	ENSDARG00000006566	All Genes	-6.57424
DR.Foxn1KO-vs-DR.WT	ENSDARG00000006567	All Genes	0
DR.Foxn1KO-vs-DR.WT	ENSDARG00000006568	All Genes	5.07582
DR.Foxn1KO-vs-DR.WT	ENSDARG00000006577	All Genes	-3.01076
DR.Foxn1KO-vs-DR.WT	ENSDARG00000006580	All Genes	2.28243
DR.Foxn1KO-vs-DR.WT	ENSDARG00000006584	All Genes	-3.86989
DR.Foxn1KO-vs-DR.WT	ENSDARG00000006585	All Genes	0.72981
DR.Foxn1KO-vs-DR.WT	ENSDARG00000006588	All Genes	0
DR.Foxn1KO-vs-DR.WT	ENSDARG00000006598	All Genes	4.412
DR.Foxn1KO-vs-DR.WT	ENSDARG00000006600	All Genes	-3.40715
DR.Foxn1KO-vs-DR.WT	ENSDARG00000006601	All Genes	12.644
DR.Foxn1KO-vs-DR.WT	ENSDARG00000006602	All Genes	-0.149764
DR.Foxn1KO-vs-DR.WT	ENSDARG00000006603	All Genes	8.89737
DR.Foxn1KO-vs-DR.WT	ENSDARG00000006604	All Genes	9.23993
DR.Foxn1KO-vs-DR.WT	ENSDARG00000006607	All Genes	4.34278
DR.Foxn1KO-vs-DR.WT	ENSDARG00000006609	All Genes	-4.56352
DR.Foxn1KO-vs-DR.WT	ENSDARG00000006617	All Genes	1.0799
DR.Foxn1KO-vs-DR.WT	ENSDARG00000006621	All Genes	-8.43908
DR.Foxn1KO-vs-DR.WT	ENSDARG00000006624	All Genes	-3.26126
DR.Foxn1KO-vs-DR.WT	ENSDARG00000006636	All Genes	3.0328
DR.Foxn1KO-vs-DR.WT	ENSDARG00000006639	All Genes	1.62773
DR.Foxn1KO-vs-DR.WT	ENSDARG00000006640	All Genes	3.48651
DR.Foxn1KO-vs-DR.WT	ENSDARG00000006642	All Genes	0
DR.Foxn1KO-vs-DR.WT	ENSDARG00000006666	All Genes	-7.52421
DR.Foxn1KO-vs-DR.WT	ENSDARG00000006672	All Genes	-20.2966
DR.Foxn1KO-vs-DR.WT	ENSDARG00000006677	All Genes	-4.68384
DR.Foxn1KO-vs-DR.WT	ENSDARG00000006678	All Genes	0.385723
DR.Foxn1KO-vs-DR.WT	ENSDARG00000006683	All Genes	-7.34561
DR.Foxn1KO-vs-DR.WT	ENSDARG00000006691	All Genes	0
DR.Foxn1KO-vs-DR.WT	ENSDARG00000006712	All Genes	5.16417
DR.Foxn1KO-vs-DR.WT	ENSDARG00000006719	All Genes	-2.54754
DR.Foxn1KO-vs-DR.WT	ENSDARG00000006747	All Genes	0
DR.Foxn1KO-vs-DR.WT	ENSDARG00000006754	All Genes	3.75336
DR.Foxn1KO-vs-DR.WT	ENSDARG00000006757	All Genes	10.7225
DR.Foxn1KO-vs-DR.WT	ENSDARG00000006758	All Genes	-4.6658
DR.Foxn1KO-vs-DR.WT	ENSDARG00000006760	All Genes	2.62984
DR.Foxn1KO-vs-DR.WT	ENSDARG00000006766	All Genes	0
DR.Foxn1KO-vs-DR.WT	ENSDARG00000006773	All Genes	-11.0986
DR.Foxn1KO-vs-DR.WT	ENSDARG00000006775	All Genes	-1.44567
DR.Foxn1KO-vs-DR.WT	ENSDARG00000006782	All Genes	-4.28706
DR.Foxn1KO-vs-DR.WT	ENSDARG00000006786	All Genes	0.000140974
DR.Foxn1KO-vs-DR.WT	ENSDARG00000006791	All Genes	0.662655
DR.Foxn1KO-vs-DR.WT	ENSDARG00000006797	All Genes	0
DR.Foxn1KO-vs-DR.WT	ENSDARG00000006811	All Genes	11.9251
DR.Foxn1KO-vs-DR.WT	ENSDARG00000006812	All Genes	-3.55127
DR.Foxn1KO-vs-DR.WT	ENSDARG00000006818	All Genes	-0.759326
DR.Foxn1KO-vs-DR.WT	ENSDARG00000006832	All Genes	4.63036
DR.Foxn1KO-vs-DR.WT	ENSDARG00000006837	All Genes	4.34227
DR.Foxn1KO-vs-DR.WT	ENSDARG00000006838	All Genes	3.21794
DR.Foxn1KO-vs-DR.WT	ENSDARG00000006840	All Genes	2.34928
DR.Foxn1KO-vs-DR.WT	ENSDARG00000006848	All Genes	-10.8398
DR.Foxn1KO-vs-DR.WT	ENSDARG00000006849	All Genes	4.46146
DR.Foxn1KO-vs-DR.WT	ENSDARG00000006859	All Genes	3.44229
DR.Foxn1KO-vs-DR.WT	ENSDARG00000006862	All Genes	4.5655
DR.Foxn1KO-vs-DR.WT	ENSDARG00000006863	All Genes	-7.70984
DR.Foxn1KO-vs-DR.WT	ENSDARG00000006865	All Genes	4.34206
DR.Foxn1KO-vs-DR.WT	ENSDARG00000006868	All Genes	-1.65491
DR.Foxn1KO-vs-DR.WT	ENSDARG00000006869	All Genes	-7.12032
DR.Foxn1KO-vs-DR.WT	ENSDARG00000006877	All Genes	-4.38394
DR.Foxn1KO-vs-DR.WT	ENSDARG00000006878	All Genes	-7.96231
DR.Foxn1KO-vs-DR.WT	ENSDARG00000006889	All Genes	0
DR.Foxn1KO-vs-DR.WT	ENSDARG00000006891	All Genes	0.0927442
DR.Foxn1KO-vs-DR.WT	ENSDARG00000006892	All Genes	4.61118
DR.Foxn1KO-vs-DR.WT	ENSDARG00000006894	All Genes	8.32793
DR.Foxn1KO-vs-DR.WT	ENSDARG00000006896	All Genes	4.86551
DR.Foxn1KO-vs-DR.WT	ENSDARG00000006899	All Genes	0
DR.Foxn1KO-vs-DR.WT	ENSDARG00000006900	All Genes	0.916573
DR.Foxn1KO-vs-DR.WT	ENSDARG00000006901	All Genes	5.43493
DR.Foxn1KO-vs-DR.WT	ENSDARG00000006915	All Genes	-10.1327
DR.Foxn1KO-vs-DR.WT	ENSDARG00000006921	All Genes	2.69101
DR.Foxn1KO-vs-DR.WT	ENSDARG00000006923	All Genes	2.26371
DR.Foxn1KO-vs-DR.WT	ENSDARG00000006924	All Genes	-2.94529
DR.Foxn1KO-vs-DR.WT	ENSDARG00000006939	All Genes	2.57629
DR.Foxn1KO-vs-DR.WT	ENSDARG00000006944	All Genes	-4.22057
DR.Foxn1KO-vs-DR.WT	ENSDARG00000006963	All Genes	-7.22491
DR.Foxn1KO-vs-DR.WT	ENSDARG00000006978	All Genes	-0.678635
DR.Foxn1KO-vs-DR.WT	ENSDARG00000006981	All Genes	-6.43331
DR.Foxn1KO-vs-DR.WT	ENSDARG00000006983	All Genes	0
DR.Foxn1KO-vs-DR.WT	ENSDARG00000006990	All Genes	6.25028
DR.Foxn1KO-vs-DR.WT	ENSDARG00000007009	All Genes	-6.93896
DR.Foxn1KO-vs-DR.WT	ENSDARG00000007018	All Genes	-18.5673
DR.Foxn1KO-vs-DR.WT	ENSDARG00000007025	All Genes	-6.0698
DR.Foxn1KO-vs-DR.WT	ENSDARG00000007034	All Genes	-1.21227
DR.Foxn1KO-vs-DR.WT	ENSDARG00000007040	All Genes	3.94094
DR.Foxn1KO-vs-DR.WT	ENSDARG00000007045	All Genes	-4.74403
DR.Foxn1KO-vs-DR.WT	ENSDARG00000007065	All Genes	-6.55345
DR.Foxn1KO-vs-DR.WT	ENSDARG00000007077	All Genes	5.10784
DR.Foxn1KO-vs-DR.WT	ENSDARG00000007080	All Genes	3.67913
DR.Foxn1KO-vs-DR.WT	ENSDARG00000007081	All Genes	-8.38527
DR.Foxn1KO-vs-DR.WT	ENSDARG00000007086	All Genes	-4.39225
DR.Foxn1KO-vs-DR.WT	ENSDARG00000007092	All Genes	-5.87404
DR.Foxn1KO-vs-DR.WT	ENSDARG00000007097	All Genes	-5.34568
DR.Foxn1KO-vs-DR.WT	ENSDARG00000007098	All Genes	-3.79232
DR.Foxn1KO-vs-DR.WT	ENSDARG00000007099	All Genes	4.81143
DR.Foxn1KO-vs-DR.WT	ENSDARG00000007108	All Genes	8.0096
DR.Foxn1KO-vs-DR.WT	ENSDARG00000007125	All Genes	-4.4921
DR.Foxn1KO-vs-DR.WT	ENSDARG00000007127	All Genes	0
DR.Foxn1KO-vs-DR.WT	ENSDARG00000007129	All Genes	9.87511
DR.Foxn1KO-vs-DR.WT	ENSDARG00000007130	All Genes	-1.47211
DR.Foxn1KO-vs-DR.WT	ENSDARG00000007135	All Genes	-4.1546
DR.Foxn1KO-vs-DR.WT	ENSDARG00000007136	All Genes	3.69276
DR.Foxn1KO-vs-DR.WT	ENSDARG00000007141	All Genes	-8.75497
DR.Foxn1KO-vs-DR.WT	ENSDARG00000007149	All Genes	8.60928
DR.Foxn1KO-vs-DR.WT	ENSDARG00000007169	All Genes	0
DR.Foxn1KO-vs-DR.WT	ENSDARG00000007171	All Genes	1.19407
DR.Foxn1KO-vs-DR.WT	ENSDARG00000007172	All Genes	7.88057
DR.Foxn1KO-vs-DR.WT	ENSDARG00000007175	All Genes	-10.9239
DR.Foxn1KO-vs-DR.WT	ENSDARG00000007179	All Genes	2.82769
DR.Foxn1KO-vs-DR.WT	ENSDARG00000007180	All Genes	-2.6135
DR.Foxn1KO-vs-DR.WT	ENSDARG00000007181	All Genes	-3.03903
DR.Foxn1KO-vs-DR.WT	ENSDARG00000007184	All Genes	0
DR.Foxn1KO-vs-DR.WT	ENSDARG00000007186	All Genes	-1.05008
DR.Foxn1KO-vs-DR.WT	ENSDARG00000007195	All Genes	0
DR.Foxn1KO-vs-DR.WT	ENSDARG00000007196	All Genes	-11.3711
DR.Foxn1KO-vs-DR.WT	ENSDARG00000007198	All Genes	0
DR.Foxn1KO-vs-DR.WT	ENSDARG00000007207	All Genes	0
DR.Foxn1KO-vs-DR.WT	ENSDARG00000007216	All Genes	-2.79553
DR.Foxn1KO-vs-DR.WT	ENSDARG00000007217	All Genes	-0.429334
DR.Foxn1KO-vs-DR.WT	ENSDARG00000007219	All Genes	1.94644
DR.Foxn1KO-vs-DR.WT	ENSDARG00000007220	All Genes	7.98468
DR.Foxn1KO-vs-DR.WT	ENSDARG00000007221	All Genes	-16.3231
DR.Foxn1KO-vs-DR.WT	ENSDARG00000007231	All Genes	10.9128
DR.Foxn1KO-vs-DR.WT	ENSDARG00000007241	All Genes	-5.83523
DR.Foxn1KO-vs-DR.WT	ENSDARG00000007244	All Genes	-1.56462
DR.Foxn1KO-vs-DR.WT	ENSDARG00000007245	All Genes	-0.626208
DR.Foxn1KO-vs-DR.WT	ENSDARG00000007247	All Genes	0.765256
DR.Foxn1KO-vs-DR.WT	ENSDARG00000007250	All Genes	-1.11432
DR.Foxn1KO-vs-DR.WT	ENSDARG00000007257	All Genes	-0.182403
DR.Foxn1KO-vs-DR.WT	ENSDARG00000007264	All Genes	14.3729
DR.Foxn1KO-vs-DR.WT	ENSDARG00000007271	All Genes	-14.9768
DR.Foxn1KO-vs-DR.WT	ENSDARG00000007275	All Genes	8.5486
DR.Foxn1KO-vs-DR.WT	ENSDARG00000007276	All Genes	-4.55005
DR.Foxn1KO-vs-DR.WT	ENSDARG00000007277	All Genes	7.11727
DR.Foxn1KO-vs-DR.WT	ENSDARG00000007278	All Genes	-13.868
DR.Foxn1KO-vs-DR.WT	ENSDARG00000007279	All Genes	0.0365581
DR.Foxn1KO-vs-DR.WT	ENSDARG00000007285	All Genes	-0.344199
DR.Foxn1KO-vs-DR.WT	ENSDARG00000007289	All Genes	8.19086
DR.Foxn1KO-vs-DR.WT	ENSDARG00000007294	All Genes	6.43301
DR.Foxn1KO-vs-DR.WT	ENSDARG00000007302	All Genes	9.34798
DR.Foxn1KO-vs-DR.WT	ENSDARG00000007315	All Genes	-9.55432
DR.Foxn1KO-vs-DR.WT	ENSDARG00000007320	All Genes	-1.83853
DR.Foxn1KO-vs-DR.WT	ENSDARG00000007323	All Genes	0
DR.Foxn1KO-vs-DR.WT	ENSDARG00000007329	All Genes	-1.07472
DR.Foxn1KO-vs-DR.WT	ENSDARG00000007344	All Genes	7.02633
DR.Foxn1KO-vs-DR.WT	ENSDARG00000007347	All Genes	0
DR.Foxn1KO-vs-DR.WT	ENSDARG00000007349	All Genes	4.19648
DR.Foxn1KO-vs-DR.WT	ENSDARG00000007356	All Genes	1.87853
DR.Foxn1KO-vs-DR.WT	ENSDARG00000007358	All Genes	-10.8842
DR.Foxn1KO-vs-DR.WT	ENSDARG00000007359	All Genes	0
DR.Foxn1KO-vs-DR.WT	ENSDARG00000007362	All Genes	-1.9157
DR.Foxn1KO-vs-DR.WT	ENSDARG00000007366	All Genes	-9.04816
DR.Foxn1KO-vs-DR.WT	ENSDARG00000007369	All Genes	6.71419
DR.Foxn1KO-vs-DR.WT	ENSDARG00000007370	All Genes	10.1756
DR.Foxn1KO-vs-DR.WT	ENSDARG00000007377	All Genes	-1.93564
DR.Foxn1KO-vs-DR.WT	ENSDARG00000007382	All Genes	2.36843
DR.Foxn1KO-vs-DR.WT	ENSDARG00000007383	All Genes	-4.77996
DR.Foxn1KO-vs-DR.WT	ENSDARG00000007385	All Genes	-0.113025
DR.Foxn1KO-vs-DR.WT	ENSDARG00000007387	All Genes	-0.7932
DR.Foxn1KO-vs-DR.WT	ENSDARG00000007396	All Genes	1.38066
DR.Foxn1KO-vs-DR.WT	ENSDARG00000007398	All Genes	0.676452
DR.Foxn1KO-vs-DR.WT	ENSDARG00000007405	All Genes	-6.77218
DR.Foxn1KO-vs-DR.WT	ENSDARG00000007406	All Genes	3.17712
DR.Foxn1KO-vs-DR.WT	ENSDARG00000007407	All Genes	5.12595
DR.Foxn1KO-vs-DR.WT	ENSDARG00000007409	All Genes	3.78513
DR.Foxn1KO-vs-DR.WT	ENSDARG00000007412	All Genes	5.28546
DR.Foxn1KO-vs-DR.WT	ENSDARG00000007413	All Genes	-14.5748
DR.Foxn1KO-vs-DR.WT	ENSDARG00000007418	All Genes	2.54513
DR.Foxn1KO-vs-DR.WT	ENSDARG00000007421	All Genes	-2.75462
DR.Foxn1KO-vs-DR.WT	ENSDARG00000007425	All Genes	6.43638
DR.Foxn1KO-vs-DR.WT	ENSDARG00000007429	All Genes	-2.05773
DR.Foxn1KO-vs-DR.WT	ENSDARG00000007430	All Genes	1.10778
DR.Foxn1KO-vs-DR.WT	ENSDARG00000007436	All Genes	4.00073
DR.Foxn1KO-vs-DR.WT	ENSDARG00000007438	All Genes	-6.27466
DR.Foxn1KO-vs-DR.WT	ENSDARG00000007443	All Genes	-6.86363
DR.Foxn1KO-vs-DR.WT	ENSDARG00000007444	All Genes	-2.95781
DR.Foxn1KO-vs-DR.WT	ENSDARG00000007449	All Genes	1.85782
DR.Foxn1KO-vs-DR.WT	ENSDARG00000007461	All Genes	4.30177
DR.Foxn1KO-vs-DR.WT	ENSDARG00000007465	All Genes	1.46973
DR.Foxn1KO-vs-DR.WT	ENSDARG00000007467	All Genes	1.72291
DR.Foxn1KO-vs-DR.WT	ENSDARG00000007477	All Genes	5.96123
DR.Foxn1KO-vs-DR.WT	ENSDARG00000007485	All Genes	-8.20783
DR.Foxn1KO-vs-DR.WT	ENSDARG00000007490	All Genes	4.01689
DR.Foxn1KO-vs-DR.WT	ENSDARG00000007494	All Genes	0
DR.Foxn1KO-vs-DR.WT	ENSDARG00000007496	All Genes	-2.13158
DR.Foxn1KO-vs-DR.WT	ENSDARG00000007523	All Genes	-6.69346
DR.Foxn1KO-vs-DR.WT	ENSDARG00000007526	All Genes	1.3968
DR.Foxn1KO-vs-DR.WT	ENSDARG00000007531	All Genes	0.747835
DR.Foxn1KO-vs-DR.WT	ENSDARG00000007534	All Genes	0
DR.Foxn1KO-vs-DR.WT	ENSDARG00000007553	All Genes	1.06199
DR.Foxn1KO-vs-DR.WT	ENSDARG00000007560	All Genes	6.44231
DR.Foxn1KO-vs-DR.WT	ENSDARG00000007561	All Genes	-7.02855
DR.Foxn1KO-vs-DR.WT	ENSDARG00000007566	All Genes	-6.14931
DR.Foxn1KO-vs-DR.WT	ENSDARG00000007576	All Genes	3.0391
DR.Foxn1KO-vs-DR.WT	ENSDARG00000007582	All Genes	-7.14916
DR.Foxn1KO-vs-DR.WT	ENSDARG00000007597	All Genes	1.78103
DR.Foxn1KO-vs-DR.WT	ENSDARG00000007601	All Genes	-6.08672
DR.Foxn1KO-vs-DR.WT	ENSDARG00000007603	All Genes	-10.8186
DR.Foxn1KO-vs-DR.WT	ENSDARG00000007614	All Genes	-2.2879
DR.Foxn1KO-vs-DR.WT	ENSDARG00000007624	All Genes	-8.00653
DR.Foxn1KO-vs-DR.WT	ENSDARG00000007630	All Genes	1.2882
DR.Foxn1KO-vs-DR.WT	ENSDARG00000007639	All Genes	0
DR.Foxn1KO-vs-DR.WT	ENSDARG00000007654	All Genes	2.91305
DR.Foxn1KO-vs-DR.WT	ENSDARG00000007655	All Genes	-4.31435
DR.Foxn1KO-vs-DR.WT	ENSDARG00000007657	All Genes	-6.67315
DR.Foxn1KO-vs-DR.WT	ENSDARG00000007663	All Genes	2.85429
DR.Foxn1KO-vs-DR.WT	ENSDARG00000007671	All Genes	15.4761
DR.Foxn1KO-vs-DR.WT	ENSDARG00000007678	All Genes	3.08747
DR.Foxn1KO-vs-DR.WT	ENSDARG00000007682	All Genes	11.9756
DR.Foxn1KO-vs-DR.WT	ENSDARG00000007691	All Genes	-3.36778
DR.Foxn1KO-vs-DR.WT	ENSDARG00000007693	All Genes	0
DR.Foxn1KO-vs-DR.WT	ENSDARG00000007697	All Genes	1.99986
DR.Foxn1KO-vs-DR.WT	ENSDARG00000007708	All Genes	-1.39748
DR.Foxn1KO-vs-DR.WT	ENSDARG00000007709	All Genes	10.1847
DR.Foxn1KO-vs-DR.WT	ENSDARG00000007711	All Genes	0
DR.Foxn1KO-vs-DR.WT	ENSDARG00000007715	All Genes	0.884341
DR.Foxn1KO-vs-DR.WT	ENSDARG00000007720	All Genes	-1.66691
DR.Foxn1KO-vs-DR.WT	ENSDARG00000007722	All Genes	-0.563051
DR.Foxn1KO-vs-DR.WT	ENSDARG00000007723	All Genes	7.4781
DR.Foxn1KO-vs-DR.WT	ENSDARG00000007727	All Genes	7.53275
DR.Foxn1KO-vs-DR.WT	ENSDARG00000007734	All Genes	-3.33527
DR.Foxn1KO-vs-DR.WT	ENSDARG00000007737	All Genes	-3.62958
DR.Foxn1KO-vs-DR.WT	ENSDARG00000007739	All Genes	6.37269
DR.Foxn1KO-vs-DR.WT	ENSDARG00000007743	All Genes	9.09424
DR.Foxn1KO-vs-DR.WT	ENSDARG00000007744	All Genes	0
DR.Foxn1KO-vs-DR.WT	ENSDARG00000007745	All Genes	10.0024
DR.Foxn1KO-vs-DR.WT	ENSDARG00000007751	All Genes	2.96423
DR.Foxn1KO-vs-DR.WT	ENSDARG00000007753	All Genes	0.114277
DR.Foxn1KO-vs-DR.WT	ENSDARG00000007755	All Genes	-7.00531
DR.Foxn1KO-vs-DR.WT	ENSDARG00000007760	All Genes	-8.67674
DR.Foxn1KO-vs-DR.WT	ENSDARG00000007764	All Genes	-2.74801
DR.Foxn1KO-vs-DR.WT	ENSDARG00000007769	All Genes	-9.43087
DR.Foxn1KO-vs-DR.WT	ENSDARG00000007774	All Genes	7.62025
DR.Foxn1KO-vs-DR.WT	ENSDARG00000007783	All Genes	-8.00576
DR.Foxn1KO-vs-DR.WT	ENSDARG00000007786	All Genes	11.4005
DR.Foxn1KO-vs-DR.WT	ENSDARG00000007788	All Genes	0
DR.Foxn1KO-vs-DR.WT	ENSDARG00000007791	All Genes	-3.02367
DR.Foxn1KO-vs-DR.WT	ENSDARG00000007795	All Genes	11.4607
DR.Foxn1KO-vs-DR.WT	ENSDARG00000007804	All Genes	7.73666
DR.Foxn1KO-vs-DR.WT	ENSDARG00000007807	All Genes	10.707
DR.Foxn1KO-vs-DR.WT	ENSDARG00000007808	All Genes	-2.71209
DR.Foxn1KO-vs-DR.WT	ENSDARG00000007812	All Genes	-3.22968
DR.Foxn1KO-vs-DR.WT	ENSDARG00000007813	All Genes	0
DR.Foxn1KO-vs-DR.WT	ENSDARG00000007818	All Genes	1.66914
DR.Foxn1KO-vs-DR.WT	ENSDARG00000007823	All Genes	0
DR.Foxn1KO-vs-DR.WT	ENSDARG00000007824	All Genes	2.12973
DR.Foxn1KO-vs-DR.WT	ENSDARG00000007825	All Genes	0.559233
DR.Foxn1KO-vs-DR.WT	ENSDARG00000007836	All Genes	10.7087
DR.Foxn1KO-vs-DR.WT	ENSDARG00000007856	All Genes	-0.663304
DR.Foxn1KO-vs-DR.WT	ENSDARG00000007863	All Genes	-10.9607
DR.Foxn1KO-vs-DR.WT	ENSDARG00000007867	All Genes	-4.07914
DR.Foxn1KO-vs-DR.WT	ENSDARG00000007869	All Genes	10.273
DR.Foxn1KO-vs-DR.WT	ENSDARG00000007885	All Genes	-9.88162
DR.Foxn1KO-vs-DR.WT	ENSDARG00000007886	All Genes	-0.774537
DR.Foxn1KO-vs-DR.WT	ENSDARG00000007891	All Genes	5.74643
DR.Foxn1KO-vs-DR.WT	ENSDARG00000007892	All Genes	-5.05069
DR.Foxn1KO-vs-DR.WT	ENSDARG00000007901	All Genes	-8.67034
DR.Foxn1KO-vs-DR.WT	ENSDARG00000007912	All Genes	3.95108
DR.Foxn1KO-vs-DR.WT	ENSDARG00000007916	All Genes	1.47794
DR.Foxn1KO-vs-DR.WT	ENSDARG00000007918	All Genes	-1.39374
DR.Foxn1KO-vs-DR.WT	ENSDARG00000007923	All Genes	-4.69016
DR.Foxn1KO-vs-DR.WT	ENSDARG00000007941	All Genes	12.1375
DR.Foxn1KO-vs-DR.WT	ENSDARG00000007943	All Genes	-2.00218
DR.Foxn1KO-vs-DR.WT	ENSDARG00000007950	All Genes	5.20723
DR.Foxn1KO-vs-DR.WT	ENSDARG00000007955	All Genes	-12.9194
DR.Foxn1KO-vs-DR.WT	ENSDARG00000007959	All Genes	0
DR.Foxn1KO-vs-DR.WT	ENSDARG00000007960	All Genes	-5.94811
DR.Foxn1KO-vs-DR.WT	ENSDARG00000007971	All Genes	-20.7732
DR.Foxn1KO-vs-DR.WT	ENSDARG00000007975	All Genes	10.1146
DR.Foxn1KO-vs-DR.WT	ENSDARG00000007976	All Genes	-2.92494
DR.Foxn1KO-vs-DR.WT	ENSDARG00000007982	All Genes	4.57036
DR.Foxn1KO-vs-DR.WT	ENSDARG00000007988	All Genes	-6.32463
DR.Foxn1KO-vs-DR.WT	ENSDARG00000007989	All Genes	-5.74404
DR.Foxn1KO-vs-DR.WT	ENSDARG00000007996	All Genes	-7.47883
DR.Foxn1KO-vs-DR.WT	ENSDARG00000008010	All Genes	1.00162
DR.Foxn1KO-vs-DR.WT	ENSDARG00000008014	All Genes	0
DR.Foxn1KO-vs-DR.WT	ENSDARG00000008019	All Genes	-1.46229
DR.Foxn1KO-vs-DR.WT	ENSDARG00000008020	All Genes	-0.905375
DR.Foxn1KO-vs-DR.WT	ENSDARG00000008022	All Genes	-18.5649
DR.Foxn1KO-vs-DR.WT	ENSDARG00000008026	All Genes	8.43942
DR.Foxn1KO-vs-DR.WT	ENSDARG00000008029	All Genes	-0.658241
DR.Foxn1KO-vs-DR.WT	ENSDARG00000008030	All Genes	15.6467
DR.Foxn1KO-vs-DR.WT	ENSDARG00000008032	All Genes	-5.01802
DR.Foxn1KO-vs-DR.WT	ENSDARG00000008034	All Genes	9.68241
DR.Foxn1KO-vs-DR.WT	ENSDARG00000008049	All Genes	-16.9858
DR.Foxn1KO-vs-DR.WT	ENSDARG00000008060	All Genes	7.90535
DR.Foxn1KO-vs-DR.WT	ENSDARG00000008068	All Genes	-0.203746
DR.Foxn1KO-vs-DR.WT	ENSDARG00000008075	All Genes	0
DR.Foxn1KO-vs-DR.WT	ENSDARG00000008097	All Genes	-8.51811
DR.Foxn1KO-vs-DR.WT	ENSDARG00000008098	All Genes	2.42976
DR.Foxn1KO-vs-DR.WT	ENSDARG00000008100	All Genes	-6.23629
DR.Foxn1KO-vs-DR.WT	ENSDARG00000008105	All Genes	-2.61435
DR.Foxn1KO-vs-DR.WT	ENSDARG00000008107	All Genes	0
DR.Foxn1KO-vs-DR.WT	ENSDARG00000008119	All Genes	-8.45693
DR.Foxn1KO-vs-DR.WT	ENSDARG00000008127	All Genes	2.74607
DR.Foxn1KO-vs-DR.WT	ENSDARG00000008131	All Genes	3.59721
DR.Foxn1KO-vs-DR.WT	ENSDARG00000008133	All Genes	5.81678
DR.Foxn1KO-vs-DR.WT	ENSDARG00000008140	All Genes	1.01998
DR.Foxn1KO-vs-DR.WT	ENSDARG00000008141	All Genes	-7.68461
DR.Foxn1KO-vs-DR.WT	ENSDARG00000008142	All Genes	0
DR.Foxn1KO-vs-DR.WT	ENSDARG00000008153	All Genes	0
DR.Foxn1KO-vs-DR.WT	ENSDARG00000008155	All Genes	6.73685
DR.Foxn1KO-vs-DR.WT	ENSDARG00000008164	All Genes	-1.90999
DR.Foxn1KO-vs-DR.WT	ENSDARG00000008165	All Genes	3.71361
DR.Foxn1KO-vs-DR.WT	ENSDARG00000008170	All Genes	4.46952
DR.Foxn1KO-vs-DR.WT	ENSDARG00000008182	All Genes	-2.65472
DR.Foxn1KO-vs-DR.WT	ENSDARG00000008184	All Genes	0
DR.Foxn1KO-vs-DR.WT	ENSDARG00000008186	All Genes	7.01702
DR.Foxn1KO-vs-DR.WT	ENSDARG00000008188	All Genes	-5.72813
DR.Foxn1KO-vs-DR.WT	ENSDARG00000008191	All Genes	1.33319
DR.Foxn1KO-vs-DR.WT	ENSDARG00000008192	All Genes	6.67224
DR.Foxn1KO-vs-DR.WT	ENSDARG00000008200	All Genes	0
DR.Foxn1KO-vs-DR.WT	ENSDARG00000008203	All Genes	2.2707
DR.Foxn1KO-vs-DR.WT	ENSDARG00000008209	All Genes	0.398696
DR.Foxn1KO-vs-DR.WT	ENSDARG00000008212	All Genes	-4.16653
DR.Foxn1KO-vs-DR.WT	ENSDARG00000008218	All Genes	0
DR.Foxn1KO-vs-DR.WT	ENSDARG00000008224	All Genes	-0.232901
DR.Foxn1KO-vs-DR.WT	ENSDARG00000008235	All Genes	-3.72049
DR.Foxn1KO-vs-DR.WT	ENSDARG00000008237	All Genes	0
DR.Foxn1KO-vs-DR.WT	ENSDARG00000008238	All Genes	0
DR.Foxn1KO-vs-DR.WT	ENSDARG00000008239	All Genes	-5.21236
DR.Foxn1KO-vs-DR.WT	ENSDARG00000008243	All Genes	0
DR.Foxn1KO-vs-DR.WT	ENSDARG00000008247	All Genes	-2.97938
DR.Foxn1KO-vs-DR.WT	ENSDARG00000008249	All Genes	1.643
DR.Foxn1KO-vs-DR.WT	ENSDARG00000008255	All Genes	-6.58557
DR.Foxn1KO-vs-DR.WT	ENSDARG00000008263	All Genes	-5.94402
DR.Foxn1KO-vs-DR.WT	ENSDARG00000008275	All Genes	-2.1789
DR.Foxn1KO-vs-DR.WT	ENSDARG00000008278	All Genes	-8.47994
DR.Foxn1KO-vs-DR.WT	ENSDARG00000008279	All Genes	-0.889332
DR.Foxn1KO-vs-DR.WT	ENSDARG00000008287	All Genes	5.25372
DR.Foxn1KO-vs-DR.WT	ENSDARG00000008292	All Genes	-0.642688
DR.Foxn1KO-vs-DR.WT	ENSDARG00000008305	All Genes	-7.76488
DR.Foxn1KO-vs-DR.WT	ENSDARG00000008306	All Genes	3.97027
DR.Foxn1KO-vs-DR.WT	ENSDARG00000008310	All Genes	-3.81039
DR.Foxn1KO-vs-DR.WT	ENSDARG00000008322	All Genes	-4.76862
DR.Foxn1KO-vs-DR.WT	ENSDARG00000008329	All Genes	0.935805
DR.Foxn1KO-vs-DR.WT	ENSDARG00000008333	All Genes	-1.94041
DR.Foxn1KO-vs-DR.WT	ENSDARG00000008363	All Genes	0
DR.Foxn1KO-vs-DR.WT	ENSDARG00000008370	All Genes	-7.93725
DR.Foxn1KO-vs-DR.WT	ENSDARG00000008372	All Genes	3.75326
DR.Foxn1KO-vs-DR.WT	ENSDARG00000008377	All Genes	0
DR.Foxn1KO-vs-DR.WT	ENSDARG00000008380	All Genes	-8.5402
DR.Foxn1KO-vs-DR.WT	ENSDARG00000008383	All Genes	4.35726
DR.Foxn1KO-vs-DR.WT	ENSDARG00000008384	All Genes	-6.20154
DR.Foxn1KO-vs-DR.WT	ENSDARG00000008388	All Genes	8.00816
DR.Foxn1KO-vs-DR.WT	ENSDARG00000008395	All Genes	-3.34553
DR.Foxn1KO-vs-DR.WT	ENSDARG00000008396	All Genes	-2.80503
DR.Foxn1KO-vs-DR.WT	ENSDARG00000008398	All Genes	4.06763
DR.Foxn1KO-vs-DR.WT	ENSDARG00000008403	All Genes	3.92686
DR.Foxn1KO-vs-DR.WT	ENSDARG00000008407	All Genes	6.22383
DR.Foxn1KO-vs-DR.WT	ENSDARG00000008413	All Genes	10.1708
DR.Foxn1KO-vs-DR.WT	ENSDARG00000008414	All Genes	0.52236
DR.Foxn1KO-vs-DR.WT	ENSDARG00000008433	All Genes	10.3005
DR.Foxn1KO-vs-DR.WT	ENSDARG00000008434	All Genes	-0.988715
DR.Foxn1KO-vs-DR.WT	ENSDARG00000008439	All Genes	-5.58501
DR.Foxn1KO-vs-DR.WT	ENSDARG00000008447	All Genes	0
DR.Foxn1KO-vs-DR.WT	ENSDARG00000008450	All Genes	4.83746
DR.Foxn1KO-vs-DR.WT	ENSDARG00000008454	All Genes	1.8781
DR.Foxn1KO-vs-DR.WT	ENSDARG00000008457	All Genes	-2.77278
DR.Foxn1KO-vs-DR.WT	ENSDARG00000008461	All Genes	-10.3075
DR.Foxn1KO-vs-DR.WT	ENSDARG00000008472	All Genes	-9.67848
DR.Foxn1KO-vs-DR.WT	ENSDARG00000008473	All Genes	2.11083
DR.Foxn1KO-vs-DR.WT	ENSDARG00000008480	All Genes	-4.40199
DR.Foxn1KO-vs-DR.WT	ENSDARG00000008485	All Genes	3.34438
DR.Foxn1KO-vs-DR.WT	ENSDARG00000008487	All Genes	3.38566
DR.Foxn1KO-vs-DR.WT	ENSDARG00000008490	All Genes	0
DR.Foxn1KO-vs-DR.WT	ENSDARG00000008491	All Genes	1.19961
DR.Foxn1KO-vs-DR.WT	ENSDARG00000008494	All Genes	4.20603
DR.Foxn1KO-vs-DR.WT	ENSDARG00000008502	All Genes	3.41829
DR.Foxn1KO-vs-DR.WT	ENSDARG00000008503	All Genes	-3.34881
DR.Foxn1KO-vs-DR.WT	ENSDARG00000008540	All Genes	12.6454
DR.Foxn1KO-vs-DR.WT	ENSDARG00000008541	All Genes	6.90535
DR.Foxn1KO-vs-DR.WT	ENSDARG00000008542	All Genes	-2.66934
DR.Foxn1KO-vs-DR.WT	ENSDARG00000008548	All Genes	7.15255
DR.Foxn1KO-vs-DR.WT	ENSDARG00000008551	All Genes	-8.74318
DR.Foxn1KO-vs-DR.WT	ENSDARG00000008553	All Genes	2.01876
DR.Foxn1KO-vs-DR.WT	ENSDARG00000008560	All Genes	-10.1072
DR.Foxn1KO-vs-DR.WT	ENSDARG00000008568	All Genes	4.21186
DR.Foxn1KO-vs-DR.WT	ENSDARG00000008573	All Genes	2.73876
DR.Foxn1KO-vs-DR.WT	ENSDARG00000008575	All Genes	-3.47519
DR.Foxn1KO-vs-DR.WT	ENSDARG00000008592	All Genes	-21.5083
DR.Foxn1KO-vs-DR.WT	ENSDARG00000008593	All Genes	0
DR.Foxn1KO-vs-DR.WT	ENSDARG00000008623	All Genes	0
DR.Foxn1KO-vs-DR.WT	ENSDARG00000008637	All Genes	-5.74249
DR.Foxn1KO-vs-DR.WT	ENSDARG00000008639	All Genes	0.826908
DR.Foxn1KO-vs-DR.WT	ENSDARG00000008660	All Genes	0
DR.Foxn1KO-vs-DR.WT	ENSDARG00000008662	All Genes	7.67238
DR.Foxn1KO-vs-DR.WT	ENSDARG00000008678	All Genes	0
DR.Foxn1KO-vs-DR.WT	ENSDARG00000008697	All Genes	5.57647
DR.Foxn1KO-vs-DR.WT	ENSDARG00000008703	All Genes	-1.16874
DR.Foxn1KO-vs-DR.WT	ENSDARG00000008706	All Genes	-2.84769
DR.Foxn1KO-vs-DR.WT	ENSDARG00000008720	All Genes	5.5604
DR.Foxn1KO-vs-DR.WT	ENSDARG00000008723	All Genes	-6.24768
DR.Foxn1KO-vs-DR.WT	ENSDARG00000008727	All Genes	-3.38653
DR.Foxn1KO-vs-DR.WT	ENSDARG00000008732	All Genes	10.6653
DR.Foxn1KO-vs-DR.WT	ENSDARG00000008735	All Genes	2.71028
DR.Foxn1KO-vs-DR.WT	ENSDARG00000008740	All Genes	-0.795761
DR.Foxn1KO-vs-DR.WT	ENSDARG00000008748	All Genes	-3.07939
DR.Foxn1KO-vs-DR.WT	ENSDARG00000008757	All Genes	2.23171
DR.Foxn1KO-vs-DR.WT	ENSDARG00000008765	All Genes	4.32055
DR.Foxn1KO-vs-DR.WT	ENSDARG00000008767	All Genes	4.718
DR.Foxn1KO-vs-DR.WT	ENSDARG00000008772	All Genes	10.7143
DR.Foxn1KO-vs-DR.WT	ENSDARG00000008784	All Genes	-7.27325
DR.Foxn1KO-vs-DR.WT	ENSDARG00000008785	All Genes	8.56886
DR.Foxn1KO-vs-DR.WT	ENSDARG00000008788	All Genes	1.59904
DR.Foxn1KO-vs-DR.WT	ENSDARG00000008790	All Genes	7.28483
DR.Foxn1KO-vs-DR.WT	ENSDARG00000008803	All Genes	-7.07686
DR.Foxn1KO-vs-DR.WT	ENSDARG00000008805	All Genes	-6.95714
DR.Foxn1KO-vs-DR.WT	ENSDARG00000008807	All Genes	1.93665
DR.Foxn1KO-vs-DR.WT	ENSDARG00000008808	All Genes	2.26574
DR.Foxn1KO-vs-DR.WT	ENSDARG00000008811	All Genes	-3.36981
DR.Foxn1KO-vs-DR.WT	ENSDARG00000008816	All Genes	8.03128
DR.Foxn1KO-vs-DR.WT	ENSDARG00000008818	All Genes	1.59222
DR.Foxn1KO-vs-DR.WT	ENSDARG00000008829	All Genes	3.69526
DR.Foxn1KO-vs-DR.WT	ENSDARG00000008832	All Genes	-6.64823
DR.Foxn1KO-vs-DR.WT	ENSDARG00000008840	All Genes	-15.9061
DR.Foxn1KO-vs-DR.WT	ENSDARG00000008849	All Genes	5.72869
DR.Foxn1KO-vs-DR.WT	ENSDARG00000008852	All Genes	-1.56675
DR.Foxn1KO-vs-DR.WT	ENSDARG00000008858	All Genes	4.3313
DR.Foxn1KO-vs-DR.WT	ENSDARG00000008859	All Genes	-8.73266
DR.Foxn1KO-vs-DR.WT	ENSDARG00000008861	All Genes	2.90852
DR.Foxn1KO-vs-DR.WT	ENSDARG00000008867	All Genes	0
DR.Foxn1KO-vs-DR.WT	ENSDARG00000008880	All Genes	11.4726
DR.Foxn1KO-vs-DR.WT	ENSDARG00000008884	All Genes	-4.8912
DR.Foxn1KO-vs-DR.WT	ENSDARG00000008886	All Genes	1.06926
DR.Foxn1KO-vs-DR.WT	ENSDARG00000008890	All Genes	-3.61713
DR.Foxn1KO-vs-DR.WT	ENSDARG00000008904	All Genes	-4.85006
DR.Foxn1KO-vs-DR.WT	ENSDARG00000008906	All Genes	-0.132825
DR.Foxn1KO-vs-DR.WT	ENSDARG00000008912	All Genes	6.5688
DR.Foxn1KO-vs-DR.WT	ENSDARG00000008920	All Genes	-1.50449
DR.Foxn1KO-vs-DR.WT	ENSDARG00000008931	All Genes	-7.98009
DR.Foxn1KO-vs-DR.WT	ENSDARG00000008936	All Genes	-7.21665
DR.Foxn1KO-vs-DR.WT	ENSDARG00000008946	All Genes	0
DR.Foxn1KO-vs-DR.WT	ENSDARG00000008947	All Genes	-4.54839
DR.Foxn1KO-vs-DR.WT	ENSDARG00000008948	All Genes	-3.67171
DR.Foxn1KO-vs-DR.WT	ENSDARG00000008953	All Genes	0
DR.Foxn1KO-vs-DR.WT	ENSDARG00000008966	All Genes	-5.51365
DR.Foxn1KO-vs-DR.WT	ENSDARG00000008976	All Genes	-1.39195
DR.Foxn1KO-vs-DR.WT	ENSDARG00000008979	All Genes	0
DR.Foxn1KO-vs-DR.WT	ENSDARG00000008982	All Genes	10.4751
DR.Foxn1KO-vs-DR.WT	ENSDARG00000008983	All Genes	-2.88137
DR.Foxn1KO-vs-DR.WT	ENSDARG00000008986	All Genes	-10.2779
DR.Foxn1KO-vs-DR.WT	ENSDARG00000009001	All Genes	-0.482368
DR.Foxn1KO-vs-DR.WT	ENSDARG00000009014	All Genes	6.22358
DR.Foxn1KO-vs-DR.WT	ENSDARG00000009018	All Genes	5.49726
DR.Foxn1KO-vs-DR.WT	ENSDARG00000009021	All Genes	14.2754
DR.Foxn1KO-vs-DR.WT	ENSDARG00000009023	All Genes	-6.5628
DR.Foxn1KO-vs-DR.WT	ENSDARG00000009026	All Genes	2.43118
DR.Foxn1KO-vs-DR.WT	ENSDARG00000009031	All Genes	-3.88135
DR.Foxn1KO-vs-DR.WT	ENSDARG00000009040	All Genes	2.58343
DR.Foxn1KO-vs-DR.WT	ENSDARG00000009046	All Genes	2.6298
DR.Foxn1KO-vs-DR.WT	ENSDARG00000009074	All Genes	-2.16077
DR.Foxn1KO-vs-DR.WT	ENSDARG00000009079	All Genes	-4.09026
DR.Foxn1KO-vs-DR.WT	ENSDARG00000009087	All Genes	-11.5259
DR.Foxn1KO-vs-DR.WT	ENSDARG00000009094	All Genes	7.46469
DR.Foxn1KO-vs-DR.WT	ENSDARG00000009106	All Genes	0
DR.Foxn1KO-vs-DR.WT	ENSDARG00000009113	All Genes	-6.27944
DR.Foxn1KO-vs-DR.WT	ENSDARG00000009123	All Genes	5.48358
DR.Foxn1KO-vs-DR.WT	ENSDARG00000009131	All Genes	2.42462
DR.Foxn1KO-vs-DR.WT	ENSDARG00000009133	All Genes	4.91713
DR.Foxn1KO-vs-DR.WT	ENSDARG00000009134	All Genes	7.44172
DR.Foxn1KO-vs-DR.WT	ENSDARG00000009136	All Genes	11.7098
DR.Foxn1KO-vs-DR.WT	ENSDARG00000009142	All Genes	0
DR.Foxn1KO-vs-DR.WT	ENSDARG00000009153	All Genes	-1.75433
DR.Foxn1KO-vs-DR.WT	ENSDARG00000009160	All Genes	-1.43077
DR.Foxn1KO-vs-DR.WT	ENSDARG00000009169	All Genes	2.07435
DR.Foxn1KO-vs-DR.WT	ENSDARG00000009170	All Genes	-7.33972
DR.Foxn1KO-vs-DR.WT	ENSDARG00000009178	All Genes	0
DR.Foxn1KO-vs-DR.WT	ENSDARG00000009194	All Genes	7.90089
DR.Foxn1KO-vs-DR.WT	ENSDARG00000009196	All Genes	1.50159
DR.Foxn1KO-vs-DR.WT	ENSDARG00000009208	All Genes	-6.49162
DR.Foxn1KO-vs-DR.WT	ENSDARG00000009209	All Genes	0
DR.Foxn1KO-vs-DR.WT	ENSDARG00000009212	All Genes	-11.356
DR.Foxn1KO-vs-DR.WT	ENSDARG00000009214	All Genes	0
DR.Foxn1KO-vs-DR.WT	ENSDARG00000009215	All Genes	9.03514
DR.Foxn1KO-vs-DR.WT	ENSDARG00000009217	All Genes	-0.725172
DR.Foxn1KO-vs-DR.WT	ENSDARG00000009218	All Genes	-3.94509
DR.Foxn1KO-vs-DR.WT	ENSDARG00000009242	All Genes	1.0157
DR.Foxn1KO-vs-DR.WT	ENSDARG00000009250	All Genes	10.2699
DR.Foxn1KO-vs-DR.WT	ENSDARG00000009252	All Genes	-0.0073668
DR.Foxn1KO-vs-DR.WT	ENSDARG00000009253	All Genes	0.361222
DR.Foxn1KO-vs-DR.WT	ENSDARG00000009262	All Genes	0.115548
DR.Foxn1KO-vs-DR.WT	ENSDARG00000009266	All Genes	0
DR.Foxn1KO-vs-DR.WT	ENSDARG00000009267	All Genes	-2.59695
DR.Foxn1KO-vs-DR.WT	ENSDARG00000009273	All Genes	-12.5527
DR.Foxn1KO-vs-DR.WT	ENSDARG00000009280	All Genes	7.31016
DR.Foxn1KO-vs-DR.WT	ENSDARG00000009281	All Genes	2.7193
DR.Foxn1KO-vs-DR.WT	ENSDARG00000009285	All Genes	-2.03795
DR.Foxn1KO-vs-DR.WT	ENSDARG00000009299	All Genes	7.0616
DR.Foxn1KO-vs-DR.WT	ENSDARG00000009311	All Genes	3.59274
DR.Foxn1KO-vs-DR.WT	ENSDARG00000009313	All Genes	-15.4928
DR.Foxn1KO-vs-DR.WT	ENSDARG00000009315	All Genes	0
DR.Foxn1KO-vs-DR.WT	ENSDARG00000009336	All Genes	0
DR.Foxn1KO-vs-DR.WT	ENSDARG00000009341	All Genes	9.23265
DR.Foxn1KO-vs-DR.WT	ENSDARG00000009342	All Genes	5.89597
DR.Foxn1KO-vs-DR.WT	ENSDARG00000009346	All Genes	-0.0419202
DR.Foxn1KO-vs-DR.WT	ENSDARG00000009350	All Genes	-0.957783
DR.Foxn1KO-vs-DR.WT	ENSDARG00000009351	All Genes	9.60595
DR.Foxn1KO-vs-DR.WT	ENSDARG00000009387	All Genes	6.86043
DR.Foxn1KO-vs-DR.WT	ENSDARG00000009390	All Genes	0
DR.Foxn1KO-vs-DR.WT	ENSDARG00000009401	All Genes	5.21929
DR.Foxn1KO-vs-DR.WT	ENSDARG00000009402	All Genes	2.2347
DR.Foxn1KO-vs-DR.WT	ENSDARG00000009418	All Genes	11.0737
DR.Foxn1KO-vs-DR.WT	ENSDARG00000009430	All Genes	-9.67469
DR.Foxn1KO-vs-DR.WT	ENSDARG00000009436	All Genes	-11.9249
DR.Foxn1KO-vs-DR.WT	ENSDARG00000009438	All Genes	7.92454
DR.Foxn1KO-vs-DR.WT	ENSDARG00000009443	All Genes	-9.59941
DR.Foxn1KO-vs-DR.WT	ENSDARG00000009447	All Genes	7.10508
DR.Foxn1KO-vs-DR.WT	ENSDARG00000009459	All Genes	11.4808
DR.Foxn1KO-vs-DR.WT	ENSDARG00000009470	All Genes	-1.69218
DR.Foxn1KO-vs-DR.WT	ENSDARG00000009471	All Genes	1.16808
DR.Foxn1KO-vs-DR.WT	ENSDARG00000009472	All Genes	0
DR.Foxn1KO-vs-DR.WT	ENSDARG00000009473	All Genes	-3.62636
DR.Foxn1KO-vs-DR.WT	ENSDARG00000009477	All Genes	0
DR.Foxn1KO-vs-DR.WT	ENSDARG00000009480	All Genes	-0.882923
DR.Foxn1KO-vs-DR.WT	ENSDARG00000009484	All Genes	0
DR.Foxn1KO-vs-DR.WT	ENSDARG00000009488	All Genes	4.78789
DR.Foxn1KO-vs-DR.WT	ENSDARG00000009493	All Genes	-6.85425
DR.Foxn1KO-vs-DR.WT	ENSDARG00000009494	All Genes	-14.261
DR.Foxn1KO-vs-DR.WT	ENSDARG00000009499	All Genes	0
DR.Foxn1KO-vs-DR.WT	ENSDARG00000009505	All Genes	7.09236
DR.Foxn1KO-vs-DR.WT	ENSDARG00000009511	All Genes	-8.73927
DR.Foxn1KO-vs-DR.WT	ENSDARG00000009524	All Genes	-1.10431
DR.Foxn1KO-vs-DR.WT	ENSDARG00000009525	All Genes	-7.61802
DR.Foxn1KO-vs-DR.WT	ENSDARG00000009534	All Genes	8.0999
DR.Foxn1KO-vs-DR.WT	ENSDARG00000009544	All Genes	5.27497
DR.Foxn1KO-vs-DR.WT	ENSDARG00000009549	All Genes	-3.67334
DR.Foxn1KO-vs-DR.WT	ENSDARG00000009550	All Genes	13.0494
DR.Foxn1KO-vs-DR.WT	ENSDARG00000009553	All Genes	3.34567
DR.Foxn1KO-vs-DR.WT	ENSDARG00000009557	All Genes	-5.55123
DR.Foxn1KO-vs-DR.WT	ENSDARG00000009567	All Genes	10.4797
DR.Foxn1KO-vs-DR.WT	ENSDARG00000009568	All Genes	4.52419
DR.Foxn1KO-vs-DR.WT	ENSDARG00000009585	All Genes	-8.04973
DR.Foxn1KO-vs-DR.WT	ENSDARG00000009594	All Genes	-7.22605
DR.Foxn1KO-vs-DR.WT	ENSDARG00000009607	All Genes	-3.77537
DR.Foxn1KO-vs-DR.WT	ENSDARG00000009610	All Genes	4.34375
DR.Foxn1KO-vs-DR.WT	ENSDARG00000009612	All Genes	-4.64832
DR.Foxn1KO-vs-DR.WT	ENSDARG00000009624	All Genes	6.2822
DR.Foxn1KO-vs-DR.WT	ENSDARG00000009626	All Genes	4.59194
DR.Foxn1KO-vs-DR.WT	ENSDARG00000009629	All Genes	-1.10825
DR.Foxn1KO-vs-DR.WT	ENSDARG00000009637	All Genes	1.78801
DR.Foxn1KO-vs-DR.WT	ENSDARG00000009640	All Genes	-11.9917
DR.Foxn1KO-vs-DR.WT	ENSDARG00000009653	All Genes	6.04747
DR.Foxn1KO-vs-DR.WT	ENSDARG00000009657	All Genes	-11.2914
DR.Foxn1KO-vs-DR.WT	ENSDARG00000009673	All Genes	-2.28568
DR.Foxn1KO-vs-DR.WT	ENSDARG00000009677	All Genes	7.55498
DR.Foxn1KO-vs-DR.WT	ENSDARG00000009681	All Genes	-8.41582
DR.Foxn1KO-vs-DR.WT	ENSDARG00000009685	All Genes	-4.66869
DR.Foxn1KO-vs-DR.WT	ENSDARG00000009689	All Genes	5.21348
DR.Foxn1KO-vs-DR.WT	ENSDARG00000009693	All Genes	8.61217
DR.Foxn1KO-vs-DR.WT	ENSDARG00000009702	All Genes	-6.59203
DR.Foxn1KO-vs-DR.WT	ENSDARG00000009724	All Genes	-5.01467
DR.Foxn1KO-vs-DR.WT	ENSDARG00000009727	All Genes	6.56668
DR.Foxn1KO-vs-DR.WT	ENSDARG00000009733	All Genes	-6.78477
DR.Foxn1KO-vs-DR.WT	ENSDARG00000009735	All Genes	-5.53204
DR.Foxn1KO-vs-DR.WT	ENSDARG00000009738	All Genes	3.10262
DR.Foxn1KO-vs-DR.WT	ENSDARG00000009740	All Genes	-1.85497
DR.Foxn1KO-vs-DR.WT	ENSDARG00000009743	All Genes	-7.17166
DR.Foxn1KO-vs-DR.WT	ENSDARG00000009745	All Genes	-7.10532
DR.Foxn1KO-vs-DR.WT	ENSDARG00000009748	All Genes	-13.9865
DR.Foxn1KO-vs-DR.WT	ENSDARG00000009753	All Genes	-0.501528
DR.Foxn1KO-vs-DR.WT	ENSDARG00000009754	All Genes	-8.71425
DR.Foxn1KO-vs-DR.WT	ENSDARG00000009764	All Genes	-0.6038
DR.Foxn1KO-vs-DR.WT	ENSDARG00000009771	All Genes	-2.71822
DR.Foxn1KO-vs-DR.WT	ENSDARG00000009779	All Genes	-10.0185
DR.Foxn1KO-vs-DR.WT	ENSDARG00000009782	All Genes	-4.81499
DR.Foxn1KO-vs-DR.WT	ENSDARG00000009783	All Genes	-3.21654
DR.Foxn1KO-vs-DR.WT	ENSDARG00000009796	All Genes	0.820893
DR.Foxn1KO-vs-DR.WT	ENSDARG00000009806	All Genes	-5.29757
DR.Foxn1KO-vs-DR.WT	ENSDARG00000009822	All Genes	3.031
DR.Foxn1KO-vs-DR.WT	ENSDARG00000009823	All Genes	7.68161
DR.Foxn1KO-vs-DR.WT	ENSDARG00000009825	All Genes	3.96655
DR.Foxn1KO-vs-DR.WT	ENSDARG00000009830	All Genes	7.7929
DR.Foxn1KO-vs-DR.WT	ENSDARG00000009837	All Genes	-0.707115
DR.Foxn1KO-vs-DR.WT	ENSDARG00000009839	All Genes	-5.3937
DR.Foxn1KO-vs-DR.WT	ENSDARG00000009844	All Genes	1.43345
DR.Foxn1KO-vs-DR.WT	ENSDARG00000009851	All Genes	-3.16317
DR.Foxn1KO-vs-DR.WT	ENSDARG00000009862	All Genes	-12.4052
DR.Foxn1KO-vs-DR.WT	ENSDARG00000009864	All Genes	-3.47491
DR.Foxn1KO-vs-DR.WT	ENSDARG00000009868	All Genes	-0.437166
DR.Foxn1KO-vs-DR.WT	ENSDARG00000009870	All Genes	0.521378
DR.Foxn1KO-vs-DR.WT	ENSDARG00000009871	All Genes	-9.51031
DR.Foxn1KO-vs-DR.WT	ENSDARG00000009881	All Genes	0
DR.Foxn1KO-vs-DR.WT	ENSDARG00000009885	All Genes	0
DR.Foxn1KO-vs-DR.WT	ENSDARG00000009886	All Genes	-2.5908
DR.Foxn1KO-vs-DR.WT	ENSDARG00000009899	All Genes	4.94666
DR.Foxn1KO-vs-DR.WT	ENSDARG00000009901	All Genes	-3.92391
DR.Foxn1KO-vs-DR.WT	ENSDARG00000009922	All Genes	2.19889
DR.Foxn1KO-vs-DR.WT	ENSDARG00000009930	All Genes	7.08222
DR.Foxn1KO-vs-DR.WT	ENSDARG00000009939	All Genes	-9.69293
DR.Foxn1KO-vs-DR.WT	ENSDARG00000009941	All Genes	1.7494
DR.Foxn1KO-vs-DR.WT	ENSDARG00000009942	All Genes	-13.5259
DR.Foxn1KO-vs-DR.WT	ENSDARG00000009949	All Genes	2.53352
DR.Foxn1KO-vs-DR.WT	ENSDARG00000009950	All Genes	0
DR.Foxn1KO-vs-DR.WT	ENSDARG00000009953	All Genes	-3.79278
DR.Foxn1KO-vs-DR.WT	ENSDARG00000009958	All Genes	-13.985
DR.Foxn1KO-vs-DR.WT	ENSDARG00000009978	All Genes	4.96803
DR.Foxn1KO-vs-DR.WT	ENSDARG00000009982	All Genes	-2.33947
DR.Foxn1KO-vs-DR.WT	ENSDARG00000010002	All Genes	2.2119
DR.Foxn1KO-vs-DR.WT	ENSDARG00000010008	All Genes	3.45205
DR.Foxn1KO-vs-DR.WT	ENSDARG00000010010	All Genes	2.87592
DR.Foxn1KO-vs-DR.WT	ENSDARG00000010018	All Genes	7.14542
DR.Foxn1KO-vs-DR.WT	ENSDARG00000010021	All Genes	0
DR.Foxn1KO-vs-DR.WT	ENSDARG00000010023	All Genes	-0.755306
DR.Foxn1KO-vs-DR.WT	ENSDARG00000010029	All Genes	7.32929
DR.Foxn1KO-vs-DR.WT	ENSDARG00000010031	All Genes	2.75815
DR.Foxn1KO-vs-DR.WT	ENSDARG00000010032	All Genes	0
DR.Foxn1KO-vs-DR.WT	ENSDARG00000010035	All Genes	-9.23918
DR.Foxn1KO-vs-DR.WT	ENSDARG00000010042	All Genes	3.18909
DR.Foxn1KO-vs-DR.WT	ENSDARG00000010047	All Genes	-3.83176
DR.Foxn1KO-vs-DR.WT	ENSDARG00000010051	All Genes	-6.56167
DR.Foxn1KO-vs-DR.WT	ENSDARG00000010052	All Genes	0
DR.Foxn1KO-vs-DR.WT	ENSDARG00000010059	All Genes	-15.4314
DR.Foxn1KO-vs-DR.WT	ENSDARG00000010070	All Genes	3.73723
DR.Foxn1KO-vs-DR.WT	ENSDARG00000010078	All Genes	-7.46036
DR.Foxn1KO-vs-DR.WT	ENSDARG00000010083	All Genes	2.94823
DR.Foxn1KO-vs-DR.WT	ENSDARG00000010085	All Genes	6.11703
DR.Foxn1KO-vs-DR.WT	ENSDARG00000010098	All Genes	-3.11081
DR.Foxn1KO-vs-DR.WT	ENSDARG00000010108	All Genes	-1.89132
DR.Foxn1KO-vs-DR.WT	ENSDARG00000010113	All Genes	3.96805
DR.Foxn1KO-vs-DR.WT	ENSDARG00000010130	All Genes	8.4872
DR.Foxn1KO-vs-DR.WT	ENSDARG00000010132	All Genes	4.24172
DR.Foxn1KO-vs-DR.WT	ENSDARG00000010137	All Genes	-7.40388
DR.Foxn1KO-vs-DR.WT	ENSDARG00000010144	All Genes	-0.522929
DR.Foxn1KO-vs-DR.WT	ENSDARG00000010145	All Genes	0
DR.Foxn1KO-vs-DR.WT	ENSDARG00000010149	All Genes	7.90774
DR.Foxn1KO-vs-DR.WT	ENSDARG00000010154	All Genes	10.1844
DR.Foxn1KO-vs-DR.WT	ENSDARG00000010155	All Genes	2.83804
DR.Foxn1KO-vs-DR.WT	ENSDARG00000010160	All Genes	-2.05977
DR.Foxn1KO-vs-DR.WT	ENSDARG00000010169	All Genes	-4.98388
DR.Foxn1KO-vs-DR.WT	ENSDARG00000010181	All Genes	3.07892
DR.Foxn1KO-vs-DR.WT	ENSDARG00000010183	All Genes	0.215892
DR.Foxn1KO-vs-DR.WT	ENSDARG00000010186	All Genes	0.983988
DR.Foxn1KO-vs-DR.WT	ENSDARG00000010192	All Genes	3.24789
DR.Foxn1KO-vs-DR.WT	ENSDARG00000010194	All Genes	-3.02577
DR.Foxn1KO-vs-DR.WT	ENSDARG00000010207	All Genes	-0.567656
DR.Foxn1KO-vs-DR.WT	ENSDARG00000010238	All Genes	-3.54234
DR.Foxn1KO-vs-DR.WT	ENSDARG00000010244	All Genes	-2.12254
DR.Foxn1KO-vs-DR.WT	ENSDARG00000010246	All Genes	-0.291789
DR.Foxn1KO-vs-DR.WT	ENSDARG00000010248	All Genes	1.28234
DR.Foxn1KO-vs-DR.WT	ENSDARG00000010250	All Genes	2.53498
DR.Foxn1KO-vs-DR.WT	ENSDARG00000010252	All Genes	-1.59425
DR.Foxn1KO-vs-DR.WT	ENSDARG00000010255	All Genes	-20.1069
DR.Foxn1KO-vs-DR.WT	ENSDARG00000010266	All Genes	-3.62922
DR.Foxn1KO-vs-DR.WT	ENSDARG00000010267	All Genes	-0.276641
DR.Foxn1KO-vs-DR.WT	ENSDARG00000010270	All Genes	-2.63282
DR.Foxn1KO-vs-DR.WT	ENSDARG00000010276	All Genes	0
DR.Foxn1KO-vs-DR.WT	ENSDARG00000010279	All Genes	-13.3815
DR.Foxn1KO-vs-DR.WT	ENSDARG00000010280	All Genes	0
DR.Foxn1KO-vs-DR.WT	ENSDARG00000010281	All Genes	-0.576068
DR.Foxn1KO-vs-DR.WT	ENSDARG00000010294	All Genes	4.10197
DR.Foxn1KO-vs-DR.WT	ENSDARG00000010300	All Genes	0
DR.Foxn1KO-vs-DR.WT	ENSDARG00000010301	All Genes	-1.54512
DR.Foxn1KO-vs-DR.WT	ENSDARG00000010312	All Genes	3.17725
DR.Foxn1KO-vs-DR.WT	ENSDARG00000010316	All Genes	-3.35887
DR.Foxn1KO-vs-DR.WT	ENSDARG00000010317	All Genes	-5.77825
DR.Foxn1KO-vs-DR.WT	ENSDARG00000010318	All Genes	5.76858
DR.Foxn1KO-vs-DR.WT	ENSDARG00000010331	All Genes	-8.35967
DR.Foxn1KO-vs-DR.WT	ENSDARG00000010332	All Genes	-3.86361
DR.Foxn1KO-vs-DR.WT	ENSDARG00000010347	All Genes	1.70363
DR.Foxn1KO-vs-DR.WT	ENSDARG00000010350	All Genes	1.74646
DR.Foxn1KO-vs-DR.WT	ENSDARG00000010376	All Genes	-5.76819
DR.Foxn1KO-vs-DR.WT	ENSDARG00000010381	All Genes	-6.11063
DR.Foxn1KO-vs-DR.WT	ENSDARG00000010384	All Genes	-19.8435
DR.Foxn1KO-vs-DR.WT	ENSDARG00000010385	All Genes	0.130955
DR.Foxn1KO-vs-DR.WT	ENSDARG00000010400	All Genes	-1.13612
DR.Foxn1KO-vs-DR.WT	ENSDARG00000010407	All Genes	5.87322
DR.Foxn1KO-vs-DR.WT	ENSDARG00000010408	All Genes	3.2061
DR.Foxn1KO-vs-DR.WT	ENSDARG00000010411	All Genes	-0.662849
DR.Foxn1KO-vs-DR.WT	ENSDARG00000010415	All Genes	-9.54957
DR.Foxn1KO-vs-DR.WT	ENSDARG00000010423	All Genes	0.126794
DR.Foxn1KO-vs-DR.WT	ENSDARG00000010425	All Genes	8.33425
DR.Foxn1KO-vs-DR.WT	ENSDARG00000010432	All Genes	-9.82901
DR.Foxn1KO-vs-DR.WT	ENSDARG00000010434	All Genes	4.68387
DR.Foxn1KO-vs-DR.WT	ENSDARG00000010437	All Genes	5.11282
DR.Foxn1KO-vs-DR.WT	ENSDARG00000010442	All Genes	0
DR.Foxn1KO-vs-DR.WT	ENSDARG00000010445	All Genes	0
DR.Foxn1KO-vs-DR.WT	ENSDARG00000010454	All Genes	-0.485976
DR.Foxn1KO-vs-DR.WT	ENSDARG00000010472	All Genes	10.446
DR.Foxn1KO-vs-DR.WT	ENSDARG00000010477	All Genes	2.26055
DR.Foxn1KO-vs-DR.WT	ENSDARG00000010478	All Genes	8.87406
DR.Foxn1KO-vs-DR.WT	ENSDARG00000010481	All Genes	-4.01061
DR.Foxn1KO-vs-DR.WT	ENSDARG00000010482	All Genes	-1.188
DR.Foxn1KO-vs-DR.WT	ENSDARG00000010487	All Genes	-11.9197
DR.Foxn1KO-vs-DR.WT	ENSDARG00000010514	All Genes	-0.366415
DR.Foxn1KO-vs-DR.WT	ENSDARG00000010515	All Genes	0
DR.Foxn1KO-vs-DR.WT	ENSDARG00000010516	All Genes	0
DR.Foxn1KO-vs-DR.WT	ENSDARG00000010519	All Genes	-2.58274
DR.Foxn1KO-vs-DR.WT	ENSDARG00000010524	All Genes	-2.15507
DR.Foxn1KO-vs-DR.WT	ENSDARG00000010531	All Genes	0
DR.Foxn1KO-vs-DR.WT	ENSDARG00000010553	All Genes	0
DR.Foxn1KO-vs-DR.WT	ENSDARG00000010555	All Genes	0.607989
DR.Foxn1KO-vs-DR.WT	ENSDARG00000010556	All Genes	-12.0769
DR.Foxn1KO-vs-DR.WT	ENSDARG00000010563	All Genes	-9.48922
DR.Foxn1KO-vs-DR.WT	ENSDARG00000010565	All Genes	7.84375
DR.Foxn1KO-vs-DR.WT	ENSDARG00000010571	All Genes	-15.459
DR.Foxn1KO-vs-DR.WT	ENSDARG00000010572	All Genes	0.399285
DR.Foxn1KO-vs-DR.WT	ENSDARG00000010583	All Genes	12.3904
DR.Foxn1KO-vs-DR.WT	ENSDARG00000010586	All Genes	-5.37886
DR.Foxn1KO-vs-DR.WT	ENSDARG00000010591	All Genes	-0.115612
DR.Foxn1KO-vs-DR.WT	ENSDARG00000010596	All Genes	-2.49909
DR.Foxn1KO-vs-DR.WT	ENSDARG00000010601	All Genes	2.71562
DR.Foxn1KO-vs-DR.WT	ENSDARG00000010603	All Genes	-4.83155
DR.Foxn1KO-vs-DR.WT	ENSDARG00000010610	All Genes	2.37704
DR.Foxn1KO-vs-DR.WT	ENSDARG00000010619	All Genes	-19.3092
DR.Foxn1KO-vs-DR.WT	ENSDARG00000010625	All Genes	2.30201
DR.Foxn1KO-vs-DR.WT	ENSDARG00000010630	All Genes	3.92426
DR.Foxn1KO-vs-DR.WT	ENSDARG00000010641	All Genes	0
DR.Foxn1KO-vs-DR.WT	ENSDARG00000010654	All Genes	0
DR.Foxn1KO-vs-DR.WT	ENSDARG00000010655	All Genes	0
DR.Foxn1KO-vs-DR.WT	ENSDARG00000010658	All Genes	4.12589
DR.Foxn1KO-vs-DR.WT	ENSDARG00000010662	All Genes	-0.348673
DR.Foxn1KO-vs-DR.WT	ENSDARG00000010673	All Genes	4.34384
DR.Foxn1KO-vs-DR.WT	ENSDARG00000010680	All Genes	0.314799
DR.Foxn1KO-vs-DR.WT	ENSDARG00000010681	All Genes	8.23658
DR.Foxn1KO-vs-DR.WT	ENSDARG00000010700	All Genes	0.843309
DR.Foxn1KO-vs-DR.WT	ENSDARG00000010710	All Genes	0.698851
DR.Foxn1KO-vs-DR.WT	ENSDARG00000010712	All Genes	-4.96973
DR.Foxn1KO-vs-DR.WT	ENSDARG00000010717	All Genes	10.6768
DR.Foxn1KO-vs-DR.WT	ENSDARG00000010721	All Genes	-19.2706
DR.Foxn1KO-vs-DR.WT	ENSDARG00000010727	All Genes	1.26266
DR.Foxn1KO-vs-DR.WT	ENSDARG00000010728	All Genes	-27.0386
DR.Foxn1KO-vs-DR.WT	ENSDARG00000010729	All Genes	2.16387
DR.Foxn1KO-vs-DR.WT	ENSDARG00000010732	All Genes	-5.59279
DR.Foxn1KO-vs-DR.WT	ENSDARG00000010738	All Genes	0
DR.Foxn1KO-vs-DR.WT	ENSDARG00000010745	All Genes	-2.62279
DR.Foxn1KO-vs-DR.WT	ENSDARG00000010752	All Genes	0
DR.Foxn1KO-vs-DR.WT	ENSDARG00000010756	All Genes	-7.3256
DR.Foxn1KO-vs-DR.WT	ENSDARG00000010758	All Genes	4.25031
DR.Foxn1KO-vs-DR.WT	ENSDARG00000010764	All Genes	1.32564
DR.Foxn1KO-vs-DR.WT	ENSDARG00000010767	All Genes	5.30481
DR.Foxn1KO-vs-DR.WT	ENSDARG00000010770	All Genes	5.00246
DR.Foxn1KO-vs-DR.WT	ENSDARG00000010773	All Genes	5.009
DR.Foxn1KO-vs-DR.WT	ENSDARG00000010779	All Genes	-3.86173
DR.Foxn1KO-vs-DR.WT	ENSDARG00000010784	All Genes	-0.757576
DR.Foxn1KO-vs-DR.WT	ENSDARG00000010785	All Genes	8.56967
DR.Foxn1KO-vs-DR.WT	ENSDARG00000010789	All Genes	9.25376
DR.Foxn1KO-vs-DR.WT	ENSDARG00000010791	All Genes	3.46262
DR.Foxn1KO-vs-DR.WT	ENSDARG00000010792	All Genes	-11.0485
DR.Foxn1KO-vs-DR.WT	ENSDARG00000010794	All Genes	8.13733
DR.Foxn1KO-vs-DR.WT	ENSDARG00000010816	All Genes	4.78185
DR.Foxn1KO-vs-DR.WT	ENSDARG00000010823	All Genes	-2.78387
DR.Foxn1KO-vs-DR.WT	ENSDARG00000010831	All Genes	-1.80322
DR.Foxn1KO-vs-DR.WT	ENSDARG00000010844	All Genes	1.7175
DR.Foxn1KO-vs-DR.WT	ENSDARG00000010862	All Genes	2.84375
DR.Foxn1KO-vs-DR.WT	ENSDARG00000010873	All Genes	-3.61624
DR.Foxn1KO-vs-DR.WT	ENSDARG00000010878	All Genes	8.39815
DR.Foxn1KO-vs-DR.WT	ENSDARG00000010905	All Genes	-0.079582
DR.Foxn1KO-vs-DR.WT	ENSDARG00000010918	All Genes	-7.96019
DR.Foxn1KO-vs-DR.WT	ENSDARG00000010925	All Genes	5.91537
DR.Foxn1KO-vs-DR.WT	ENSDARG00000010934	All Genes	2.17956
DR.Foxn1KO-vs-DR.WT	ENSDARG00000010936	All Genes	3.04562
DR.Foxn1KO-vs-DR.WT	ENSDARG00000010940	All Genes	5.03146
DR.Foxn1KO-vs-DR.WT	ENSDARG00000010941	All Genes	2.48099
DR.Foxn1KO-vs-DR.WT	ENSDARG00000010945	All Genes	-10.2512
DR.Foxn1KO-vs-DR.WT	ENSDARG00000010946	All Genes	4.68331
DR.Foxn1KO-vs-DR.WT	ENSDARG00000010948	All Genes	-22.8009
DR.Foxn1KO-vs-DR.WT	ENSDARG00000010953	All Genes	2.60773
DR.Foxn1KO-vs-DR.WT	ENSDARG00000010956	All Genes	0
DR.Foxn1KO-vs-DR.WT	ENSDARG00000010957	All Genes	3.00094
DR.Foxn1KO-vs-DR.WT	ENSDARG00000010958	All Genes	0.112609
DR.Foxn1KO-vs-DR.WT	ENSDARG00000010962	All Genes	6.11334
DR.Foxn1KO-vs-DR.WT	ENSDARG00000010965	All Genes	-11.8937
DR.Foxn1KO-vs-DR.WT	ENSDARG00000010977	All Genes	3.94259
DR.Foxn1KO-vs-DR.WT	ENSDARG00000010978	All Genes	-1.4482
DR.Foxn1KO-vs-DR.WT	ENSDARG00000010981	All Genes	0
DR.Foxn1KO-vs-DR.WT	ENSDARG00000011000	All Genes	-15.0857
DR.Foxn1KO-vs-DR.WT	ENSDARG00000011020	All Genes	-5.92798
DR.Foxn1KO-vs-DR.WT	ENSDARG00000011023	All Genes	4.1413
DR.Foxn1KO-vs-DR.WT	ENSDARG00000011026	All Genes	-4.21114
DR.Foxn1KO-vs-DR.WT	ENSDARG00000011027	All Genes	9.74522
DR.Foxn1KO-vs-DR.WT	ENSDARG00000011042	All Genes	3.79635
DR.Foxn1KO-vs-DR.WT	ENSDARG00000011049	All Genes	4.19648
DR.Foxn1KO-vs-DR.WT	ENSDARG00000011055	All Genes	5.17779
DR.Foxn1KO-vs-DR.WT	ENSDARG00000011065	All Genes	10.1258
DR.Foxn1KO-vs-DR.WT	ENSDARG00000011066	All Genes	2.19733
DR.Foxn1KO-vs-DR.WT	ENSDARG00000011072	All Genes	-3.71104
DR.Foxn1KO-vs-DR.WT	ENSDARG00000011076	All Genes	8.24062
DR.Foxn1KO-vs-DR.WT	ENSDARG00000011079	All Genes	-3.82666
DR.Foxn1KO-vs-DR.WT	ENSDARG00000011083	All Genes	-2.11231
DR.Foxn1KO-vs-DR.WT	ENSDARG00000011088	All Genes	10.992
DR.Foxn1KO-vs-DR.WT	ENSDARG00000011091	All Genes	5.5442
DR.Foxn1KO-vs-DR.WT	ENSDARG00000011094	All Genes	-31.5272
DR.Foxn1KO-vs-DR.WT	ENSDARG00000011122	All Genes	11.5051
DR.Foxn1KO-vs-DR.WT	ENSDARG00000011125	All Genes	-6.7621
DR.Foxn1KO-vs-DR.WT	ENSDARG00000011141	All Genes	5.17306
DR.Foxn1KO-vs-DR.WT	ENSDARG00000011146	All Genes	1.56807
DR.Foxn1KO-vs-DR.WT	ENSDARG00000011152	All Genes	-0.158745
DR.Foxn1KO-vs-DR.WT	ENSDARG00000011157	All Genes	6.46537
DR.Foxn1KO-vs-DR.WT	ENSDARG00000011163	All Genes	9.78229
DR.Foxn1KO-vs-DR.WT	ENSDARG00000011166	All Genes	4.79565
DR.Foxn1KO-vs-DR.WT	ENSDARG00000011170	All Genes	4.91487
DR.Foxn1KO-vs-DR.WT	ENSDARG00000011171	All Genes	2.92172
DR.Foxn1KO-vs-DR.WT	ENSDARG00000011175	All Genes	1.69818
DR.Foxn1KO-vs-DR.WT	ENSDARG00000011188	All Genes	0.815537
DR.Foxn1KO-vs-DR.WT	ENSDARG00000011190	All Genes	17.2275
DR.Foxn1KO-vs-DR.WT	ENSDARG00000011196	All Genes	-0.501304
DR.Foxn1KO-vs-DR.WT	ENSDARG00000011201	All Genes	-6.50481
DR.Foxn1KO-vs-DR.WT	ENSDARG00000011219	All Genes	-1.61376
DR.Foxn1KO-vs-DR.WT	ENSDARG00000011222	All Genes	2.0129
DR.Foxn1KO-vs-DR.WT	ENSDARG00000011233	All Genes	0
DR.Foxn1KO-vs-DR.WT	ENSDARG00000011235	All Genes	3.74398
DR.Foxn1KO-vs-DR.WT	ENSDARG00000011239	All Genes	5.81958
DR.Foxn1KO-vs-DR.WT	ENSDARG00000011240	All Genes	0.993184
DR.Foxn1KO-vs-DR.WT	ENSDARG00000011245	All Genes	2.72533
DR.Foxn1KO-vs-DR.WT	ENSDARG00000011246	All Genes	-6.2875
DR.Foxn1KO-vs-DR.WT	ENSDARG00000011247	All Genes	-4.87184
DR.Foxn1KO-vs-DR.WT	ENSDARG00000011257	All Genes	9.83138
DR.Foxn1KO-vs-DR.WT	ENSDARG00000011259	All Genes	0.0185133
DR.Foxn1KO-vs-DR.WT	ENSDARG00000011262	All Genes	-15.4849
DR.Foxn1KO-vs-DR.WT	ENSDARG00000011272	All Genes	0
DR.Foxn1KO-vs-DR.WT	ENSDARG00000011273	All Genes	7.70184
DR.Foxn1KO-vs-DR.WT	ENSDARG00000011283	All Genes	-8.56762
DR.Foxn1KO-vs-DR.WT	ENSDARG00000011298	All Genes	0.696542
DR.Foxn1KO-vs-DR.WT	ENSDARG00000011299	All Genes	-1.08093
DR.Foxn1KO-vs-DR.WT	ENSDARG00000011301	All Genes	0
DR.Foxn1KO-vs-DR.WT	ENSDARG00000011312	All Genes	-3.71654
DR.Foxn1KO-vs-DR.WT	ENSDARG00000011317	All Genes	0.526431
DR.Foxn1KO-vs-DR.WT	ENSDARG00000011326	All Genes	-2.51594
DR.Foxn1KO-vs-DR.WT	ENSDARG00000011333	All Genes	-0.165916
DR.Foxn1KO-vs-DR.WT	ENSDARG00000011334	All Genes	-19.8328
DR.Foxn1KO-vs-DR.WT	ENSDARG00000011360	All Genes	-12.7964
DR.Foxn1KO-vs-DR.WT	ENSDARG00000011370	All Genes	3.73248
DR.Foxn1KO-vs-DR.WT	ENSDARG00000011371	All Genes	7.57314
DR.Foxn1KO-vs-DR.WT	ENSDARG00000011373	All Genes	-2.74311
DR.Foxn1KO-vs-DR.WT	ENSDARG00000011376	All Genes	-20.5412
DR.Foxn1KO-vs-DR.WT	ENSDARG00000011404	All Genes	-19.8724
DR.Foxn1KO-vs-DR.WT	ENSDARG00000011405	All Genes	-1.68835
DR.Foxn1KO-vs-DR.WT	ENSDARG00000011407	All Genes	7.35241
DR.Foxn1KO-vs-DR.WT	ENSDARG00000011410	All Genes	1.00804
DR.Foxn1KO-vs-DR.WT	ENSDARG00000011418	All Genes	5.78103
DR.Foxn1KO-vs-DR.WT	ENSDARG00000011422	All Genes	8.5963
DR.Foxn1KO-vs-DR.WT	ENSDARG00000011434	All Genes	1.98727
DR.Foxn1KO-vs-DR.WT	ENSDARG00000011445	All Genes	-1.67528
DR.Foxn1KO-vs-DR.WT	ENSDARG00000011449	All Genes	-2.53201
DR.Foxn1KO-vs-DR.WT	ENSDARG00000011459	All Genes	4.24905
DR.Foxn1KO-vs-DR.WT	ENSDARG00000011462	All Genes	-3.50715
DR.Foxn1KO-vs-DR.WT	ENSDARG00000011466	All Genes	-2.3307
DR.Foxn1KO-vs-DR.WT	ENSDARG00000011473	All Genes	14.5035
DR.Foxn1KO-vs-DR.WT	ENSDARG00000011487	All Genes	2.66997
DR.Foxn1KO-vs-DR.WT	ENSDARG00000011488	All Genes	-2.88701
DR.Foxn1KO-vs-DR.WT	ENSDARG00000011490	All Genes	8.13415
[truncated: 24,270 more rows]

## Sheet: edf11a_2
comparison	signature	signed.padj.camera
DR.Foxn1KO-vs-DR.WT	Aire-stage	-0.046476
DR.Foxn1KO-vs-DR.WT	Ciliated	-0.955981
DR.Foxn1KO-vs-DR.WT	EnteroHepato	0.558052
DR.Foxn1KO-vs-DR.WT	Goblet	3.02845
DR.Foxn1KO-vs-DR.WT	Ionocyte	1.55883
DR.Foxn1KO-vs-DR.WT	Lung_basal	3.03888
DR.Foxn1KO-vs-DR.WT	Microfold	0.793646
DR.Foxn1KO-vs-DR.WT	Muscle	3.47325
DR.Foxn1KO-vs-DR.WT	Neuroendocrine	3.51766
DR.Foxn1KO-vs-DR.WT	Pancreatic	0.213957
DR.Foxn1KO-vs-DR.WT	Skin	2.66572
DR.Foxn1KO-vs-DR.WT	Tuft	0.289922
DR.Foxn1KO-vs-DR.WT	cTEC	0.466436
DR.Foxn1KO-vs-DR.WT	early_progenitor	8.71765
DR.Foxn1KO-vs-DR.WT	mTEC	0.0681028
DR.Foxn1KO-vs-DR.WT	postnatal_progenitor	3.60292

## Sheet: edf11c_1
comparison	gene	signature	t
AF4-vs-WT	ENSMUSG00000000184	Aire-stage	3.11155
AF4-vs-WT	ENSMUSG00000000682	Aire-stage	-8.4195
AF4-vs-WT	ENSMUSG00000000731	Aire-stage	-8.33813
AF4-vs-WT	ENSMUSG00000001025	Aire-stage	-4.97302
AF4-vs-WT	ENSMUSG00000001666	Aire-stage	-2.49618
AF4-vs-WT	ENSMUSG00000003429	Aire-stage	0
AF4-vs-WT	ENSMUSG00000003814	Aire-stage	-2.62576
AF4-vs-WT	ENSMUSG00000006519	Aire-stage	-8.97103
AF4-vs-WT	ENSMUSG00000007892	Aire-stage	0
AF4-vs-WT	ENSMUSG00000008682	Aire-stage	2.84289
AF4-vs-WT	ENSMUSG00000008683	Aire-stage	0
AF4-vs-WT	ENSMUSG00000008843	Aire-stage	-7.35305
AF4-vs-WT	ENSMUSG00000012848	Aire-stage	0.833546
AF4-vs-WT	ENSMUSG00000013643	Aire-stage	-8.89479
AF4-vs-WT	ENSMUSG00000015090	Aire-stage	-8.91286
AF4-vs-WT	ENSMUSG00000015312	Aire-stage	-0.321759
AF4-vs-WT	ENSMUSG00000016256	Aire-stage	-10.8739
AF4-vs-WT	ENSMUSG00000017311	Aire-stage	-8.0616
AF4-vs-WT	ENSMUSG00000017652	Aire-stage	-9.84442
AF4-vs-WT	ENSMUSG00000018819	Aire-stage	-7.72156
AF4-vs-WT	ENSMUSG00000018919	Aire-stage	-10.8407
AF4-vs-WT	ENSMUSG00000019489	Aire-stage	-6.80418
AF4-vs-WT	ENSMUSG00000019890	Aire-stage	-8.73443
AF4-vs-WT	ENSMUSG00000020017	Aire-stage	-7.38873
AF4-vs-WT	ENSMUSG00000020053	Aire-stage	-8.01817
AF4-vs-WT	ENSMUSG00000020063	Aire-stage	-5.86489
AF4-vs-WT	ENSMUSG00000020077	Aire-stage	-12.923
AF4-vs-WT	ENSMUSG00000020096	Aire-stage	2.80413
AF4-vs-WT	ENSMUSG00000020372	Aire-stage	0
AF4-vs-WT	ENSMUSG00000020383	Aire-stage	-8.9308
AF4-vs-WT	ENSMUSG00000020388	Aire-stage	-8.60944
AF4-vs-WT	ENSMUSG00000020405	Aire-stage	-7.25206
AF4-vs-WT	ENSMUSG00000020460	Aire-stage	2.12598
AF4-vs-WT	ENSMUSG00000020738	Aire-stage	0
AF4-vs-WT	ENSMUSG00000020739	Aire-stage	-4.28274
AF4-vs-WT	ENSMUSG00000020775	Aire-stage	-0.675718
AF4-vs-WT	ENSMUSG00000020830	Aire-stage	-7.98295
AF4-vs-WT	ENSMUSG00000021025	Aire-stage	-0.76865
AF4-vs-WT	ENSMUSG00000021125	Aire-stage	-6.67958
AF4-vs-WT	ENSMUSG00000021242	Aire-stage	-12.0334
AF4-vs-WT	ENSMUSG00000021598	Aire-stage	0
AF4-vs-WT	ENSMUSG00000021680	Aire-stage	-7.91685
AF4-vs-WT	ENSMUSG00000021743	Aire-stage	-7.52507
AF4-vs-WT	ENSMUSG00000021957	Aire-stage	-6.51943
AF4-vs-WT	ENSMUSG00000022216	Aire-stage	-8.34071
AF4-vs-WT	ENSMUSG00000022237	Aire-stage	-10.8227
AF4-vs-WT	ENSMUSG00000022577	Aire-stage	4.12094
AF4-vs-WT	ENSMUSG00000022598	Aire-stage	-7.53015
AF4-vs-WT	ENSMUSG00000023064	Aire-stage	-8.87673
AF4-vs-WT	ENSMUSG00000023078	Aire-stage	-6.74205
AF4-vs-WT	ENSMUSG00000023235	Aire-stage	-5.48793
AF4-vs-WT	ENSMUSG00000023861	Aire-stage	-1.38381
AF4-vs-WT	ENSMUSG00000023968	Aire-stage	-0.669388
AF4-vs-WT	ENSMUSG00000024158	Aire-stage	-3.82951
AF4-vs-WT	ENSMUSG00000024334	Aire-stage	-5.85699
AF4-vs-WT	ENSMUSG00000024409	Aire-stage	-8.49746
AF4-vs-WT	ENSMUSG00000024610	Aire-stage	-6.45272
AF4-vs-WT	ENSMUSG00000024619	Aire-stage	-6.27336
AF4-vs-WT	ENSMUSG00000024772	Aire-stage	-6.2377
AF4-vs-WT	ENSMUSG00000025351	Aire-stage	-4.64573
AF4-vs-WT	ENSMUSG00000025362	Aire-stage	1.79773
AF4-vs-WT	ENSMUSG00000025400	Aire-stage	-8.36476
AF4-vs-WT	ENSMUSG00000025508	Aire-stage	1.45388
AF4-vs-WT	ENSMUSG00000026158	Aire-stage	-1.17319
AF4-vs-WT	ENSMUSG00000026668	Aire-stage	-3.63422
AF4-vs-WT	ENSMUSG00000026728	Aire-stage	-8.32176
AF4-vs-WT	ENSMUSG00000026864	Aire-stage	0.740278
AF4-vs-WT	ENSMUSG00000027360	Aire-stage	-7.52606
AF4-vs-WT	ENSMUSG00000027528	Aire-stage	-9.11858
AF4-vs-WT	ENSMUSG00000027533	Aire-stage	-10.3542
AF4-vs-WT	ENSMUSG00000028234	Aire-stage	0
AF4-vs-WT	ENSMUSG00000028367	Aire-stage	-2.43672
AF4-vs-WT	ENSMUSG00000028392	Aire-stage	-2.63564
AF4-vs-WT	ENSMUSG00000028415	Aire-stage	-9.05119
AF4-vs-WT	ENSMUSG00000028617	Aire-stage	-8.55593
AF4-vs-WT	ENSMUSG00000028691	Aire-stage	0.290371
AF4-vs-WT	ENSMUSG00000028843	Aire-stage	-6.19913
AF4-vs-WT	ENSMUSG00000029134	Aire-stage	-8.17983
AF4-vs-WT	ENSMUSG00000029417	Aire-stage	-6.68217
AF4-vs-WT	ENSMUSG00000029522	Aire-stage	-8.59061
AF4-vs-WT	ENSMUSG00000029556	Aire-stage	-7.66473
AF4-vs-WT	ENSMUSG00000029580	Aire-stage	0
AF4-vs-WT	ENSMUSG00000029581	Aire-stage	-9.44196
AF4-vs-WT	ENSMUSG00000030538	Aire-stage	-4.58665
AF4-vs-WT	ENSMUSG00000030647	Aire-stage	-1.54853
AF4-vs-WT	ENSMUSG00000030666	Aire-stage	-8.13326
AF4-vs-WT	ENSMUSG00000030669	Aire-stage	-5.70959
AF4-vs-WT	ENSMUSG00000030750	Aire-stage	-3.99471
AF4-vs-WT	ENSMUSG00000030827	Aire-stage	-6.76486
AF4-vs-WT	ENSMUSG00000031167	Aire-stage	-1.36637
AF4-vs-WT	ENSMUSG00000031250	Aire-stage	-4.03688
AF4-vs-WT	ENSMUSG00000031320	Aire-stage	0.0426785
AF4-vs-WT	ENSMUSG00000031633	Aire-stage	2.28139
AF4-vs-WT	ENSMUSG00000031760	Aire-stage	-9.30803
AF4-vs-WT	ENSMUSG00000031762	Aire-stage	-1.65611
AF4-vs-WT	ENSMUSG00000031765	Aire-stage	1.71938
AF4-vs-WT	ENSMUSG00000031779	Aire-stage	-6.72973
AF4-vs-WT	ENSMUSG00000031838	Aire-stage	-6.84515
AF4-vs-WT	ENSMUSG00000031897	Aire-stage	2.66097
AF4-vs-WT	ENSMUSG00000032291	Aire-stage	-3.77322
AF4-vs-WT	ENSMUSG00000032346	Aire-stage	-6.21799
AF4-vs-WT	ENSMUSG00000032359	Aire-stage	-7.90431
AF4-vs-WT	ENSMUSG00000032518	Aire-stage	0
AF4-vs-WT	ENSMUSG00000032575	Aire-stage	1.57908
AF4-vs-WT	ENSMUSG00000033083	Aire-stage	-6.25798
AF4-vs-WT	ENSMUSG00000034855	Aire-stage	4.20364
AF4-vs-WT	ENSMUSG00000035042	Aire-stage	-5.40046
AF4-vs-WT	ENSMUSG00000035186	Aire-stage	-8.34595
AF4-vs-WT	ENSMUSG00000036594	Aire-stage	-3.40212
AF4-vs-WT	ENSMUSG00000037548	Aire-stage	-5.95154
AF4-vs-WT	ENSMUSG00000037563	Aire-stage	0
AF4-vs-WT	ENSMUSG00000038642	Aire-stage	-10.3514
AF4-vs-WT	ENSMUSG00000038900	Aire-stage	0
AF4-vs-WT	ENSMUSG00000040026	Aire-stage	-8.06975
AF4-vs-WT	ENSMUSG00000040428	Aire-stage	-6.4503
AF4-vs-WT	ENSMUSG00000040808	Aire-stage	-5.84256
AF4-vs-WT	ENSMUSG00000041132	Aire-stage	-8.54397
AF4-vs-WT	ENSMUSG00000041782	Aire-stage	-12.5434
AF4-vs-WT	ENSMUSG00000042306	Aire-stage	-13.7951
AF4-vs-WT	ENSMUSG00000042312	Aire-stage	-5.84271
AF4-vs-WT	ENSMUSG00000042770	Aire-stage	-4.33619
AF4-vs-WT	ENSMUSG00000043068	Aire-stage	-6.07558
AF4-vs-WT	ENSMUSG00000043716	Aire-stage	0
AF4-vs-WT	ENSMUSG00000044533	Aire-stage	1.96646
AF4-vs-WT	ENSMUSG00000045969	Aire-stage	-5.52792
AF4-vs-WT	ENSMUSG00000046323	Aire-stage	-6.27789
AF4-vs-WT	ENSMUSG00000047557	Aire-stage	-6.56474
AF4-vs-WT	ENSMUSG00000047751	Aire-stage	-7.22041
AF4-vs-WT	ENSMUSG00000048758	Aire-stage	0.052197
AF4-vs-WT	ENSMUSG00000049517	Aire-stage	0
AF4-vs-WT	ENSMUSG00000049775	Aire-stage	-5.29586
AF4-vs-WT	ENSMUSG00000050708	Aire-stage	-0.149724
AF4-vs-WT	ENSMUSG00000053317	Aire-stage	0.875947
AF4-vs-WT	ENSMUSG00000053398	Aire-stage	-5.34607
AF4-vs-WT	ENSMUSG00000054423	Aire-stage	-8.36056
AF4-vs-WT	ENSMUSG00000054871	Aire-stage	-2.2195
AF4-vs-WT	ENSMUSG00000056054	Aire-stage	-6.16917
AF4-vs-WT	ENSMUSG00000056071	Aire-stage	-6.3803
AF4-vs-WT	ENSMUSG00000057465	Aire-stage	-6.56923
AF4-vs-WT	ENSMUSG00000057666	Aire-stage	-0.292502
AF4-vs-WT	ENSMUSG00000057841	Aire-stage	0.169126
AF4-vs-WT	ENSMUSG00000058135	Aire-stage	1.09129
AF4-vs-WT	ENSMUSG00000058546	Aire-stage	0
AF4-vs-WT	ENSMUSG00000058715	Aire-stage	-7.38425
AF4-vs-WT	ENSMUSG00000059291	Aire-stage	0.372555
AF4-vs-WT	ENSMUSG00000059586	Aire-stage	-8.98085
AF4-vs-WT	ENSMUSG00000059956	Aire-stage	-5.8515
AF4-vs-WT	ENSMUSG00000060311	Aire-stage	-7.1488
AF4-vs-WT	ENSMUSG00000060586	Aire-stage	-1.64927
AF4-vs-WT	ENSMUSG00000061477	Aire-stage	0.371543
AF4-vs-WT	ENSMUSG00000061983	Aire-stage	-0.109778
AF4-vs-WT	ENSMUSG00000062006	Aire-stage	0
AF4-vs-WT	ENSMUSG00000062515	Aire-stage	-8.13916
AF4-vs-WT	ENSMUSG00000062647	Aire-stage	0
AF4-vs-WT	ENSMUSG00000063157	Aire-stage	-7.60187
AF4-vs-WT	ENSMUSG00000063316	Aire-stage	0
AF4-vs-WT	ENSMUSG00000067274	Aire-stage	0
AF4-vs-WT	ENSMUSG00000067341	Aire-stage	-9.38827
AF4-vs-WT	ENSMUSG00000069516	Aire-stage	-4.6527
AF4-vs-WT	ENSMUSG00000071005	Aire-stage	-1.44125
AF4-vs-WT	ENSMUSG00000071715	Aire-stage	-8.87238
AF4-vs-WT	ENSMUSG00000073421	Aire-stage	-4.32034
AF4-vs-WT	ENSMUSG00000073481	Aire-stage	0.399328
AF4-vs-WT	ENSMUSG00000073676	Aire-stage	0
AF4-vs-WT	ENSMUSG00000073888	Aire-stage	-6.80543
AF4-vs-WT	ENSMUSG00000074115	Aire-stage	-8.21957
AF4-vs-WT	ENSMUSG00000074141	Aire-stage	-9.47027
AF4-vs-WT	ENSMUSG00000074457	Aire-stage	-2.00599
AF4-vs-WT	ENSMUSG00000075010	Aire-stage	-7.32137
AF4-vs-WT	ENSMUSG00000078812	Aire-stage	0
AF4-vs-WT	ENSMUSG00000079197	Aire-stage	-5.98903
AF4-vs-WT	ENSMUSG00000079435	Aire-stage	0
AF4-vs-WT	ENSMUSG00000079563	Aire-stage	-9.97872
AF4-vs-WT	ENSMUSG00000079641	Aire-stage	1.03393
AF4-vs-WT	ENSMUSG00000085949	Aire-stage	-6.2027
AF4-vs-WT	ENSMUSG00000089929	Aire-stage	-9.74718
AF4-vs-WT	ENSMUSG00000090223	Aire-stage	-5.28914
AF4-vs-WT	ENSMUSG00000090862	Aire-stage	1.10645
AF4-vs-WT	ENSMUSG00000099974	Aire-stage	-6.14943
AF4-vs-WT	ENSMUSG00000000001	All Genes	-1.55791
AF4-vs-WT	ENSMUSG00000000028	All Genes	-0.114992
AF4-vs-WT	ENSMUSG00000000031	All Genes	-3.38602
AF4-vs-WT	ENSMUSG00000000037	All Genes	7.69965
AF4-vs-WT	ENSMUSG00000000049	All Genes	0
AF4-vs-WT	ENSMUSG00000000056	All Genes	-1.55069
AF4-vs-WT	ENSMUSG00000000058	All Genes	-0.799963
AF4-vs-WT	ENSMUSG00000000078	All Genes	0.13703
AF4-vs-WT	ENSMUSG00000000085	All Genes	15.0442
AF4-vs-WT	ENSMUSG00000000088	All Genes	-1.50313
AF4-vs-WT	ENSMUSG00000000093	All Genes	0
AF4-vs-WT	ENSMUSG00000000094	All Genes	-4.15495
AF4-vs-WT	ENSMUSG00000000120	All Genes	7.63903
AF4-vs-WT	ENSMUSG00000000125	All Genes	-5.15919
AF4-vs-WT	ENSMUSG00000000126	All Genes	3.31593
AF4-vs-WT	ENSMUSG00000000127	All Genes	-0.280854
AF4-vs-WT	ENSMUSG00000000131	All Genes	0.0385801
AF4-vs-WT	ENSMUSG00000000134	All Genes	2.81454
AF4-vs-WT	ENSMUSG00000000142	All Genes	1.11114
AF4-vs-WT	ENSMUSG00000000148	All Genes	0
AF4-vs-WT	ENSMUSG00000000149	All Genes	5.30141
AF4-vs-WT	ENSMUSG00000000154	All Genes	-5.41382
AF4-vs-WT	ENSMUSG00000000157	All Genes	-5.55727
AF4-vs-WT	ENSMUSG00000000159	All Genes	-4.01408
AF4-vs-WT	ENSMUSG00000000167	All Genes	-2.22447
AF4-vs-WT	ENSMUSG00000000168	All Genes	5.17331
AF4-vs-WT	ENSMUSG00000000171	All Genes	0
AF4-vs-WT	ENSMUSG00000000182	All Genes	-4.32504
AF4-vs-WT	ENSMUSG00000000184	All Genes	3.11155
AF4-vs-WT	ENSMUSG00000000194	All Genes	-2.79956
AF4-vs-WT	ENSMUSG00000000197	All Genes	-2.89234
AF4-vs-WT	ENSMUSG00000000202	All Genes	0
AF4-vs-WT	ENSMUSG00000000204	All Genes	-5.83826
AF4-vs-WT	ENSMUSG00000000214	All Genes	-8.17094
AF4-vs-WT	ENSMUSG00000000215	All Genes	-8.07418
AF4-vs-WT	ENSMUSG00000000216	All Genes	1.64119
AF4-vs-WT	ENSMUSG00000000223	All Genes	-5.72312
AF4-vs-WT	ENSMUSG00000000244	All Genes	-7.07478
AF4-vs-WT	ENSMUSG00000000247	All Genes	-4.26147
AF4-vs-WT	ENSMUSG00000000248	All Genes	-7.89647
AF4-vs-WT	ENSMUSG00000000253	All Genes	8.44543
AF4-vs-WT	ENSMUSG00000000263	All Genes	-6.56254
AF4-vs-WT	ENSMUSG00000000266	All Genes	1.60195
AF4-vs-WT	ENSMUSG00000000275	All Genes	4.01447
AF4-vs-WT	ENSMUSG00000000276	All Genes	-1.10641
AF4-vs-WT	ENSMUSG00000000278	All Genes	1.14862
AF4-vs-WT	ENSMUSG00000000282	All Genes	6.05364
AF4-vs-WT	ENSMUSG00000000290	All Genes	0.0432665
AF4-vs-WT	ENSMUSG00000000295	All Genes	0
AF4-vs-WT	ENSMUSG00000000296	All Genes	10.9863
AF4-vs-WT	ENSMUSG00000000301	All Genes	-5.59644
AF4-vs-WT	ENSMUSG00000000303	All Genes	2.20465
AF4-vs-WT	ENSMUSG00000000305	All Genes	0
AF4-vs-WT	ENSMUSG00000000308	All Genes	-6.25572
AF4-vs-WT	ENSMUSG00000000317	All Genes	-1.11933
AF4-vs-WT	ENSMUSG00000000318	All Genes	-6.11864
AF4-vs-WT	ENSMUSG00000000320	All Genes	-1.48885
AF4-vs-WT	ENSMUSG00000000325	All Genes	13.4149
AF4-vs-WT	ENSMUSG00000000326	All Genes	9.32237
AF4-vs-WT	ENSMUSG00000000339	All Genes	-1.96612
AF4-vs-WT	ENSMUSG00000000340	All Genes	7.42676
AF4-vs-WT	ENSMUSG00000000346	All Genes	-3.54303
AF4-vs-WT	ENSMUSG00000000355	All Genes	-0.36539
AF4-vs-WT	ENSMUSG00000000359	All Genes	-6.36011
AF4-vs-WT	ENSMUSG00000000365	All Genes	-5.14246
AF4-vs-WT	ENSMUSG00000000374	All Genes	0
AF4-vs-WT	ENSMUSG00000000378	All Genes	0.157993
AF4-vs-WT	ENSMUSG00000000381	All Genes	-6.11341
AF4-vs-WT	ENSMUSG00000000384	All Genes	0
AF4-vs-WT	ENSMUSG00000000385	All Genes	-5.47963
AF4-vs-WT	ENSMUSG00000000386	All Genes	-4.93552
AF4-vs-WT	ENSMUSG00000000392	All Genes	13.0645
AF4-vs-WT	ENSMUSG00000000394	All Genes	-6.57708
AF4-vs-WT	ENSMUSG00000000399	All Genes	-1.1949
AF4-vs-WT	ENSMUSG00000000402	All Genes	3.04723
AF4-vs-WT	ENSMUSG00000000409	All Genes	-2.38694
AF4-vs-WT	ENSMUSG00000000411	All Genes	-2.0175
AF4-vs-WT	ENSMUSG00000000416	All Genes	0
AF4-vs-WT	ENSMUSG00000000420	All Genes	0
AF4-vs-WT	ENSMUSG00000000439	All Genes	0
AF4-vs-WT	ENSMUSG00000000440	All Genes	0.209408
AF4-vs-WT	ENSMUSG00000000441	All Genes	1.83269
AF4-vs-WT	ENSMUSG00000000486	All Genes	-8.29914
AF4-vs-WT	ENSMUSG00000000489	All Genes	-3.8711
AF4-vs-WT	ENSMUSG00000000530	All Genes	-1.647
AF4-vs-WT	ENSMUSG00000000531	All Genes	-2.49111
AF4-vs-WT	ENSMUSG00000000532	All Genes	0
AF4-vs-WT	ENSMUSG00000000538	All Genes	7.89054
AF4-vs-WT	ENSMUSG00000000544	All Genes	-8.52638
AF4-vs-WT	ENSMUSG00000000552	All Genes	4.33298
AF4-vs-WT	ENSMUSG00000000555	All Genes	0
AF4-vs-WT	ENSMUSG00000000560	All Genes	-1.82228
AF4-vs-WT	ENSMUSG00000000561	All Genes	0
AF4-vs-WT	ENSMUSG00000000562	All Genes	-5.99943
AF4-vs-WT	ENSMUSG00000000563	All Genes	0
AF4-vs-WT	ENSMUSG00000000567	All Genes	0.258566
AF4-vs-WT	ENSMUSG00000000568	All Genes	0
AF4-vs-WT	ENSMUSG00000000579	All Genes	3.01458
AF4-vs-WT	ENSMUSG00000000581	All Genes	0.0791673
AF4-vs-WT	ENSMUSG00000000594	All Genes	-6.93579
AF4-vs-WT	ENSMUSG00000000600	All Genes	0.791985
AF4-vs-WT	ENSMUSG00000000605	All Genes	0
AF4-vs-WT	ENSMUSG00000000617	All Genes	-2.93013
AF4-vs-WT	ENSMUSG00000000627	All Genes	0
AF4-vs-WT	ENSMUSG00000000628	All Genes	-3.36845
AF4-vs-WT	ENSMUSG00000000631	All Genes	0
AF4-vs-WT	ENSMUSG00000000632	All Genes	-10.2123
AF4-vs-WT	ENSMUSG00000000673	All Genes	-2.92666
AF4-vs-WT	ENSMUSG00000000682	All Genes	-8.4195
AF4-vs-WT	ENSMUSG00000000686	All Genes	0
AF4-vs-WT	ENSMUSG00000000690	All Genes	-5.26533
AF4-vs-WT	ENSMUSG00000000693	All Genes	-3.74436
AF4-vs-WT	ENSMUSG00000000706	All Genes	-2.65787
AF4-vs-WT	ENSMUSG00000000708	All Genes	6.69012
AF4-vs-WT	ENSMUSG00000000711	All Genes	0
AF4-vs-WT	ENSMUSG00000000724	All Genes	-4.15862
AF4-vs-WT	ENSMUSG00000000730	All Genes	-8.58504
AF4-vs-WT	ENSMUSG00000000731	All Genes	-8.33813
AF4-vs-WT	ENSMUSG00000000732	All Genes	-10.9841
AF4-vs-WT	ENSMUSG00000000738	All Genes	-4.03483
AF4-vs-WT	ENSMUSG00000000739	All Genes	-3.26167
AF4-vs-WT	ENSMUSG00000000740	All Genes	2.28289
AF4-vs-WT	ENSMUSG00000000743	All Genes	0
AF4-vs-WT	ENSMUSG00000000751	All Genes	0
AF4-vs-WT	ENSMUSG00000000753	All Genes	6.16966
AF4-vs-WT	ENSMUSG00000000759	All Genes	1.73009
AF4-vs-WT	ENSMUSG00000000766	All Genes	-6.04437
AF4-vs-WT	ENSMUSG00000000776	All Genes	0.446725
AF4-vs-WT	ENSMUSG00000000782	All Genes	-4.89343
AF4-vs-WT	ENSMUSG00000000787	All Genes	4.87032
AF4-vs-WT	ENSMUSG00000000791	All Genes	-7.12858
AF4-vs-WT	ENSMUSG00000000792	All Genes	-1.86657
AF4-vs-WT	ENSMUSG00000000794	All Genes	9.40781
AF4-vs-WT	ENSMUSG00000000804	All Genes	4.13629
AF4-vs-WT	ENSMUSG00000000805	All Genes	-5.26274
AF4-vs-WT	ENSMUSG00000000811	All Genes	2.17115
AF4-vs-WT	ENSMUSG00000000817	All Genes	-2.67374
AF4-vs-WT	ENSMUSG00000000823	All Genes	0.631925
AF4-vs-WT	ENSMUSG00000000826	All Genes	0
AF4-vs-WT	ENSMUSG00000000827	All Genes	0
AF4-vs-WT	ENSMUSG00000000838	All Genes	0
AF4-vs-WT	ENSMUSG00000000861	All Genes	17.27
AF4-vs-WT	ENSMUSG00000000869	All Genes	-2.18207
AF4-vs-WT	ENSMUSG00000000876	All Genes	0.540198
AF4-vs-WT	ENSMUSG00000000881	All Genes	4.06772
AF4-vs-WT	ENSMUSG00000000884	All Genes	-0.31623
AF4-vs-WT	ENSMUSG00000000889	All Genes	-7.47331
AF4-vs-WT	ENSMUSG00000000901	All Genes	3.20651
AF4-vs-WT	ENSMUSG00000000902	All Genes	0
AF4-vs-WT	ENSMUSG00000000903	All Genes	-6.37966
AF4-vs-WT	ENSMUSG00000000915	All Genes	0
AF4-vs-WT	ENSMUSG00000000916	All Genes	11.7952
AF4-vs-WT	ENSMUSG00000000934	All Genes	5.94846
AF4-vs-WT	ENSMUSG00000000938	All Genes	-4.25936
AF4-vs-WT	ENSMUSG00000000942	All Genes	10.8319
AF4-vs-WT	ENSMUSG00000000948	All Genes	-2.52738
AF4-vs-WT	ENSMUSG00000000957	All Genes	0.200959
AF4-vs-WT	ENSMUSG00000000958	All Genes	-8.58526
AF4-vs-WT	ENSMUSG00000000959	All Genes	2.97799
AF4-vs-WT	ENSMUSG00000000976	All Genes	0.689275
AF4-vs-WT	ENSMUSG00000000982	All Genes	-7.34275
AF4-vs-WT	ENSMUSG00000000983	All Genes	-2.59948
AF4-vs-WT	ENSMUSG00000001014	All Genes	2.58902
AF4-vs-WT	ENSMUSG00000001016	All Genes	0
AF4-vs-WT	ENSMUSG00000001017	All Genes	1.60666
AF4-vs-WT	ENSMUSG00000001018	All Genes	3.54087
AF4-vs-WT	ENSMUSG00000001020	All Genes	-7.35144
AF4-vs-WT	ENSMUSG00000001021	All Genes	-7.79481
AF4-vs-WT	ENSMUSG00000001023	All Genes	-8.13294
AF4-vs-WT	ENSMUSG00000001025	All Genes	-4.97302
AF4-vs-WT	ENSMUSG00000001027	All Genes	-6.33045
AF4-vs-WT	ENSMUSG00000001029	All Genes	0
AF4-vs-WT	ENSMUSG00000001034	All Genes	0
AF4-vs-WT	ENSMUSG00000001036	All Genes	-2.754
AF4-vs-WT	ENSMUSG00000001039	All Genes	-1.10332
AF4-vs-WT	ENSMUSG00000001052	All Genes	0
AF4-vs-WT	ENSMUSG00000001053	All Genes	-4.69025
AF4-vs-WT	ENSMUSG00000001054	All Genes	0
AF4-vs-WT	ENSMUSG00000001056	All Genes	0.361282
AF4-vs-WT	ENSMUSG00000001062	All Genes	0
AF4-vs-WT	ENSMUSG00000001065	All Genes	0
AF4-vs-WT	ENSMUSG00000001076	All Genes	-7.68553
AF4-vs-WT	ENSMUSG00000001082	All Genes	11.482
AF4-vs-WT	ENSMUSG00000001089	All Genes	5.81372
AF4-vs-WT	ENSMUSG00000001095	All Genes	1.35287
AF4-vs-WT	ENSMUSG00000001098	All Genes	2.27039
AF4-vs-WT	ENSMUSG00000001100	All Genes	3.72991
AF4-vs-WT	ENSMUSG00000001103	All Genes	-5.49937
AF4-vs-WT	ENSMUSG00000001105	All Genes	0
AF4-vs-WT	ENSMUSG00000001119	All Genes	-5.22884
AF4-vs-WT	ENSMUSG00000001120	All Genes	11.2823
AF4-vs-WT	ENSMUSG00000001123	All Genes	-6.01222
AF4-vs-WT	ENSMUSG00000001127	All Genes	-3.36457
AF4-vs-WT	ENSMUSG00000001128	All Genes	-1.26478
AF4-vs-WT	ENSMUSG00000001131	All Genes	-0.421638
AF4-vs-WT	ENSMUSG00000001134	All Genes	0
AF4-vs-WT	ENSMUSG00000001138	All Genes	3.62559
AF4-vs-WT	ENSMUSG00000001143	All Genes	4.12966
AF4-vs-WT	ENSMUSG00000001150	All Genes	1.48882
AF4-vs-WT	ENSMUSG00000001151	All Genes	0
AF4-vs-WT	ENSMUSG00000001155	All Genes	-5.82752
AF4-vs-WT	ENSMUSG00000001156	All Genes	-8.18226
AF4-vs-WT	ENSMUSG00000001157	All Genes	-1.07143
AF4-vs-WT	ENSMUSG00000001158	All Genes	-0.211809
AF4-vs-WT	ENSMUSG00000001166	All Genes	-3.66626
AF4-vs-WT	ENSMUSG00000001168	All Genes	-6.68984
AF4-vs-WT	ENSMUSG00000001173	All Genes	5.82825
AF4-vs-WT	ENSMUSG00000001175	All Genes	4.31387
AF4-vs-WT	ENSMUSG00000001211	All Genes	6.70359
AF4-vs-WT	ENSMUSG00000001225	All Genes	-5.20503
AF4-vs-WT	ENSMUSG00000001227	All Genes	0
AF4-vs-WT	ENSMUSG00000001228	All Genes	-3.61881
AF4-vs-WT	ENSMUSG00000001229	All Genes	0.766825
AF4-vs-WT	ENSMUSG00000001240	All Genes	-1.58275
AF4-vs-WT	ENSMUSG00000001247	All Genes	-2.44055
AF4-vs-WT	ENSMUSG00000001248	All Genes	4.46197
AF4-vs-WT	ENSMUSG00000001249	All Genes	-3.08296
AF4-vs-WT	ENSMUSG00000001270	All Genes	0
AF4-vs-WT	ENSMUSG00000001280	All Genes	1.88972
AF4-vs-WT	ENSMUSG00000001281	All Genes	10.8969
AF4-vs-WT	ENSMUSG00000001285	All Genes	2.75739
AF4-vs-WT	ENSMUSG00000001288	All Genes	1.97656
AF4-vs-WT	ENSMUSG00000001289	All Genes	2.142
AF4-vs-WT	ENSMUSG00000001300	All Genes	0.991624
AF4-vs-WT	ENSMUSG00000001305	All Genes	1.58702
AF4-vs-WT	ENSMUSG00000001313	All Genes	18.8196
AF4-vs-WT	ENSMUSG00000001323	All Genes	7.92442
AF4-vs-WT	ENSMUSG00000001333	All Genes	-3.82344
AF4-vs-WT	ENSMUSG00000001334	All Genes	9.44727
AF4-vs-WT	ENSMUSG00000001348	All Genes	-4.73701
AF4-vs-WT	ENSMUSG00000001349	All Genes	-6.7256
AF4-vs-WT	ENSMUSG00000001366	All Genes	1.45471
AF4-vs-WT	ENSMUSG00000001376	All Genes	0
AF4-vs-WT	ENSMUSG00000001380	All Genes	0
AF4-vs-WT	ENSMUSG00000001383	All Genes	0
AF4-vs-WT	ENSMUSG00000001403	All Genes	-1.92328
AF4-vs-WT	ENSMUSG00000001415	All Genes	1.56871
AF4-vs-WT	ENSMUSG00000001416	All Genes	1.10223
AF4-vs-WT	ENSMUSG00000001418	All Genes	0
AF4-vs-WT	ENSMUSG00000001419	All Genes	0
AF4-vs-WT	ENSMUSG00000001420	All Genes	-2.71179
AF4-vs-WT	ENSMUSG00000001424	All Genes	4.4243
AF4-vs-WT	ENSMUSG00000001435	All Genes	11.4724
AF4-vs-WT	ENSMUSG00000001436	All Genes	0.0189187
AF4-vs-WT	ENSMUSG00000001440	All Genes	3.92257
AF4-vs-WT	ENSMUSG00000001441	All Genes	0
AF4-vs-WT	ENSMUSG00000001444	All Genes	-4.9364
AF4-vs-WT	ENSMUSG00000001445	All Genes	0
AF4-vs-WT	ENSMUSG00000001467	All Genes	-9.47738
AF4-vs-WT	ENSMUSG00000001472	All Genes	0
AF4-vs-WT	ENSMUSG00000001473	All Genes	3.12459
AF4-vs-WT	ENSMUSG00000001482	All Genes	1.74958
AF4-vs-WT	ENSMUSG00000001493	All Genes	-6.90062
AF4-vs-WT	ENSMUSG00000001494	All Genes	-7.81742
AF4-vs-WT	ENSMUSG00000001496	All Genes	-3.30624
AF4-vs-WT	ENSMUSG00000001497	All Genes	10.0403
AF4-vs-WT	ENSMUSG00000001504	All Genes	-3.48533
AF4-vs-WT	ENSMUSG00000001506	All Genes	-5.33651
AF4-vs-WT	ENSMUSG00000001507	All Genes	-4.79032
AF4-vs-WT	ENSMUSG00000001508	All Genes	-5.19543
AF4-vs-WT	ENSMUSG00000001510	All Genes	0
AF4-vs-WT	ENSMUSG00000001517	All Genes	5.19643
AF4-vs-WT	ENSMUSG00000001518	All Genes	0
AF4-vs-WT	ENSMUSG00000001520	All Genes	6.0254
AF4-vs-WT	ENSMUSG00000001521	All Genes	13.9414
AF4-vs-WT	ENSMUSG00000001524	All Genes	0.12747
AF4-vs-WT	ENSMUSG00000001525	All Genes	-2.1731
AF4-vs-WT	ENSMUSG00000001542	All Genes	1.56881
AF4-vs-WT	ENSMUSG00000001552	All Genes	3.07954
AF4-vs-WT	ENSMUSG00000001555	All Genes	20.3625
AF4-vs-WT	ENSMUSG00000001558	All Genes	2.2024
AF4-vs-WT	ENSMUSG00000001569	All Genes	0
AF4-vs-WT	ENSMUSG00000001576	All Genes	9.47691
AF4-vs-WT	ENSMUSG00000001583	All Genes	-4.8405
AF4-vs-WT	ENSMUSG00000001588	All Genes	-3.04823
AF4-vs-WT	ENSMUSG00000001604	All Genes	-0.695958
AF4-vs-WT	ENSMUSG00000001622	All Genes	-4.71377
AF4-vs-WT	ENSMUSG00000001627	All Genes	2.50141
AF4-vs-WT	ENSMUSG00000001630	All Genes	2.12659
AF4-vs-WT	ENSMUSG00000001632	All Genes	3.57559
AF4-vs-WT	ENSMUSG00000001642	All Genes	0.218654
AF4-vs-WT	ENSMUSG00000001655	All Genes	-5.71379
AF4-vs-WT	ENSMUSG00000001656	All Genes	-6.5115
AF4-vs-WT	ENSMUSG00000001657	All Genes	-7.46671
AF4-vs-WT	ENSMUSG00000001661	All Genes	-8.16694
AF4-vs-WT	ENSMUSG00000001663	All Genes	0
AF4-vs-WT	ENSMUSG00000001665	All Genes	-0.207616
AF4-vs-WT	ENSMUSG00000001666	All Genes	-2.49618
AF4-vs-WT	ENSMUSG00000001670	All Genes	-5.91219
AF4-vs-WT	ENSMUSG00000001672	All Genes	-1.73373
AF4-vs-WT	ENSMUSG00000001674	All Genes	0.613531
AF4-vs-WT	ENSMUSG00000001687	All Genes	4.63587
AF4-vs-WT	ENSMUSG00000001700	All Genes	3.58101
AF4-vs-WT	ENSMUSG00000001707	All Genes	0
AF4-vs-WT	ENSMUSG00000001729	All Genes	4.02908
AF4-vs-WT	ENSMUSG00000001739	All Genes	-1.98707
AF4-vs-WT	ENSMUSG00000001741	All Genes	-2.80508
AF4-vs-WT	ENSMUSG00000001750	All Genes	1.51348
AF4-vs-WT	ENSMUSG00000001751	All Genes	2.19435
AF4-vs-WT	ENSMUSG00000001755	All Genes	6.61975
AF4-vs-WT	ENSMUSG00000001761	All Genes	16.1182
AF4-vs-WT	ENSMUSG00000001763	All Genes	-4.68624
AF4-vs-WT	ENSMUSG00000001767	All Genes	0
AF4-vs-WT	ENSMUSG00000001768	All Genes	2.01248
AF4-vs-WT	ENSMUSG00000001773	All Genes	-4.75703
AF4-vs-WT	ENSMUSG00000001774	All Genes	3.03335
AF4-vs-WT	ENSMUSG00000001783	All Genes	1.74801
AF4-vs-WT	ENSMUSG00000001785	All Genes	-1.70985
AF4-vs-WT	ENSMUSG00000001786	All Genes	-1.41902
AF4-vs-WT	ENSMUSG00000001794	All Genes	0.824861
AF4-vs-WT	ENSMUSG00000001802	All Genes	1.33468
AF4-vs-WT	ENSMUSG00000001804	All Genes	-6.96649
AF4-vs-WT	ENSMUSG00000001827	All Genes	-4.95962
AF4-vs-WT	ENSMUSG00000001829	All Genes	2.9146
AF4-vs-WT	ENSMUSG00000001833	All Genes	1.91874
AF4-vs-WT	ENSMUSG00000001844	All Genes	0
AF4-vs-WT	ENSMUSG00000001847	All Genes	1.11484
AF4-vs-WT	ENSMUSG00000001855	All Genes	0
AF4-vs-WT	ENSMUSG00000001864	All Genes	-4.79937
AF4-vs-WT	ENSMUSG00000001865	All Genes	-3.49284
AF4-vs-WT	ENSMUSG00000001870	All Genes	0
AF4-vs-WT	ENSMUSG00000001891	All Genes	0
AF4-vs-WT	ENSMUSG00000001901	All Genes	-1.93285
AF4-vs-WT	ENSMUSG00000001909	All Genes	1.57565
AF4-vs-WT	ENSMUSG00000001910	All Genes	1.92258
AF4-vs-WT	ENSMUSG00000001911	All Genes	7.69549
AF4-vs-WT	ENSMUSG00000001918	All Genes	-2.33977
AF4-vs-WT	ENSMUSG00000001924	All Genes	0
AF4-vs-WT	ENSMUSG00000001930	All Genes	-6.96389
AF4-vs-WT	ENSMUSG00000001942	All Genes	-5.293
AF4-vs-WT	ENSMUSG00000001943	All Genes	-3.28676
AF4-vs-WT	ENSMUSG00000001946	All Genes	-5.91042
AF4-vs-WT	ENSMUSG00000001948	All Genes	-0.0588024
AF4-vs-WT	ENSMUSG00000001962	All Genes	0
AF4-vs-WT	ENSMUSG00000001964	All Genes	6.11846
AF4-vs-WT	ENSMUSG00000001983	All Genes	-0.0972063
AF4-vs-WT	ENSMUSG00000001985	All Genes	-6.15239
AF4-vs-WT	ENSMUSG00000001986	All Genes	3.03025
AF4-vs-WT	ENSMUSG00000001988	All Genes	-4.88156
AF4-vs-WT	ENSMUSG00000001995	All Genes	9.36337
AF4-vs-WT	ENSMUSG00000001998	All Genes	0.0661608
AF4-vs-WT	ENSMUSG00000001999	All Genes	11.2338
AF4-vs-WT	ENSMUSG00000002006	All Genes	-1.79164
AF4-vs-WT	ENSMUSG00000002007	All Genes	-1.11972
AF4-vs-WT	ENSMUSG00000002010	All Genes	1.0872
AF4-vs-WT	ENSMUSG00000002012	All Genes	4.78231
AF4-vs-WT	ENSMUSG00000002014	All Genes	-0.521882
AF4-vs-WT	ENSMUSG00000002015	All Genes	2.40835
AF4-vs-WT	ENSMUSG00000002017	All Genes	3.93329
AF4-vs-WT	ENSMUSG00000002020	All Genes	-4.655
AF4-vs-WT	ENSMUSG00000002028	All Genes	2.62872
AF4-vs-WT	ENSMUSG00000002031	All Genes	0
AF4-vs-WT	ENSMUSG00000002032	All Genes	-5.81544
AF4-vs-WT	ENSMUSG00000002033	All Genes	-1.12623
AF4-vs-WT	ENSMUSG00000002043	All Genes	0
AF4-vs-WT	ENSMUSG00000002052	All Genes	0
AF4-vs-WT	ENSMUSG00000002055	All Genes	-2.7756
AF4-vs-WT	ENSMUSG00000002057	All Genes	-0.798849
AF4-vs-WT	ENSMUSG00000002058	All Genes	9.1795
AF4-vs-WT	ENSMUSG00000002059	All Genes	15.1673
AF4-vs-WT	ENSMUSG00000002064	All Genes	0
AF4-vs-WT	ENSMUSG00000002068	All Genes	-3.77104
AF4-vs-WT	ENSMUSG00000002076	All Genes	-6.93355
AF4-vs-WT	ENSMUSG00000002083	All Genes	0.273734
AF4-vs-WT	ENSMUSG00000002100	All Genes	-9.62905
AF4-vs-WT	ENSMUSG00000002102	All Genes	0.602148
AF4-vs-WT	ENSMUSG00000002103	All Genes	0
AF4-vs-WT	ENSMUSG00000002104	All Genes	-4.50535
AF4-vs-WT	ENSMUSG00000002105	All Genes	5.06273
AF4-vs-WT	ENSMUSG00000002107	All Genes	4.41603
AF4-vs-WT	ENSMUSG00000002108	All Genes	-0.463862
AF4-vs-WT	ENSMUSG00000002109	All Genes	0
AF4-vs-WT	ENSMUSG00000002111	All Genes	-7.09334
AF4-vs-WT	ENSMUSG00000002129	All Genes	0.618347
AF4-vs-WT	ENSMUSG00000002147	All Genes	-6.50416
AF4-vs-WT	ENSMUSG00000002190	All Genes	-4.96797
AF4-vs-WT	ENSMUSG00000002204	All Genes	-6.76877
AF4-vs-WT	ENSMUSG00000002205	All Genes	-0.934504
AF4-vs-WT	ENSMUSG00000002210	All Genes	1.9381
AF4-vs-WT	ENSMUSG00000002221	All Genes	0
AF4-vs-WT	ENSMUSG00000002222	All Genes	5.48757
AF4-vs-WT	ENSMUSG00000002227	All Genes	-1.49328
AF4-vs-WT	ENSMUSG00000002228	All Genes	-6.16732
AF4-vs-WT	ENSMUSG00000002233	All Genes	0
AF4-vs-WT	ENSMUSG00000002249	All Genes	2.48746
AF4-vs-WT	ENSMUSG00000002250	All Genes	0.449178
AF4-vs-WT	ENSMUSG00000002257	All Genes	-3.97468
AF4-vs-WT	ENSMUSG00000002265	All Genes	5.69053
AF4-vs-WT	ENSMUSG00000002266	All Genes	-3.78938
AF4-vs-WT	ENSMUSG00000002274	All Genes	0
AF4-vs-WT	ENSMUSG00000002279	All Genes	0
AF4-vs-WT	ENSMUSG00000002280	All Genes	0
AF4-vs-WT	ENSMUSG00000002289	All Genes	1.77882
AF4-vs-WT	ENSMUSG00000002297	All Genes	0
AF4-vs-WT	ENSMUSG00000002307	All Genes	3.6456
AF4-vs-WT	ENSMUSG00000002308	All Genes	17.1427
AF4-vs-WT	ENSMUSG00000002319	All Genes	5.14145
AF4-vs-WT	ENSMUSG00000002320	All Genes	0.523017
AF4-vs-WT	ENSMUSG00000002324	All Genes	3.76705
AF4-vs-WT	ENSMUSG00000002325	All Genes	6.01558
AF4-vs-WT	ENSMUSG00000002326	All Genes	3.43928
AF4-vs-WT	ENSMUSG00000002329	All Genes	-3.33694
AF4-vs-WT	ENSMUSG00000002332	All Genes	-0.173085
AF4-vs-WT	ENSMUSG00000002341	All Genes	-5.04247
AF4-vs-WT	ENSMUSG00000002342	All Genes	0
AF4-vs-WT	ENSMUSG00000002343	All Genes	1.53896
AF4-vs-WT	ENSMUSG00000002345	All Genes	0
AF4-vs-WT	ENSMUSG00000002346	All Genes	2.56782
AF4-vs-WT	ENSMUSG00000002365	All Genes	0.705925
AF4-vs-WT	ENSMUSG00000002372	All Genes	2.36972
AF4-vs-WT	ENSMUSG00000002379	All Genes	7.44575
AF4-vs-WT	ENSMUSG00000002384	All Genes	3.15513
AF4-vs-WT	ENSMUSG00000002393	All Genes	3.96548
AF4-vs-WT	ENSMUSG00000002395	All Genes	0.0574974
AF4-vs-WT	ENSMUSG00000002396	All Genes	9.69877
AF4-vs-WT	ENSMUSG00000002409	All Genes	2.39638
AF4-vs-WT	ENSMUSG00000002413	All Genes	0
AF4-vs-WT	ENSMUSG00000002416	All Genes	0
AF4-vs-WT	ENSMUSG00000002428	All Genes	2.24728
AF4-vs-WT	ENSMUSG00000002455	All Genes	0
AF4-vs-WT	ENSMUSG00000002458	All Genes	2.24611
AF4-vs-WT	ENSMUSG00000002459	All Genes	-10.3995
AF4-vs-WT	ENSMUSG00000002475	All Genes	7.27889
AF4-vs-WT	ENSMUSG00000002477	All Genes	0.223948
AF4-vs-WT	ENSMUSG00000002486	All Genes	-0.810564
AF4-vs-WT	ENSMUSG00000002489	All Genes	0
AF4-vs-WT	ENSMUSG00000002496	All Genes	0.41472
AF4-vs-WT	ENSMUSG00000002500	All Genes	-2.9153
AF4-vs-WT	ENSMUSG00000002504	All Genes	3.14194
AF4-vs-WT	ENSMUSG00000002524	All Genes	0.315694
AF4-vs-WT	ENSMUSG00000002546	All Genes	0
AF4-vs-WT	ENSMUSG00000002550	All Genes	0.872532
AF4-vs-WT	ENSMUSG00000002565	All Genes	-9.76358
AF4-vs-WT	ENSMUSG00000002578	All Genes	13.1675
AF4-vs-WT	ENSMUSG00000002580	All Genes	-1.39165
AF4-vs-WT	ENSMUSG00000002588	All Genes	-2.65982
AF4-vs-WT	ENSMUSG00000002602	All Genes	-7.4373
AF4-vs-WT	ENSMUSG00000002603	All Genes	1.73885
AF4-vs-WT	ENSMUSG00000002608	All Genes	0.763847
AF4-vs-WT	ENSMUSG00000002617	All Genes	0
AF4-vs-WT	ENSMUSG00000002625	All Genes	9.76459
AF4-vs-WT	ENSMUSG00000002633	All Genes	-5.47847
AF4-vs-WT	ENSMUSG00000002635	All Genes	0
AF4-vs-WT	ENSMUSG00000002658	All Genes	-0.72749
AF4-vs-WT	ENSMUSG00000002660	All Genes	5.76198
AF4-vs-WT	ENSMUSG00000002661	All Genes	4.34423
AF4-vs-WT	ENSMUSG00000002664	All Genes	0.8919
AF4-vs-WT	ENSMUSG00000002668	All Genes	-1.61518
AF4-vs-WT	ENSMUSG00000002679	All Genes	-0.0951897
AF4-vs-WT	ENSMUSG00000002688	All Genes	0
AF4-vs-WT	ENSMUSG00000002699	All Genes	-4.00018
AF4-vs-WT	ENSMUSG00000002718	All Genes	4.41734
AF4-vs-WT	ENSMUSG00000002728	All Genes	0
AF4-vs-WT	ENSMUSG00000002731	All Genes	1.67454
AF4-vs-WT	ENSMUSG00000002732	All Genes	1.47753
AF4-vs-WT	ENSMUSG00000002733	All Genes	0
AF4-vs-WT	ENSMUSG00000002741	All Genes	0
AF4-vs-WT	ENSMUSG00000002748	All Genes	0.435099
AF4-vs-WT	ENSMUSG00000002763	All Genes	4.64999
AF4-vs-WT	ENSMUSG00000002767	All Genes	-0.132714
AF4-vs-WT	ENSMUSG00000002768	All Genes	-0.102639
AF4-vs-WT	ENSMUSG00000002769	All Genes	0.400194
AF4-vs-WT	ENSMUSG00000002771	All Genes	-8.54908
AF4-vs-WT	ENSMUSG00000002778	All Genes	0
AF4-vs-WT	ENSMUSG00000002781	All Genes	2.47874
AF4-vs-WT	ENSMUSG00000002791	All Genes	-7.06908
AF4-vs-WT	ENSMUSG00000002797	All Genes	7.13126
AF4-vs-WT	ENSMUSG00000002799	All Genes	10.8459
AF4-vs-WT	ENSMUSG00000002803	All Genes	7.13512
AF4-vs-WT	ENSMUSG00000002804	All Genes	1.87017
AF4-vs-WT	ENSMUSG00000002808	All Genes	9.91569
AF4-vs-WT	ENSMUSG00000002812	All Genes	0
AF4-vs-WT	ENSMUSG00000002814	All Genes	-1.31601
AF4-vs-WT	ENSMUSG00000002820	All Genes	-0.727215
AF4-vs-WT	ENSMUSG00000002825	All Genes	-0.328317
AF4-vs-WT	ENSMUSG00000002831	All Genes	-4.44044
AF4-vs-WT	ENSMUSG00000002833	All Genes	3.49638
AF4-vs-WT	ENSMUSG00000002835	All Genes	0.127134
AF4-vs-WT	ENSMUSG00000002844	All Genes	2.38977
AF4-vs-WT	ENSMUSG00000002845	All Genes	0
AF4-vs-WT	ENSMUSG00000002846	All Genes	-0.420233
AF4-vs-WT	ENSMUSG00000002847	All Genes	-8.98467
AF4-vs-WT	ENSMUSG00000002870	All Genes	-0.518591
AF4-vs-WT	ENSMUSG00000002871	All Genes	1.35821
AF4-vs-WT	ENSMUSG00000002881	All Genes	6.4896
AF4-vs-WT	ENSMUSG00000002885	All Genes	-4.32083
AF4-vs-WT	ENSMUSG00000002897	All Genes	0
AF4-vs-WT	ENSMUSG00000002900	All Genes	15.0082
AF4-vs-WT	ENSMUSG00000002908	All Genes	2.58309
AF4-vs-WT	ENSMUSG00000002910	All Genes	-7.07715
AF4-vs-WT	ENSMUSG00000002930	All Genes	-7.52661
AF4-vs-WT	ENSMUSG00000002944	All Genes	-1.64448
AF4-vs-WT	ENSMUSG00000002948	All Genes	6.46585
AF4-vs-WT	ENSMUSG00000002949	All Genes	0.058623
AF4-vs-WT	ENSMUSG00000002957	All Genes	4.73498
AF4-vs-WT	ENSMUSG00000002963	All Genes	-0.503318
AF4-vs-WT	ENSMUSG00000002968	All Genes	7.51146
AF4-vs-WT	ENSMUSG00000002980	All Genes	4.82195
AF4-vs-WT	ENSMUSG00000002981	All Genes	-2.29597
AF4-vs-WT	ENSMUSG00000002983	All Genes	-6.57505
AF4-vs-WT	ENSMUSG00000002984	All Genes	2.71494
AF4-vs-WT	ENSMUSG00000002985	All Genes	-2.39982
AF4-vs-WT	ENSMUSG00000002992	All Genes	-9.9201
AF4-vs-WT	ENSMUSG00000002996	All Genes	0.874924
AF4-vs-WT	ENSMUSG00000002997	All Genes	-1.89345
AF4-vs-WT	ENSMUSG00000003031	All Genes	2.47032
AF4-vs-WT	ENSMUSG00000003032	All Genes	0.183372
AF4-vs-WT	ENSMUSG00000003033	All Genes	0
AF4-vs-WT	ENSMUSG00000003037	All Genes	0
AF4-vs-WT	ENSMUSG00000003038	All Genes	0
AF4-vs-WT	ENSMUSG00000003039	All Genes	0
AF4-vs-WT	ENSMUSG00000003051	All Genes	-5.6365
AF4-vs-WT	ENSMUSG00000003053	All Genes	-5.14732
AF4-vs-WT	ENSMUSG00000003062	All Genes	2.81076
AF4-vs-WT	ENSMUSG00000003068	All Genes	3.17738
AF4-vs-WT	ENSMUSG00000003070	All Genes	1.54285
AF4-vs-WT	ENSMUSG00000003072	All Genes	0.626045
AF4-vs-WT	ENSMUSG00000003099	All Genes	4.06888
AF4-vs-WT	ENSMUSG00000003119	All Genes	0.143483
AF4-vs-WT	ENSMUSG00000003123	All Genes	0
AF4-vs-WT	ENSMUSG00000003131	All Genes	8.13662
AF4-vs-WT	ENSMUSG00000003134	All Genes	-4.29862
AF4-vs-WT	ENSMUSG00000003135	All Genes	1.38421
AF4-vs-WT	ENSMUSG00000003153	All Genes	-6.18383
AF4-vs-WT	ENSMUSG00000003154	All Genes	4.27775
AF4-vs-WT	ENSMUSG00000003161	All Genes	-2.2038
AF4-vs-WT	ENSMUSG00000003166	All Genes	4.56814
AF4-vs-WT	ENSMUSG00000003178	All Genes	9.72213
AF4-vs-WT	ENSMUSG00000003184	All Genes	0.842417
AF4-vs-WT	ENSMUSG00000003190	All Genes	4.87534
AF4-vs-WT	ENSMUSG00000003198	All Genes	0
AF4-vs-WT	ENSMUSG00000003199	All Genes	4.68238
AF4-vs-WT	ENSMUSG00000003200	All Genes	5.4655
AF4-vs-WT	ENSMUSG00000003206	All Genes	-8.55279
AF4-vs-WT	ENSMUSG00000003208	All Genes	-0.765967
AF4-vs-WT	ENSMUSG00000003226	All Genes	0
AF4-vs-WT	ENSMUSG00000003227	All Genes	3.41901
AF4-vs-WT	ENSMUSG00000003228	All Genes	0
AF4-vs-WT	ENSMUSG00000003233	All Genes	5.15237
AF4-vs-WT	ENSMUSG00000003234	All Genes	0
AF4-vs-WT	ENSMUSG00000003235	All Genes	-5.26374
AF4-vs-WT	ENSMUSG00000003269	All Genes	-0.0484733
AF4-vs-WT	ENSMUSG00000003271	All Genes	-6.61939
AF4-vs-WT	ENSMUSG00000003273	All Genes	-2.71499
AF4-vs-WT	ENSMUSG00000003279	All Genes	7.34827
AF4-vs-WT	ENSMUSG00000003282	All Genes	-2.22685
AF4-vs-WT	ENSMUSG00000003283	All Genes	-6.95093
AF4-vs-WT	ENSMUSG00000003299	All Genes	5.07647
AF4-vs-WT	ENSMUSG00000003308	All Genes	3.68935
AF4-vs-WT	ENSMUSG00000003309	All Genes	-3.47335
AF4-vs-WT	ENSMUSG00000003316	All Genes	0.53229
AF4-vs-WT	ENSMUSG00000003341	All Genes	-2.88376
AF4-vs-WT	ENSMUSG00000003344	All Genes	2.42445
AF4-vs-WT	ENSMUSG00000003345	All Genes	8.62833
AF4-vs-WT	ENSMUSG00000003346	All Genes	1.60186
AF4-vs-WT	ENSMUSG00000003348	All Genes	-5.72683
AF4-vs-WT	ENSMUSG00000003352	All Genes	3.54529
AF4-vs-WT	ENSMUSG00000003354	All Genes	-2.83605
AF4-vs-WT	ENSMUSG00000003355	All Genes	-3.05899
AF4-vs-WT	ENSMUSG00000003360	All Genes	0
AF4-vs-WT	ENSMUSG00000003363	All Genes	4.32643
AF4-vs-WT	ENSMUSG00000003378	All Genes	0
AF4-vs-WT	ENSMUSG00000003379	All Genes	-2.00827
AF4-vs-WT	ENSMUSG00000003380	All Genes	1.36966
AF4-vs-WT	ENSMUSG00000003382	All Genes	-2.86201
AF4-vs-WT	ENSMUSG00000003402	All Genes	-1.43916
AF4-vs-WT	ENSMUSG00000003410	All Genes	-9.64848
AF4-vs-WT	ENSMUSG00000003411	All Genes	-7.93142
AF4-vs-WT	ENSMUSG00000003418	All Genes	2.55313
AF4-vs-WT	ENSMUSG00000003420	All Genes	11.3333
AF4-vs-WT	ENSMUSG00000003421	All Genes	-0.428284
AF4-vs-WT	ENSMUSG00000003423	All Genes	0
AF4-vs-WT	ENSMUSG00000003429	All Genes	0
AF4-vs-WT	ENSMUSG00000003435	All Genes	3.17363
AF4-vs-WT	ENSMUSG00000003436	All Genes	-1.22207
AF4-vs-WT	ENSMUSG00000003437	All Genes	1.2664
AF4-vs-WT	ENSMUSG00000003438	All Genes	0.152515
AF4-vs-WT	ENSMUSG00000003444	All Genes	5.041
AF4-vs-WT	ENSMUSG00000003452	All Genes	-0.999366
AF4-vs-WT	ENSMUSG00000003458	All Genes	0
AF4-vs-WT	ENSMUSG00000003464	All Genes	0
AF4-vs-WT	ENSMUSG00000003469	All Genes	4.68489
AF4-vs-WT	ENSMUSG00000003476	All Genes	-5.10667
AF4-vs-WT	ENSMUSG00000003477	All Genes	-6.44113
AF4-vs-WT	ENSMUSG00000003484	All Genes	-5.78928
AF4-vs-WT	ENSMUSG00000003500	All Genes	19.4446
AF4-vs-WT	ENSMUSG00000003505	All Genes	-5.01246
AF4-vs-WT	ENSMUSG00000003518	All Genes	3.45636
AF4-vs-WT	ENSMUSG00000003526	All Genes	-3.79833
AF4-vs-WT	ENSMUSG00000003527	All Genes	5.74083
AF4-vs-WT	ENSMUSG00000003528	All Genes	5.19422
AF4-vs-WT	ENSMUSG00000003531	All Genes	0.72018
AF4-vs-WT	ENSMUSG00000003534	All Genes	10.9362
AF4-vs-WT	ENSMUSG00000003541	All Genes	11.6022
AF4-vs-WT	ENSMUSG00000003545	All Genes	5.61402
AF4-vs-WT	ENSMUSG00000003546	All Genes	-0.331046
AF4-vs-WT	ENSMUSG00000003549	All Genes	2.32114
AF4-vs-WT	ENSMUSG00000003555	All Genes	-7.65395
AF4-vs-WT	ENSMUSG00000003559	All Genes	-0.135828
AF4-vs-WT	ENSMUSG00000003573	All Genes	3.07483
AF4-vs-WT	ENSMUSG00000003575	All Genes	6.07223
AF4-vs-WT	ENSMUSG00000003581	All Genes	0
AF4-vs-WT	ENSMUSG00000003585	All Genes	0
AF4-vs-WT	ENSMUSG00000003604	All Genes	-1.47391
AF4-vs-WT	ENSMUSG00000003617	All Genes	0.422672
AF4-vs-WT	ENSMUSG00000003623	All Genes	3.4209
AF4-vs-WT	ENSMUSG00000003644	All Genes	4.91276
AF4-vs-WT	ENSMUSG00000003657	All Genes	-5.65302
AF4-vs-WT	ENSMUSG00000003660	All Genes	0
AF4-vs-WT	ENSMUSG00000003662	All Genes	0.53954
AF4-vs-WT	ENSMUSG00000003665	All Genes	-2.25825
AF4-vs-WT	ENSMUSG00000003680	All Genes	0
AF4-vs-WT	ENSMUSG00000003721	All Genes	0
AF4-vs-WT	ENSMUSG00000003731	All Genes	1.01968
AF4-vs-WT	ENSMUSG00000003746	All Genes	-4.1535
AF4-vs-WT	ENSMUSG00000003752	All Genes	0.36841
AF4-vs-WT	ENSMUSG00000003762	All Genes	-0.0135639
AF4-vs-WT	ENSMUSG00000003778	All Genes	-1.16386
AF4-vs-WT	ENSMUSG00000003779	All Genes	0
AF4-vs-WT	ENSMUSG00000003808	All Genes	0
AF4-vs-WT	ENSMUSG00000003809	All Genes	-0.270443
AF4-vs-WT	ENSMUSG00000003810	All Genes	0
AF4-vs-WT	ENSMUSG00000003812	All Genes	-5.31186
AF4-vs-WT	ENSMUSG00000003813	All Genes	2.77764
AF4-vs-WT	ENSMUSG00000003814	All Genes	-2.62576
AF4-vs-WT	ENSMUSG00000003824	All Genes	-2.25917
AF4-vs-WT	ENSMUSG00000003847	All Genes	3.25018
AF4-vs-WT	ENSMUSG00000003848	All Genes	1.00637
AF4-vs-WT	ENSMUSG00000003849	All Genes	0.176549
AF4-vs-WT	ENSMUSG00000003863	All Genes	-9.0429
AF4-vs-WT	ENSMUSG00000003865	All Genes	0
AF4-vs-WT	ENSMUSG00000003868	All Genes	0
AF4-vs-WT	ENSMUSG00000003872	All Genes	-3.17795
AF4-vs-WT	ENSMUSG00000003873	All Genes	-0.0859317
AF4-vs-WT	ENSMUSG00000003882	All Genes	-7.47749
AF4-vs-WT	ENSMUSG00000003923	All Genes	2.82292
AF4-vs-WT	ENSMUSG00000003929	All Genes	0.44849
AF4-vs-WT	ENSMUSG00000003934	All Genes	-0.334317
AF4-vs-WT	ENSMUSG00000003948	All Genes	0
AF4-vs-WT	ENSMUSG00000003949	All Genes	0.52073
AF4-vs-WT	ENSMUSG00000003955	All Genes	3.38769
AF4-vs-WT	ENSMUSG00000003970	All Genes	0.944153
AF4-vs-WT	ENSMUSG00000003974	All Genes	-3.44874
AF4-vs-WT	ENSMUSG00000003992	All Genes	13.1072
AF4-vs-WT	ENSMUSG00000004018	All Genes	1.94961
AF4-vs-WT	ENSMUSG00000004031	All Genes	-4.59172
AF4-vs-WT	ENSMUSG00000004032	All Genes	24.1862
AF4-vs-WT	ENSMUSG00000004035	All Genes	-4.56985
AF4-vs-WT	ENSMUSG00000004038	All Genes	-7.31302
AF4-vs-WT	ENSMUSG00000004040	All Genes	-0.200283
AF4-vs-WT	ENSMUSG00000004043	All Genes	-10.9309
AF4-vs-WT	ENSMUSG00000004044	All Genes	-0.808367
AF4-vs-WT	ENSMUSG00000004054	All Genes	0
AF4-vs-WT	ENSMUSG00000004056	All Genes	3.52424
AF4-vs-WT	ENSMUSG00000004069	All Genes	1.13497
AF4-vs-WT	ENSMUSG00000004070	All Genes	0.66544
AF4-vs-WT	ENSMUSG00000004071	All Genes	9.54329
AF4-vs-WT	ENSMUSG00000004085	All Genes	10.5928
AF4-vs-WT	ENSMUSG00000004096	All Genes	0
AF4-vs-WT	ENSMUSG00000004098	All Genes	-6.65582
AF4-vs-WT	ENSMUSG00000004099	All Genes	0
AF4-vs-WT	ENSMUSG00000004100	All Genes	1.76775
AF4-vs-WT	ENSMUSG00000004105	All Genes	2.92652
AF4-vs-WT	ENSMUSG00000004110	All Genes	-5.90095
AF4-vs-WT	ENSMUSG00000004113	All Genes	-0.323417
AF4-vs-WT	ENSMUSG00000004127	All Genes	0
AF4-vs-WT	ENSMUSG00000004151	All Genes	-2.2685
AF4-vs-WT	ENSMUSG00000004187	All Genes	0
AF4-vs-WT	ENSMUSG00000004207	All Genes	-0.306576
AF4-vs-WT	ENSMUSG00000004221	All Genes	0
AF4-vs-WT	ENSMUSG00000004231	All Genes	-7.0434
AF4-vs-WT	ENSMUSG00000004233	All Genes	0
AF4-vs-WT	ENSMUSG00000004263	All Genes	9.70654
AF4-vs-WT	ENSMUSG00000004264	All Genes	0.41567
AF4-vs-WT	ENSMUSG00000004266	All Genes	-10.7122
AF4-vs-WT	ENSMUSG00000004267	All Genes	-8.74817
AF4-vs-WT	ENSMUSG00000004268	All Genes	2.02317
AF4-vs-WT	ENSMUSG00000004270	All Genes	8.04944
AF4-vs-WT	ENSMUSG00000004285	All Genes	-1.08996
AF4-vs-WT	ENSMUSG00000004296	All Genes	-6.39489
AF4-vs-WT	ENSMUSG00000004317	All Genes	0.485961
AF4-vs-WT	ENSMUSG00000004319	All Genes	-1.96458
AF4-vs-WT	ENSMUSG00000004328	All Genes	-1.97553
AF4-vs-WT	ENSMUSG00000004341	All Genes	-5.6376
AF4-vs-WT	ENSMUSG00000004344	All Genes	-3.67758
AF4-vs-WT	ENSMUSG00000004347	All Genes	-3.76341
AF4-vs-WT	ENSMUSG00000004356	All Genes	0
AF4-vs-WT	ENSMUSG00000004359	All Genes	-6.14794
AF4-vs-WT	ENSMUSG00000004360	All Genes	-2.20792
AF4-vs-WT	ENSMUSG00000004364	All Genes	0
AF4-vs-WT	ENSMUSG00000004366	All Genes	-7.40349
AF4-vs-WT	ENSMUSG00000004371	All Genes	-1.24949
AF4-vs-WT	ENSMUSG00000004383	All Genes	0
AF4-vs-WT	ENSMUSG00000004393	All Genes	3.00608
AF4-vs-WT	ENSMUSG00000004394	All Genes	0
AF4-vs-WT	ENSMUSG00000004415	All Genes	-0.835604
AF4-vs-WT	ENSMUSG00000004446	All Genes	-2.2823
AF4-vs-WT	ENSMUSG00000004451	All Genes	4.2247
AF4-vs-WT	ENSMUSG00000004455	All Genes	4.41854
AF4-vs-WT	ENSMUSG00000004460	All Genes	-0.511245
AF4-vs-WT	ENSMUSG00000004462	All Genes	3.70282
AF4-vs-WT	ENSMUSG00000004473	All Genes	1.36172
AF4-vs-WT	ENSMUSG00000004500	All Genes	0
AF4-vs-WT	ENSMUSG00000004508	All Genes	0.989175
AF4-vs-WT	ENSMUSG00000004530	All Genes	0
AF4-vs-WT	ENSMUSG00000004535	All Genes	0.348585
AF4-vs-WT	ENSMUSG00000004540	All Genes	-6.68713
AF4-vs-WT	ENSMUSG00000004542	All Genes	-4.80655
AF4-vs-WT	ENSMUSG00000004552	All Genes	-7.46052
AF4-vs-WT	ENSMUSG00000004558	All Genes	2.43107
AF4-vs-WT	ENSMUSG00000004561	All Genes	-0.986086
AF4-vs-WT	ENSMUSG00000004562	All Genes	-2.75368
AF4-vs-WT	ENSMUSG00000004565	All Genes	-0.367781
AF4-vs-WT	ENSMUSG00000004567	All Genes	0
AF4-vs-WT	ENSMUSG00000004568	All Genes	1.99574
AF4-vs-WT	ENSMUSG00000004591	All Genes	2.98925
AF4-vs-WT	ENSMUSG00000004609	All Genes	-3.08936
AF4-vs-WT	ENSMUSG00000004610	All Genes	1.71394
AF4-vs-WT	ENSMUSG00000004612	All Genes	-5.69262
AF4-vs-WT	ENSMUSG00000004626	All Genes	-4.3111
AF4-vs-WT	ENSMUSG00000004630	All Genes	-1.97908
AF4-vs-WT	ENSMUSG00000004631	All Genes	0
AF4-vs-WT	ENSMUSG00000004633	All Genes	0
AF4-vs-WT	ENSMUSG00000004637	All Genes	3.43956
AF4-vs-WT	ENSMUSG00000004642	All Genes	0.096105
AF4-vs-WT	ENSMUSG00000004651	All Genes	-4.68012
AF4-vs-WT	ENSMUSG00000004654	All Genes	-8.22414
AF4-vs-WT	ENSMUSG00000004655	All Genes	-4.5699
AF4-vs-WT	ENSMUSG00000004661	All Genes	-5.18855
AF4-vs-WT	ENSMUSG00000004665	All Genes	-2.7397
AF4-vs-WT	ENSMUSG00000004667	All Genes	1.13381
AF4-vs-WT	ENSMUSG00000004668	All Genes	-6.53325
AF4-vs-WT	ENSMUSG00000004677	All Genes	1.86072
AF4-vs-WT	ENSMUSG00000004698	All Genes	-6.34102
AF4-vs-WT	ENSMUSG00000004707	All Genes	-8.5353
AF4-vs-WT	ENSMUSG00000004709	All Genes	-7.4099
AF4-vs-WT	ENSMUSG00000004730	All Genes	-7.65124
AF4-vs-WT	ENSMUSG00000004748	All Genes	8.93098
AF4-vs-WT	ENSMUSG00000004768	All Genes	1.01025
AF4-vs-WT	ENSMUSG00000004771	All Genes	-2.73752
AF4-vs-WT	ENSMUSG00000004788	All Genes	0
AF4-vs-WT	ENSMUSG00000004789	All Genes	0.3333
AF4-vs-WT	ENSMUSG00000004791	All Genes	4.12982
AF4-vs-WT	ENSMUSG00000004798	All Genes	5.78246
AF4-vs-WT	ENSMUSG00000004814	All Genes	-6.93649
AF4-vs-WT	ENSMUSG00000004815	All Genes	1.60405
AF4-vs-WT	ENSMUSG00000004837	All Genes	-8.18425
AF4-vs-WT	ENSMUSG00000004842	All Genes	-5.42927
AF4-vs-WT	ENSMUSG00000004843	All Genes	2.42179
AF4-vs-WT	ENSMUSG00000004846	All Genes	-1.88845
AF4-vs-WT	ENSMUSG00000004849	All Genes	-4.39998
AF4-vs-WT	ENSMUSG00000004864	All Genes	-6.85694
AF4-vs-WT	ENSMUSG00000004865	All Genes	-1.1209
AF4-vs-WT	ENSMUSG00000004872	All Genes	-5.91231
AF4-vs-WT	ENSMUSG00000004880	All Genes	8.9339
AF4-vs-WT	ENSMUSG00000004885	All Genes	0
AF4-vs-WT	ENSMUSG00000004891	All Genes	0
AF4-vs-WT	ENSMUSG00000004892	All Genes	-8.12929
AF4-vs-WT	ENSMUSG00000004894	All Genes	-3.75459
AF4-vs-WT	ENSMUSG00000004895	All Genes	1.17062
AF4-vs-WT	ENSMUSG00000004896	All Genes	5.48108
AF4-vs-WT	ENSMUSG00000004897	All Genes	0.123552
AF4-vs-WT	ENSMUSG00000004902	All Genes	-5.43829
AF4-vs-WT	ENSMUSG00000004929	All Genes	0.860232
AF4-vs-WT	ENSMUSG00000004931	All Genes	4.76513
AF4-vs-WT	ENSMUSG00000004933	All Genes	-5.71071
AF4-vs-WT	ENSMUSG00000004934	All Genes	4.64354
AF4-vs-WT	ENSMUSG00000004936	All Genes	7.93176
AF4-vs-WT	ENSMUSG00000004937	All Genes	0.227755
AF4-vs-WT	ENSMUSG00000004939	All Genes	0.890638
AF4-vs-WT	ENSMUSG00000004945	All Genes	0
AF4-vs-WT	ENSMUSG00000004947	All Genes	-2.21112
AF4-vs-WT	ENSMUSG00000004948	All Genes	-8.01159
AF4-vs-WT	ENSMUSG00000004951	All Genes	-5.60619
AF4-vs-WT	ENSMUSG00000004952	All Genes	-6.16932
AF4-vs-WT	ENSMUSG00000004961	All Genes	-7.8969
AF4-vs-WT	ENSMUSG00000004980	All Genes	2.27547
AF4-vs-WT	ENSMUSG00000004988	All Genes	-4.83503
AF4-vs-WT	ENSMUSG00000004994	All Genes	-1.95
AF4-vs-WT	ENSMUSG00000004996	All Genes	3.23548
AF4-vs-WT	ENSMUSG00000005034	All Genes	7.34859
AF4-vs-WT	ENSMUSG00000005043	All Genes	-1.86927
AF4-vs-WT	ENSMUSG00000005045	All Genes	-5.39113
AF4-vs-WT	ENSMUSG00000005054	All Genes	1.08756
AF4-vs-WT	ENSMUSG00000005057	All Genes	-4.14983
AF4-vs-WT	ENSMUSG00000005069	All Genes	2.263
AF4-vs-WT	ENSMUSG00000005078	All Genes	0
AF4-vs-WT	ENSMUSG00000005087	All Genes	1.83335
AF4-vs-WT	ENSMUSG00000005089	All Genes	-7.36496
AF4-vs-WT	ENSMUSG00000005102	All Genes	0.22155
AF4-vs-WT	ENSMUSG00000005103	All Genes	0
AF4-vs-WT	ENSMUSG00000005107	All Genes	10.068
AF4-vs-WT	ENSMUSG00000005124	All Genes	-2.44522
AF4-vs-WT	ENSMUSG00000005125	All Genes	-4.09632
AF4-vs-WT	ENSMUSG00000005131	All Genes	-3.64389
AF4-vs-WT	ENSMUSG00000005142	All Genes	-0.552295
AF4-vs-WT	ENSMUSG00000005148	All Genes	0
AF4-vs-WT	ENSMUSG00000005150	All Genes	8.40224
AF4-vs-WT	ENSMUSG00000005161	All Genes	2.31287
AF4-vs-WT	ENSMUSG00000005198	All Genes	-0.733359
AF4-vs-WT	ENSMUSG00000005202	All Genes	-5.11925
AF4-vs-WT	ENSMUSG00000005204	All Genes	0.422923
AF4-vs-WT	ENSMUSG00000005220	All Genes	0
AF4-vs-WT	ENSMUSG00000005225	All Genes	-0.0424304
AF4-vs-WT	ENSMUSG00000005232	All Genes	-4.98842
AF4-vs-WT	ENSMUSG00000005233	All Genes	1.26048
AF4-vs-WT	ENSMUSG00000005237	All Genes	-3.48097
AF4-vs-WT	ENSMUSG00000005251	All Genes	8.34025
AF4-vs-WT	ENSMUSG00000005262	All Genes	0
AF4-vs-WT	ENSMUSG00000005267	All Genes	-0.850559
AF4-vs-WT	ENSMUSG00000005268	All Genes	-2.88151
AF4-vs-WT	ENSMUSG00000005299	All Genes	0
AF4-vs-WT	ENSMUSG00000005312	All Genes	2.86346
AF4-vs-WT	ENSMUSG00000005320	All Genes	-4.68181
AF4-vs-WT	ENSMUSG00000005338	All Genes	-7.25588
AF4-vs-WT	ENSMUSG00000005339	All Genes	-6.71952
AF4-vs-WT	ENSMUSG00000005354	All Genes	1.49281
AF4-vs-WT	ENSMUSG00000005355	All Genes	-8.51275
AF4-vs-WT	ENSMUSG00000005357	All Genes	-3.29461
AF4-vs-WT	ENSMUSG00000005360	All Genes	1.23104
AF4-vs-WT	ENSMUSG00000005362	All Genes	1.67567
AF4-vs-WT	ENSMUSG00000005364	All Genes	-8.10632
AF4-vs-WT	ENSMUSG00000005370	All Genes	2.56461
AF4-vs-WT	ENSMUSG00000005371	All Genes	1.49519
AF4-vs-WT	ENSMUSG00000005373	All Genes	-1.21642
AF4-vs-WT	ENSMUSG00000005374	All Genes	7.86646
AF4-vs-WT	ENSMUSG00000005378	All Genes	3.84376
AF4-vs-WT	ENSMUSG00000005397	All Genes	-2.5079
AF4-vs-WT	ENSMUSG00000005410	All Genes	0
AF4-vs-WT	ENSMUSG00000005413	All Genes	-1.64903
AF4-vs-WT	ENSMUSG00000005417	All Genes	6.41812
AF4-vs-WT	ENSMUSG00000005442	All Genes	8.97772
AF4-vs-WT	ENSMUSG00000005447	All Genes	3.85496
AF4-vs-WT	ENSMUSG00000005465	All Genes	-5.07375
AF4-vs-WT	ENSMUSG00000005469	All Genes	6.37675
AF4-vs-WT	ENSMUSG00000005470	All Genes	-3.41384
AF4-vs-WT	ENSMUSG00000005474	All Genes	-6.67654
AF4-vs-WT	ENSMUSG00000005481	All Genes	-4.18901
AF4-vs-WT	ENSMUSG00000005483	All Genes	2.43643
AF4-vs-WT	ENSMUSG00000005493	All Genes	-5.67132
AF4-vs-WT	ENSMUSG00000005501	All Genes	2.80366
AF4-vs-WT	ENSMUSG00000005505	All Genes	2.8247
AF4-vs-WT	ENSMUSG00000005506	All Genes	3.17463
AF4-vs-WT	ENSMUSG00000005510	All Genes	0.0372952
AF4-vs-WT	ENSMUSG00000005514	All Genes	2.65374
AF4-vs-WT	ENSMUSG00000005533	All Genes	-1.94
AF4-vs-WT	ENSMUSG00000005534	All Genes	0.0367399
AF4-vs-WT	ENSMUSG00000005540	All Genes	-9.47189
AF4-vs-WT	ENSMUSG00000005547	All Genes	-5.75853
AF4-vs-WT	ENSMUSG00000005553	All Genes	-8.9107
AF4-vs-WT	ENSMUSG00000005566	All Genes	4.95752
AF4-vs-WT	ENSMUSG00000005575	All Genes	0.961386
AF4-vs-WT	ENSMUSG00000005580	All Genes	-0.290477
AF4-vs-WT	ENSMUSG00000005583	All Genes	6.33869
AF4-vs-WT	ENSMUSG00000005609	All Genes	0.772358
AF4-vs-WT	ENSMUSG00000005610	All Genes	0
AF4-vs-WT	ENSMUSG00000005611	All Genes	-5.60769
AF4-vs-WT	ENSMUSG00000005615	All Genes	0
AF4-vs-WT	ENSMUSG00000005621	All Genes	6.59966
AF4-vs-WT	ENSMUSG00000005625	All Genes	0
AF4-vs-WT	ENSMUSG00000005628	All Genes	12.8589
AF4-vs-WT	ENSMUSG00000005640	All Genes	-4.38501
AF4-vs-WT	ENSMUSG00000005649	All Genes	-4.3358
AF4-vs-WT	ENSMUSG00000005656	All Genes	1.0022
AF4-vs-WT	ENSMUSG00000005667	All Genes	-3.1988
AF4-vs-WT	ENSMUSG00000005672	All Genes	-7.61349
AF4-vs-WT	ENSMUSG00000005674	All Genes	0
AF4-vs-WT	ENSMUSG00000005677	All Genes	6.23661
AF4-vs-WT	ENSMUSG00000005681	All Genes	-5.81612
AF4-vs-WT	ENSMUSG00000005682	All Genes	0
AF4-vs-WT	ENSMUSG00000005683	All Genes	-2.28034
AF4-vs-WT	ENSMUSG00000005686	All Genes	-3.02404
AF4-vs-WT	ENSMUSG00000005687	All Genes	4.89745
AF4-vs-WT	ENSMUSG00000005696	All Genes	-3.1814
AF4-vs-WT	ENSMUSG00000005698	All Genes	5.16446
AF4-vs-WT	ENSMUSG00000005699	All Genes	1.35789
AF4-vs-WT	ENSMUSG00000005705	All Genes	-4.05412
AF4-vs-WT	ENSMUSG00000005716	All Genes	-7.82409
AF4-vs-WT	ENSMUSG00000005718	All Genes	0.719347
AF4-vs-WT	ENSMUSG00000005732	All Genes	2.36623
AF4-vs-WT	ENSMUSG00000005763	All Genes	2.39882
AF4-vs-WT	ENSMUSG00000005774	All Genes	-0.0763009
AF4-vs-WT	ENSMUSG00000005779	All Genes	2.65841
AF4-vs-WT	ENSMUSG00000005800	All Genes	-6.09292
AF4-vs-WT	ENSMUSG00000005802	All Genes	2.488
AF4-vs-WT	ENSMUSG00000005803	All Genes	-2.05667
AF4-vs-WT	ENSMUSG00000005804	All Genes	0
AF4-vs-WT	ENSMUSG00000005813	All Genes	0
AF4-vs-WT	ENSMUSG00000005823	All Genes	0
AF4-vs-WT	ENSMUSG00000005824	All Genes	-4.58615
AF4-vs-WT	ENSMUSG00000005836	All Genes	0
AF4-vs-WT	ENSMUSG00000005846	All Genes	0.670215
AF4-vs-WT	ENSMUSG00000005864	All Genes	-7.04447
AF4-vs-WT	ENSMUSG00000005871	All Genes	7.97913
AF4-vs-WT	ENSMUSG00000005873	All Genes	-0.0388362
AF4-vs-WT	ENSMUSG00000005881	All Genes	0
AF4-vs-WT	ENSMUSG00000005882	All Genes	0.354997
AF4-vs-WT	ENSMUSG00000005883	All Genes	-4.60884
AF4-vs-WT	ENSMUSG00000005886	All Genes	2.78567
AF4-vs-WT	ENSMUSG00000005892	All Genes	-7.6608
AF4-vs-WT	ENSMUSG00000005893	All Genes	1.16068
AF4-vs-WT	ENSMUSG00000005897	All Genes	6.06185
AF4-vs-WT	ENSMUSG00000005899	All Genes	0.282571
AF4-vs-WT	ENSMUSG00000005907	All Genes	5.75496
AF4-vs-WT	ENSMUSG00000005917	All Genes	-1.70139
AF4-vs-WT	ENSMUSG00000005936	All Genes	0.245226
AF4-vs-WT	ENSMUSG00000005947	All Genes	-7.56257
AF4-vs-WT	ENSMUSG00000005949	All Genes	0
AF4-vs-WT	ENSMUSG00000005950	All Genes	-4.80446
AF4-vs-WT	ENSMUSG00000005951	All Genes	0.044599
AF4-vs-WT	ENSMUSG00000005952	All Genes	-3.87987
AF4-vs-WT	ENSMUSG00000005958	All Genes	-5.98004
AF4-vs-WT	ENSMUSG00000005968	All Genes	7.8049
AF4-vs-WT	ENSMUSG00000005973	All Genes	5.62673
AF4-vs-WT	ENSMUSG00000005980	All Genes	2.11143
AF4-vs-WT	ENSMUSG00000005981	All Genes	0.568464
AF4-vs-WT	ENSMUSG00000005982	All Genes	0.0157301
AF4-vs-WT	ENSMUSG00000005983	All Genes	6.98801
AF4-vs-WT	ENSMUSG00000005986	All Genes	0
AF4-vs-WT	ENSMUSG00000005994	All Genes	-4.16174
AF4-vs-WT	ENSMUSG00000006005	All Genes	0.298523
AF4-vs-WT	ENSMUSG00000006010	All Genes	0.16999
AF4-vs-WT	ENSMUSG00000006014	All Genes	-7.02941
AF4-vs-WT	ENSMUSG00000006019	All Genes	1.49679
AF4-vs-WT	ENSMUSG00000006021	All Genes	-0.528663
AF4-vs-WT	ENSMUSG00000006024	All Genes	0.0389242
AF4-vs-WT	ENSMUSG00000006050	All Genes	0.420662
AF4-vs-WT	ENSMUSG00000006056	All Genes	-6.13224
AF4-vs-WT	ENSMUSG00000006057	All Genes	2.51584
AF4-vs-WT	ENSMUSG00000006058	All Genes	0
AF4-vs-WT	ENSMUSG00000006095	All Genes	-0.714517
AF4-vs-WT	ENSMUSG00000006127	All Genes	0
AF4-vs-WT	ENSMUSG00000006134	All Genes	3.86651
AF4-vs-WT	ENSMUSG00000006143	All Genes	-5.87532
AF4-vs-WT	ENSMUSG00000006154	All Genes	-1.50827
AF4-vs-WT	ENSMUSG00000006169	All Genes	0
AF4-vs-WT	ENSMUSG00000006179	All Genes	-3.93226
AF4-vs-WT	ENSMUSG00000006191	All Genes	-3.13059
AF4-vs-WT	ENSMUSG00000006200	All Genes	-5.6807
AF4-vs-WT	ENSMUSG00000006204	All Genes	-7.29275
AF4-vs-WT	ENSMUSG00000006205	All Genes	-5.67903
AF4-vs-WT	ENSMUSG00000006215	All Genes	-0.402446
AF4-vs-WT	ENSMUSG00000006216	All Genes	-5.85073
AF4-vs-WT	ENSMUSG00000006218	All Genes	-2.45359
AF4-vs-WT	ENSMUSG00000006219	All Genes	2.15978
AF4-vs-WT	ENSMUSG00000006221	All Genes	-0.824849
AF4-vs-WT	ENSMUSG00000006235	All Genes	-4.96485
AF4-vs-WT	ENSMUSG00000006241	All Genes	-1.0652
AF4-vs-WT	ENSMUSG00000006262	All Genes	0.856739
AF4-vs-WT	ENSMUSG00000006269	All Genes	1.87569
AF4-vs-WT	ENSMUSG00000006273	All Genes	-7.718
AF4-vs-WT	ENSMUSG00000006276	All Genes	0
AF4-vs-WT	ENSMUSG00000006281	All Genes	-8.4677
AF4-vs-WT	ENSMUSG00000006288	All Genes	0.870747
AF4-vs-WT	ENSMUSG00000006289	All Genes	0
AF4-vs-WT	ENSMUSG00000006299	All Genes	8.04275
AF4-vs-WT	ENSMUSG00000006301	All Genes	0
AF4-vs-WT	ENSMUSG00000006304	All Genes	3.41913
AF4-vs-WT	ENSMUSG00000006307	All Genes	0
AF4-vs-WT	ENSMUSG00000006310	All Genes	-3.97101
AF4-vs-WT	ENSMUSG00000006311	All Genes	-4.88456
AF4-vs-WT	ENSMUSG00000006313	All Genes	-3.41918
AF4-vs-WT	ENSMUSG00000006315	All Genes	-0.308435
AF4-vs-WT	ENSMUSG00000006333	All Genes	0
AF4-vs-WT	ENSMUSG00000006335	All Genes	0.380253
AF4-vs-WT	ENSMUSG00000006342	All Genes	-8.26974
AF4-vs-WT	ENSMUSG00000006344	All Genes	0
AF4-vs-WT	ENSMUSG00000006345	All Genes	-6.87772
AF4-vs-WT	ENSMUSG00000006356	All Genes	8.20812
AF4-vs-WT	ENSMUSG00000006360	All Genes	-6.88226
AF4-vs-WT	ENSMUSG00000006362	All Genes	-4.16232
AF4-vs-WT	ENSMUSG00000006369	All Genes	1.19061
AF4-vs-WT	ENSMUSG00000006373	All Genes	-1.52387
AF4-vs-WT	ENSMUSG00000006378	All Genes	11.1666
AF4-vs-WT	ENSMUSG00000006386	All Genes	-6.08699
AF4-vs-WT	ENSMUSG00000006389	All Genes	-3.43494
AF4-vs-WT	ENSMUSG00000006390	All Genes	-4.337
AF4-vs-WT	ENSMUSG00000006392	All Genes	-4.23944
AF4-vs-WT	ENSMUSG00000006395	All Genes	0
AF4-vs-WT	ENSMUSG00000006398	All Genes	-1.33014
AF4-vs-WT	ENSMUSG00000006403	All Genes	13.2462
AF4-vs-WT	ENSMUSG00000006411	All Genes	0
AF4-vs-WT	ENSMUSG00000006412	All Genes	0
AF4-vs-WT	ENSMUSG00000006418	All Genes	5.18945
AF4-vs-WT	ENSMUSG00000006423	All Genes	0.364416
AF4-vs-WT	ENSMUSG00000006435	All Genes	-6.72189
AF4-vs-WT	ENSMUSG00000006442	All Genes	0
AF4-vs-WT	ENSMUSG00000006445	All Genes	-4.00099
AF4-vs-WT	ENSMUSG00000006456	All Genes	1.0101
AF4-vs-WT	ENSMUSG00000006457	All Genes	-7.60529
AF4-vs-WT	ENSMUSG00000006462	All Genes	-3.74243
AF4-vs-WT	ENSMUSG00000006463	All Genes	-6.12619
AF4-vs-WT	ENSMUSG00000006464	All Genes	2.87819
AF4-vs-WT	ENSMUSG00000006469	All Genes	-5.39324
AF4-vs-WT	ENSMUSG00000006471	All Genes	0
AF4-vs-WT	ENSMUSG00000006476	All Genes	12.7164
AF4-vs-WT	ENSMUSG00000006494	All Genes	-2.10813
AF4-vs-WT	ENSMUSG00000006498	All Genes	3.56722
AF4-vs-WT	ENSMUSG00000006517	All Genes	-4.75326
AF4-vs-WT	ENSMUSG00000006519	All Genes	-8.97103
AF4-vs-WT	ENSMUSG00000006522	All Genes	-7.42967
AF4-vs-WT	ENSMUSG00000006526	All Genes	4.73253
AF4-vs-WT	ENSMUSG00000006527	All Genes	11.9002
AF4-vs-WT	ENSMUSG00000006529	All Genes	-7.95372
AF4-vs-WT	ENSMUSG00000006538	All Genes	-7.3575
AF4-vs-WT	ENSMUSG00000006542	All Genes	-7.3559
AF4-vs-WT	ENSMUSG00000006546	All Genes	-4.84352
AF4-vs-WT	ENSMUSG00000006567	All Genes	13.1248
AF4-vs-WT	ENSMUSG00000006574	All Genes	-8.53769
AF4-vs-WT	ENSMUSG00000006575	All Genes	-4.98298
AF4-vs-WT	ENSMUSG00000006576	All Genes	0
AF4-vs-WT	ENSMUSG00000006585	All Genes	-1.63332
AF4-vs-WT	ENSMUSG00000006586	All Genes	-2.82325
AF4-vs-WT	ENSMUSG00000006587	All Genes	-0.221603
AF4-vs-WT	ENSMUSG00000006589	All Genes	4.04132
AF4-vs-WT	ENSMUSG00000006599	All Genes	0.306789
AF4-vs-WT	ENSMUSG00000006611	All Genes	-4.96799
AF4-vs-WT	ENSMUSG00000006638	All Genes	6.3744
AF4-vs-WT	ENSMUSG00000006641	All Genes	5.50623
AF4-vs-WT	ENSMUSG00000006642	All Genes	-5.67483
AF4-vs-WT	ENSMUSG00000006649	All Genes	-8.45039
AF4-vs-WT	ENSMUSG00000006651	All Genes	-4.10351
AF4-vs-WT	ENSMUSG00000006673	All Genes	4.7819
AF4-vs-WT	ENSMUSG00000006675	All Genes	-2.74141
AF4-vs-WT	ENSMUSG00000006676	All Genes	1.39977
AF4-vs-WT	ENSMUSG00000006678	All Genes	0.0210477
AF4-vs-WT	ENSMUSG00000006699	All Genes	1.95838
AF4-vs-WT	ENSMUSG00000006705	All Genes	6.32541
AF4-vs-WT	ENSMUSG00000006711	All Genes	-7.93158
AF4-vs-WT	ENSMUSG00000006715	All Genes	-1.8016
AF4-vs-WT	ENSMUSG00000006717	All Genes	0
AF4-vs-WT	ENSMUSG00000006720	All Genes	-0.230194
AF4-vs-WT	ENSMUSG00000006724	All Genes	-4.95934
AF4-vs-WT	ENSMUSG00000006728	All Genes	8.22036
AF4-vs-WT	ENSMUSG00000006731	All Genes	-7.55261
AF4-vs-WT	ENSMUSG00000006732	All Genes	0
AF4-vs-WT	ENSMUSG00000006736	All Genes	1.78026
AF4-vs-WT	ENSMUSG00000006740	All Genes	0
AF4-vs-WT	ENSMUSG00000006763	All Genes	0
AF4-vs-WT	ENSMUSG00000006764	All Genes	-5.68288
AF4-vs-WT	ENSMUSG00000006777	All Genes	-4.04763
AF4-vs-WT	ENSMUSG00000006782	All Genes	-7.75961
AF4-vs-WT	ENSMUSG00000006784	All Genes	-6.22966
AF4-vs-WT	ENSMUSG00000006800	All Genes	-6.05671
AF4-vs-WT	ENSMUSG00000006818	All Genes	10.7238
AF4-vs-WT	ENSMUSG00000006850	All Genes	0
AF4-vs-WT	ENSMUSG00000006906	All Genes	-5.13253
AF4-vs-WT	ENSMUSG00000006920	All Genes	4.9232
AF4-vs-WT	ENSMUSG00000006930	All Genes	-7.23205
AF4-vs-WT	ENSMUSG00000006931	All Genes	15.2541
AF4-vs-WT	ENSMUSG00000006932	All Genes	2.73755
AF4-vs-WT	ENSMUSG00000006941	All Genes	9.54536
AF4-vs-WT	ENSMUSG00000006948	All Genes	-9.52929
AF4-vs-WT	ENSMUSG00000006958	All Genes	6.49036
AF4-vs-WT	ENSMUSG00000006998	All Genes	0
AF4-vs-WT	ENSMUSG00000007021	All Genes	-0.333919
AF4-vs-WT	ENSMUSG00000007029	All Genes	-0.489971
AF4-vs-WT	ENSMUSG00000007030	All Genes	-3.08459
AF4-vs-WT	ENSMUSG00000007033	All Genes	0
AF4-vs-WT	ENSMUSG00000007034	All Genes	-3.58477
AF4-vs-WT	ENSMUSG00000007035	All Genes	-1.99082
AF4-vs-WT	ENSMUSG00000007036	All Genes	0
AF4-vs-WT	ENSMUSG00000007038	All Genes	-3.58271
AF4-vs-WT	ENSMUSG00000007039	All Genes	0.966246
AF4-vs-WT	ENSMUSG00000007041	All Genes	-2.61846
AF4-vs-WT	ENSMUSG00000007050	All Genes	0.619463
AF4-vs-WT	ENSMUSG00000007080	All Genes	-3.48941
AF4-vs-WT	ENSMUSG00000007097	All Genes	-8.56298
AF4-vs-WT	ENSMUSG00000007107	All Genes	-4.34889
AF4-vs-WT	ENSMUSG00000007122	All Genes	-4.57741
AF4-vs-WT	ENSMUSG00000007207	All Genes	-10.0714
AF4-vs-WT	ENSMUSG00000007209	All Genes	-8.63981
AF4-vs-WT	ENSMUSG00000007216	All Genes	-1.39288
AF4-vs-WT	ENSMUSG00000007279	All Genes	-3.61796
AF4-vs-WT	ENSMUSG00000007338	All Genes	2.57496
AF4-vs-WT	ENSMUSG00000007379	All Genes	5.70424
AF4-vs-WT	ENSMUSG00000007411	All Genes	3.57747
AF4-vs-WT	ENSMUSG00000007415	All Genes	6.05647
AF4-vs-WT	ENSMUSG00000007458	All Genes	-3.43714
AF4-vs-WT	ENSMUSG00000007476	All Genes	0
AF4-vs-WT	ENSMUSG00000007480	All Genes	0.789323
AF4-vs-WT	ENSMUSG00000007564	All Genes	2.92855
AF4-vs-WT	ENSMUSG00000007570	All Genes	0.602855
AF4-vs-WT	ENSMUSG00000007589	All Genes	2.6727
AF4-vs-WT	ENSMUSG00000007591	All Genes	0
AF4-vs-WT	ENSMUSG00000007594	All Genes	-1.65063
AF4-vs-WT	ENSMUSG00000007603	All Genes	0
AF4-vs-WT	ENSMUSG00000007610	All Genes	0
AF4-vs-WT	ENSMUSG00000007613	All Genes	4.92267
AF4-vs-WT	ENSMUSG00000007617	All Genes	1.00077
AF4-vs-WT	ENSMUSG00000007646	All Genes	0.136332
AF4-vs-WT	ENSMUSG00000007653	All Genes	-6.4232
AF4-vs-WT	ENSMUSG00000007655	All Genes	-0.463255
AF4-vs-WT	ENSMUSG00000007656	All Genes	0
AF4-vs-WT	ENSMUSG00000007659	All Genes	-7.24454
AF4-vs-WT	ENSMUSG00000007670	All Genes	4.63388
AF4-vs-WT	ENSMUSG00000007682	All Genes	-1.80032
AF4-vs-WT	ENSMUSG00000007721	All Genes	0
AF4-vs-WT	ENSMUSG00000007739	All Genes	1.62662
AF4-vs-WT	ENSMUSG00000007777	All Genes	0
AF4-vs-WT	ENSMUSG00000007783	All Genes	10.637
AF4-vs-WT	ENSMUSG00000007805	All Genes	-3.96408
AF4-vs-WT	ENSMUSG00000007812	All Genes	5.91967
AF4-vs-WT	ENSMUSG00000007815	All Genes	0
AF4-vs-WT	ENSMUSG00000007817	All Genes	0
AF4-vs-WT	ENSMUSG00000007827	All Genes	2.92559
AF4-vs-WT	ENSMUSG00000007833	All Genes	-1.84026
AF4-vs-WT	ENSMUSG00000007836	All Genes	9.19815
AF4-vs-WT	ENSMUSG00000007837	All Genes	0
AF4-vs-WT	ENSMUSG00000007850	All Genes	3.06789
AF4-vs-WT	ENSMUSG00000007867	All Genes	0
AF4-vs-WT	ENSMUSG00000007872	All Genes	9.18465
AF4-vs-WT	ENSMUSG00000007877	All Genes	-5.71192
AF4-vs-WT	ENSMUSG00000007880	All Genes	6.97845
AF4-vs-WT	ENSMUSG00000007888	All Genes	11.6631
AF4-vs-WT	ENSMUSG00000007891	All Genes	0
AF4-vs-WT	ENSMUSG00000007892	All Genes	0
AF4-vs-WT	ENSMUSG00000007908	All Genes	2.81435
AF4-vs-WT	ENSMUSG00000007944	All Genes	-4.33092
AF4-vs-WT	ENSMUSG00000007946	All Genes	-1.98191
AF4-vs-WT	ENSMUSG00000007950	All Genes	-0.655341
AF4-vs-WT	ENSMUSG00000007987	All Genes	-0.0217341
AF4-vs-WT	ENSMUSG00000007989	All Genes	15.693
AF4-vs-WT	ENSMUSG00000008028	All Genes	-2.97817
AF4-vs-WT	ENSMUSG00000008035	All Genes	-6.10191
AF4-vs-WT	ENSMUSG00000008036	All Genes	0.3948
AF4-vs-WT	ENSMUSG00000008090	All Genes	11.3799
AF4-vs-WT	ENSMUSG00000008129	All Genes	-4.32231
AF4-vs-WT	ENSMUSG00000008136	All Genes	2.62489
AF4-vs-WT	ENSMUSG00000008140	All Genes	2.58429
AF4-vs-WT	ENSMUSG00000008153	All Genes	-4.65993
AF4-vs-WT	ENSMUSG00000008167	All Genes	6.01917
AF4-vs-WT	ENSMUSG00000008193	All Genes	-10.754
AF4-vs-WT	ENSMUSG00000008200	All Genes	-0.876161
AF4-vs-WT	ENSMUSG00000008206	All Genes	0
AF4-vs-WT	ENSMUSG00000008226	All Genes	0.429383
AF4-vs-WT	ENSMUSG00000008301	All Genes	4.2316
AF4-vs-WT	ENSMUSG00000008305	All Genes	10.5582
AF4-vs-WT	ENSMUSG00000008307	All Genes	1.5982
AF4-vs-WT	ENSMUSG00000008318	All Genes	-6.15848
AF4-vs-WT	ENSMUSG00000008333	All Genes	0
AF4-vs-WT	ENSMUSG00000008348	All Genes	1.49569
AF4-vs-WT	ENSMUSG00000008373	All Genes	0
AF4-vs-WT	ENSMUSG00000008384	All Genes	0.96625
AF4-vs-WT	ENSMUSG00000008393	All Genes	0
AF4-vs-WT	ENSMUSG00000008398	All Genes	-5.67436
AF4-vs-WT	ENSMUSG00000008429	All Genes	5.51544
AF4-vs-WT	ENSMUSG00000008435	All Genes	0.555035
AF4-vs-WT	ENSMUSG00000008438	All Genes	-2.07108
AF4-vs-WT	ENSMUSG00000008450	All Genes	2.37701
AF4-vs-WT	ENSMUSG00000008461	All Genes	-7.71021
AF4-vs-WT	ENSMUSG00000008475	All Genes	-2.04048
AF4-vs-WT	ENSMUSG00000008489	All Genes	-1.48892
AF4-vs-WT	ENSMUSG00000008496	All Genes	-5.70385
AF4-vs-WT	ENSMUSG00000008540	All Genes	-2.30957
AF4-vs-WT	ENSMUSG00000008575	All Genes	12.9061
AF4-vs-WT	ENSMUSG00000008590	All Genes	-3.63399
AF4-vs-WT	ENSMUSG00000008601	All Genes	-6.44897
AF4-vs-WT	ENSMUSG00000008604	All Genes	-1.09295
AF4-vs-WT	ENSMUSG00000008658	All Genes	3.22877
AF4-vs-WT	ENSMUSG00000008668	All Genes	3.55622
AF4-vs-WT	ENSMUSG00000008682	All Genes	2.84289
AF4-vs-WT	ENSMUSG00000008683	All Genes	0
AF4-vs-WT	ENSMUSG00000008690	All Genes	0
AF4-vs-WT	ENSMUSG00000008730	All Genes	0
AF4-vs-WT	ENSMUSG00000008734	All Genes	3.87769
AF4-vs-WT	ENSMUSG00000008763	All Genes	2.51128
AF4-vs-WT	ENSMUSG00000008822	All Genes	2.20344
AF4-vs-WT	ENSMUSG00000008843	All Genes	-7.35305
AF4-vs-WT	ENSMUSG00000008845	All Genes	-5.91728
AF4-vs-WT	ENSMUSG00000008855	All Genes	1.32615
AF4-vs-WT	ENSMUSG00000008859	All Genes	-2.45269
AF4-vs-WT	ENSMUSG00000008892	All Genes	0.470973
AF4-vs-WT	ENSMUSG00000008932	All Genes	-6.03291
AF4-vs-WT	ENSMUSG00000008958	All Genes	0
AF4-vs-WT	ENSMUSG00000008976	All Genes	9.67468
AF4-vs-WT	ENSMUSG00000008999	All Genes	1.12762
AF4-vs-WT	ENSMUSG00000009013	All Genes	2.47879
AF4-vs-WT	ENSMUSG00000009030	All Genes	5.89833
AF4-vs-WT	ENSMUSG00000009035	All Genes	9.99901
AF4-vs-WT	ENSMUSG00000009070	All Genes	-5.35159
AF4-vs-WT	ENSMUSG00000009073	All Genes	11.3971
AF4-vs-WT	ENSMUSG00000009075	All Genes	5.96831
AF4-vs-WT	ENSMUSG00000009076	All Genes	1.66038
AF4-vs-WT	ENSMUSG00000009079	All Genes	0
AF4-vs-WT	ENSMUSG00000009090	All Genes	0
AF4-vs-WT	ENSMUSG00000009092	All Genes	-3.07676
AF4-vs-WT	ENSMUSG00000009093	All Genes	-4.00653
AF4-vs-WT	ENSMUSG00000009097	All Genes	-1.5727
AF4-vs-WT	ENSMUSG00000009108	All Genes	-5.65477
AF4-vs-WT	ENSMUSG00000009112	All Genes	0
AF4-vs-WT	ENSMUSG00000009114	All Genes	-3.56732
AF4-vs-WT	ENSMUSG00000009145	All Genes	0
AF4-vs-WT	ENSMUSG00000009185	All Genes	-5.84557
AF4-vs-WT	ENSMUSG00000009207	All Genes	1.30663
AF4-vs-WT	ENSMUSG00000009210	All Genes	1.51029
AF4-vs-WT	ENSMUSG00000009214	All Genes	-8.64793
AF4-vs-WT	ENSMUSG00000009216	All Genes	-0.794852
AF4-vs-WT	ENSMUSG00000009246	All Genes	-6.76374
AF4-vs-WT	ENSMUSG00000009248	All Genes	-2.46669
AF4-vs-WT	ENSMUSG00000009281	All Genes	-0.893924
AF4-vs-WT	ENSMUSG00000009291	All Genes	5.32074
AF4-vs-WT	ENSMUSG00000009292	All Genes	6.45396
AF4-vs-WT	ENSMUSG00000009293	All Genes	0
AF4-vs-WT	ENSMUSG00000009350	All Genes	-7.55243
AF4-vs-WT	ENSMUSG00000009356	All Genes	-5.95432
AF4-vs-WT	ENSMUSG00000009376	All Genes	5.68891
AF4-vs-WT	ENSMUSG00000009378	All Genes	-5.38732
AF4-vs-WT	ENSMUSG00000009394	All Genes	-6.08694
AF4-vs-WT	ENSMUSG00000009406	All Genes	6.99908
AF4-vs-WT	ENSMUSG00000009418	All Genes	-5.32471
AF4-vs-WT	ENSMUSG00000009470	All Genes	0.264402
AF4-vs-WT	ENSMUSG00000009471	All Genes	-4.99091
AF4-vs-WT	ENSMUSG00000009487	All Genes	3.6188
AF4-vs-WT	ENSMUSG00000009535	All Genes	3.46525
AF4-vs-WT	ENSMUSG00000009545	All Genes	-4.84175
AF4-vs-WT	ENSMUSG00000009549	All Genes	5.11277
AF4-vs-WT	ENSMUSG00000009551	All Genes	-4.86762
AF4-vs-WT	ENSMUSG00000009555	All Genes	0
AF4-vs-WT	ENSMUSG00000009563	All Genes	-2.14434
AF4-vs-WT	ENSMUSG00000009566	All Genes	0.913436
AF4-vs-WT	ENSMUSG00000009569	All Genes	7.63414
AF4-vs-WT	ENSMUSG00000009575	All Genes	2.27225
AF4-vs-WT	ENSMUSG00000009580	All Genes	-2.34352
AF4-vs-WT	ENSMUSG00000009585	All Genes	-1.82685
AF4-vs-WT	ENSMUSG00000009588	All Genes	-7.46076
AF4-vs-WT	ENSMUSG00000009596	All Genes	-3.0384
AF4-vs-WT	ENSMUSG00000009614	All Genes	-6.04625
AF4-vs-WT	ENSMUSG00000009621	All Genes	-5.16257
AF4-vs-WT	ENSMUSG00000009628	All Genes	0.309552
AF4-vs-WT	ENSMUSG00000009630	All Genes	2.46116
AF4-vs-WT	ENSMUSG00000009633	All Genes	5.85899
AF4-vs-WT	ENSMUSG00000009640	All Genes	-1.18816
AF4-vs-WT	ENSMUSG00000009646	All Genes	-6.95313
AF4-vs-WT	ENSMUSG00000009647	All Genes	5.52496
AF4-vs-WT	ENSMUSG00000009654	All Genes	-5.43901
AF4-vs-WT	ENSMUSG00000009670	All Genes	-3.5761
AF4-vs-WT	ENSMUSG00000009681	All Genes	5.13582
AF4-vs-WT	ENSMUSG00000009687	All Genes	-4.51324
AF4-vs-WT	ENSMUSG00000009731	All Genes	-0.940366
AF4-vs-WT	ENSMUSG00000009733	All Genes	12.5027
AF4-vs-WT	ENSMUSG00000009734	All Genes	-6.58206
AF4-vs-WT	ENSMUSG00000009739	All Genes	2.82076
AF4-vs-WT	ENSMUSG00000009741	All Genes	6.09923
AF4-vs-WT	ENSMUSG00000009772	All Genes	-6.98193
AF4-vs-WT	ENSMUSG00000009828	All Genes	8.7494
AF4-vs-WT	ENSMUSG00000009863	All Genes	0
AF4-vs-WT	ENSMUSG00000009876	All Genes	-4.21097
AF4-vs-WT	ENSMUSG00000009894	All Genes	11.3162
AF4-vs-WT	ENSMUSG00000009900	All Genes	-2.88334
AF4-vs-WT	ENSMUSG00000009905	All Genes	0.342439
AF4-vs-WT	ENSMUSG00000009907	All Genes	0
AF4-vs-WT	ENSMUSG00000009927	All Genes	0.526027
AF4-vs-WT	ENSMUSG00000009941	All Genes	-2.57218
AF4-vs-WT	ENSMUSG00000009995	All Genes	2.5688
AF4-vs-WT	ENSMUSG00000010021	All Genes	4.33334
AF4-vs-WT	ENSMUSG00000010025	All Genes	4.54869
AF4-vs-WT	ENSMUSG00000010044	All Genes	-4.69913
AF4-vs-WT	ENSMUSG00000010045	All Genes	2.93912
AF4-vs-WT	ENSMUSG00000010047	All Genes	0
AF4-vs-WT	ENSMUSG00000010048	All Genes	0
AF4-vs-WT	ENSMUSG00000010051	All Genes	4.448
AF4-vs-WT	ENSMUSG00000010054	All Genes	2.74982
AF4-vs-WT	ENSMUSG00000010057	All Genes	-0.760121
AF4-vs-WT	ENSMUSG00000010064	All Genes	-6.78434
AF4-vs-WT	ENSMUSG00000010066	All Genes	-8.42319
AF4-vs-WT	ENSMUSG00000010067	All Genes	9.88229
AF4-vs-WT	ENSMUSG00000010080	All Genes	0
AF4-vs-WT	ENSMUSG00000010086	All Genes	-7.46575
AF4-vs-WT	ENSMUSG00000010095	All Genes	1.22938
AF4-vs-WT	ENSMUSG00000010097	All Genes	3.49545
AF4-vs-WT	ENSMUSG00000010110	All Genes	2.25632
AF4-vs-WT	ENSMUSG00000010122	All Genes	4.42502
AF4-vs-WT	ENSMUSG00000010136	All Genes	-4.71616
AF4-vs-WT	ENSMUSG00000010142	All Genes	-4.39523
AF4-vs-WT	ENSMUSG00000010154	All Genes	-4.84616
AF4-vs-WT	ENSMUSG00000010175	All Genes	-6.37223
AF4-vs-WT	ENSMUSG00000010205	All Genes	0
AF4-vs-WT	ENSMUSG00000010277	All Genes	10.3605
AF4-vs-WT	ENSMUSG00000010290	All Genes	5.38095
AF4-vs-WT	ENSMUSG00000010307	All Genes	-1.8724
AF4-vs-WT	ENSMUSG00000010311	All Genes	-9.67604
AF4-vs-WT	ENSMUSG00000010342	All Genes	-6.1655
AF4-vs-WT	ENSMUSG00000010358	All Genes	0
AF4-vs-WT	ENSMUSG00000010362	All Genes	-3.02445
AF4-vs-WT	ENSMUSG00000010376	All Genes	1.14506
AF4-vs-WT	ENSMUSG00000010392	All Genes	0.512862
AF4-vs-WT	ENSMUSG00000010406	All Genes	2.18578
AF4-vs-WT	ENSMUSG00000010435	All Genes	-3.10908
AF4-vs-WT	ENSMUSG00000010453	All Genes	-2.94237
AF4-vs-WT	ENSMUSG00000010461	All Genes	3.22429
AF4-vs-WT	ENSMUSG00000010476	All Genes	12.4438
AF4-vs-WT	ENSMUSG00000010492	All Genes	1.28987
AF4-vs-WT	ENSMUSG00000010505	All Genes	-5.87132
AF4-vs-WT	ENSMUSG00000010517	All Genes	0.781283
AF4-vs-WT	ENSMUSG00000010529	All Genes	-3.27119
AF4-vs-WT	ENSMUSG00000010538	All Genes	0.244172
AF4-vs-WT	ENSMUSG00000010554	All Genes	3.14073
AF4-vs-WT	ENSMUSG00000010592	All Genes	-3.25349
AF4-vs-WT	ENSMUSG00000010601	All Genes	-5.99164
AF4-vs-WT	ENSMUSG00000010607	All Genes	0
AF4-vs-WT	ENSMUSG00000010608	All Genes	0.0906061
AF4-vs-WT	ENSMUSG00000010609	All Genes	-3.83875
AF4-vs-WT	ENSMUSG00000010651	All Genes	-1.81063
AF4-vs-WT	ENSMUSG00000010660	All Genes	-0.977485
AF4-vs-WT	ENSMUSG00000010663	All Genes	15.1904
AF4-vs-WT	ENSMUSG00000010721	All Genes	-0.515931
AF4-vs-WT	ENSMUSG00000010751	All Genes	7.50893
AF4-vs-WT	ENSMUSG00000010755	All Genes	8.33458
AF4-vs-WT	ENSMUSG00000010760	All Genes	-3.1428
AF4-vs-WT	ENSMUSG00000010796	All Genes	-5.59056
AF4-vs-WT	ENSMUSG00000010797	All Genes	-5.86282
AF4-vs-WT	ENSMUSG00000010803	All Genes	-4.17167
AF4-vs-WT	ENSMUSG00000010825	All Genes	-1.52538
AF4-vs-WT	ENSMUSG00000010830	All Genes	0.422191
AF4-vs-WT	ENSMUSG00000010911	All Genes	2.0753
AF4-vs-WT	ENSMUSG00000010914	All Genes	0
AF4-vs-WT	ENSMUSG00000010936	All Genes	-3.3484
AF4-vs-WT	ENSMUSG00000011008	All Genes	-3.01658
AF4-vs-WT	ENSMUSG00000011034	All Genes	-5.66043
AF4-vs-WT	ENSMUSG00000011096	All Genes	4.44494
AF4-vs-WT	ENSMUSG00000011114	All Genes	0
AF4-vs-WT	ENSMUSG00000011148	All Genes	12.3734
AF4-vs-WT	ENSMUSG00000011154	All Genes	-5.99585
AF4-vs-WT	ENSMUSG00000011158	All Genes	1.98413
AF4-vs-WT	ENSMUSG00000011171	All Genes	-4.34672
AF4-vs-WT	ENSMUSG00000011179	All Genes	3.72636
AF4-vs-WT	ENSMUSG00000011254	All Genes	-1.8422
AF4-vs-WT	ENSMUSG00000011256	All Genes	-2.96406
AF4-vs-WT	ENSMUSG00000011257	All Genes	-1.0497
AF4-vs-WT	ENSMUSG00000011263	All Genes	-6.98397
AF4-vs-WT	ENSMUSG00000011267	All Genes	-6.96791
AF4-vs-WT	ENSMUSG00000011305	All Genes	-4.7334
AF4-vs-WT	ENSMUSG00000011306	All Genes	-0.167489
AF4-vs-WT	ENSMUSG00000011350	All Genes	-5.42106
AF4-vs-WT	ENSMUSG00000011382	All Genes	-4.57183
AF4-vs-WT	ENSMUSG00000011427	All Genes	0
AF4-vs-WT	ENSMUSG00000011463	All Genes	-4.14552
AF4-vs-WT	ENSMUSG00000011486	All Genes	-6.85996
AF4-vs-WT	ENSMUSG00000011589	All Genes	-6.39777
AF4-vs-WT	ENSMUSG00000011632	All Genes	-4.18729
AF4-vs-WT	ENSMUSG00000011658	All Genes	4.8039
AF4-vs-WT	ENSMUSG00000011751	All Genes	-2.78125
AF4-vs-WT	ENSMUSG00000011752	All Genes	0
AF4-vs-WT	ENSMUSG00000011831	All Genes	0.889695
AF4-vs-WT	ENSMUSG00000011832	All Genes	9.32067
AF4-vs-WT	ENSMUSG00000011837	All Genes	8.32556
AF4-vs-WT	ENSMUSG00000011877	All Genes	7.14539
AF4-vs-WT	ENSMUSG00000011884	All Genes	-0.122436
AF4-vs-WT	ENSMUSG00000011958	All Genes	1.63472
AF4-vs-WT	ENSMUSG00000011960	All Genes	1.1196
AF4-vs-WT	ENSMUSG00000012017	All Genes	3.28891
AF4-vs-WT	ENSMUSG00000012076	All Genes	6.09038
AF4-vs-WT	ENSMUSG00000012114	All Genes	0.575567
AF4-vs-WT	ENSMUSG00000012117	All Genes	0
AF4-vs-WT	ENSMUSG00000012123	All Genes	-6.78214
AF4-vs-WT	ENSMUSG00000012126	All Genes	-2.24021
AF4-vs-WT	ENSMUSG00000012187	All Genes	-4.77002
AF4-vs-WT	ENSMUSG00000012296	All Genes	8.99051
AF4-vs-WT	ENSMUSG00000012350	All Genes	-6.24855
AF4-vs-WT	ENSMUSG00000012396	All Genes	-5.5535
AF4-vs-WT	ENSMUSG00000012405	All Genes	1.21074
AF4-vs-WT	ENSMUSG00000012422	All Genes	-0.772925
AF4-vs-WT	ENSMUSG00000012428	All Genes	0
AF4-vs-WT	ENSMUSG00000012429	All Genes	1.39034
AF4-vs-WT	ENSMUSG00000012443	All Genes	-1.62309
AF4-vs-WT	ENSMUSG00000012483	All Genes	2.03698
AF4-vs-WT	ENSMUSG00000012519	All Genes	-5.99202
AF4-vs-WT	ENSMUSG00000012520	All Genes	-4.23096
AF4-vs-WT	ENSMUSG00000012535	All Genes	0.552719
AF4-vs-WT	ENSMUSG00000012609	All Genes	-1.24066
AF4-vs-WT	ENSMUSG00000012640	All Genes	0
AF4-vs-WT	ENSMUSG00000012705	All Genes	-7.82544
AF4-vs-WT	ENSMUSG00000012777	All Genes	0.40679
AF4-vs-WT	ENSMUSG00000012819	All Genes	-6.63404
AF4-vs-WT	ENSMUSG00000012848	All Genes	0.833546
AF4-vs-WT	ENSMUSG00000012889	All Genes	-3.27476
AF4-vs-WT	ENSMUSG00000013033	All Genes	13.2232
AF4-vs-WT	ENSMUSG00000013076	All Genes	13.3761
AF4-vs-WT	ENSMUSG00000013083	All Genes	-8.94376
AF4-vs-WT	ENSMUSG00000013089	All Genes	9.14474
AF4-vs-WT	ENSMUSG00000013091	All Genes	2.881
AF4-vs-WT	ENSMUSG00000013150	All Genes	0
AF4-vs-WT	ENSMUSG00000013155	All Genes	0.421505
AF4-vs-WT	ENSMUSG00000013160	All Genes	2.24027
AF4-vs-WT	ENSMUSG00000013236	All Genes	4.21399
AF4-vs-WT	ENSMUSG00000013275	All Genes	4.19046
AF4-vs-WT	ENSMUSG00000013338	All Genes	-6.97485
AF4-vs-WT	ENSMUSG00000013353	All Genes	-4.86725
AF4-vs-WT	ENSMUSG00000013367	All Genes	-6.06417
AF4-vs-WT	ENSMUSG00000013415	All Genes	-7.22268
AF4-vs-WT	ENSMUSG00000013418	All Genes	-5.21873
AF4-vs-WT	ENSMUSG00000013419	All Genes	17.0663
AF4-vs-WT	ENSMUSG00000013465	All Genes	0
AF4-vs-WT	ENSMUSG00000013483	All Genes	-4.55316
AF4-vs-WT	ENSMUSG00000013495	All Genes	2.39176
AF4-vs-WT	ENSMUSG00000013523	All Genes	-3.77425
AF4-vs-WT	ENSMUSG00000013539	All Genes	-1.26111
AF4-vs-WT	ENSMUSG00000013584	All Genes	-8.36677
AF4-vs-WT	ENSMUSG00000013593	All Genes	0
AF4-vs-WT	ENSMUSG00000013611	All Genes	-4.3598
AF4-vs-WT	ENSMUSG00000013622	All Genes	2.53915
AF4-vs-WT	ENSMUSG00000013629	All Genes	2.15806
AF4-vs-WT	ENSMUSG00000013643	All Genes	-8.89479
AF4-vs-WT	ENSMUSG00000013646	All Genes	0
AF4-vs-WT	ENSMUSG00000013653	All Genes	-7.47112
AF4-vs-WT	ENSMUSG00000013662	All Genes	0
AF4-vs-WT	ENSMUSG00000013663	All Genes	4.18195
AF4-vs-WT	ENSMUSG00000013698	All Genes	0
AF4-vs-WT	ENSMUSG00000013701	All Genes	2.54388
AF4-vs-WT	ENSMUSG00000013707	All Genes	-0.90627
AF4-vs-WT	ENSMUSG00000013736	All Genes	1.95608
AF4-vs-WT	ENSMUSG00000013766	All Genes	-3.66057
AF4-vs-WT	ENSMUSG00000013787	All Genes	4.49989
AF4-vs-WT	ENSMUSG00000013822	All Genes	0
AF4-vs-WT	ENSMUSG00000013833	All Genes	0
AF4-vs-WT	ENSMUSG00000013846	All Genes	1.11635
AF4-vs-WT	ENSMUSG00000013858	All Genes	3.90465
AF4-vs-WT	ENSMUSG00000013878	All Genes	1.0277
AF4-vs-WT	ENSMUSG00000013921	All Genes	-1.03481
AF4-vs-WT	ENSMUSG00000013928	All Genes	-3.99114
AF4-vs-WT	ENSMUSG00000013936	All Genes	-8.12052
AF4-vs-WT	ENSMUSG00000013973	All Genes	2.07285
AF4-vs-WT	ENSMUSG00000013974	All Genes	-4.53438
AF4-vs-WT	ENSMUSG00000013997	All Genes	3.00143
AF4-vs-WT	ENSMUSG00000014030	All Genes	-6.37677
AF4-vs-WT	ENSMUSG00000014039	All Genes	2.40376
AF4-vs-WT	ENSMUSG00000014074	All Genes	0
AF4-vs-WT	ENSMUSG00000014075	All Genes	-1.30681
AF4-vs-WT	ENSMUSG00000014077	All Genes	-3.6956
AF4-vs-WT	ENSMUSG00000014104	All Genes	-3.8971
AF4-vs-WT	ENSMUSG00000014158	All Genes	-0.271669
AF4-vs-WT	ENSMUSG00000014164	All Genes	-4.21397
AF4-vs-WT	ENSMUSG00000014177	All Genes	0
AF4-vs-WT	ENSMUSG00000014195	All Genes	0
AF4-vs-WT	ENSMUSG00000014198	All Genes	-4.49808
AF4-vs-WT	ENSMUSG00000014226	All Genes	0.719974
AF4-vs-WT	ENSMUSG00000014232	All Genes	0
AF4-vs-WT	ENSMUSG00000014243	All Genes	-1.73793
AF4-vs-WT	ENSMUSG00000014245	All Genes	0.406886
AF4-vs-WT	ENSMUSG00000014294	All Genes	1.82093
AF4-vs-WT	ENSMUSG00000014301	All Genes	14.4513
AF4-vs-WT	ENSMUSG00000014303	All Genes	15.6078
AF4-vs-WT	ENSMUSG00000014313	All Genes	0
AF4-vs-WT	ENSMUSG00000014329	All Genes	10.2568
AF4-vs-WT	ENSMUSG00000014349	All Genes	0
AF4-vs-WT	ENSMUSG00000014351	All Genes	-8.07584
AF4-vs-WT	ENSMUSG00000014353	All Genes	6.59209
AF4-vs-WT	ENSMUSG00000014355	All Genes	3.05475
AF4-vs-WT	ENSMUSG00000014361	All Genes	6.75024
AF4-vs-WT	ENSMUSG00000014402	All Genes	0
AF4-vs-WT	ENSMUSG00000014418	All Genes	-1.3765
AF4-vs-WT	ENSMUSG00000014426	All Genes	4.54166
AF4-vs-WT	ENSMUSG00000014444	All Genes	-0.440222
AF4-vs-WT	ENSMUSG00000014453	All Genes	-7.66583
AF4-vs-WT	ENSMUSG00000014470	All Genes	4.24492
AF4-vs-WT	ENSMUSG00000014496	All Genes	3.05853
AF4-vs-WT	ENSMUSG00000014498	All Genes	2.63507
AF4-vs-WT	ENSMUSG00000014503	All Genes	6.82567
AF4-vs-WT	ENSMUSG00000014504	All Genes	1.25359
AF4-vs-WT	ENSMUSG00000014542	All Genes	-8.41782
AF4-vs-WT	ENSMUSG00000014547	All Genes	0
AF4-vs-WT	ENSMUSG00000014550	All Genes	0
AF4-vs-WT	ENSMUSG00000014551	All Genes	10.7896
AF4-vs-WT	ENSMUSG00000014554	All Genes	5.10898
AF4-vs-WT	ENSMUSG00000014592	All Genes	12.2703
AF4-vs-WT	ENSMUSG00000014599	All Genes	-1.72755
AF4-vs-WT	ENSMUSG00000014601	All Genes	-1.83482
AF4-vs-WT	ENSMUSG00000014602	All Genes	-8.28321
AF4-vs-WT	ENSMUSG00000014603	All Genes	-6.16649
AF4-vs-WT	ENSMUSG00000014606	All Genes	0
AF4-vs-WT	ENSMUSG00000014609	All Genes	-8.23141
AF4-vs-WT	ENSMUSG00000014633	All Genes	4.72793
AF4-vs-WT	ENSMUSG00000014668	All Genes	-0.853706
AF4-vs-WT	ENSMUSG00000014686	All Genes	-3.21452
AF4-vs-WT	ENSMUSG00000014704	All Genes	12.1978
AF4-vs-WT	ENSMUSG00000014725	All Genes	1.70946
AF4-vs-WT	ENSMUSG00000014747	All Genes	1.18805
AF4-vs-WT	ENSMUSG00000014748	All Genes	1.97166
AF4-vs-WT	ENSMUSG00000014763	All Genes	0.717091
AF4-vs-WT	ENSMUSG00000014767	All Genes	7.68498
AF4-vs-WT	ENSMUSG00000014769	All Genes	0
AF4-vs-WT	ENSMUSG00000014771	All Genes	2.893
AF4-vs-WT	ENSMUSG00000014773	All Genes	9.87931
AF4-vs-WT	ENSMUSG00000014776	All Genes	19.5394
AF4-vs-WT	ENSMUSG00000014778	All Genes	0.759579
AF4-vs-WT	ENSMUSG00000014782	All Genes	-3.20615
AF4-vs-WT	ENSMUSG00000014786	All Genes	-0.974051
AF4-vs-WT	ENSMUSG00000014791	All Genes	0.0134649
AF4-vs-WT	ENSMUSG00000014813	All Genes	1.652
AF4-vs-WT	ENSMUSG00000014837	All Genes	0.602551
AF4-vs-WT	ENSMUSG00000014846	All Genes	-4.76363
AF4-vs-WT	ENSMUSG00000014850	All Genes	1.81355
AF4-vs-WT	ENSMUSG00000014852	All Genes	-7.61814
AF4-vs-WT	ENSMUSG00000014856	All Genes	0
AF4-vs-WT	ENSMUSG00000014859	All Genes	0
AF4-vs-WT	ENSMUSG00000014867	All Genes	-1.17242
AF4-vs-WT	ENSMUSG00000014873	All Genes	5.48174
AF4-vs-WT	ENSMUSG00000014905	All Genes	1.64843
AF4-vs-WT	ENSMUSG00000014907	All Genes	4.76204
AF4-vs-WT	ENSMUSG00000014932	All Genes	3.63716
AF4-vs-WT	ENSMUSG00000014956	All Genes	0
AF4-vs-WT	ENSMUSG00000014959	All Genes	0
AF4-vs-WT	ENSMUSG00000014980	All Genes	5.16716
AF4-vs-WT	ENSMUSG00000015001	All Genes	-3.0411
AF4-vs-WT	ENSMUSG00000015002	All Genes	10.4008
AF4-vs-WT	ENSMUSG00000015013	All Genes	0.642607
AF4-vs-WT	ENSMUSG00000015016	All Genes	-2.87732
AF4-vs-WT	ENSMUSG00000015023	All Genes	0
AF4-vs-WT	ENSMUSG00000015027	All Genes	0
AF4-vs-WT	ENSMUSG00000015053	All Genes	-2.36684
AF4-vs-WT	ENSMUSG00000015083	All Genes	0.0211126
AF4-vs-WT	ENSMUSG00000015085	All Genes	-3.34341
AF4-vs-WT	ENSMUSG00000015087	All Genes	4.56885
AF4-vs-WT	ENSMUSG00000015090	All Genes	-8.91286
AF4-vs-WT	ENSMUSG00000015092	All Genes	2.5839
AF4-vs-WT	ENSMUSG00000015093	All Genes	-5.21584
AF4-vs-WT	ENSMUSG00000015094	All Genes	-3.81353
AF4-vs-WT	ENSMUSG00000015095	All Genes	0
AF4-vs-WT	ENSMUSG00000015112	All Genes	-3.26585
AF4-vs-WT	ENSMUSG00000015120	All Genes	2.73086
AF4-vs-WT	ENSMUSG00000015126	All Genes	4.10224
AF4-vs-WT	ENSMUSG00000015127	All Genes	10.6405
AF4-vs-WT	ENSMUSG00000015133	All Genes	-3.55265
AF4-vs-WT	ENSMUSG00000015134	All Genes	8.79141
AF4-vs-WT	ENSMUSG00000015143	All Genes	-3.02382
AF4-vs-WT	ENSMUSG00000015149	All Genes	0
AF4-vs-WT	ENSMUSG00000015165	All Genes	0
AF4-vs-WT	ENSMUSG00000015176	All Genes	2.2654
AF4-vs-WT	ENSMUSG00000015189	All Genes	0.783972
AF4-vs-WT	ENSMUSG00000015202	All Genes	8.97412
AF4-vs-WT	ENSMUSG00000015214	All Genes	2.43498
AF4-vs-WT	ENSMUSG00000015217	All Genes	4.22089
AF4-vs-WT	ENSMUSG00000015222	All Genes	4.39313
AF4-vs-WT	ENSMUSG00000015224	All Genes	-2.87344
AF4-vs-WT	ENSMUSG00000015243	All Genes	0
AF4-vs-WT	ENSMUSG00000015247	All Genes	-1.7108
AF4-vs-WT	ENSMUSG00000015289	All Genes	1.60854
AF4-vs-WT	ENSMUSG00000015290	All Genes	-1.30378
AF4-vs-WT	ENSMUSG00000015291	All Genes	0
AF4-vs-WT	ENSMUSG00000015305	All Genes	11.0626
AF4-vs-WT	ENSMUSG00000015312	All Genes	-0.321759
AF4-vs-WT	ENSMUSG00000015314	All Genes	-2.74768
AF4-vs-WT	ENSMUSG00000015316	All Genes	-6.93457
AF4-vs-WT	ENSMUSG00000015335	All Genes	0
AF4-vs-WT	ENSMUSG00000015337	All Genes	9.1017
AF4-vs-WT	ENSMUSG00000015340	All Genes	-8.5345
AF4-vs-WT	ENSMUSG00000015341	All Genes	0
AF4-vs-WT	ENSMUSG00000015342	All Genes	2.08764
AF4-vs-WT	ENSMUSG00000015354	All Genes	-2.46785
AF4-vs-WT	ENSMUSG00000015355	All Genes	-1.00531
AF4-vs-WT	ENSMUSG00000015357	All Genes	4.09973
AF4-vs-WT	ENSMUSG00000015363	All Genes	-1.18563
AF4-vs-WT	ENSMUSG00000015365	All Genes	-4.18409
AF4-vs-WT	ENSMUSG00000015377	All Genes	1.66004
AF4-vs-WT	ENSMUSG00000015396	All Genes	-4.94983
AF4-vs-WT	ENSMUSG00000015401	All Genes	-4.59094
AF4-vs-WT	ENSMUSG00000015405	All Genes	-5.40631
AF4-vs-WT	ENSMUSG00000015437	All Genes	-9.17573
AF4-vs-WT	ENSMUSG00000015441	All Genes	-6.64125
AF4-vs-WT	ENSMUSG00000015451	All Genes	-0.199436
AF4-vs-WT	ENSMUSG00000015452	All Genes	-2.53962
AF4-vs-WT	ENSMUSG00000015461	All Genes	0.029784
AF4-vs-WT	ENSMUSG00000015467	All Genes	0.137297
AF4-vs-WT	ENSMUSG00000015468	All Genes	-4.39837
AF4-vs-WT	ENSMUSG00000015474	All Genes	2.56835
AF4-vs-WT	ENSMUSG00000015476	All Genes	5.5487
AF4-vs-WT	ENSMUSG00000015478	All Genes	0
AF4-vs-WT	ENSMUSG00000015484	All Genes	-7.27261
AF4-vs-WT	ENSMUSG00000015488	All Genes	0
AF4-vs-WT	ENSMUSG00000015501	All Genes	5.39692
AF4-vs-WT	ENSMUSG00000015519	All Genes	-0.583769
AF4-vs-WT	ENSMUSG00000015522	All Genes	4.44242
AF4-vs-WT	ENSMUSG00000015533	All Genes	-3.56364
AF4-vs-WT	ENSMUSG00000015536	All Genes	-0.678323
AF4-vs-WT	ENSMUSG00000015542	All Genes	6.82093
AF4-vs-WT	ENSMUSG00000015568	All Genes	7.6472
AF4-vs-WT	ENSMUSG00000015575	All Genes	-1.01997
AF4-vs-WT	ENSMUSG00000015597	All Genes	6.38924
AF4-vs-WT	ENSMUSG00000015599	All Genes	-3.62966
AF4-vs-WT	ENSMUSG00000015605	All Genes	7.69149
AF4-vs-WT	ENSMUSG00000015619	All Genes	3.60243
AF4-vs-WT	ENSMUSG00000015627	All Genes	-5.75668
AF4-vs-WT	ENSMUSG00000015647	All Genes	1.75143
AF4-vs-WT	ENSMUSG00000015652	All Genes	-1.92013
AF4-vs-WT	ENSMUSG00000015653	All Genes	5.06062
AF4-vs-WT	ENSMUSG00000015656	All Genes	0
AF4-vs-WT	ENSMUSG00000015659	All Genes	0
AF4-vs-WT	ENSMUSG00000015665	All Genes	-3.6209
AF4-vs-WT	ENSMUSG00000015668	All Genes	-2.48883
AF4-vs-WT	ENSMUSG00000015671	All Genes	0.208925
AF4-vs-WT	ENSMUSG00000015672	All Genes	2.01381
AF4-vs-WT	ENSMUSG00000015697	All Genes	3.50334
AF4-vs-WT	ENSMUSG00000015702	All Genes	-6.42122
AF4-vs-WT	ENSMUSG00000015709	All Genes	-8.80258
AF4-vs-WT	ENSMUSG00000015711	All Genes	-1.31411
AF4-vs-WT	ENSMUSG00000015714	All Genes	0
AF4-vs-WT	ENSMUSG00000015721	All Genes	-5.82526
AF4-vs-WT	ENSMUSG00000015733	All Genes	0
AF4-vs-WT	ENSMUSG00000015745	All Genes	-0.956463
AF4-vs-WT	ENSMUSG00000015747	All Genes	1.13659
AF4-vs-WT	ENSMUSG00000015748	All Genes	0.337337
AF4-vs-WT	ENSMUSG00000015749	All Genes	4.524
AF4-vs-WT	ENSMUSG00000015750	All Genes	0
AF4-vs-WT	ENSMUSG00000015755	All Genes	3.1214
AF4-vs-WT	ENSMUSG00000015757	All Genes	0.147376
AF4-vs-WT	ENSMUSG00000015759	All Genes	3.29657
AF4-vs-WT	ENSMUSG00000015766	All Genes	8.81472
AF4-vs-WT	ENSMUSG00000015776	All Genes	0.181314
AF4-vs-WT	ENSMUSG00000015787	All Genes	-6.87938
AF4-vs-WT	ENSMUSG00000015790	All Genes	1.27166
AF4-vs-WT	ENSMUSG00000015804	All Genes	0
AF4-vs-WT	ENSMUSG00000015806	All Genes	2.70891
AF4-vs-WT	ENSMUSG00000015812	All Genes	-2.00499
AF4-vs-WT	ENSMUSG00000015829	All Genes	-3.51878
AF4-vs-WT	ENSMUSG00000015837	All Genes	1.76589
AF4-vs-WT	ENSMUSG00000015839	All Genes	6.41918
AF4-vs-WT	ENSMUSG00000015843	All Genes	-7.50713
AF4-vs-WT	ENSMUSG00000015846	All Genes	2.96743
AF4-vs-WT	ENSMUSG00000015850	All Genes	4.01471
AF4-vs-WT	ENSMUSG00000015852	All Genes	-4.39264
AF4-vs-WT	ENSMUSG00000015854	All Genes	-6.76406
AF4-vs-WT	ENSMUSG00000015869	All Genes	-2.48352
AF4-vs-WT	ENSMUSG00000015879	All Genes	3.46489
AF4-vs-WT	ENSMUSG00000015880	All Genes	-2.35976
AF4-vs-WT	ENSMUSG00000015882	All Genes	-0.889643
AF4-vs-WT	ENSMUSG00000015889	All Genes	3.42158
AF4-vs-WT	ENSMUSG00000015890	All Genes	-7.92125
AF4-vs-WT	ENSMUSG00000015932	All Genes	0.674534
AF4-vs-WT	ENSMUSG00000015937	All Genes	0
AF4-vs-WT	ENSMUSG00000015942	All Genes	-1.19359
AF4-vs-WT	ENSMUSG00000015943	All Genes	1.95952
AF4-vs-WT	ENSMUSG00000015944	All Genes	0
AF4-vs-WT	ENSMUSG00000015947	All Genes	-3.41689
AF4-vs-WT	ENSMUSG00000015950	All Genes	-8.21833
AF4-vs-WT	ENSMUSG00000015957	All Genes	-5.9653
AF4-vs-WT	ENSMUSG00000015961	All Genes	0.710967
AF4-vs-WT	ENSMUSG00000015962	All Genes	-2.89843
AF4-vs-WT	ENSMUSG00000015966	All Genes	-6.22273
AF4-vs-WT	ENSMUSG00000015968	All Genes	-2.7269
AF4-vs-WT	ENSMUSG00000015970	All Genes	-5.66947
AF4-vs-WT	ENSMUSG00000015971	All Genes	7.90447
AF4-vs-WT	ENSMUSG00000015980	All Genes	0.467597
AF4-vs-WT	ENSMUSG00000015981	All Genes	-4.20118
AF4-vs-WT	ENSMUSG00000015994	All Genes	3.7342
AF4-vs-WT	ENSMUSG00000016018	All Genes	3.55278
AF4-vs-WT	ENSMUSG00000016024	All Genes	0
AF4-vs-WT	ENSMUSG00000016028	All Genes	-2.92764
AF4-vs-WT	ENSMUSG00000016087	All Genes	-3.2827
AF4-vs-WT	ENSMUSG00000016128	All Genes	-0.526392
AF4-vs-WT	ENSMUSG00000016150	All Genes	-5.7162
AF4-vs-WT	ENSMUSG00000016179	All Genes	-3.01005
AF4-vs-WT	ENSMUSG00000016181	All Genes	0
AF4-vs-WT	ENSMUSG00000016194	All Genes	-2.40577
AF4-vs-WT	ENSMUSG00000016200	All Genes	-6.51372
AF4-vs-WT	ENSMUSG00000016206	All Genes	-6.22408
AF4-vs-WT	ENSMUSG00000016239	All Genes	-4.80114
AF4-vs-WT	ENSMUSG00000016252	All Genes	0
AF4-vs-WT	ENSMUSG00000016253	All Genes	0
AF4-vs-WT	ENSMUSG00000016255	All Genes	-5.1775
AF4-vs-WT	ENSMUSG00000016256	All Genes	-10.8739
AF4-vs-WT	ENSMUSG00000016257	All Genes	-2.85619
AF4-vs-WT	ENSMUSG00000016262	All Genes	-1.56064
AF4-vs-WT	ENSMUSG00000016283	All Genes	-6.26173
AF4-vs-WT	ENSMUSG00000016308	All Genes	0
AF4-vs-WT	ENSMUSG00000016319	All Genes	0.746992
AF4-vs-WT	ENSMUSG00000016344	All Genes	7.32118
AF4-vs-WT	ENSMUSG00000016346	All Genes	-8.00686
AF4-vs-WT	ENSMUSG00000016349	All Genes	-8.28971
AF4-vs-WT	ENSMUSG00000016356	All Genes	-1.50987
AF4-vs-WT	ENSMUSG00000016382	All Genes	0
AF4-vs-WT	ENSMUSG00000016386	All Genes	6.44018
AF4-vs-WT	ENSMUSG00000016409	All Genes	-1.98033
AF4-vs-WT	ENSMUSG00000016427	All Genes	0
AF4-vs-WT	ENSMUSG00000016458	All Genes	-3.71641
AF4-vs-WT	ENSMUSG00000016477	All Genes	3.31569
AF4-vs-WT	ENSMUSG00000016481	All Genes	-0.940496
AF4-vs-WT	ENSMUSG00000016487	All Genes	-1.33662
AF4-vs-WT	ENSMUSG00000016493	All Genes	-4.67379
AF4-vs-WT	ENSMUSG00000016494	All Genes	11.5625
AF4-vs-WT	ENSMUSG00000016495	All Genes	-1.86942
AF4-vs-WT	ENSMUSG00000016496	All Genes	0.87508
AF4-vs-WT	ENSMUSG00000016498	All Genes	-5.41985
AF4-vs-WT	ENSMUSG00000016503	All Genes	8.45654
AF4-vs-WT	ENSMUSG00000016510	All Genes	12.0562
AF4-vs-WT	ENSMUSG00000016520	All Genes	0.670113
AF4-vs-WT	ENSMUSG00000016524	All Genes	-3.54722
AF4-vs-WT	ENSMUSG00000016526	All Genes	0
AF4-vs-WT	ENSMUSG00000016528	All Genes	3.64648
AF4-vs-WT	ENSMUSG00000016529	All Genes	-7.40167
AF4-vs-WT	ENSMUSG00000016534	All Genes	4.98711
AF4-vs-WT	ENSMUSG00000016541	All Genes	3.50311
AF4-vs-WT	ENSMUSG00000016552	All Genes	1.9121
AF4-vs-WT	ENSMUSG00000016554	All Genes	0
AF4-vs-WT	ENSMUSG00000016559	All Genes	1.61224
AF4-vs-WT	ENSMUSG00000016619	All Genes	1.82499
AF4-vs-WT	ENSMUSG00000016624	All Genes	-8.36408
AF4-vs-WT	ENSMUSG00000016626	All Genes	-4.61562
AF4-vs-WT	ENSMUSG00000016637	All Genes	4.94013
AF4-vs-WT	ENSMUSG00000016664	All Genes	-2.49698
AF4-vs-WT	ENSMUSG00000016756	All Genes	-4.76212
AF4-vs-WT	ENSMUSG00000016757	All Genes	0
AF4-vs-WT	ENSMUSG00000016758	All Genes	-4.56816
AF4-vs-WT	ENSMUSG00000016763	All Genes	-7.24001
AF4-vs-WT	ENSMUSG00000016831	All Genes	8.49938
AF4-vs-WT	ENSMUSG00000016833	All Genes	0
AF4-vs-WT	ENSMUSG00000016918	All Genes	9.91557
AF4-vs-WT	ENSMUSG00000016921	All Genes	2.71661
AF4-vs-WT	ENSMUSG00000016933	All Genes	5.96823
AF4-vs-WT	ENSMUSG00000016940	All Genes	4.19929
AF4-vs-WT	ENSMUSG00000016942	All Genes	-4.10536
AF4-vs-WT	ENSMUSG00000016946	All Genes	-0.168477
AF4-vs-WT	ENSMUSG00000016982	All Genes	-3.12873
AF4-vs-WT	ENSMUSG00000016984	All Genes	0
AF4-vs-WT	ENSMUSG00000016995	All Genes	-3.65867
AF4-vs-WT	ENSMUSG00000016998	All Genes	-6.44792
AF4-vs-WT	ENSMUSG00000017002	All Genes	-4.39262
AF4-vs-WT	ENSMUSG00000017004	All Genes	-4.18962
AF4-vs-WT	ENSMUSG00000017007	All Genes	-0.125758
AF4-vs-WT	ENSMUSG00000017009	All Genes	0
AF4-vs-WT	ENSMUSG00000017057	All Genes	-0.199155
AF4-vs-WT	ENSMUSG00000017064	All Genes	-3.51314
AF4-vs-WT	ENSMUSG00000017119	All Genes	0
AF4-vs-WT	ENSMUSG00000017132	All Genes	-0.759609
AF4-vs-WT	ENSMUSG00000017144	All Genes	6.20653
AF4-vs-WT	ENSMUSG00000017146	All Genes	-1.5507
AF4-vs-WT	ENSMUSG00000017165	All Genes	-7.32344
AF4-vs-WT	ENSMUSG00000017167	All Genes	-1.59653
AF4-vs-WT	ENSMUSG00000017176	All Genes	11.3608
AF4-vs-WT	ENSMUSG00000017188	All Genes	-0.146093
AF4-vs-WT	ENSMUSG00000017195	All Genes	-3.37968
AF4-vs-WT	ENSMUSG00000017204	All Genes	-8.60222
AF4-vs-WT	ENSMUSG00000017210	All Genes	-3.46152
AF4-vs-WT	ENSMUSG00000017211	All Genes	-6.4528
AF4-vs-WT	ENSMUSG00000017221	All Genes	0
AF4-vs-WT	ENSMUSG00000017264	All Genes	0
AF4-vs-WT	ENSMUSG00000017286	All Genes	0
AF4-vs-WT	ENSMUSG00000017288	All Genes	0
AF4-vs-WT	ENSMUSG00000017291	All Genes	2.28591
AF4-vs-WT	ENSMUSG00000017299	All Genes	1.0868
AF4-vs-WT	ENSMUSG00000017300	All Genes	-6.73542
AF4-vs-WT	ENSMUSG00000017307	All Genes	1.61542
AF4-vs-WT	ENSMUSG00000017309	All Genes	-3.21762
AF4-vs-WT	ENSMUSG00000017311	All Genes	-8.0616
AF4-vs-WT	ENSMUSG00000017314	All Genes	12.3045
AF4-vs-WT	ENSMUSG00000017316	All Genes	-8.21183
AF4-vs-WT	ENSMUSG00000017344	All Genes	-6.1923
AF4-vs-WT	ENSMUSG00000017376	All Genes	-3.80156
AF4-vs-WT	ENSMUSG00000017386	All Genes	1.72809
AF4-vs-WT	ENSMUSG00000017390	All Genes	5.56979
AF4-vs-WT	ENSMUSG00000017400	All Genes	-4.13921
AF4-vs-WT	ENSMUSG00000017404	All Genes	0.265808
AF4-vs-WT	ENSMUSG00000017405	All Genes	-4.13403
AF4-vs-WT	ENSMUSG00000017412	All Genes	0.513597
AF4-vs-WT	ENSMUSG00000017417	All Genes	-4.29933
AF4-vs-WT	ENSMUSG00000017418	All Genes	4.21371
AF4-vs-WT	ENSMUSG00000017421	All Genes	0.55437
AF4-vs-WT	ENSMUSG00000017428	All Genes	1.36381
AF4-vs-WT	ENSMUSG00000017446	All Genes	-1.31201
AF4-vs-WT	ENSMUSG00000017453	All Genes	-6.01728
AF4-vs-WT	ENSMUSG00000017466	All Genes	3.48488
AF4-vs-WT	ENSMUSG00000017478	All Genes	0
AF4-vs-WT	ENSMUSG00000017485	All Genes	2.12074
AF4-vs-WT	ENSMUSG00000017491	All Genes	8.19322
AF4-vs-WT	ENSMUSG00000017493	All Genes	8.17673
AF4-vs-WT	ENSMUSG00000017499	All Genes	1.49644
AF4-vs-WT	ENSMUSG00000017548	All Genes	1.38527
AF4-vs-WT	ENSMUSG00000017550	All Genes	0
AF4-vs-WT	ENSMUSG00000017561	All Genes	0
AF4-vs-WT	ENSMUSG00000017588	All Genes	-7.0479
AF4-vs-WT	ENSMUSG00000017607	All Genes	2.40589
AF4-vs-WT	ENSMUSG00000017615	All Genes	0.084039
AF4-vs-WT	ENSMUSG00000017631	All Genes	-3.2534
AF4-vs-WT	ENSMUSG00000017639	All Genes	-0.893112
AF4-vs-WT	ENSMUSG00000017652	All Genes	-9.84442
AF4-vs-WT	ENSMUSG00000017664	All Genes	1.53856
AF4-vs-WT	ENSMUSG00000017667	All Genes	0.350318
AF4-vs-WT	ENSMUSG00000017670	All Genes	19.015
AF4-vs-WT	ENSMUSG00000017677	All Genes	3.74279
AF4-vs-WT	ENSMUSG00000017679	All Genes	-0.205129
AF4-vs-WT	ENSMUSG00000017686	All Genes	1.16431
AF4-vs-WT	ENSMUSG00000017688	All Genes	-5.76599
AF4-vs-WT	ENSMUSG00000017692	All Genes	0
AF4-vs-WT	ENSMUSG00000017697	All Genes	-2.74923
AF4-vs-WT	ENSMUSG00000017707	All Genes	-1.59792
AF4-vs-WT	ENSMUSG00000017713	All Genes	-4.18045
AF4-vs-WT	ENSMUSG00000017715	All Genes	0
AF4-vs-WT	ENSMUSG00000017716	All Genes	-0.949413
AF4-vs-WT	ENSMUSG00000017718	All Genes	0
AF4-vs-WT	ENSMUSG00000017720	All Genes	-2.08367
AF4-vs-WT	ENSMUSG00000017721	All Genes	0
AF4-vs-WT	ENSMUSG00000017723	All Genes	0
AF4-vs-WT	ENSMUSG00000017724	All Genes	4.51006
AF4-vs-WT	ENSMUSG00000017734	All Genes	4.50315
AF4-vs-WT	ENSMUSG00000017737	All Genes	-3.3444
AF4-vs-WT	ENSMUSG00000017740	All Genes	-6.21872
AF4-vs-WT	ENSMUSG00000017747	All Genes	-3.76315
AF4-vs-WT	ENSMUSG00000017754	All Genes	12.6986
AF4-vs-WT	ENSMUSG00000017756	All Genes	7.52269
AF4-vs-WT	ENSMUSG00000017760	All Genes	6.28214
AF4-vs-WT	ENSMUSG00000017764	All Genes	3.76307
AF4-vs-WT	ENSMUSG00000017765	All Genes	3.09568
AF4-vs-WT	ENSMUSG00000017767	All Genes	9.59179
AF4-vs-WT	ENSMUSG00000017774	All Genes	-0.200742
AF4-vs-WT	ENSMUSG00000017776	All Genes	5.92562
AF4-vs-WT	ENSMUSG00000017778	All Genes	0
AF4-vs-WT	ENSMUSG00000017781	All Genes	3.67004
AF4-vs-WT	ENSMUSG00000017801	All Genes	-0.616842
AF4-vs-WT	ENSMUSG00000017802	All Genes	-2.60096
AF4-vs-WT	ENSMUSG00000017817	All Genes	-7.25653
AF4-vs-WT	ENSMUSG00000017830	All Genes	-6.20871
AF4-vs-WT	ENSMUSG00000017831	All Genes	1.2729
AF4-vs-WT	ENSMUSG00000017832	All Genes	-1.32899
AF4-vs-WT	ENSMUSG00000017837	All Genes	0
AF4-vs-WT	ENSMUSG00000017843	All Genes	9.2096
AF4-vs-WT	ENSMUSG00000017858	All Genes	-1.15445
AF4-vs-WT	ENSMUSG00000017861	All Genes	-3.68924
AF4-vs-WT	ENSMUSG00000017868	All Genes	-6.95481
AF4-vs-WT	ENSMUSG00000017897	All Genes	3.19061
AF4-vs-WT	ENSMUSG00000017929	All Genes	-2.44924
[truncated: 23,120 more rows]

## Sheet: edf11c_2
comparison	signature	signed.padj.camera
AF4-vs-WT	Aire-stage	-9.74
AF4-vs-WT	Ciliated	-0.842099
AF4-vs-WT	EnteroHepato	-12.7977
AF4-vs-WT	Goblet	-0.672798
AF4-vs-WT	Ionocyte	-0.0694965
AF4-vs-WT	Lung_basal	-3.95973
AF4-vs-WT	Microfold	-10.6637
AF4-vs-WT	Muscle	0.150284
AF4-vs-WT	Neuroendocrine	-3.57718
AF4-vs-WT	Pancreatic	-5.25591
AF4-vs-WT	Skin	-7.32492
AF4-vs-WT	Tuft	-4.47025
AF4-vs-WT	cTEC	13.4719
AF4-vs-WT	early_progenitor	33.2404
AF4-vs-WT	mTEC	-28.2808
AF4-vs-WT	postnatal_progenitor	0.0906407
